# Supplementary material for: FlySilico: Flux balance modeling of Drosophila larval growth and resource allocation
Source: Sci Rep. 2019 Nov 20;9:17156. doi: 10.1038/s41598-019-53532-4 (PMC6868164; doi:10.1038/s41598-019-53532-4)
Supplement: Supplementary file 2 — Dataset 1 [file 41598_2019_53532_MOESM2_ESM.xls]

## Sheet: reactions
Abbreviation	Name	Reaction	GPR	Genes	Protein	Subsystem	Reversible	Lower bound	Upper bound	Objective	Confidence Score	EC. Number	Notes	References	KeggID
CBPS	carbamoyl-phosphate synthase (glutamine-hydrolysing)	[c] : 2 atp + h2o + hco3 + gln-L --> 2 adp + pi + glu-L + cbp + 2 h				Alanine, aspartate and glutamate metabolism	0	0	1000	0		6.3.5.5	KEGG: added 1 h to the right side // BioCyc: deleted 1 h on the right side		R00575
ABTA	4-aminobutyrate transaminase (GABA transaminase)	[c] : akg + 4abut + 2 h <==> glu-L + ssa				Alanine, aspartate and glutamate metabolism	1	-1000	1000	0		2.6.1.19	added 2 h to have a balanced reaction // rev	PMID: 13654294	R01648
AGT_1	alanine-glyoxylate transaminase	[c] : ala + glx <==> pyr + gly				Alanine, aspartate and glutamate metabolism	1	-1000	1000	0		2.6.1.44			R00369
ATCase	aspartate carbamoyltransferase	[c] : asp + cbp --> pi + cbasp + 2 h				Alanine, aspartate and glutamate metabolism	0	0	1000	0		2.1.3.2	BioCyc: rev // lit.: rev // added 2 h to have a balanced reaction	PMID: 13319326	R01397
ADSS	adenylosuccinate synthase	[c] : asp + imp + gtp --> pi + 3 h + gdp + dcamp				Alanine, aspartate and glutamate metabolism	0	0	1000	0		6.3.4.4			R01135
AO	D-aspartate oxidase	[c] : asp-D + h2o + o2 --> nh3 + oaa + h2o2 + 2 h				Alanine, aspartate and glutamate metabolism	0	0	1000	0		1.4.3.1	added h to have a balanced reaction		R00359
AS	asparagine synthase (glutamine-hydrolysing)	[c] : atp + asp + gln-L + h2o --> amp + ppi + asn + glu-L + 2 h				Alanine, aspartate and glutamate metabolism	0	0	1000	0		6.3.5.4			R00578
ADSLR	adenylosuccinate lyase	[c] : dcamp --> fum + amp				Alanine, aspartate and glutamate metabolism	0	0	1000	0		4.3.2.2	BioCyc: irr // Lit.: rev	PMID: 13366975	R01083
GF6PTA	glutamine-fructose-6-phosphate transaminase	[c] : f6p + gln-L + h --> glu-L + gam6p				Alanine, aspartate and glutamate metabolism	1	-1000	1000	0		2.6.1.16	irr	PMID: 13827775	R00768
GLUSY	glutamate synthase (NADH)	[c] : gln-L + akg + h + nadh --> 2 glu-L + nad				Alanine, aspartate and glutamate metabolism	0	0	1000	0		1.4.1.14			R00093
GLUSX	glutamate synthase (NADPH)	[c] : gln-L + akg + h + nadph --> 2 glu-L + nadp				Alanine, aspartate and glutamate metabolism	0	0	1000	0		1.4.1.13			R00114
GLUDC	glutamate decarboxylase	[c] : glu-L --> 4abut + co2				Alanine, aspartate and glutamate metabolism	0	0	1000	0		4.1.1.15	deleted 1 h on the left side		R00261
OA_1	omega-amidase[1]	[c] : h2o + 2og <==> akg + nh3 + h				Alanine, aspartate and glutamate metabolism	1	-1000	1000	0		3.5.1.3	unknown for biocyc // added h to have a balanced reaction		R00269
OA_2	omega-amidase[2]	[c] : h2o + 2os <==> oaa + nh3 + 2 h				Alanine, aspartate and glutamate metabolism	1	-1000	1000	0		3.5.1.3	unknown for biocyc // added 2 h to have a balanced reaction		R00348
SSALY	succinate-semialdehyde dehydrogenase (NAD+)	[c] : ssa + nad +h2o --> asuccin + nadh + h				Alanine, aspartate and glutamate metabolism	0	0	1000	0		1.2.1.24	BioCyc: irr // removed one h to have a balanced reaction		R00713
NO	nitric-oxide synthase (NADPH)	[c] : 2 arg + 4 o2 + 3 nadph + 3 h --> 2 L-cit + 3 nadp + 4 h2o + 2 no				Arginine and Proline Metabolism	0	0	1000	0		1.14.13.39			R00557
ARGAH	L-arginine amidinohydrolase	[c] : arg + h2o --> urea + L-orn				Arginine and Proline metabolism	0	0	1000	0		3.5.3.1			R00551
g5sa_TO_p5c	L-Glutamate 5-semialdehyde <=> (S)-1-Pyrroline-5-carboxylate + H2O	[c] : g5sa <==> p5c + h2o + h				Arginine and Proline metabolism	1	-1000	1000	0		non enzymatic	model		R03314
OAT	ornithine aminotransferase	[c] : L-orn + akg + h <==> glu-L + g5sa				Arginine and Proline metabolism	1	-1000	1000	0		2.6.1.13			R00667
P5CR	pyrroline-5-carboxylate reductase	[c] : p5c + nadh + 2 h --> pro + nad				Arginine and Proline metabolism	0	0	1000	0		1.5.1.2		PMID: 13502341	R01248
GLUD	glutamate dehydrogenase [NAD+]	[c] : glu-L + nad + h2o <=> akg + nh3 + nadh + 2 h				Arginine Biosynthesis	1	-1000	1000	0		1.4.1.3	added h to have a balanced reaction		R00243
GLUDX	glutamate dehydrogenase [NAD(P)+]	[c] : glu-L + nadp + h2o <=> akg + nh3 + nadph + 2 h				Arginine Biosynthesis	1	-1000	1000	0		1.4.1.3	added h to have a balanced reaction		R00248
ALOA	N2-Acetyl-L-ornithine amidohydrolase	[c] : nao + h2o <==> ac + L-orn + h				Arginine Biosynthesis	1	-1000	1000	0		3.5.1.14	added h to have a balanced reaction || reaction uses derivative (biocyc shows overall reaction)		R00669
AGS	N-acetylglutamate synthase	[c] : accoa + glu-L --> ag + coa + h				Arginine biosynthesis	0	0	1000	0		2.3.1.1	in biocyc but not in kegg || lit. and biocyc say irr		R00259
ALT	alanine transaminase	[c] : ala + akg <==> pyr + glu-L				Arginine Biosynthesis	1	-1000	1000	0		2.6.1.2	added h to have a balanced reaction		R00258
AAT_1	aspartate transaminase[1]	[c] : asp + akg <==> oaa + glu-L + h				Arginine Biosynthesis	1	-1000	1000	0		2.6.1.1			R00355
ASS	argininosuccinate synthase	[c] : atp + asp + L-cit <==> amp + ppi + L-args + h				Arginine Biosynthesis	0	0	1000	0		6.3.4.5	according biocyc irrevesibel; irrelevant for model		R01954
GLNS	glutamine synthetase	[c] : atp + glu-L + nh3 --> adp + gln-L + pi				Arginine Biosynthesis	0	0	1000	0		6.3.1.2	nh3 + h or nh4 ???		R00253
OCT	ornithine carbamoyltransferase	[c] : cbp + L-orn <==> L-cit + pi				Arginine Biosynthesis	1	-1000	1000	0		2.1.3.3	deleted h for balance reaction || Brenda: most orga. say rev || Biocyc: irr		R01398
GLUN	glutaminase	[c] : gln-L + h2o --> glu-L + nh3 + h				Arginine Biosynthesis	0	0	1000	0		3.5.1.2			R00256
GAT	glutamate N-acetyltransferase	[c] : glu-L + nao <==> L-orn + ag + h				Arginine biosynthesis	1	-1000	1000	0		2.3.1.35	no lit. at the moment		R02282
ASL	argininosuccinate lyase	[c] : L-args --> arg + fum + 2 h				Arginine Biosynthesis	0	0	1000	0		4.3.2.1	added h to have a balanced reaction		R01086
BIOMASS	biomass reaction	[c] : 0.22812057 ala + 0.07253130 arg + 0.08889074 asn + 0.09052444 asp + 59.276 atp + 0.00326199 clr + 0.05497961 cys + 0.03341084 glc-D + 0.08582346 gln-L + 0.12450671 glu-L + 0.20685442 gly + 0.02221020 glycerol + 0.24597306 glycogen + 59.276 h2o + 0.03930321 his + 0.08637180 ile + 0.06077100 lac-L + 0.15631814 leu + 0.10210655 lys + 0.03615874 met + 0.04767442 phe + 0.14173310 pro + 0.2043509…				BIOMASS	0	0	1000	0
CS	citrate synthase	[m] : accoa + h2o + oaa --> cit + coa + h	CG14740 or CG3861	CG3861 knockdown and lethal		Citric Acid Cycle	0	0	1000	0	1	2.3.3.1			R00351
ACONTb	aconitase (half-reaction B, Isocitrate hydro-lyase)	[m] : acon-C + h2o <==> icit	CG4706 or CG9244 or CG6342 or CG4900			Citric Acid Cycle	1	-1000	1000	0	4	4.2.1.3		PMID: 4403240 (not at library) // /PMID: 8643505	R01900
AKGDm	2-Oxogluterate dehydrogenase	[m] : akg + coa + nad --> co2 + nadh + succoa	CG33791 or CG11661 or CG1544			Citric Acid Cycle	0	0	1000	0		1.2.4.2			R08549
SUCOAS1m	succinyl-CoA synthetase (ADP-forming)	[m] : atp + coa + succ <==> adp + pi + succoa	CG18091 or CG11963 or CG1065 or CG6255 or CG8322			Citric Acid Cycle	1	-1000	1000	0	4	6.2.1.5		PMID: 16584578	R00405
ACONTa	aconitase (half-reaction A, Citrate hydro-lyase)	[m] : cit <==> acon-C + h2o	CG4706 or CG9244 or CG6342 or CG4900			Citric Acid Cycle	1	-1000	1000	0	4	4.2.1.3		PMID: 4403240 (not at library) // /PMID: 8643505	R01325
FUM	fumarase	[m] : fum + h2o <==> mal-L	CG31874 or CG6140 or CG4095 or CG4094	CG4094 lethal		Citric Acid Cycle	1	-1000	1000	0	4	4.2.1.2		PMID: 142843	R01082
ICDHyr	isocitrate dehydrogenase (NADP)	[m] : icit + nadp <==> akg + co2 + nadph	CG7176			Citric Acid Cycle	1	-1000	1000	0	4	1.1.1.42		PMID: 318370 // PMID: 16584578	R00267
MDH	malate dehydrogenase	[m] : mal-L + nad <==> h + nadh + oaa	CG5362 or CG10749 or CG10748 or CG7998 or CG5889 or CG32577	CG32577 disco-related?		Citric Acid Cycle	1	-1000	1000	0	2	1.1.1.37		PMID: 9675555 // PMID: 3037203	R00342
SUCD1m	succinate dehydrogenase	[m] : q + succ <==> fum + qh2	CG17246	more??		Citric Acid Cycle	1	-1000	1000	0		1.3.5.1	Brenda: rev // Lehninger: rev		R02164
CGL	cystathionine gamma-lyase	[c] : cyst + h2o--> cys + nh3 + 2obut + h				Cysteine and Methionine Metabolism	0	0	1000	0		4.4.1.1			R01001
HCYSMT	homocysteine S-methyltransferase	[c] : hcy + mmet <==> 2 met + h				Cysteine and Methionine Metabolism	1	-1000	1000	0		2.1.1.10			R11063
CYSTS	cystathionine beta-synthase	[c] : ser + hcy --> h2o + cyst				Cysteine and Methionine Metabolism	0	0	1000	0		4.2.1.22			R01290
EX_glucu(e)	glucu exchange	glucu[e] -->				Exchange	0	0	1000	0
EX_2og(e)	2og exchange	[e] : 2og -->				Exchange	0	0	1000	0
EX_2os(e)	2os exchange	[e] : 2os -->				Exchange	0	0	1000	0
EX_ac(e)	ac exchange	[e] : ac -->				Exchange	0	0	1000	0
EX_acp(e)	acp exchange	[e] : acp -->				Exchange	0	0	1000	0
EX_asuccin(e)	asuccin exchange	[e] : asuccin -->				Exchange	0	0	1000	0
EX_co2	CO2 exchange	[e] : co2 <==>				Exchange	0	0	1000	0
EX_dextrin(e)	dextrin exchange	[e] : dextrin -->				Exchange	0	0	1000	0			no consumer, needed for steady state (AGMH1)
EX_fic3(e)	fic3 exchange	[e] : fic3 -->				Exchange	0	0	1000	0
EX_foc3(e)	foc3 exchange	[e] : foc3 -->				Exchange	0	0	1000	0
EX_gam6p(e)	gam6p exchange	[e] : gam6p -->				Exchange	0	0	1000	0
EX_gdl(e)	gdl exchange	[e] : gdl -->				Exchange	0	0	1000	0
EX_glc__D	D-Glucose exchange	[e] : glc-D <==>				Exchange	0	0	0	0
EX_h2o	H2O exchange	[e] : h2o <==>				Exchange	1	-1000	1000	0
EX_i(e)	i exchange	[e] : i <--				Exchange	0	-0.0107197	0	0
EX_lald__D(e)	lald__D exchange	[e] : lald__D -->				Exchange	0	0	1000	0
EX_L-args(e)	L-args exchange	[e] : L-args -->				Exchange	0	0	1000	0
EX_L-cit(e)	L-cit exchange	[e] : L-cit -->				Exchange	0	0	1000	0
EX_malcoa€	malcoa exchange	[e] : malcoa -->				Exchange	0	0	1000	0
EX_o2	O2 exchange	[e] : o2 <==>				Exchange	1	-1000	1000	0
EX_r1p(e)	r1p exchange	[e] : r1p -->				Exchange	0	0	1000	0
EX_rib-D(e)	rib-D exchange	[e] : rib-D -->				Exchange	0	0	1000	0
EX_sucr	sucr exchange	[e] : sucr <==>				Exchange	1	-2.21241	1000	0
EX_Tre	Tre exchange	[e] : tre -->				Exchange	0	0	1000	0
EX_4a-hthbp(e)	4a-hthbp exchange	4a-hthbp[e] -->				Exchange	0	0	1000	0
EX_7dclr(e)	7dclr exchange	7dclr[e] <==>				Exchange	0	0	1000	0
EX_a(e)	adenosine exchange	a[e] -->				Exchange	0	0	1000	0
EX_agc(e)	agc exchange	agc[e] -->				Exchange	0	0	1000	0
EX_choline(e)	choline exchange	choline[e] <--				Exchange	0	-0.0158416	0	0
EX_clr(e)	cholesterol exchange	clr[e] <--				Exchange	0	-0.0343216	0	0
EX_fadh2(e)	fadh2 exchange	fadh2[e] <==>				Exchange	1	-1000	1000	0
EX_g(e)	guanosine exchange	gua[e] -->				Exchange	0	0	1000	0
EX_hb(e)	hb exchange	hb[e] -->				Exchange	0	0	1000	0
EX_ins(e)	ins exchange	ins[e] <--				Exchange	1	-0.00122769	0	0			uptake through medium
EX_ins4p(e)	ins4p exchange	ins4p[e] -->				Exchange	0	0	1000	0
EX_lpc(e)	lpc exchange	lpc[e] -->				Exchange	0	0	1000	0
EX_maldex	maldex exchange	maldex[e] -->				Exchange	0	0	1000	0
EX_mmet(e)	mmet exchange	mmet[e] -->				Exchange	0	0	1000	0
EX_no(e)	no exchange	no[e] -->				Exchange	0	0	1000	0
EX_RIBFLV(e)	RIBFLV exchange	ribflv[e] <==>				Exchange	1	-0.00012888	1000	0
EX_urd(e)	urd exchange	urd[e] <--				Exchange	0	-0.0108688	0	0			uptake through medium
EX_urea(e)	urea exchange	urea[e] -->				Exchange	0	0	1000	0
EX_lac__L_e	L-Lactate exchange	[e] : lac-L -->				Exchange	0	0	1000	0
EX_accoa	accoa transport	accoa[e] -->				Exchange	0	0	1000	0
EX_ala(e)	Alanine transport	[e] : ala <==>				Exchange	1	-0.789432	1000	0			non-essential AA
EX_arg(e)	arginine transport	[e] : arg <--				Exchange	0	-0.233615	0	0			essential AA
EX_asn(e)	Asparagine transport	[e] : asn <==>				Exchange	1	-0.281242	1000	0			non-essential AA
EX_asp(e)	Aspartic Acid transport	[e] : asp <==>				Exchange	1	-0.279162	1000	0			non-essential AA
EX_cys(e)	Cysteine transport	[e] : cys <==>				Exchange	1	-0.0963861	1000	0			non-essential AA
EX_gln-L(e)	Glutamine transport	[e] : gln-L <==>				Exchange	1	-0.550875	1000	0			non-essential AA
EX_glu-L(e)	Glutamic acid transport	[e] : glu-L <==>				Exchange	1	-0.547489	1000	0			non-essential AA
EX_gly(e)	Glycine transport	[e] : gly <==>				Exchange	1	-0.636414	1000	0			non-essential AA
EX_his(e)	histidine transport	[e] : his <--				Exchange	0	-0.19387	0	0			essential AA
EX_ile(e)	isoleucine transport	[e] : ile <--				Exchange	0	-0.391181	0	0			essential AA
EX_leu(e)	leucine transport	[e] : leu <--				Exchange	0	-0.553047	0	0			essential AA
EX_lys(e)	lysine transport	[e] : lys <--				Exchange	0	-0.526505	0	0			essential AA
EX_met(e)	Methionine transport	[e] : met <--				Exchange	0	-0.0978305	0	0			essential AA
EX_phe(e)	phenylalanine transport	[e] : phe <--				Exchange	0	-0.380251	0	0			essential AA
EX_pro(e)	Proline transport	[e] : pro <==>				Exchange	1	-0.21516	1000	0			non-essential AA
EX_ser(e)	Serine transport	[e] : ser <==>				Exchange	1	-0.319892	1000	0			non-essential AA
EX_thr€	threonine transport	[e] : thr <--				Exchange	0	-0.480895	0	0			essential AA
EX_trp(e)	tryptophan transport	[e] : trp <--				Exchange	0	-0.29024	0	0			essential AA
EX_tyr(e)	Tyrosine transport	[e] : tyr <==>				Exchange	1	-0.205074	1000	0			non-essential AA
EX_val(e)	valine transport	[e] : val <--				Exchange	0	-0.166143	0	0			essential AA
FASN	fatty-acid synthase	[c] : accoa + 8 malcoa + 16 nadph + 24 h --> fatac + 8 co2 + 16 nadp + 9 coa + 7 h2o				Fatty acid biosynthesis	0	0	1000	0		2.3.1.85			R05188
ACS3	acyl coenzyme A synthetase	[c] : fatac + coa + atp + 3 h --> acylcoa + amp + ppi				Fatty acid biosynthesis	0	0	1000	0		6.2.1.3	modified reaction R00390 // added 3 h to get balanced reaction		R00390
PTHS	6-pyruvoyltetrahydropterin synthase	[c] : dhnt --> pth + pppi + h				Folate Biosynthesis	0	0	1000	0		4.2.3.12			R04286
GTPCH	GTP cyclohydrolase	[c] : gtp + h2o --> dhnt + formate + h				Folate Biosynthesis	0	0	1000	0		3.5.4.16			R00424
SR	sepiapterin reductase	[c] : pth + 2 nadph + 2 h --> r-thbp + 2 nadp				Folate Biosynthesis	0	0	1000	0		1.1.1.153			R08208
AGC2AGC	2-acylglycerol to 1-monoglyceride	[c] : 2agc --> agc				Glycerolipid Metabolism	0	0	1000	0			spontaneous
AG3PPA	1-acylglycero-3-phosphate acyltransferase	[c] : acsng3p + acylcoa <==> coa + ppd + 2 h				Glycerolipid Metabolism	1	-1000	1000	0		2.3.1.51	added 2 h to get balanced reaction		R02241
AGAT	acylglycerol O-acyltransferase	[c] : acylcoa + agc <==> dsng + coa + 4 h				Glycerolipid Metabolism	1	-1000	1000	0		2.3.1.22	not in biocyc // added 4 h to get balanced reaction		R03755
MGK	acylglycerol kinase	[c] : adp + acsng3p + h <==> agc + atp				Glycerolipid Metabolism	1	-1000	1000	0		2.7.1.94	not in biocyc // added h to get balanced reaction		R02757
MAGlipase	acylglycerol lipase	[c] : agc + h2o --> glycerol + fatac				Glycerolipid Metabolism	0	0	1000	0		3.1.1.23			R01351
DGK	diacylglycerol kinase	[c] : atp + dsng + h --> ppd + adp				Glycerolipid Metabolism	0	0	1000	0		2.7.1.107	added h to get balanced reaction		R02240
GK	glycerol kinase	[c] : atp + glycerol --> sng3p + adp + h				Glycerolipid Metabolism	0	0	1000	0		2.7.1.30			R00847
DGA	1,2-diacylglycerol acyltransferase	[c] : dsng + acylcoa --> tag + coa + 4 h				Glycerolipid Metabolism	0	0	1000	0		2.3.1.20	added 4 h to get balanced reaction		R02251
HSL	hormone-sensitive lipase	[c] : dsng + h2o --> fatac + 2agc				Glycerolipid Metabolism	0	0	1000	0		3.1.1.79			R05209
ALR2	aldehyde reductase	[c] : glycerol + nad <==> glya + nadh + h				Glycerolipid Metabolism	1	-1000	1000	0		1.1.1.21	Brenda: rev on most orga.		R01036
ALR1	alcohol dehydrogenase	[c] : glycerol + nadp <==> glya + nadph + h				Glycerolipid Metabolism	1	-1000	1000	0		1.1.1.2	Brenda: rev on most orga.		R01041
DSNGAH	1,2-diacyl-sn-glycerol acylhydrolase	[c] : h2o + dsng --> agc + fatac				Glycerolipid Metabolism	0	0	1000	0		3.1.1.3			R02687
DPP1	diacylglycerol diphosphate phosphatase	[c] : h2o + ppd <==> dsng + pi + 2 h				Glycerolipid Metabolism	1	-1000	1000	0		3.1.3.81	not in biocyc // added 2 h to get balanced reaction		R02239
PAP	phosphatidate phosphatas	[c] : h2o + ppd --> dsng + pi + 2 h				Glycerolipid Metabolism	0	0	1000	0		3.1.3.4	added 2 h to get balanced reaction		R02239
AHD	aldehyde dehydrogenase	[c] : nad + h2o + glya <==> glyc + nadh + 2 h				Glycerolipid Metabolism	1	-1000	1000	0		1.2.1.3			R01752
GPPA	alpha-glycerophosphate acyltransferase	[c] : sng3p + acylcoa --> acsng3p + coa + 4 h				Glycerolipid Metabolism	0	0	1000	0		2.3.1.15	added 4 h to get balanced reaction // BioCyc: irr		R00851
TGL	triacylglycerol lipase	[c] : tag + h2o --> dsng + fatac				Glycerolipid Metabolism	0	0	1000	0		3.1.1.3			R02250
CK	choline kinase	[c] : choline + atp + h --> adp + chop				Glycerophospholipid metabolism	0	0	1000	0		2.7.1.32	added h for balanced reaction		R01021
CCT	choline phosphate cytidylyltransferase	[c] : chop + ctp --> ppi + cdp-ch				Glycerophospholipid metabolism	0	0	1000	0		2.7.7.15			R01890
CDP-DG	CDP-diacylglycerol synthase	[c] : ctp + ppd --> ppi + cdpdg + h				Glycerophospholipid metabolism	0	0	1000	0		2.7.7.41	added h for balanced reaction		R01799
CPT	phosphorylcholine-glyceride transferase	[c] : dsng + cdp-ch + 2 h --> cmp + h + pc				Glycerophospholipid metabolism	0	0	1000	0		2.7.8.2	added 2 h for balanced reaction		R01321
LPCAT	lysophosphatidylcholine acyltransferase	[c] : lpc + acylcoa --> coa + pc + 4 h				Glycerophospholipid metabolism	0	0	1000	0		2.3.1.23	really rev??? // added 4 h to get balanced reaction		R01318
LCAT	lecithin-cholesterol acyltransferase	[c] : pc + clr --> lpc + clre				Glycerophospholipid metabolism	0	0	1000	0		2.3.1.43	altered reaction		R02114
PLC	phospholipase C	[c] : pc + h2o --> dsng +chop				Glycerophospholipid metabolism	0	0	1000	0		3.1.4.3			R01312
PLA2	phospholipase A2	[c] : pc + h2o --> fatac + lpc				Glycerophospholipid metabolism	0	0	1000	0		3.1.1.4			R01315
KBLc	glycine C-acetyltransferase	[c] : coa + 2a3oa + h <==> accoa + gly				Glycine, Serine and Threonine metabolism	1	-1000	1000	0		2.3.1.29	added h to have a balanced reaction // lit.: rev	PMID: 11318637	R00371
SGA	L-Serine:glyoxylate aminotransferase	[c] : ser + glx <==> hpyr + gly				Glycine, Serine and Threonine metabolism	1	-1000	1000	0		2.6.1.45			R00588
SPA	L-Serine:pyruvate aminotransferase	[c] : ser + pyr <==> hpyr + ala				Glycine, Serine and Threonine metabolism	1	-1000	1000	0		2.6.1.51			R00585
T3DH	L-threonine 3-dehydrogenase	[c] : thr + nad --> nadh + 2 h + 2a3oa				Glycine, Serine and Threonine metabolism	0	0	1000	0		1.1.1.103	unknown location // added an additional h to have a balanced reaction		R01465
LTAE_2	low-specificity L-allo-threonine aldolase	[c] : thr <==> gly + acald				Glycine, Serine and Threonine metabolism	1	-1000	1000	0		4.1.2.48	brenda reversible for many organisms || biocyc irrevesible		R00751
PGM	phosphoglycerate mutase	[c] : 2pg <==> 3pg				Glycolysis/Gluconeogenesis	1	-1000	1000	0	4	5.4.2.11		PMID: 7828819	R01518
ENO	phosphopyruvate hydratase	[c] : 2pg <==> h2o + pep	CG17654			Glycolysis/Gluconeogenesis	1	-1000	1000	0	4	4.2.1.11			R00658
PGK	phosphoglycerate kinase	[c] : 3pg + atp <==> 13dpg + adp	CG3127 or CG9961			Glycolysis/Gluconeogenesis	1	-1000	1000	0	4	2.7.2.3		PMID: 15140922 // PMID: 1465095 // PMID: 161506	R01512
PYK	pyruvate kinase	[c] : adp + h + pep <==> atp + pyr	CG2964 or CG11249 or CG12229 or CG7069 or CG7362 or CG9288 or CG7070			Glycolysis/Gluconeogenesis	1	-1000	1000	0	4	2.7.1.40	Brenda: rev // Lehninger: rev	PMID: 12756285	R00200
PFK	phosphofructokinase	[c] : atp + f6p --> adp + fdp + h	CG4001 or CG6650			Glycolysis/Gluconeogenesis	0	0	1000	0	4	2.7.1.11		PMID: 7929140	R04779
TPI	triose-phosphate isomerase	[c] : dhap <==> g3p	CG2171			Glycolysis/Gluconeogenesis	1	-1000	1000	0	4	5.3.1.1		PMID: 1720860 // PMID: 161506	R01015
FBP	fructose-bisphosphatase	[c] : fdp + h2o --> f6p + pi	CG31692			Glycolysis/Gluconeogenesis	0	0	1000	0	2	3.1.3.11			R04780
FBA	fructose-bisphosphate aldolase	[c] : fdp <==> dhap + g3p	CG5432			Glycolysis/Gluconeogenesis	1	-1000	1000	0	4	4.1.2.13		PMID: 8537310	R01070
GAPD	glyceraldehyde-3-phosphate dehydrogenase	[c] : g3p + nad + pi <==> 13dpg + h + nadh	CG7769 or CG15899 or CG13492 or CG9010 or CG12055 or CG6958 or CG8893 or CG32300 or CG9467			Glycolysis/Gluconeogenesis	1	-1000	1000	0	4	1.2.1.12		PMID: 1468631	R01061
G6PP	D-Glucose-6-phosphate phosphohydrolase	[c] : g6p + h2o --> glc-D + pi	CG15400			Glycolysis/Gluconeogenesis	0	0	1000	0		3.1.3.9	irreversible (lehninger)		R00303
PGI	glucose-6-phosphate isomerase	[c] : g6p --> f6p	CG8251			Glycolysis/Gluconeogenesis	0	0	1000	0	4	5.3.1.9		PMID: 6767907 // PMID: 8435847	R02740
HEX1	hexokinase (D-glucose:ATP)	[c] : glc-D + atp --> g6p + adp + h	CG3001 or CG32849 or CG33102 or CG8094			Glycolysis/Gluconeogenesis	0	0	1000	0	4	2.7.1.1		PMID: 11063694	R01786
PDH	pyruvate dehydrogenase	[m] : coa + nad + pyr --> accoa + co2 + nadh	CG7024 or CG7010 or CG11876			Glycolysis/Gluconeogenesis	0	0	1000	0	2	1.2.4.1			R00209
CAT	catalase-peroxidase	[c] : 2 h2o2 --> 2 h2o + o2				Glyoxylate and dicarboxylate metabolism	0	0	1000	0		1.11.1.6			R00009
AGPT	ATP:(R)-glycerate 2-phosphotransferase	[c] : atp + glyc <==> 2pg + adp + h				Glyoxylate and dicarboxylate metabolism	1	-1000	1000	0		2.7.1.165	BioCyc: irr // Lit.: irr	PMID: 9772162	R08572
GNO	D-Glycerate:NAD+ 2-oxidoreductase	[c] : nad + glyc <==> hpyr + nadh + h				Glyoxylate and dicarboxylate metabolism	1	-1000	1000	0		1.1.1.81			R01388
GLYCOR	glyoxylate reductase	[c] : nadp + glyco <==> glx + nadph + h				Glyoxylate and dicarboxylate metabolism	1	-1000	1000	0		1.1.1.79			R00465
GLYCOO	glycolate oxidase	[c] : o2 + glyco --> glx + h2o2				Glyoxylate and dicarboxylate metabolism	0	0	1000	0		1.1.3.15	Biocyc and lit. say irr		R00475
IP3P	phosphoinositide 5-phosphatase	[c] : adp + pipp + h --> atp + ptdins4p				Inositol phosphate metabolism	0	0	1000	0		3.1.3.36			R04404
PIPK	phosphatidylinositol 4-phosphate kinase	[c] : atp + ptdins4p <==> adp + pipp + h				Inositol phosphate metabolism	1	-1000	1000	0		2.7.1.68	added h for balanced reaction		R03469
CDPINO	CDP-diglyceride-inositol phosphatidyltransferase	[c] : cdpdg + ins + h --> cmp + ptdins				Inositol phosphate metabolism	0	0	1000	0		2.7.8.11	added h for balanced reaction		R01802
MOO	inositol oxygenase	[c] : ins + o2 --> glucu + h2o + h				Inositol phosphate metabolism	0	0	1000	0		1.13.99.1	added h for balanced reaction		R01184
INSP	inositol-phosphate phosphatase	[c] : ins4p + h2o --> ins +pi				Inositol phosphate metabolism	0	0	1000	0		3.1.3.25			R01186
INSBP	inositol-1,4-bisphosphate 1-phosphatase	[c] : insp2 + h2o --> pi + ins4p				Inositol phosphate metabolism	0	0	1000	0		3.1.3.57			R03393
INSTP	D-myo-inositol 1,4,5-triphosphate 5-phosphatase	[c] : insp3 + h2o --> pi + insp2				Inositol phosphate metabolism	0	0	1000	0		3.1.3.56			R03394
PIPLC	phosphoinositide phospholipase C	[c] : pipp + h2o <==> dsng + insp3 + h				Inositol phosphate metabolism	1	-1000	1000	0		3.1.4.11	added h for balanced reaction		R03435
PIK	1-phosphatidylinositol 4-kinase	[c] : ptdins + atp <==> adp + ptdins4p + h				Inositol phosphate metabolism	1	-1000	1000	0		2.7.1.67	added h for balanced reaction		R03361
NVD	cholesterol 7-desaturase	[c] : clr + o2 + nadh + h --> 7dclr + nad + 2 h2o				Insect hormone synthesis	0	0	1000	0		1.14.19.21	neverland gene (in Dmel)		R11008
NADK	NAD+ kinase	[c] : atp + nad --> adp + nadp + h	CG33156 or CG6145 or CG8080			Nicotinate and Nicotinamide Metabolism	0	0	1000	0		2.7.1.23			R00104
NADTRHD	NAD transhydrogenase	[m] : nad + nadph <==> nadh + nadp				Nicotinate and Nicotinamide Metabolism	1	-1000	1000	0		1.6.1.3	BioCyc: rev		R00112
HCO3E	carbonic anhydrase	[c] : co2 + h2o <==> hco3 + h	CG7820 or CG9235 or CG15227 or CG12309 or CG6906 or CG18673 or CG18672 or CG3669 or CG6074 or CG10899 or CG5379 or CG3940 or CG11967 or CG32698 or CG7772 or CG11284 or CG1402			Nitrogen Metabolism	1	-1000	1000	0		4.2.1.1			R10092
NTAK	nucleoside-triphosphate—adenylate kinase	[c] : pppi + amp + h <==> ppi + adp				Oxidative Phosphorylation	1	-1000	1000	0		2.7.4.1	added h for balanced reaction || Biocyc: 2.7.4.10 with same reaction || Kegg: 2.7.4.1 reaction not for dmel|| Brenda: Same as Biocyc but for Bos taurus // CHANGING AMP TO ATP BREAKS MODEL
ATPM	ATP maintenance requirement	[m] : atp + h2o --> adp + h + pi				Oxidative Phosphorylation	0	8.55	1000	0		3.6.4.9	Brenda: irr (human)		R00086
PPPH	diphosphate phosphohydrolase	[m]: ppi + h2o --> 2 pi + h	CG4294 or CG4634 or CG32149 or CG18041 or CG15311			Oxidative Phosphorylation	0	0	1000	0		3.6.1.1	MAYBE PPIabc from BIGG ?		R00004
FOC3CO	ferrocytochrome c oxidase	4 foc3[m] + o2[m] + 8 h[m] --> 4 fic3[m] + 2 h2o[m] + 4 h[c]	CG14235 or CG18809 or CG14724 or CG18193 or CG9603 or CG14077 or CG7181 or CG34067 or CG34069 or CG34074 or CG10396 or CG17280 or CG2249 or CG30093 or CG14028 or CG11015 or CG11043 or CG10664 or CG31644			Oxidative phosphorylation	0	0	1000	0		1.9.3.1	BioCyc: irr		R00081
ATPS4r	ATP synthase (four protons for one ATP)	adp[m] + (4) h[c] + pi[m] <==> atp[m] + (3) h[m] + h2o[m]	CG14909 or CG1268 or CG11589 or CG7625 or CG7007 or CG7026 or CG6737 or CG9013 or CG3161 or CG32089 or CG32090 or CG17332 or CG7803 or CG5421 or CG42600 or CG31030 or CG5075 or CG7211 or CG12403 or CG3762 or CG6105 or CG7813 or CG3612 or CG8210 or CG34072 or CG12027 or CG8189 or CG31477 or CG1746 or CG3321 or CG1076 or CG7610 or CG4307 or CG6030 or CG4412 or CG17369 or CG2968 or CG9032 or CG13167…	CG6105, CG2968 lethal		Oxidative Phosphorylation	1	-1000	1000	0		3.6.3.14	Brenda: rev (Rattus norvegicus) // BioCyc: rev		R00086
DPNH	NADH:ubiquinone reductase (H+-translocating)	nadh[m] + q[m] + 5 h[m] <==> nad[m] + qh2[m] + 4 h[c]	CG8680 or CG34089 or CG34083 or CG34086 or CG34085 or CG34076 or CG34063 or CG34092 or CG6914 or CG12203 or CG9306 or CG12400 or CG3214 or CG8844 or CG3683 or CG10320 or CG7712 or CG6463 or CG9762 or CG5548 or CG3192 or CG3621 or CG12079 or CG1970 or CG3944 or CG6485 or CG6343 or CG5703 or CG2286	CG9762 lethal		Oxidative phosphorylation	1	-1000	1000	0		1.6.5.3			R02163
UFCOR	Ubiquinol:ferricytochrome-c oxidoreductase	qh2[m] + 2 fic3[c] <==> q[m] + 2 foc3[c] + 2 h[c]	CG7361 or CG14482 or CG34090 or CG30354 or CG8764 or CG17856 or CG3560 or CG14053 or CG41623 or CG4169 or CG3731			Oxidative phosphorylation	1	-1000	1000	0		1.10.2.2	Brenda: rev (Saccharomyces cerevisiae) // BioCyc: rev		R02161
PPM	Phosphopentomutase	[c] : r5p <==> r1p				Pentose phosphate pathway	1	-1000	1000	0		5.4.2.7			R01057
DRPP	2-deoxy-D-ribose 1-phosphate 1,5-phosphomutase	[c] : 2dr1p --> 2dr5p				Pentose phosphate pathway	0	0	1000	0		5.4.2.7	BioCyc: irr		R02749
DRPA	Deoxyribose-phosphate aldolase	[c] : 2dr5p <==> g3p + acald	CG8525			Pentose phosphate pathway	1	-1000	1000	0		4.1.2.4	BioCyc: irr // Lit.: rev	PMID: 12980976	R01066
GND1	phosphogluconate dehydrogenase (NAD+-dependent)	[c] : 6pgc + nad <==> ru5p-D + co2 + nadh	CG8251 or CG4747 or CG15093 or CG3724			Pentose phosphate pathway	1	-1000	1000	0		1.1.1.343	BioCyc: rev		R10221
GND	Phosphogluconate dehydrogenase	[c] : 6pgc + nadp --> ru5p-D + co2 + nadph	CG8251 or CG4747 or CG15093 or CG3724			Pentose phosphate pathway	0	0	1000	0		1.1.1.44			R01528
PGL	6-phosphogluconolactonase	[c] : 6pgl + h2o --> h + 6pgc	CG17333			Pentose phosphate pathway	0	0	1000	0		3.1.1.31			R02035
DRBK	deoxyribokinase	[c] : adp + 2dr5p + h<==> atp + 2dr	CG17010 or CG13369			Pentose phosphate pathway	1	-1000	1000	0		2.7.1.15			R02750
PRPPS	ribose-phosphate diphosphokinase	[c] : amp + h + prpp <==> atp + r5p	CG6767 or CG2246			Pentose phosphate pathway	1	-1000	1000	0		2.7.6.1	BioCyc: irr // lit.: irr // (changed educt and product)	PMID: 4306285	R01049
RBK	Ribokinase	[c] : atp + rib-D <==> adp + r5p + h	CG17010 or CG13369			Pentose phosphate pathway	1	-1000	1000	0		2.7.1.15			R01051
G6PDH2r	Glucose 6-phosphate dehydrogenase	[c] : g6p + nadp --> 6pgl + nadph + h	CG7140 or CG12529			Pentose phosphate pathway	0	0	1000	0		1.1.1.49	BioCyc: irr		R00835
GLA	gluconolactonase	[c] : gdl + h2o --> glc + h				Pentose phosphate pathway	0	0	1000	0		3.1.1.17	only in biocyc		R01519
GLK	gluconokinase	[c] : glc + atp --> 6pgc + adp + h				Pentose phosphate pathway	0	0	1000	0		2.7.1.12	only in biocyc		R01737
OXIRE	D-glucose:quinone 1-oxidoreductase	[c] : glc-D + q --> gdl + qh2	CG12398			Pentose phosphate pathway	0	0	1000	0		1.1.5.9			R00305
PhnN	ribose 1,5-bisphosphate phosphokinase	[c] : r15bp + atp --> prpp + adp				Pentose phosphate pathway	0	0	1000	0		2.7.4.23			R06836
R1Pk	Ribose 1-phosphokinase	[c] : r1p + atp <==> r15bp + adp + h				Pentose phosphate pathway	1	-1000	1000	0			unclear reaction // added atp,adp and h to get balanced reaction		R06837
RPI	Ribose-5-phosphate isomerase	[c] : ru5p-D <==> r5p	CG30410			Pentose phosphate pathway	1	-1000	1000	0		5.3.1.6	BioCyc.: irr // Lit.: rev	PMID: 13295229	R01056
RPE	Ribulose 5-phosphate 3-epimerase	[c] : ru5p-D <==> xu5p-D	CG30499			Pentose phosphate pathway	1	-1000	1000	0		5.1.3.1	BioCyc: irr // Lit.: rev	PMID: 13428737	R01529
TALA	transaldolase	[c] : s7p + g3p <==> f6p + e4p	CG2827			Pentose phosphate pathway	1	-1000	1000	0		2.2.1.2	BioCyc: irr // Lit.: rev	PMID: 14353883	R01827
TKT2	Transketolase 2	[c] : xu5p-D + e4p --> f6p + g3p	CG5103 or CG8036			Pentose phosphate pathway	0	0	1000	0		2.2.1.1	BioCyc: irr // Lit.: irr	https://doi.org/10.1016/0003-9861(65)90371-1	R01830
TKT1	Transketolase 1	[c] : xu5p-D + r5p --> g3p + s7p	CG5103 or CG8036			Pentose phosphate pathway	0	0	1000	0		2.2.1.1	BioCyc: irr		R01641
AAT_2	aspartate transaminase[2]	[c] : akg + phe <==> glu-L + phepy				Phenylalanine, Tyrosine and Tryptophan Biosynthesis	1	-1000	1000	0		2.6.1.1	same as 2.6.1.5		R00694
TYRAT_2	tyrosine transaminase[2]	[c] : akg + phe --> glu-L + phepy				Phenylalanine, Tyrosine and Tryptophan Biosynthesis	0	0	1000	0		2.6.1.5	not in biocyc, no lit. at the moment		R00694
PAH	phenylalanine hydroxylase	[c] : phe + o2 + r-thbp --> tyr + 4a-hthbp				Phenylalanine, Tyrosine and Tryptophan Biosynthesis	0	0	1000	0		1.14.16.1			R07211
AAT_3	aspartate transaminase[3]	[c] : tyr + akg <==> hpp + glu-L				Phenylalanine, Tyrosine and Tryptophan Biosynthesis	1	-1000	1000	0		2.6.1.1	same as 2.6.1.5 || not in biocyc, no lit. at the moment		R00734
TYRAT_1	tyrosine transaminase[1]	[c] : tyr + akg --> hpp + glu-L				Phenylalanine, Tyrosine and Tryptophan Biosynthesis	0	0	1000	0		2.6.1.5	BioCyc: irr // lit.: rev (theoretical)	PMID: 5438301	R00734
OICD[2]	2-oxoisocaproate dehydrogenase	[c] : 2obut + thpp + h <==> hpthpp + co2				Propanoate Metabolism	1	-1000	1000	0		1.2.4.4	added h on the left side to get balanced reaction // not in biocyc, no lit. at the moment		R10996
HIBCH	3-hydroxyisobutyryl-CoA hydrolase	[c] : coa + hdpp + h <==> hdppcoa + h2o				Propanoate Metabolism	1	-1000	1000	0		3.1.2.4			R03158
MSD	malonate-semialdehyde dehydrogenase	[c] : coa + nad + opp <==> accoa + co2 + nadh				Propanoate Metabolism	1	-1000	1000	0		1.2.1.18	brenda irreversible for pseudomonas fluorescens || biocyc: not for dmel || UniProt: reversible		R00705
DHLT	dihydrolipoyl transacylase	[c] : dhla + ppecoa <==> pdhla + coa				Propanoate Metabolism	1	-1000	1000	0		2.3.1.168	reaction only in kegg || no lit. at the moment		R10998
ACADM	acyl CoA dehydrogenase	[c] : fad + ppecoa + h <==> fadh2 + acycoa				Propanoate Metabolism	1	-1000	1000	0		1.3.8.7	not in biocyc, no lit. at the moment		R00924
ECH	3-Hydroxypropionyl-CoA hydro-lyase	[c] : hdppcoa <==> acycoa + h2o				Propanoate Metabolism	1	-1000	1000	0		4.2.1.17			R03045
OICD[1]	2-oxoisocaproate dehydrogenase	[c] : la + hpthpp <==> pdhla + thpp				Propanoate Metabolism	1	-1000	1000	0		1.2.4.4	not in biocyc, no lit. at the moment		R10997
HDPPD	3-hydroxypropionate dehydrogenase	[c] : nad + hdpp <==> opp + nadh + h				Propanoate Metabolism	1	-1000	1000	0		1.1.1.59	no lit. at the moment		R01608
AMPH	AMP phosphoribohydrolase	[c] : amp + h2o --> a + r5p				Purine metabolism	0	0	1000	0		3.2.2.4			R00182
AMPD	AMP deaminase	[c] : amp + h2o --> imp + nh3				Purine metabolism	0	0	1000	0		3.5.4.6			R00181
ADPase	apyrase	[c] : atp + 2 h2o --> amp + 2 pi + 2 h				Purine metabolism	0	0	1000	0		3.6.1.5			R00085
GDPK	GDP Kinase	[c] : atp + gdp --> adp + gtp				Purine metabolism	0	0	1000	0		2.7.4.6			R00330
GMPK	GMP kinase	[c] : atp + gmp --> adp + gdp				Purine metabolism	0	0	1000	0		2.7.4.8			R00332
GMPS	GMP synthase (glutamine-hydrolysing)	[c] : atp + xmp + h2o + gln-L --> amp + ppi + gmp + glu-L + 2 h				Purine metabolism	0	0	1000	0		6.3.5.2			R01231
GDPase	guanosine diphosphatase	[c] : gdp + h2o --> gmp + pi + h				Purine metabolism	0	0	1000	0		3.6.1.6			R00328
GMPL	guanosine 5'-monophosphate phosphohydrolase	[c] : gmp + h2o --> gua + pi				Purine metabolism	0	0	1000	0		3.1.3.5			R01227
PNP	inosine:phosphate alpha-D-ribosyltransferase	[c] : i + pi --> hyp + r1p				Purine metabolism	0	0	1000	0		2.4.2.1			R01863
IMPD	IMP dehydrogenase	[c] : imp + nad + h2o --> xmp + nadh + h				Purine metabolism	0	0	1000	0		1.1.1.205			R01130
HGPRT	Hypoxanthine-guanine phosphoribosyltransferase	[c] : imp + ppi <==> prpp + hyp				Purine metabolism	1	-1000	1000	0		2.4.2.8	not in KEGG for Dmel		R01132
UDPk	UDP kinase	[c] : atp + udp --> adp + utp				Pyrimidine metabolism	0	0	1000	0		2.7.4.6			R00156
UMPk	UMP/CMP kinase	[c] : atp + ump --> adp + udp + 2 h				Pyrimidine metabolism	0	0	1000	0		2.7.4.14	added 2 h for balanced reaction		R00158
URDk	uridine kinase	[c] : atp + urd + h<==> adp + ump				Pyrimidine metabolism	1	-1000	1000	0		2.7.1.48			R00964
CTPS	CTP synthase	[c] : atp + utp + gln-L + h2o --> adp + ctp + glu-L + pi + 2 h				Pyrimidine metabolism	0	0	1000	0		6.3.4.2			R00573
DHOase	carbamoylaspartic dehydrase	[c] : cbasp + 2 h --> h2o + dor				Pyrimidine metabolism	0	0	1000	0		3.5.2.3	added 2 h for balanced reaction		R01993
CMPk	UMP/CMP kinase	[c] : cdp + adp + 2 h <==> cmp + atp				Pyrimidine metabolism	1	-1000	1000	0		2.7.4.14	added 2 h for balanced reaction		R00512
CDPk	CDP kinase	[c] : cdp + atp <==> ctp + adp				Pyrimidine metabolism	1	-1000	1000	0		2.7.4.6			R00570
CMPL	5'-nucleotidase	[c] : cmp + h2o --> cyd + pi + 2 h				Pyrimidine metabolism	0	0	1000	0		3.1.3.5	only generell reaction in biocyc // added 2 h for balanced reaction		R00511
CDA	cytidine deaminase	[c] : cyd + h2o --> nh3 + urd				Pyrimidine metabolism	0	0	1000	0		3.5.4.5			R01878
DHODH	dihydroorotate dehydrogenase (quinone)	[c] : dor + q --> qh2 + oro				Pyrimidine metabolism	0	0	1000	0		1.3.5.2	used q/q2 as quinone/quinol		R01868
ODCase	orotidine-5'-phosphate decarboxylase	[c] : omp --> ump + co2				Pyrimidine metabolism	0	0	1000	0		4.1.1.23			R00965
OPRTase	orotate phosphoribosyltransferase	[c] : prpp + oro + 2 h --> ppi + omp				Pyrimidine metabolism	0	0	1000	0		2.4.2.10	added 2 h for balanced reaction		R01870
ACACT1r	Acetyl-CoA C-acetyltransferase	[c] : 2 accoa <==> aacoa + coa	CG9149 or CG10932			Pyruvate Metabolism	1	-1000	1000	0		2.3.1.9			R00238
FAT	formate C-acetyltransferase	[c] : accoa + formate <==> pyr + coa				Pyruvate metabolism	1	-1000	1000	0		2.3.1.54	Biocyc: irrev || Lit. and Brenda say rev.		R00212
ACPAT	acetyl-CoA:phosphate acetyltransferase	[c] : accoa + pi + h --> acp + coa				Pyruvate metabolism	0	0	1000	0		2.3.1.8	kegg - not in droso. | biocyc - in droso.		R00230
APPH	Acetyl phosphate phosphohydrolase	[c] : acp + h2o <==> ac + pi + 2 h	CG14022 or CG16870 or CG18371 or CG11052 or CG18505 or CG10970			Pyruvate Metabolism	1	-1000	1000	0		3.6.1.7	BioCyc: rev		R00317
ACCOAL	Acetate:CoA ligase (AMP-forming)	[c] : atp + ac + coa --> amp + ppi + accoa	CG6432 or CG9390			Pyruvate Metabolism	0	0	1000	0		6.2.1.1	BioCyc: irr		R00235 R00235
ACACDL	acetyl-CoA:carbon-dioxide ligase (ADP-forming)	[c] : atp + accoa + hco3 --> adp + pi + h + malcoa	CG17108 or CG11198			Pyruvate Metabolism	0	0	1000	0		6.4.1.2	BioCyc: irr / Brenda: irr (human)		R00742
PCB	Pyruvate:carbon-dioxide ligase (ADP-forming)	[c] : atp + pyr + hco3 <==> adp + pi + oaa + h	CG1516			Pyruvate Metabolism	1	-1000	1000	0		6.4.1.1	BioCyc/Lit./Brenda: rev	PMID: 5484476	R00344
LPD5	dihydrolipoamide:NAD+ oxidoreductase	[c] : dhla + nad --> la + nadh + h	CG7430			Pyruvate Metabolism	0	0	1000	0		1.8.1.4			R07618
LGTHL	lactoylglutathione lyase (R)-S-Lactoylglutathione methylglyoxal-lyase (isomerizing)	[c] : gthrd + mthgxl --> lgt_S + h	CG1707			Pyruvate Metabolism	0	0	1000	0		4.4.1.5	BioCyc: irr		R02530
PEPCK	GTP:oxaloacetate carboxy-lyase (adding GTP;phosphoenolpyruvate-forming)	[c] : gtp + oaa --> co2 + gdp + pep	CG17725 or CG10924			Pyruvate Metabolism	0	0	1000	0		4.1.1.32			R00431
LDH_L	L-lactate dehydrogenase	[c] : h + nadh + pyr --> lac-L + nad	CG13334 or CG10160			Pyruvate Metabolism	0	0	1000	0		1.1.1.27			R00703
LALDD2	(R)-Lactaldehyde:NAD+ oxidoreductase	[c] : lald__D + nad <==> nadh + mthgxl + h	CG31674 or CG31673			Pyruvate Metabolism	1	-1000	1000	0		1.1.1.79			R02527
ME2	malate dehydrogenase (oxaloacetate-decarboxylating) (NADP+)	[c] : mal-L + nadp <==> pyr + co2 + nadph	CG7848 or CG7964 or CG7969 or CG5889 or CG10120			Pyruvate Metabolism	1	-1000	1000	0		1.1.1.40	BioCyc: irr / Lit.: rev / Brenda: rev (human, but for drosophila not specified)	PMID: 13834656	R00216
ACAOR	Acetaldehyde:NAD+ oxidoreductase	[c] : nad + h2o + acald --> ac + nadh + 2 h	CG31075 or CG9629 or CG3752 or CG11140			Pyruvate Metabolism	0	0	1000	0		1.2.1.3			R00710
FADS	FAD synthetase	[c] : atp + fmn + h <==> fad + ppi				Riboflavin Metabolism	1	-1000	1000	0		2.7.7.2			R00161
RFK	riboflavin kinase	[c] : atp + ribflv <==> fmn + adp + h				Riboflavin Metabolism	1	-1000	1000	0		2.7.1.26			R00549
UDPGTRA	UDP-glucose:glycogen 4-alpha-D-glucosyltransferase	[c] : udp-glc + amylose + h2o <==> udp + 2 amylose + h	CG6904			Starch / Sucrose metabolism	1	-1000	1000	0		2.4.1.11			R00292
AGMH2	maltodextrin maltohydrolase	[c] : 2 maldex --> mal + h2o	CG17876 or CG8221 or CG18730			Starch / Sucrose metabolism	0	0	1000	0		3.2.1.1	extra maldex, removed h2o on the left side and added h2o on the right side to get a balanced reaction		R11262
AGMH1	1,4-alpha-D-Glucan maltohydrolase	[c] : 4 glycogen + h2o --> dextrin + mal	CG17876 or CG18730 or CG8221			Starch / Sucrose metabolism	0	0	1000	0		3.2.1.1	3 extra glycogens to get a balanced reaction // only kegg		R02112
AMYTRA	1,4-alpha-D-Glucan:1,4-alpha-D-glucan 6-alpha-D-(1,4-alpha-D-glucano)-transferase	[c] : amylose <==> glycogen + h2o	CG33138			Starch / Sucrose metabolism	1	-1000	1000	0		2.4.1.18	only kegg		R02110
AF6P	ATP:D-fructose 6-phosphotransferase	[c] : atp + fru <==> adp + f6p + h	CG3001 or CG32849 or CG33102 or CG8094			Starch / Sucrose metabolism	1	-1000	1000	0		2.7.1.1	reaction in Brend // reaction not in BioCyc		R00867
AGA	alpha-glucosidase	[c] : g1p + utp + h <==> ppi + udp-glc	CG4347			Starch / Sucrose metabolism	1	-1000	1000	0		2.7.7.9			R00289
PGMT	alpha-D-glucose 1,6-phosphomutase	[c] : g1p <==> g6p	CG5165			Starch / Sucrose metabolism	1	-1000	1000	0		5.4.2.2			R08639
SGH	sucrose glucohydrolase	[c] : h2o + sucr <==> fru + glc-D	CG32849 or CG7685 or CG33080 or CG14476 or CG14935 or CG14934 or CG8690 or CG11669 or CG8693 or CG8695 or CG8696 or CG8694 or CG6453	not containing the reaction, right genes from biocyc?		Starch / Sucrose metabolism	1	-1000	1000	0		3.2.1.20	reaction not in BioCyc // reaction in Brenda		R00801
MGH	maltose glucohydrolase	[c] : mal + h2o --> 2 glc-D	CG32849 or CG7685 or CG33080 or CG14476 or CG14935 or CG14934 or CG8690 or CG11669 or CG8693 or CG8695 or CG8696 or CG8694 or CG6453			Starch / Sucrose metabolism	0	0	1000	0		3.2.1.20	feala: irreversible // only kegg		R00028
T6PP	Trehalose-6-phosphate phosphohydrolase	[c] : t6p + h2o --> tre + pi	CG5177 or CG5171			Starch / Sucrose metabolism	0	0	1000	0		3.1.3.12			R02778
TREH	trehalose glucohydrolase	[c] : tre + h2o --> 2 glc-D	CG16965 or CG6262 or CG9364			Starch / Sucrose metabolism	0	0	1000	0		3.2.1.28			R00010
UDPG6PTRA	UDP-glucose:D-glucose-6-phosphate 1-alpha-D-glucosyltransferase	[c] : udp-glc + g6p --> udp + t6p + h	CG4104	lethal		Starch / Sucrose metabolism	0	0	1000	0		2.4.1.15	lit.: irr	PMID: 14285483	R00836
STE	sterol esterase	[c] : clre + h2o --> clr + fatac				Steroid biosynthesis	0	0	1000	0		3.1.1.13			R01462
HMGCOAS	hydroxymethylglutaryl-CoA synthase	[c] : accoa + h2o + aacoa --> coa + hmg-coa + h				Synthesis and degradation of ketone bodies	0	0	1000	0		2.3.3.10	lit. and biocyc say irr		R01978
HMGCOAL	hydroxymethylglutaryl-CoA lyase	[c] : hmg-coa <==> accoa + aa				Synthesis and degradation of ketone bodies	1	-1000	1000	0		4.1.3.4	lit. say rev and biocyc say irr		R01360
HBD	3-hydroxybutyrate dehydrogenase	[c] : nad + hb <==> aa + nadh + h				Synthesis and degradation of ketone bodies	1	-1000	1000	0		1.1.1.30			R01361
ASP-LtoD	asp-ltoD	[c] : asp <==> asp-D				Transform	1	-1000	1000	0
ala_t	Alanine transport extra cellular to cytosol	ala[e] <==> ala[c]				Transport cytosol	1	-1000	1000	0
arg_t	arginine transport extra cellular to cytosol	arg[e] <==> arg[c]				Transport cytosol	1	-1000	1000	0
asn_t	Asparagine transport extra cellular to cytosol	asn[e] <==> asn[c]				Transport cytosol	1	-1000	1000	0
asp_t	Aspartic Acid transport extra cellular to cytosol	asp[e] <==> asp[c]				Transport cytosol	1	-1000	1000	0
cys_t	Cysteine transport extra cellular to cytosol	cys[e] <==> cys[c]				Transport cytosol	1	-1000	1000	0
gln-L_t	Glutamine transport extra cellular to cytosol	gln-L[e] <==> gln-L[c]				Transport cytosol	1	-1000	1000	0
glu-L_t	Glutamic acid transport extra cellular to cytosol	glu-L[e] <==> glu-L[c]				Transport cytosol	1	-1000	1000	0
gly_t	Glycine transport extra cellular to cytosol	gly[e] <==> gly[c]				Transport cytosol	1	-1000	1000	0
his_t	histidine transport extra cellular to cytosol	his[e] <==> his[c]				Transport cytosol	1	-1000	1000	0
ile_t	isoleucine transport extra cellular to cytosol	ile[e] <==> ile[c]				Transport cytosol	1	-1000	1000	0
leu_t	leucine transport extra cellular to cytosol	leu[e] <==> leu[c]				Transport cytosol	1	-1000	1000	0
lys_t	lysine transport extra cellular to cytosol	lys[e] <==> lys[c]				Transport cytosol	1	-1000	1000	0
met_t	Methionine transport extra cellular to cytosol	met[e] <==> met[c]				Transport cytosol	1	-1000	1000	0
phe_t	phenylalanine transport extra cellular to cytosol	phe[e] <==> phe[c]				Transport cytosol	1	-1000	1000	0
pro_t	Proline transport extra cellular to cytosol	pro[e] <==> pro[c]				Transport cytosol	1	-1000	1000	0
ser_t	Serine transport extra cellular to cytosol	ser[e] <==> ser[c]				Transport cytosol	1	-1000	1000	0
thr_t	threonine transport extra cellular to cytosol	thr[e] <==> thr[c]				Transport cytosol	1	-1000	1000	0
trp_t	tryptophan transport extra cellular to cytosol	trp[e] <==> trp[c]				Transport cytosol	1	-1000	1000	0
tyr_t	Tyrosine transport extra cellular to cytosol	tyr[e] <==> tyr[c]				Transport cytosol	1	-1000	1000	0
val_t	valine transport extra cellular to cytosol	val[e] <==> val[c]				Transport cytosol	1	-1000	1000	0
glucu_t	glucu transport extra cellular to cytosol	glucu[e] <==> glucu[c]				Transport cytosol	1	-1000	1000	0
2og_t	2og transport extra cellular to cytosol	2og[e] <==> 2og[c]				Transport cytosol	1	-1000	1000	0
2os_t	2os transport extra cellular to cytosol	2os[e] <==> 2os[c]				Transport cytosol	1	-1000	1000	0
4a-hthbp_t	4a-hthbp transport extra cellular to cytosol	4a-hthbp[e] <==> 4a-hthbp[c]				Transport cytosol	1	-1000	1000	0
7dclr_t	7dclr transport extra cellular to cytosol	7dclr[e] <==> 7dclr[c]				Transport cytosol	1	-1000	1000	0
a_t	guanosine transport extra cellular to cytosol	a[e] <==> a[c]				Transport cytosol	1	-1000	1000	0
ac_t	ac transport extra cellular to cytosol	ac[e] <==> ac[c]				Transport cytosol	1	-1000	1000	0
acp_t	acp transport extra cellular to cytosol	acp[c] <==> acp[e]				Transport cytosol	1	-1000	1000	0
agc_t	agc transport extra cellular to cytosol	agc[e] <==> agc[c]				Transport cytosol	1	-1000	1000	0
asuccin_t	asuccin transport extra cellular to cytosol	asuccin[e] <==> asuccin[c]				Transport cytosol	1	-1000	1000	0
RIBFLV_t	RIBFLV transport extra cellular to cytosol	atp[c] + h2o[c] + ribflv[e] --> ribflv[c] + h[c] + pi[c] + adp[c]				Transport cytosol	0	0	1000	0
choline_t	choline transport extra cellular to cytosol	choline[e] <==> choline[c]				Transport cytosol	1	-1000	1000	0
clr_t	cholesterol transport extra cellular to cytosol	clr[e] <==> clr[c]				Transport cytosol	1	-1000	1000	0
CO2_t	CO2 transporter via diffusion	co2[e] <==> co2[c]				Transport cytosol	1	-1000	1000	0
dextrin_t	dextrin transport extra cellular to cytosol	dextrin[e] <==> dextrin[c]				Transport cytosol	1	-1000	1000	0
fadh2_t	fadh2 transport extra cellular to cytosol	fadh2[e] <==> fadh2[c]				Transport cytosol	1	-1000	1000	0
fic3_t	fic3 transport extra cellular to cytosol	fic3[e] <==> fic3[c]				Transport cytosol	1	-1000	1000	0
foc3_t	foc3 transport extra cellular to cytosol	foc3[e] <==> foc3[c]				Transport cytosol	1	-1000	1000	0
gam6p_t	gam6p transport extra cellular to cytosol	gam6p[e] <==> gam6p[c]				Transport cytosol	1	-1000	1000	0
gdl_t	gdl transport extra cellular to cytosol	gdl[e] <==> gdl[c]				Transport cytosol	1	-1000	1000	0
glc_t	D-Glucose Transport	glc-D[e]<==> glc-D[c]				Transport cytosol	1	-1000	1000	0
g_t	guanosine transport extra cellular to cytosol	gua[e] <==> gua[c]				Transport cytosol	1	-1000	1000	0
D_LACt2	L-lactate transport via proton symport	h[e] + lac-L[e] <-- h[c] + lac-L[c]				Transport cytosol	0	-1000	0	0
H2O_t	H2O transport via diffusion	h2o[e] <==> h2o[c]				Transport cytosol	1	-1000	1000	0
hb_t	hb transport extra cellular to cytosol	hb[e] <==> hb[c]				Transport cytosol	1	-1000	1000	0
i_t	i transport extra cellular to cytosol	i[e] <==> i[c]				Transport cytosol	1	-1000	1000	0
ins_t	ins transport extra cellular to cytosol	ins[e] <==> ins[c]				Transport cytosol	1	-1000	1000	0
ins4p_t	ins4p transport extra cellular to cytosol	ins4p[e] <==> ins4p[c]				Transport cytosol	1	-1000	1000	0
lald__D_t	lald__D transport extra cellular to cytosol	lald__D[e] <==> lald__D[c]				Transport cytosol	1	-1000	1000	0
L-args_t	L-args transport extra cellular to cytosol	L-args[e] <==> L-args[c]				Transport cytosol	1	-1000	1000	0
L-cit_t	L-cit transport extra cellular to cytosol	L-cit[e] <==> L-cit[c]				Transport cytosol	1	-1000	1000	0
lpc_t	lpc transport extra cellular to cytosol	lpc[e] <==> lpc[c]				Transport cytosol	1	-1000	1000	0
malcoa_t	malcoa transport extra cellular to cytosol	malcoa[e] <==> malcoa[c]				Transport cytosol	1	-1000	1000	0
maldex_t	maldex transport	maldex[e] <==> maldex[c]				Transport cytosol	1	-1000	1000	0
mmet_t	mmet transport extra cellular to cytosol	mmet[e] <==> mmet[c]				Transport cytosol	1	-1000	1000	0
no_t	no transport extra cellular to cytosol	no[e] <==> no[c]				Transport cytosol	1	-1000	1000	0
O2_t	O2 transporter via diffusion	o2[e] <==> o2[c]				Transport cytosol	1	-1000	1000	0
r1p_t	r1p transport extra cellular to cytosol	r1p[e] <==> r1p[c]				Transport cytosol	1	-1000	1000	0
rib-D_t	rib-D transport extra cellular to cytosol	rib-D[e] <==> rib-D[c]				Transport cytosol	1	-1000	1000	0
sucr_t	sucr transport	sucr[e] <==> sucr[c]				Transport cytosol	1	-1000	1000	0
Tre_t	Tre transport	tre[e] <==> tre[c]				Transport cytosol	1	-1000	1000	0
urd_t	urd transport extra cellular to cytosol	urd[e] <==> urd[c]				Transport cytosol	1	-1000	1000	0
urea_t	urea transport extra cellular to cytosol	urea[e] <==> urea[c]				Transport cytosol	1	-1000	1000	0
akg_tm	akg transport cytosol to mitochondria	akg[c] <==> akg[m]				Transport mito	1	-1000	1000	0
CO2_tm	CO2 transporter via diffusion mito	co2[c] <==> co2[m]				Transport mito	1	-1000	1000	0
succ_tm	succ transport extra cellular to cytosol	succ[c] <==> succ[m]				Transport mito	1	-1000	1000	0
succoa_tm	succoa transport cytosol to mitochondria	succoa[m] <==> succoa[c]				Transport mito	1	-1000	1000	0
accoa_tm	accoa transport	accoa[c] <==> accoa[m]				Transport mito	1	-1000	1000	0
accoa_t	accoa transport	accoa[e] <==> accoa[c]				Transport cytosol	1	-1000	1000	0
adp_tm	adp transport mito	adp[c] <==> adp[m]				Transport mito	1	-1000	1000	0
atp_tm	atp transport mito	atp[c] <==> atp[m]				Transport mito	1	-1000	1000	0
fic3_tm	fic3 transport cytosol to mitochondria	fic3[c] <==> fic3[m]				Transport mito	1	-1000	1000	0
foc3_tm	foc3 transport cytosol to mitochondria	foc3[c] <==> foc3[m]				Transport mito	1	-1000	1000	0
fum_tm	fum transport mitochondria to cytosol	fum[c] <==> fum[m]				Transport mito	1	-1000	1000	0
H_tm	h transport mito	h[c] <==> h[m]				Transport mito	1	-1000	1000	0
H2O_tm	H2O transport via diffusion mito	h2o[c] <==> h2o[m]				Transport mito	1	-1000	1000	0
mal_tm	mal-L transport	mal-L[c] <==> mal-L[m]				Transport mito	1	-1000	1000	0
nadh_tm	nadh transport mito	nad[c] <==> nad[m]				Transport mito	1	-1000	1000	0
nad_tm	nad transport mito	nadh[c] <==> nadh[m]				Transport mito	1	-1000	1000	0
nadp_tm	nadp transport mito	nadp[c] <==> nadp[m]				Transport mito	1	-1000	1000	0
nadph_tm	nadph transport mito	nadph[c] <==> nadph[m]				Transport mito	1	-1000	1000	0
O2_tm	O2 transporter via diffusion mito	o2[c] <==> o2[m]				Transport mito	1	-1000	1000	0
pi_tm	pi transport mito	pi[c] <==> pi[m]				Transport mito	1	-1000	1000	0
ppi_tm	ppi transporter via diffusion mito	ppi[c] <==> ppi[m]				Transport mito	1	-1000	1000	0
pyr_tm	pyr transporter via diffusion mito	pyr[c] <==> pyr[m]				Transport mito	1	-1000	1000	0
q_tm	q transport mito	q[c] <==> q[m]				Transport mito	1	-1000	1000	0
qh2_tm	qh2 transport	qh2[c] <==> qh2[m]				Transport mito	1	-1000	1000	0
FAAA	fumarylacetoacetase	[c] : faa + h2o --> aa + fum + h				Tyrosine Metabolism	0	0	1000	0		3.7.1.2	irr	PMID: 13319328	R01364
HGO	homogentisate oxygenase	[c] : hg + o2 --> maa + h				Tyrosine Metabolism	0	0	1000	0		1.13.11.5			R02519
HPPD	4-hydroxyphenylpyruvate dioxygenase	[c] : hpp + o2 --> hg + co2				Tyrosine Metabolism	0	0	1000	0		1.13.11.27			R02521
MAAI	maleylacetoacetic isomerase	[c] : maa --> faa				Tyrosine Metabolism	0	0	1000	0		5.2.1.2			R03181
AACCOAT	acetoacetate succinyl-CoA transferase	[c] : succoa + aa <==> succ + aacoa				Valine, Leucine and Isoleucine Degradation	1	-1000	1000	0		2.8.3.5			R00410

## Sheet: metabolites
Abbreviation	officialname	formula(neutral)	formula	Charge	Compartment	KEGG ID	PubChem ID	ChEBI ID	InChI string	Smiles	HMDB	Notes
13dpg[c]	3-Phospho-D-glyceroyl phosphate	C3H8O10P2	C3H4O10P2	-4	c	C00236	3535	16001	1S/C3H8O10P2/c4-2(1-12-14(6,7)8)3(5)13-15(9,10)11/h2,4H,1H2,(H2,6,7,8)(H2,9,10,11)/t2-/m1/s1	O[C@H](COP(O)(O)=O)C(=O)OP(O)(O)=O
2pg[c]	D-Glycerate 2-phosphate	C3H7O7P	C3H4O7P	-3	c	C00631	3904	17835	1S/C3H7O7P/c4-1-2(3(5)6)10-11(7,8)9/h2,4H,1H2,(H,5,6)(H2,7,8,9)/t2-/m1/s1	OC[C@@H](OP(O)(O)=O)C(O)=O	HMDB03391
3pg[c]	3-Phospho-D-glycerate	C3H7O7P	C3H4O7P	-3	c	C00197	3497	17794	1S/C3H7O7P/c4-2(3(5)6)1-10-11(7,8)9/h2,4H,1H2,(H,5,6)(H2,7,8,9)/p-3/t2-/m1/s1	C(OP(=O)([O-])[O-])C(O)C(=O)[O-]
6pgc[c]	6-Phospho-D-gluconate	C6H13O10P	C6H10O10P	-3	c	C00345	3638	48928	1S/C6H13O10P/c7-2(1-16-17(13,14)15)3(8)4(9)5(10)6(11)12/h2-5,7-10H,1H2,(H,11,12)(H2,13,14,15)/t2-,3-,4+,5-/m1/s1	O[C@H](COP(O)(O)=O)[C@@H](O)[C@H](O)[C@@H](O)C(O)=O	HMDB0001316
6pgl[c]	6-phospho-D-glucono-1,5-lactone	C6H11O9P	C6H9O9P	-2	c	C01236	4457	16938	1S/C6H11O9P/c7-3-2(1-14-16(11,12)13)15-6(10)5(9)4(3)8/h2-5,7-9H,1H2,(H2,11,12,13)/t2-,3-,4+,5-/m1/s1	O[C@H]1[C@H](O)[C@@H](COP(O)(O)=O)OC(=O)[C@@H]1O
ac[c]	Acetate	C2H4O2	C2H3O2	-1	c	C00033	3335	15366	1S/C2H4O2/c1-2(3)4/h1H3,(H,3,4)	CC(O)=O	HMDB00042
ac[e]	Acetate (extracellular)	C2H4O2	C2H3O2	-1	e	C00033	3335	15366	1S/C2H4O2/c1-2(3)4/h1H3,(H,3,4)	CC(O)=O	HMDB00042
accoa[m]	Acetyl-CoA	C23H38N7O17P3S	C23H34N7O17P3S	-4	m	C00024	3326	15351	1S/C23H38N7O17P3S/c1-12(31)51-7-6-25-14(32)4-5-26-21(35)18(34)23(2,3)9-44-50(41,42)47-49(39,40)43-8-13-17(46-48(36,37)38)16(33)22(45-13)30-11-29-15-19(24)27-10-28-20(15)30/h10-11,13,16-18,22,33-34H,4-9H2,1-3H3,(H,25,32)(H,26,35)(H,39,40)(H,41,42)(H2,24,27,28)(H2,36,37,38)/t13-,16-,17-,18+,22-/m1/s1	CC(=O)SCCNC(=O)CCNC(=O)[C@H](O)C(C)(C)COP(O)(=O)OP(O)(=O)OC[C@H]1O[C@H]([C@H](O)[C@@H]1OP(O)(O)=O)n1cnc2c(N)ncnc12	HMDB01206
accoa[e]	Acetyl-CoA	C23H38N7O17P3S	C23H34N7O17P3S	-4	e	C00024	3326	15351	1S/C23H38N7O17P3S/c1-12(31)51-7-6-25-14(32)4-5-26-21(35)18(34)23(2,3)9-44-50(41,42)47-49(39,40)43-8-13-17(46-48(36,37)38)16(33)22(45-13)30-11-29-15-19(24)27-10-28-20(15)30/h10-11,13,16-18,22,33-34H,4-9H2,1-3H3,(H,25,32)(H,26,35)(H,39,40)(H,41,42)(H2,24,27,28)(H2,36,37,38)/t13-,16-,17-,18+,22-/m1/s1	CC(=O)SCCNC(=O)CCNC(=O)[C@H](O)C(C)(C)COP(O)(=O)OP(O)(=O)OC[C@H]1O[C@H]([C@H](O)[C@@H]1OP(O)(O)=O)n1cnc2c(N)ncnc12	HMDB01206
accoa[c]	Acetyl-CoA	C23H38N7O17P3S	C23H34N7O17P3S	-4	c	C00024	3326	15351	1S/C23H38N7O17P3S/c1-12(31)51-7-6-25-14(32)4-5-26-21(35)18(34)23(2,3)9-44-50(41,42)47-49(39,40)43-8-13-17(46-48(36,37)38)16(33)22(45-13)30-11-29-15-19(24)27-10-28-20(15)30/h10-11,13,16-18,22,33-34H,4-9H2,1-3H3,(H,25,32)(H,26,35)(H,39,40)(H,41,42)(H2,24,27,28)(H2,36,37,38)/t13-,16-,17-,18+,22-/m1/s1	CC(=O)SCCNC(=O)CCNC(=O)[C@H](O)C(C)(C)COP(O)(=O)OP(O)(=O)OC[C@H]1O[C@H]([C@H](O)[C@@H]1OP(O)(O)=O)n1cnc2c(N)ncnc12	HMDB01206
acon-C[m]	cis-Aconitate	C6H6O6	C6H3O6	-3	m	C00417	3707	32805	1S/C6H6O6/c7-4(8)1-3(6(11)12)2-5(9)10/h1H,2H2,(H,7,8)(H,9,10)(H,11,12)/b3-1-	OC(=O)C\C(=C\C(O)=O)C(O)=O	HMDB00072
adp[c]	ADP	C10H15N5O10P2	C10H12N5O10P2	-3	c	C00008	3310	16761	1S/C10H15N5O10P2/c11-8-5-9(13-2-12-8)15(3-14-5)10-7(17)6(16)4(24-10)1-23-27(21,22)25-26(18,19)20/h2-4,6-7,10,16-17H,1H2,(H,21,22)(H2,11,12,13)(H2,18,19,20)/t4-,6-,7-,10-/m1/s1
adp[m]	ADP	C10H15N5O10P2	C10H12N5O10P2	-3	m	C00008	3310	16761	1S/C10H15N5O10P2/c11-8-5-9(13-2-12-8)15(3-14-5)10-7(17)6(16)4(24-10)1-23-27(21,22)25-26(18,19)20/h2-4,6-7,10,16-17H,1H2,(H,21,22)(H2,11,12,13)(H2,18,19,20)/t4-,6-,7-,10-/m1/s1
akg[c]	2-Oxoglutarate	C5H6O5	C5H4O5	-2	c	C00026	3328	30915	1S/C5H6O5/c6-3(5(9)10)1-2-4(7)8/h1-2H2,(H,7,8)(H,9,10)	OC(=O)CCC(=O)C(O)=O	HMDB00208
akg[m]	2-Oxoglutarate	C5H6O5	C5H4O5	-2	m	C00026	3328	30915	1S/C5H6O5/c6-3(5(9)10)1-2-4(7)8/h1-2H2,(H,7,8)(H,9,10)	OC(=O)CCC(=O)C(O)=O	HMDB00208
amp[c]	AMP	C10H14N5O7P	C10H12N5O7P	-2	c	C00020	3322	16027	1S/C10H14N5O7P/c11-8-5-9(13-2-12-8)15(3-14-5)10-7(17)6(16)4(22-10)1-21-23(18,19)20/h2-4,6-7,10,16-17H,1H2,(H2,11,12,13)(H2,18,19,20)/t4-,6-,7-,10-/m1/s1	Nc1ncnc2n(cnc12)[C@@H]1O[C@H](COP(O)(O)=O)[C@@H](O)[C@H]1O	HMDB00045
atp[c]	ATP	C10H16N5O13P3	C10H12N5O13P3	-4	c	C00002	3304	15422	1S/C10H16N5O13P3/c11-8-5-9(13-2-12-8)15(3-14-5)10-7(17)6(16)4(26-10)1-25-30(21,22)28-31(23,24)27-29(18,19)20/h2-4,6-7,10,16-17H,1H2,(H,21,22)(H,23,24)(H2,11,12,13)(H2,18,19,20)/t4-,6-,7-,10-/m1/s1	Nc1ncnc2n(cnc12)[C@@H]1O[C@H](COP(O)(=O)OP(O)(=O)OP(O)(O)=O)[C@@H](O)[C@H]1O	HMDB00538
atp[m]	ATP	C10H16N5O13P3	C10H12N5O13P3	-4	m	C00002	3304	15422	1S/C10H16N5O13P3/c11-8-5-9(13-2-12-8)15(3-14-5)10-7(17)6(16)4(26-10)1-25-30(21,22)28-31(23,24)27-29(18,19)20/h2-4,6-7,10,16-17H,1H2,(H,21,22)(H,23,24)(H2,11,12,13)(H2,18,19,20)/t4-,6-,7-,10-/m1/s1	Nc1ncnc2n(cnc12)[C@@H]1O[C@H](COP(O)(=O)OP(O)(=O)OP(O)(O)=O)[C@@H](O)[C@H]1O	HMDB00538
cit[m]	Citrate	C6H8O7	C6H5O7	-3	m	C00158	3458	30769	1S/C6H8O7/c7-3(8)1-6(13,5(11)12)2-4(9)10/h13H,1-2H2,(H,7,8)(H,9,10)(H,11,12)	OC(=O)CC(O)(CC(O)=O)C(O)=O	HMDB00094
co2[c]	CO2		CO2	0	c	C00011	3313	16526	1S/CO2/c2-1-3	O=C=O	HMDB01967
co2[m]	CO2 (extracellular)		CO2	0	m	C00011	3313	16526	1S/CO2/c2-1-3	O=C=O	HMDB01967
co2[e]	CO2 (extracellular)		CO2	0	e	C00011	3313	16526	1S/CO2/c2-1-3	O=C=O	HMDB01967
coa[m]	Coenzyme A	C21H36N7O16P3S	C21H32N7O16P3S	-4	m	C00010	3312	15346	1S/C21H36N7O16P3S/c1-21(2,16(31)19(32)24-4-3-12(29)23-5-6-48)8-41-47(38,39)44-46(36,37)40-7-11-15(43-45(33,34)35)14(30)20(42-11)28-10-27-13-17(22)25-9-26-18(13)28/h9-11,14-16,20,30-31,48H,3-8H2,1-2H3,(H,23,29)(H,24,32)(H,36,37)(H,38,39)(H2,22,25,26)(H2,33,34,35)/t11-,14-,15-,16+,20-/m1/s1	CC(C)(COP(O)(=O)OP(O)(=O)OC[C@H]1O[C@H]([C@H](O)[C@@H]1OP(O)(O)=O)n1cnc2c(N)ncnc12)[C@@H](O)C(=O)NCCC(=O)NCCS
coa[c]	Coenzyme A	C21H36N7O16P3S	C21H32N7O16P3S	-4	c	C00010	3312	15346	1S/C21H36N7O16P3S/c1-21(2,16(31)19(32)24-4-3-12(29)23-5-6-48)8-41-47(38,39)44-46(36,37)40-7-11-15(43-45(33,34)35)14(30)20(42-11)28-10-27-13-17(22)25-9-26-18(13)28/h9-11,14-16,20,30-31,48H,3-8H2,1-2H3,(H,23,29)(H,24,32)(H,36,37)(H,38,39)(H2,22,25,26)(H2,33,34,35)/t11-,14-,15-,16+,20-/m1/s1	CC(C)(COP(O)(=O)OP(O)(=O)OC[C@H]1O[C@H]([C@H](O)[C@@H]1OP(O)(O)=O)n1cnc2c(N)ncnc12)[C@@H](O)C(=O)NCCC(=O)NCCS
dhap[c]	Dihydroxyacetone phosphate	C3H7O6P	C3H5O6P	-2	c	C00111	3411	16108	1S/C3H7O6P/c4-1-3(5)2-9-10(6,7)8/h4H,1-2H2,(H2,6,7,8)	OCC(=O)COP(O)(O)=O	HMDB01473
e4p[c]	D-Erythrose 4-phosphate	C4H9O7P	C4H7O7P	-2	c	C00279	3574	48153	1S/C4H9O7P/c5-1-3(6)4(7)2-11-12(8,9)10/h1,3-4,6-7H,2H2,(H2,8,9,10)/t3-,4+/m0/s1	[H]C(=O)[C@H](O)[C@H](O)COP(O)(O)=O
f6p[c]	beta- D-Fructose 6-phosphate	C6H13O9P	C6H11O9P	-2	c	C05345	7723	16084	1S/C6H13O9P/c7-2-6(10)5(9)4(8)3(15-6)1-14-16(11,12)13/h3-5,7-10H,1-2H2,(H2,11,12,13)/t3-,4-,5+,6-/m1/s1	OC[C@@]1(O)O[C@H](COP(O)(O)=O)[C@@H](O)[C@@H]1O
fdp[c]	beta-D-Fructose 1,6-bisphosphate	C6H14O12P2	C6H10O12P2	-4	c	C05378	3647	16905	1S/C6H14O12P2/c7-3(1-17-19(11,12)13)5(9)6(10)4(8)2-18-20(14,15)16/h3,5-7,9-10H,1-2H2,(H2,11,12,13)(H2,14,15,16)/t3-,5-,6-/m1/s1	[H][C@@](O)(COP(O)(O)=O)[C@@]([H])(O)[C@]([H])(O)C(=O)COP(O)(O)=O	HMDB01058
fru[c]	D-Fructose	C6H12O6	C6H12O6	0	e	C00095	3395	37721	1S/C6H12O6/c7-1-3-4(9)5(10)6(11,2-8)12-3/h3-5,7-11H,1-2H2/t3-,4-,5+,6?/m1/s1	OC[C@H]1OC(O)(CO)[C@@H](O)[C@@H]1O
fum[c]	Fumarate	C4H4O4	C4H2O4	-2	c	C00122	3422	18012	1S/C4H4O4/c5-3(6)1-2-4(7)8/h1-2H,(H,5,6)(H,7,8)/b2-1+	OC(=O)\C=C\C(O)=O	HMDB00134
fum[m]	Fumarate (extracellular)	C4H4O4	C4H2O4	-2	m	C00122	3422	18012	1S/C4H4O4/c5-3(6)1-2-4(7)8/h1-2H,(H,5,6)(H,7,8)/b2-1+	OC(=O)\C=C\C(O)=O	HMDB00134
g3p[c]	Glyceraldehyde 3-phosphate	C3H7O6P	C3H5O6P	-2	c	C00118	3930	17138	1S/C3H7O6P/c4-1-3(5)2-9-10(6,7)8/h1,3,5H,2H2,(H2,6,7,8)	[H]C(=O)C(O)COP(O)(O)=O	HMDB01112
g6p[c]	D-Glucose 6-phosphate	C6H13O9P	C6H11O9P	-2	c	C00092	3392	4170	1S/C6H13O9P/c7-3-2(1-14-16(11,12)13)15-6(10)5(9)4(3)8/h2-10H,1H2,(H2,11,12,13)/t2-,3-,4+,5-,6?/m1/s1	OC1O[C@H](COP(O)(O)=O)[C@@H](O)[C@H](O)[C@H]1O	HMDB01401
glc-D[c]	D-Glucose		C6H12O6	0	c	C00267	3565	17925	1S/C6H12O6/c7-1-2-3(8)4(9)5(10)6(11)12-2/h2-11H,1H2/t2-,3-,4+,5-,6+/m1/s1
glc-D[e]	D-Glucose (extracellular)		C6H12O6	0	e	C00267	3565	17925	1S/C6H12O6/c7-1-2-3(8)4(9)5(10)6(11)12-2/h2-11H,1H2/t2-,3-,4+,5-,6+/m1/s1
gln-L[c]	L-Glutamine	C5H10N2O3	C5H10N2O3	0	c	C00064	3364	18050	1S/C5H10N2O3/c6-3(5(9)10)1-2-4(7)8/h3H,1-2,6H2,(H2,7,8)(H,9,10)/t3-/m0/s1	N[C@@H](CCC(N)=O)C(O)=O	HMDB00641
gln-L[e]	L-Glutamine (extracellular)	C5H10N2O3	C5H10N2O3	0	e	C00064	3364	18050	1S/C5H10N2O3/c6-3(5(9)10)1-2-4(7)8/h3H,1-2,6H2,(H2,7,8)(H,9,10)/t3-/m0/s1	N[C@@H](CCC(N)=O)C(O)=O	HMDB00641
glu-L[c]	L-Glutamate	C5H9NO4	C5H8NO4	-1	c	C00025	3327	16015	1S/C5H9NO4/c6-3(5(9)10)1-2-4(7)8/h3H,1-2,6H2,(H,7,8)(H,9,10)/t3-/m0/s1	N[C@@H](CCC(O)=O)C(O)=O	HMDB00148
glu-L[e]	L-Glutamate (extracellular)	C5H9NO4	C5H8NO4	-1	e	C00025	3327	16015	1S/C5H9NO4/c6-3(5(9)10)1-2-4(7)8/h3H,1-2,6H2,(H,7,8)(H,9,10)/t3-/m0/s1	N[C@@H](CCC(O)=O)C(O)=O	HMDB00148
glx[c]	Glyoxylate	C2H2O3	C2H1O3	-1	c	C00048	3350	16891	1S/C2H2O3/c3-1-2(4)5/h1H,(H,4,5)	[H]C(=O)C(O)=O	HMDB00119
h2o[c]	H2O		H2O	0	c	C00001	3303	15377	1S/H2O/h1H2	[H]O[H]	HMDB02111
h2o[m]	H2O (mito)		H2O	0	m	C00001	3303	15377	1S/H2O/h1H2	[H]O[H]	HMDB02111
h2o[e]	H2O (extracellular)		H2O	0	e	C00001	3303	15377	1S/H2O/h1H2	[H]O[H]	HMDB02111
h[c]	H+		H	1	c	C00080	3380	15378	1S/p+1	[H+]
h[m]	H+ (mito)		H	1	m	C00080	3380	15378	1S/p+1	[H+]
h[e]	H+ (extracellular)		H	1	e	C00080	3380	15378	1S/p+1	[H+]
icit[m]	Isocitrate	C6H8O7	C6H5O7	-3	m	C00311	3605	30887	1S/C6H8O7/c7-3(8)1-2(5(10)11)4(9)6(12)13/h2,4,9H,1H2,(H,7,8)(H,10,11)(H,12,13)	OC(C(CC(O)=O)C(O)=O)C(O)=O	HMDB00193
lac-L[c]	L-Lactate	C3H6O3	C3H5O3	-1	c	C00186	3486	422	1S/C3H6O3/c1-2(4)3(5)6/h2,4H,1H3,(H,5,6)/t2-/m0/s1		HMDB00190
lac-L[e]	L-Lactate (extracellular)	C3H6O3	C3H5O3	-1	e	C00186	3486	422	1S/C3H6O3/c1-2(4)3(5)6/h2,4H,1H3,(H,5,6)/t2-/m0/s1		HMDB00190
mal-L[c]	L-Malate	C4H6O5	C4H4O5	-2	c	C00149	3449	30797	1S/C4H6O5/c5-2(4(8)9)1-3(6)7/h2,5H,1H2,(H,6,7)(H,8,9)/t2-/m0/s1	O[C@@H](CC(O)=O)C(O)=O	HMDB00156
mal-L[m]	L-Malate (extracellular)	C4H6O5	C4H4O5	-2	m	C00149	3449	30797	1S/C4H6O5/c5-2(4(8)9)1-3(6)7/h2,5H,1H2,(H,6,7)(H,8,9)/t2-/m0/s1	O[C@@H](CC(O)=O)C(O)=O	HMDB00156
nad[c]	Nicotinamide adenine dinucleotide	C21H28N7O14P2	C21H26N7O14P2	-1	c	C00003	3305	15846	1S/C21H27N7O14P2/c22-17-12-19(25-7-24-17)28(8-26-12)21-16(32)14(30)11(41-21)6-39-44(36,37)42-43(34,35)38-5-10-13(29)15(31)20(40-10)27-3-1-2-9(4-27)18(23)33/h1-4,7-8,10-11,13-16,20-21,29-32H,5-6H2,(H5-,22,23,24,25,33,34,35,36,37)/p+1/t10-,11-,13-,14-,15-,16-,20-,21-/m1/s1	NC(=O)c1ccc[n+](c1)[C@@H]1O[C@H](COP(O)(=O)OP(O)(=O)OC[C@H]2O[C@H]([C@H](O)[C@@H]2O)n2cnc3c(N)ncnc23)[C@@H](O)[C@H]1O	HMDB00902
nad[m]	Nicotinamide adenine dinucleotide	C21H28N7O14P2	C21H26N7O14P2	-1	m	C00003	3305	15846	1S/C21H27N7O14P2/c22-17-12-19(25-7-24-17)28(8-26-12)21-16(32)14(30)11(41-21)6-39-44(36,37)42-43(34,35)38-5-10-13(29)15(31)20(40-10)27-3-1-2-9(4-27)18(23)33/h1-4,7-8,10-11,13-16,20-21,29-32H,5-6H2,(H5-,22,23,24,25,33,34,35,36,37)/p+1/t10-,11-,13-,14-,15-,16-,20-,21-/m1/s1	NC(=O)c1ccc[n+](c1)[C@@H]1O[C@H](COP(O)(=O)OP(O)(=O)OC[C@H]2O[C@H]([C@H](O)[C@@H]2O)n2cnc3c(N)ncnc23)[C@@H](O)[C@H]1O	HMDB00902
nadh[c]	Nicotinamide adenine dinucleotide - reduced	C21H29N7O14P2	C21H27N7O14P2	-2	c	C00004	3306	16908	1S/C21H29N7O14P2/c22-17-12-19(25-7-24-17)28(8-26-12)21-16(32)14(30)11(41-21)6-39-44(36,37)42-43(34,35)38-5-10-13(29)15(31)20(40-10)27-3-1-2-9(4-27)18(23)33/h1,3-4,7-8,10-11,13-16,20-21,29-32H,2,5-6H2,(H2,23,33)(H,34,35)(H,36,37)(H2,22,24,25)/t10-,11-,13-,14-,15-,16-,20-,21-/m1/s1	NC(=O)C1=CN(C=CC1)[C@@H]1O[C@H](COP(O)(=O)OP(O)(=O)OC[C@H]2O[C@H]([C@H](O)[C@@H]2O)n2cnc3c(N)ncnc23)[C@@H](O)[C@H]1O	HMDB01487
nadh[m]	Nicotinamide adenine dinucleotide - reduced	C21H29N7O14P2	C21H27N7O14P2	-2	m	C00004	3306	16908	1S/C21H29N7O14P2/c22-17-12-19(25-7-24-17)28(8-26-12)21-16(32)14(30)11(41-21)6-39-44(36,37)42-43(34,35)38-5-10-13(29)15(31)20(40-10)27-3-1-2-9(4-27)18(23)33/h1,3-4,7-8,10-11,13-16,20-21,29-32H,2,5-6H2,(H2,23,33)(H,34,35)(H,36,37)(H2,22,24,25)/t10-,11-,13-,14-,15-,16-,20-,21-/m1/s1	NC(=O)C1=CN(C=CC1)[C@@H]1O[C@H](COP(O)(=O)OP(O)(=O)OC[C@H]2O[C@H]([C@H](O)[C@@H]2O)n2cnc3c(N)ncnc23)[C@@H](O)[C@H]1O	HMDB01487
nadp[m]	Nicotinamide adenine dinucleotide phosphate		C21H25N7O17P3	-3	m	C00006	3308	18009	1S/C21H28N7O17P3/c22-17-12-19(25-7-24-17)28(8-26-12)21-16(44-46(33,34)35)14(30)11(43-21)6-41-48(38,39)45-47(36,37)40-5-10-13(29)15(31)20(42-10)27-3-1-2-9(4-27)18(23)32/h1-4,7-8,10-11,13-16,20-21,29-31H,5-6H2,(H7-,22,23,24,25,32,33,34,35,36,37,38,39)/p+1/t10-,11-,13-,14-,15-,16-,20-,21-/m1/s1	NC(=O)c1ccc[n+](c1)[C@@H]1O[C@H](COP(O)(=O)OP(O)(=O)OC[C@H]2O[C@H]([C@H](OP(O)(O)=O)[C@@H]2O)n2cnc3c(N)ncnc23)[C@@H](O)[C@H]1O
nadp[c]	Nicotinamide adenine dinucleotide phosphate		C21H25N7O17P3	-3	c	C00006	3308	18009	1S/C21H28N7O17P3/c22-17-12-19(25-7-24-17)28(8-26-12)21-16(44-46(33,34)35)14(30)11(43-21)6-41-48(38,39)45-47(36,37)40-5-10-13(29)15(31)20(42-10)27-3-1-2-9(4-27)18(23)32/h1-4,7-8,10-11,13-16,20-21,29-31H,5-6H2,(H7-,22,23,24,25,32,33,34,35,36,37,38,39)/p+1/t10-,11-,13-,14-,15-,16-,20-,21-/m1/s1	NC(=O)c1ccc[n+](c1)[C@@H]1O[C@H](COP(O)(=O)OP(O)(=O)OC[C@H]2O[C@H]([C@H](OP(O)(O)=O)[C@@H]2O)n2cnc3c(N)ncnc23)[C@@H](O)[C@H]1O
nadph[m]	Nicotinamide adenine dinucleotide phosphate - reduced	C21H30N7O17P3	C21H26N7O17P3	-4	m	C00005	3307	16474	1S/C21H30N7O17P3/c22-17-12-19(25-7-24-17)28(8-26-12)21-16(44-46(33,34)35)14(30)11(43-21)6-41-48(38,39)45-47(36,37)40-5-10-13(29)15(31)20(42-10)27-3-1-2-9(4-27)18(23)32/h1,3-4,7-8,10-11,13-16,20-21,29-31H,2,5-6H2,(H2,23,32)(H,36,37)(H,38,39)(H2,22,24,25)(H2,33,34,35)/t10-,11-,13-,14-,15-,16-,20-,21-/m1/s1	NC(=O)C1=CN(C=CC1)[C@@H]1O[C@H](COP(O)(=O)OP(O)(=O)OC[C@H]2O[C@H]([C@H](OP(O)(O)=O)[C@@H]2O)n2cnc3c(N)ncnc23)[C@@H](O)[C@H]1O	HMDB00221
nadph[c]	Nicotinamide adenine dinucleotide phosphate - reduced	C21H30N7O17P3	C21H26N7O17P3	-4	c	C00005	3307	16474	1S/C21H30N7O17P3/c22-17-12-19(25-7-24-17)28(8-26-12)21-16(44-46(33,34)35)14(30)11(43-21)6-41-48(38,39)45-47(36,37)40-5-10-13(29)15(31)20(42-10)27-3-1-2-9(4-27)18(23)32/h1,3-4,7-8,10-11,13-16,20-21,29-31H,2,5-6H2,(H2,23,32)(H,36,37)(H,38,39)(H2,22,24,25)(H2,33,34,35)/t10-,11-,13-,14-,15-,16-,20-,21-/m1/s1	NC(=O)C1=CN(C=CC1)[C@@H]1O[C@H](COP(O)(=O)OP(O)(=O)OC[C@H]2O[C@H]([C@H](OP(O)(O)=O)[C@@H]2O)n2cnc3c(N)ncnc23)[C@@H](O)[C@H]1O	HMDB00221
o2[c]	O2		O2	0	c	C00007	3309	15379	1S/O2/c1-2	O=O	HMDB01377
o2[m]	O2		O2	0	e	C00007	3309	15379	1S/O2/c1-2	O=O	HMDB01377
o2[e]	O2		O2	0	e	C00007	3309	15379	1S/O2/c1-2	O=O	HMDB01377
oaa[c]	Oxaloacetate	C4H4O5	C4H2O5	-2	c	C00036	3338	30744	1S/C4H4O5/c5-2(4(8)9)1-3(6)7/h1H2,(H,6,7)(H,8,9)	OC(=O)CC(=O)C(O)=O	HMDB00223
oaa[m]	Oxaloacetate	C4H4O5	C4H2O5	-2	m	C00036	3338	30744	1S/C4H4O5/c5-2(4(8)9)1-3(6)7/h1H2,(H,6,7)(H,8,9)	OC(=O)CC(=O)C(O)=O	HMDB00223
pep[c]	Phosphoenolpyruvate	C3H5O6P	C3H2O6P	-3	c	C00074	3374	44897	1S/C3H5O6P/c1-2(3(4)5)9-10(6,7)8/h1H2,(H,4,5)(H2,6,7,8)	OC(=O)C(=C)OP(O)(O)=O	HMDB00263
pi[c]	Phosphate	H3O4P	HO4P	-2	c	C00009	3311	43474	1S/H3O4P/c1-5(2,3)4/h(H3,1,2,3,4)/p-2	OP([O-])([O-])=O
pi[m]	Phosphate	H3O4P	HO4P	-2	m	C00009	3311	43474	1S/H3O4P/c1-5(2,3)4/h(H3,1,2,3,4)/p-2	OP([O-])([O-])=O
pyr[c]	Pyruvate	C3H4O3	C3H3O3	-1	c	C00022	3324	32816	1S/C3H4O3/c1-2(4)3(5)6/h1H3,(H,5,6)		HMDB00243
pyr[m]	Pyruvate	C3H4O3	C3H3O3	-1	m	C00022	3324	32816	1S/C3H4O3/c1-2(4)3(5)6/h1H3,(H,5,6)		HMDB00243
q[c]	Ubiquinone	C9H10O4C5H8n	C9H10O4C5H8n	0	c	C00399	3689	16389
q[m]	Ubiquinone	C9H10O4C5H8n	C9H10O4C5H8n	0	m	C00399	3689	16389
qh2[m]	Ubiquinol	C9H12O4C5H8n	C9H12O4C5H8n	0	m	C15603	3680	17976
qh2[c]	Ubiquinol	C9H12O4C5H8n	C9H12O4C5H8n	0	c	C15603	3680	17976
r5p[c]	alpha-D-Ribose 5-phosphate	C5H11O8P	C5H9O8P	-2	c	C00117	3417	17797	1S/C5H11O8P/c6-1-3(7)5(9)4(8)2-13-14(10,11)12/h1,3-5,7-9H,2H2,(H2,10,11,12)/t3-,4+,5-/m0/s1	O[C@H](COP(O)(O)=O)[C@@H](O)[C@@H](O)C=O
ru5p-D[c]	D-Ribulose 5-phosphate	C5H11O8P	C5H9O8P	-2	c	C00199	3499	17363	1S/C5H11O8P/c6-1-3(7)5(9)4(8)2-13-14(10,11)12/h4-6,8-9H,1-2H2,(H2,10,11,12)/t4-,5+/m1/s1	OCC(=O)[C@H](O)[C@H](O)COP(O)(O)=O	HMDB0000618
s7p[c]	Sedoheptulose 7-phosphate	C7H15O10P	C7H13O10P	-2	c	C05382	7756	15721	1S/C7H15O10P/c8-1-3(9)5(11)7(13)6(12)4(10)2-17-18(14,15)16/h4-8,10-13H,1-2H2,(H2,14,15,16)/t4-,5-,6-,7+/m1/s1	OCC(=O)[C@@H](O)[C@H](O)[C@H](O)[C@H](O)COP(O)(O)=O	HMDB01068
succ[c]	Succinate	C4H6O4	C4H4O4	-2	c	C00042	3344	15741	1S/C4H6O4/c5-3(6)1-2-4(7)8/h1-2H2,(H,5,6)(H,7,8)	OC(=O)CCC(O)=O	HMDB00254
succ[m]	Succinate	C4H6O4	C4H4O4	-2	m	C00042	3344	15741	1S/C4H6O4/c5-3(6)1-2-4(7)8/h1-2H2,(H,5,6)(H,7,8)	OC(=O)CCC(O)=O	HMDB00254
succoa[c]	Succinyl-CoA	C25H40N7O19P3S	C25H35N7O19P3S	-5	c	C00091	3391	15380	1S/C25H40N7O19P3S/c1-25(2,20(38)23(39)28-6-5-14(33)27-7-8-55-16(36)4-3-15(34)35)10-48-54(45,46)51-53(43,44)47-9-13-19(50-52(40,41)42)18(37)24(49-13)32-12-31-17-21(26)29-11-30-22(17)32/h11-13,18-20,24,37-38H,3-10H2,1-2H3,(H,27,33)(H,28,39)(H,34,35)(H,43,44)(H,45,46)(H2,26,29,30)(H2,40,41,42)/t13-,18-,19-,20+,24-/m1/s1
succoa[m]	Succinyl-CoA	C25H40N7O19P3S	C25H35N7O19P3S	-5	m	C00091	3391	15380	1S/C25H40N7O19P3S/c1-25(2,20(38)23(39)28-6-5-14(33)27-7-8-55-16(36)4-3-15(34)35)10-48-54(45,46)51-53(43,44)47-9-13-19(50-52(40,41)42)18(37)24(49-13)32-12-31-17-21(26)29-11-30-22(17)32/h11-13,18-20,24,37-38H,3-10H2,1-2H3,(H,27,33)(H,28,39)(H,34,35)(H,43,44)(H,45,46)(H2,26,29,30)(H2,40,41,42)/t13-,18-,19-,20+,24-/m1/s1
xu5p-D[c]	D-Xylulose 5-phosphate	C5H11O8P	C5H9O8P	-2	c	C00231	3530	16332	1S/C5H11O8P/c6-1-3(7)5(9)4(8)2-13-14(10,11)12/h4-6,8-9H,1-2H2,(H2,10,11,12)/t4-,5-/m1/s1	OCC(=O)[C@@H](O)[C@H](O)COP(O)(O)=O
gdl[c]	D-Glucono-1,5-lactone	C6H10O6	C6H10O6	0	c	C00198	3498	16217	1S/C6H10O6/c7-1-2-3(8)4(9)5(10)6(11)12-2/h2-5,7-10H,1H2/t2-,3-,4+,5-/m1/s1	OC[C@H]1OC(=O)[C@H](O)[C@@H](O)[C@@H]1O	HMDB00150
gdl[e]	D-Glucono-1,5-lactone	C6H10O6	C6H10O6	0	e	C00198	3498	16217	1S/C6H10O6/c7-1-2-3(8)4(9)5(10)6(11)12-2/h2-5,7-10H,1H2/t2-,3-,4+,5-/m1/s1	OC[C@H]1OC(=O)[C@H](O)[C@@H](O)[C@@H]1O	HMDB00150
rib-D[c]	D-Ribose	C5H10O5	C5H10O5	0	c	C00121	3421	47013	1S/C5H10O5/c6-1-2-3(7)4(8)5(9)10-2/h2-9H,1H2/t2-,3-,4-,5?/m1/s1	OC[C@H]1OC(O)[C@H](O)[C@@H]1O
rib-D[e]	D-Ribose	C5H10O5	C5H10O5	0	e	C00121	3421	47013	1S/C5H10O5/c6-1-2-3(7)4(8)5(9)10-2/h2-9H,1H2/t2-,3-,4-,5?/m1/s1	OC[C@H]1OC(O)[C@H](O)[C@@H]1O
r1p[c]	alpha-D-Ribose 1-phosphate	C5H11O8P	C5H9O8P	-2	c	C00620	3894	16300	1S/C5H11O8P/c6-1-2-3(7)4(8)5(12-2)13-14(9,10)11/h2-8H,1H2,(H2,9,10,11)/t2-,3-,4-,5-/m1/s1	OC[C@H]1O[C@H](OP(O)(O)=O)[C@H](O)[C@@H]1O	HMDB01489
r1p[e]	alpha-D-Ribose 1-phosphate	C5H11O8P	C5H9O8P	-2	e	C00620	3894	16300	1S/C5H11O8P/c6-1-2-3(7)4(8)5(12-2)13-14(9,10)11/h2-8H,1H2,(H2,9,10,11)/t2-,3-,4-,5-/m1/s1	OC[C@H]1O[C@H](OP(O)(O)=O)[C@H](O)[C@@H]1O	HMDB01489
prpp[c]	5-Phospho-alpha-D-ribose 1-diphosphate	C5H13O14P3	C5H8O14P3	-5	c	C00119	3419	17111	1S/C5H13O14P3/c6-3-2(1-16-20(8,9)10)17-5(4(3)7)18-22(14,15)19-21(11,12)13/h2-7H,1H2,(H,14,15)(H2,8,9,10)(H2,11,12,13)/t2-,3-,4-,5-/m1/s1	O[C@H]1[C@@H](O)[C@H](O[C@@H]1COP(O)(O)=O)OP(O)(=O)OP(O)(O)=O	HMDB00280
acald[c]	Acetaldehyde	C2H4O	C2H4O	0	c	C00084	3384	15343	1S/C2H4O/c1-2-3/h2H,1H3	[H]C(C)=O	HMDB00990
2dr5p[c]	2-Deoxy-D-ribose 5-phosphate	C5H11O7P	C5H9O7P	-2	c	C00673	3942	16132	1S/C5H11O7P/c6-2-1-4(7)5(8)3-12-13(9,10)11/h2,4-5,7-8H,1,3H2,(H2,9,10,11)/t4-,5+/m0/s1	O[C@H](COP(O)(O)=O)[C@@H](O)CC=O	HMDB01031
2dr[c]	2-Deoxy-D-ribose	C5H10O4	C5H10O4	0	c	C01801	4927	28816	1S/C5H10O4/c6-2-1-4(8)5(9)3-7/h2,4-5,7-9H,1,3H2/t4-,5+/m0/s1	OC[C@@H](O)[C@@H](O)CC=O	HMDB03224
fic3[c]	Ferricytochrome c	C42H44FeN8O8S2R4	C42H44FeN8O8S2R4	1	c	C00125	3425	15991
fic3[m]	Ferricytochrome c	C42H44FeN8O8S2R4	C42H44FeN8O8S2R4	1	m	C00125	3425	15991
fic3[e]	Ferricytochrome c	C42H44FeN8O8S2R4	C42H44FeN8O8S2R4	1	e	C00125	3425	15991
foc3[c]	ferrocytochrome c	C42H44FeN8O8S2R4	C42H44FeN8O8S2R4	0	c	C00126	3426	16928
foc3[m]	ferrocytochrome c	C42H44FeN8O8S2R4	C42H44FeN8O8S2R4	0	m	C00126	3426	16928
foc3[e]	ferrocytochrome c	C42H44FeN8O8S2R4	C42H44FeN8O8S2R4	0	e	C00126	3426	16928
ppi[c]	Diphosphate	H4O7P2	HO7P2	-3	c	C00013	3315	29888	1S/H4O7P2/c1-8(2,3)7-9(4,5)6/h(H2,1,2,3)(H2,4,5,6)	OP(O)(=O)OP(O)(O)=O
ppi[m]	Diphosphate	H4O7P2	HO7P2	-3	m	C00013	3315	29888	1S/H4O7P2/c1-8(2,3)7-9(4,5)6/h(H2,1,2,3)(H2,4,5,6)	OP(O)(=O)OP(O)(O)=O
sucr[c]	sucrose	C12H22O11	C12H22O11	0	c	C00089	3389	17992	1S/C12H22O11/c13-1-4-6(16)8(18)9(19)11(21-4)23-12(3-15)10(20)7(17)5(2-14)22-12/h4-11,13-20H,1-3H2/t4-,5-,6-,7-,8+,9-,10+,11-,12+/m1/s1	OC[C@H]1O[C@H](O[C@]2(CO)O[C@H](CO)[C@@H](O)[C@@H]2O)[C@H](O)[C@@H](O)[C@@H]1O	HMDB00258
sucr[e]	sucrose	C12H22O11	C12H22O11	0	e	C00089	3389	17992	1S/C12H22O11/c13-1-4-6(16)8(18)9(19)11(21-4)23-12(3-15)10(20)7(17)5(2-14)22-12/h4-11,13-20H,1-3H2/t4-,5-,6-,7-,8+,9-,10+,11-,12+/m1/s1	OC[C@H]1O[C@H](O[C@]2(CO)O[C@H](CO)[C@@H](O)[C@@H]2O)[C@H](O)[C@@H](O)[C@@H]1O	HMDB00258
g1p[c]	Glucose-1-phosphate	C6H13O9P	C6H11O9P	-2	c	C00103	3403	29042	1S/C6H13O9P/c7-1-2-3(8)4(9)5(10)6(14-2)15-16(11,12)13/h2-10H,1H2,(H2,11,12,13)/t2-,3-,4+,5-,6-/m1/s1	OC[C@H]1O[C@H](OP(O)(O)=O)[C@H](O)[C@@H](O)[C@@H]1O	HMDB01586
utp[c]	Uridine 5'-triphosphate	C9H15N2O15P3	C9H11N2O15P3	-4	c	C00075	3375	15713	1S/C9H15N2O15P3/c12-5-1-2-11(9(15)10-5)8-7(14)6(13)4(24-8)3-23-28(19,20)26-29(21,22)25-27(16,17)18/h1-2,4,6-8,13-14H,3H2,(H,19,20)(H,21,22)(H,10,12,15)(H2,16,17,18)/t4-,6-,7-,8-/m1/s1	O[C@@H]1[C@@H](COP(O)(=O)OP(O)(=O)OP(O)(O)=O)O[C@H]([C@@H]1O)n1ccc(=O)[nH]c1=O
udp-glc[c]	Uridine diphosphate glucose	C15H24N2O17P2	C15H22N2O17P2	-2	c	C00029	3331		1S/C15H24N2O17P2/c18-3-5-8(20)10(22)12(24)14(32-5)33-36(28,29)34-35(26,27)30-4-6-9(21)11(23)13(31-6)17-2-1-7(19)16-15(17)25/h1-2,5-6,8-14,18,20-24H,3-4H2,(H,26,27)(H,28,29)(H,16,19,25)/t5-,6-,8-,9-,10+,11-,12-,13-,14?/m1/s1	OC[C@H]1OC(OP(O)(=O)OP(O)(=O)OC[C@H]2O[C@H]([C@H](O)[C@@H]2O)n2ccc(=O)[nH]c2=O)[C@H](O)[C@@H](O)[C@@H]1O
glycogen[c]	Glycogen	C6H10O5	C6H10O5	0	c	C00369	3659	28087
amylose[c]	Amylose	C6H10O5nH2O	C6H10O5nH2O	0	c	C00718	3984	28102			HMDB03403
mal[c]	Maltose	C12H22O11	C12H22O11	0	c	C00208	3508	17306	1S/C12H22O11/c13-1-3-5(15)6(16)9(19)12(22-3)23-10-4(2-14)21-11(20)8(18)7(10)17/h3-20H,1-2H2/t3-,4-,5-,6+,7-,8-,9-,10-,11?,12-/m1/s1	OC[C@H]1O[C@H](O[C@@H]2[C@@H](CO)OC(O)[C@H](O)[C@H]2O)[C@H](O)[C@@H](O)[C@@H]1O
dextrin[c]	Dextrin	C12H20O10n	C12H20O10n	0	c	C00721	3987	28675
dextrin[e]	Dextrin	C12H20O10n	C12H20O10n	0	e	C00721	3987	28675
udp[c]	Uridine 5'-diphosphate	C9H14N2O12P2	C9H11N2O12P2	-3	c	C00015	3317	17659	1S/C9H14N2O12P2/c12-5-1-2-11(9(15)10-5)8-7(14)6(13)4(22-8)3-21-25(19,20)23-24(16,17)18/h1-2,4,6-8,13-14H,3H2,(H,19,20)(H,10,12,15)(H2,16,17,18)/t4-,6-,7-,8-/m1/s1	O[C@@H]1[C@@H](COP(O)(=O)OP(O)(O)=O)O[C@H]([C@@H]1O)n1ccc(=O)[nH]c1=O
t6p[c]	Trehalose 6-phosphate	C12H23O14P	C12H21O14P	-2	c	C00689	3958	18283	1S/C12H23O14P/c13-1-3-5(14)7(16)9(18)11(24-3)26-12-10(19)8(17)6(15)4(25-12)2-23-27(20,21)22/h3-19H,1-2H2,(H2,20,21,22)/t3-,4-,5-,6-,7+,8+,9-,10-,11-,12-/m1/s1	OC[C@H]1O[C@H](O[C@H]2O[C@H](COP(O)(O)=O)[C@@H](O)[C@H](O)[C@H]2O)[C@H](O)[C@@H](O)[C@@H]1O
tre[c]	Trehalose	C12H22O11	C12H22O11	0	c	C01083	4320	16551	1S/C12H22O11/c13-1-3-5(15)7(17)9(19)11(21-3)23-12-10(20)8(18)6(16)4(2-14)22-12/h3-20H,1-2H2/t3-,4-,5-,6-,7+,8+,9-,10-,11-,12-/m1/s1	OC[C@H]1O[C@H](O[C@H]2O[C@H](CO)[C@@H](O)[C@H](O)[C@H]2O)[C@H](O)[C@@H](O)[C@@H]1O	HMDB00975
tre[e]	Trehalose	C12H22O11	C12H22O11	0	e	C01083	4320	16551	1S/C12H22O11/c13-1-3-5(15)7(17)9(19)11(21-3)23-12-10(20)8(18)6(16)4(2-14)22-12/h3-20H,1-2H2/t3-,4-,5-,6-,7+,8+,9-,10-,11-,12-/m1/s1	OC[C@H]1O[C@H](O[C@H]2O[C@H](CO)[C@@H](O)[C@H](O)[C@H]2O)[C@H](O)[C@@H](O)[C@@H]1O	HMDB00975
maldex[c]	Maltodextrin	H2OC6H10O5n	H2OC6H10O5n	0	c	C01935	5040	18398
maldex[e]	Maltodextrin	H2OC6H10O5n	H2OC6H10O5n	0	e	C01935	5040	18398
gtp[c]	Guanosine 5'-triphosphate	C10H16N5O14P3	C10H12N5O14P3	-4	c	C00044	3346	15996	1S/C10H16N5O14P3/c11-10-13-7-4(8(18)14-10)12-2-15(7)9-6(17)5(16)3(27-9)1-26-31(22,23)29-32(24,25)28-30(19,20)21/h2-3,5-6,9,16-17H,1H2,(H,22,23)(H,24,25)(H2,19,20,21)(H3,11,13,14,18)/t3-,5-,6-,9-/m1/s1	Nc1nc2n(cnc2c(=O)[nH]1)[C@@H]1O[C@H](COP(O)(=O)OP(O)(=O)OP(O)(O)=O)[C@@H](O)[C@H]1O
gdp[c]	Guanosine 5'-diphosphate	C10H15N5O11P2	C10H12N5O11P2	-3	c	C00035	3337	17552	1S/C10H15N5O11P2/c11-10-13-7-4(8(18)14-10)12-2-15(7)9-6(17)5(16)3(25-9)1-24-28(22,23)26-27(19,20)21/h2-3,5-6,9,16-17H,1H2,(H,22,23)(H2,19,20,21)(H3,11,13,14,18)/t3-,5-,6-,9-/m1/s1	Nc1nc2n(cnc2c(=O)[nH]1)[C@@H]1O[C@H](COP(O)(=O)OP(O)(O)=O)[C@@H](O)[C@H]1O
hco3[c]	HCO3	H2CO3	HCO3	-1	c	C00288	3583	17544	1S/CH2O3/c2-1(3)4/h(H2,2,3,4)/p-1	OC([O-])=O	HMDB00595
aacoa[c]	acetoacetyl-CoA	C25H40N7O18P3S	C25H36N7O18P3S	-4	c	C00332	3626	15345	1S/C25H40N7O18P3S/c1-13(33)8-16(35)54-7-6-27-15(34)4-5-28-23(38)20(37)25(2,3)10-47-53(44,45)50-52(42,43)46-9-14-19(49-51(39,40)41)18(36)24(48-14)32-12-31-17-21(26)29-11-30-22(17)32/h11-12,14,18-20,24,36-37H,4-10H2,1-3H3,(H,27,34)(H,28,38)(H,42,43)(H,44,45)(H2,26,29,30)(H2,39,40,41)/t14-,18-,19-,20+,24-/m1/s1	CC(=O)CC(=O)SCCNC(=O)CCNC(=O)[C@H](O)C(C)(C)COP(O)(=O)OP(O)(=O)OC[C@H]1O[C@H]([C@H](O)[C@@H]1OP(O)(O)=O)n1cnc2c(N)ncnc12
malcoa[c]	Malonyl-CoA	C24H38N7O19P3S	C24H33N7O19P3S	-5	c	C00083	3383	15531	1S/C24H38N7O19P3S/c1-24(2,19(37)22(38)27-4-3-13(32)26-5-6-54-15(35)7-14(33)34)9-47-53(44,45)50-52(42,43)46-8-12-18(49-51(39,40)41)17(36)23(48-12)31-11-30-16-20(25)28-10-29-21(16)31/h10-12,17-19,23,36-37H,3-9H2,1-2H3,(H,26,32)(H,27,38)(H,33,34)(H,42,43)(H,44,45)(H2,25,28,29)(H2,39,40,41)/t12-,17-,18-,19+,23-/m1/s1	CC(C)(COP(O)(=O)OP(O)(=O)OC[C@H]1O[C@H]([C@H](O)[C@@H]1OP(O)(O)=O)n1cnc2c(N)ncnc12)[C@@H](O)C(=O)NCCC(=O)NCCSC(=O)CC(O)=O
malcoa[e]	Malonyl-CoA	C24H38N7O19P3S	C24H33N7O19P3S	-5	e	C00083	3383	15531	1S/C24H38N7O19P3S/c1-24(2,19(37)22(38)27-4-3-13(32)26-5-6-54-15(35)7-14(33)34)9-47-53(44,45)50-52(42,43)46-8-12-18(49-51(39,40)41)17(36)23(48-12)31-11-30-16-20(25)28-10-29-21(16)31/h10-12,17-19,23,36-37H,3-9H2,1-2H3,(H,26,32)(H,27,38)(H,33,34)(H,42,43)(H,44,45)(H2,25,28,29)(H2,39,40,41)/t12-,17-,18-,19+,23-/m1/s1	CC(C)(COP(O)(=O)OP(O)(=O)OC[C@H]1O[C@H]([C@H](O)[C@@H]1OP(O)(O)=O)n1cnc2c(N)ncnc12)[C@@H](O)C(=O)NCCC(=O)NCCSC(=O)CC(O)=O
acp[c]	Acetyl phosphate	C2H5O5P	C2H4O5P	-1	c	C00227	3527	15350	1S/C2H5O5P/c1-2(3)7-8(4,5)6/h1H3,(H2,4,5,6)	CC(=O)OP(O)(O)=O	HMDB01494
acp[e]	Acetyl phosphate	C2H5O5P	C2H4O5P	-1	e	C00227	3527	15350	1S/C2H5O5P/c1-2(3)7-8(4,5)6/h1H3,(H2,4,5,6)	CC(=O)OP(O)(O)=O	HMDB01494
lgt_S[c]	(R)-S-lactoylglutathione	C13H21N3O8S	C13H20N3O8S	-1	c	C03451	6272	15694	1S/C13H21N3O8S/c1-6(17)13(24)25-5-8(11(21)15-4-10(19)20)16-9(18)3-2-7(14)12(22)23/h6-8,17H,2-5,14H2,1H3,(H,15,21)(H,16,18)(H,19,20)(H,22,23)/t6-,7+,8+/m1/s1	C[C@@H](O)C(=O)SC[C@H](NC(=O)CC[C@H](N)C(O)=O)C(=O)NCC(O)=O	HMDB01066
gthrd[c]	Glutathione	C10H17N3O6S	C10H17N3O6S	0	c	C00051	3353	16856	1S/C10H17N3O6S/c11-5(10(18)19)1-2-7(14)13-6(4-20)9(17)12-3-8(15)16/h5-6,20H,1-4,11H2,(H,12,17)(H,13,14)(H,15,16)(H,18,19)/t5-,6-/m0/s1	N[C@@H](CCC(=O)N[C@@H](CS)C(=O)NCC(O)=O)C(O)=O	HMDB00125
mthgxl[c]	Methylglyoxal	C3H4O2	C3H4O2	0	c	C00546	3827	17158	1S/C3H4O2/c1-3(5)2-4/h2H,1H3	[H]C(=O)C(C)=O
lald__D[c]	D-Lactaldehyde	C3H6O2	C3H6O2	0	c	C00937	4189	17167	1S/C3H6O2/c1-3(5)2-4/h2-3,5H,1H3/t3-/m1/s1	[H]C(=O)[C@@H](C)O
lald__D[e]	D-Lactaldehyde	C3H6O2	C3H6O2	0	e	C00937	4189	17167	1S/C3H6O2/c1-3(5)2-4/h2-3,5H,1H3/t3-/m1/s1	[H]C(=O)[C@@H](C)O
dhla[c]	Dihydrolipoamide-E	C8H16NOS2	C8H16NOS2	0	c	C15973		80219		SCCC(S)CCCCC(=O)N[*]
la[c]	Lipoamide-E	C8H14NOS2	C8H14NOS2	0	c	C15972		80218		[*]NC(=O)CCCCC1CCSS1
2dr1p[c]	2-Deoxy-D-ribose 1-phosphate	C5H11O7P	C5H9O7P	-2	c	C00672	3941	28542	1S/C5H11O7P/c6-2-4-3(7)1-5(11-4)12-13(8,9)10/h3-7H,1-2H2,(H2,8,9,10)/t3-,4+,5?/m0/s1	OC[C@H]1OC(C[C@@H]1O)OP(O)(O)=O	HMDB01351
phe[c]	L-phenylalanine	C9H11NO2	C9H11NO2	0	c	C00079	3379	17295	1S/C9H11NO2/c10-8(9(11)12)6-7-4-2-1-3-5-7/h1-5,8H,6,10H2,(H,11,12)/t8-/m0/s1	N[C@@H](Cc1ccccc1)C(O)=O	HMDB00159
phe[e]	L-phenylalanine	C9H11NO2	C9H11NO2	0	e	C00079	3379	17295	1S/C9H11NO2/c10-8(9(11)12)6-7-4-2-1-3-5-7/h1-5,8H,6,10H2,(H,11,12)/t8-/m0/s1	N[C@@H](Cc1ccccc1)C(O)=O	HMDB00159
his[e]	L-Histidine	C6H9N3O2	C6H9N3O2	0	e	C00135	3435	15971	1S/C6H9N3O2/c7-5(6(10)11)1-4-2-8-3-9-4/h2-3,5H,1,7H2,(H,8,9)(H,10,11)/t5-/m0/s1	N[C@@H](Cc1c[nH]cn1)C(O)=O	HMDB00177
his[c]	L-Histidine	C6H9N3O2	C6H9N3O2	0	c	C00135	3435	15971	1S/C6H9N3O2/c7-5(6(10)11)1-4-2-8-3-9-4/h2-3,5H,1,7H2,(H,8,9)(H,10,11)/t5-/m0/s1	N[C@@H](Cc1c[nH]cn1)C(O)=O	HMDB00177
lys[e]	L-Lysine	C6H14N2O2	C6H14N2O2	0	e	C00047	3349	18019	1S/C6H14N2O2/c7-4-2-1-3-5(8)6(9)10/h5H,1-4,7-8H2,(H,9,10)/t5-/m0/s1	NCCCC[C@H](N)C(O)=O	HMDB00182
lys[c]	L-Lysine	C6H14N2O2	C6H14N2O2	0	c	C00047	3349	18019	1S/C6H14N2O2/c7-4-2-1-3-5(8)6(9)10/h5H,1-4,7-8H2,(H,9,10)/t5-/m0/s1	NCCCC[C@H](N)C(O)=O	HMDB00182
met[e]	L-Methionine	C5H11NO2S	C5H11NO2S	0	e	C00073	3373	16643	1S/C5H11NO2S/c1-9-3-2-4(6)5(7)8/h4H,2-3,6H2,1H3,(H,7,8)/t4-/m0/s1	CSCC[C@H](N)C(O)=O	HMDB00696
met[c]	L-Methionine	C5H11NO2S	C5H11NO2S	0	c	C00073	3373	16643	1S/C5H11NO2S/c1-9-3-2-4(6)5(7)8/h4H,2-3,6H2,1H3,(H,7,8)/t4-/m0/s1	CSCC[C@H](N)C(O)=O	HMDB00696
arg[e]	L-Arginine	C6H14N4O2	C6H14N4O2	0	e	C00062	3362	16467	1S/C6H14N4O2/c7-4(5(11)12)2-1-3-10-6(8)9/h4H,1-3,7H2,(H,11,12)(H4,8,9,10)/t4-/m0/s1	N[C@@H](CCCNC(N)=N)C(O)=O	HMDB00517
arg[c]	L-Arginine	C6H14N4O2	C6H14N4O2	0	c	C00062	3362	16467	1S/C6H14N4O2/c7-4(5(11)12)2-1-3-10-6(8)9/h4H,1-3,7H2,(H,11,12)(H4,8,9,10)/t4-/m0/s1	N[C@@H](CCCNC(N)=N)C(O)=O	HMDB00517
thr[e]	L-Threonine	C4H9NO3	C4H9NO3	0	e	C00188	3488	16857	1S/C4H9NO3/c1-2(6)3(5)4(7)8/h2-3,6H,5H2,1H3,(H,7,8)/t2-,3+/m1/s1	C[C@@H](O)[C@H](N)C(O)=O	HMDB00167
thr[c]	L-Threonine	C4H9NO3	C4H9NO3	0	c	C00188	3488	16857	1S/C4H9NO3/c1-2(6)3(5)4(7)8/h2-3,6H,5H2,1H3,(H,7,8)/t2-,3+/m1/s1	C[C@@H](O)[C@H](N)C(O)=O	HMDB00167
val[e]	L-Valine	C5H11NO2	C5H11NO2	0	e	C00183	3483	16414	1S/C5H11NO2/c1-3(2)4(6)5(7)8/h3-4H,6H2,1-2H3,(H,7,8)/t4-/m0/s1	CC(C)[C@H](N)C(O)=O	HMDB00883
val[c]	L-Valine	C5H11NO2	C5H11NO2	0	c	C00183	3483	16414	1S/C5H11NO2/c1-3(2)4(6)5(7)8/h3-4H,6H2,1-2H3,(H,7,8)/t4-/m0/s1	CC(C)[C@H](N)C(O)=O	HMDB00883
trp[e]	L-Tryptophane	C11H12N2O2	C11H12N2O2	0	e	C00078	3378	16828	1S/C11H12N2O2/c12-9(11(14)15)5-7-6-13-10-4-2-1-3-8(7)10/h1-4,6,9,13H,5,12H2,(H,14,15)/t9-/m0/s1	N[C@@H](Cc1c[nH]c2ccccc12)C(O)=O	HMDB00929
trp[c]	L-Tryptophane	C11H12N2O2	C11H12N2O2	0	c	C00078	3378	16828	1S/C11H12N2O2/c12-9(11(14)15)5-7-6-13-10-4-2-1-3-8(7)10/h1-4,6,9,13H,5,12H2,(H,14,15)/t9-/m0/s1	N[C@@H](Cc1c[nH]c2ccccc12)C(O)=O	HMDB00929
leu[e]	L-Leucine	C6H13NO2	C6H13NO2	0	e	C00123	3423	15603	1S/C6H13NO2/c1-4(2)3-5(7)6(8)9/h4-5H,3,7H2,1-2H3,(H,8,9)/t5-/m0/s1	CC(C)C[C@H](N)C(O)=O	HMDB00687
leu[c]	L-Leucine	C6H13NO2	C6H13NO2	0	c	C00123	3423	15603	1S/C6H13NO2/c1-4(2)3-5(7)6(8)9/h4-5H,3,7H2,1-2H3,(H,8,9)/t5-/m0/s1	CC(C)C[C@H](N)C(O)=O	HMDB00687
ile[e]	L-Isoleucine	C6H13NO2	C6H13NO2	0	e	C00407	3697	17191	1S/C6H13NO2/c1-3-4(2)5(7)6(8)9/h4-5H,3,7H2,1-2H3,(H,8,9)/t4-,5-/m0/s1	CC[C@H](C)[C@H](N)C(O)=O	HMDB00172
ile[c]	L-Isoleucine	C6H13NO2	C6H13NO2	0	c	C00407	3697	17191	1S/C6H13NO2/c1-3-4(2)5(7)6(8)9/h4-5H,3,7H2,1-2H3,(H,8,9)/t4-,5-/m0/s1	CC[C@H](C)[C@H](N)C(O)=O	HMDB00172
ala[e]	L-Alanine	C3H7NO2	C3H7NO2	0	c	C00041	3343	16977	1S/C3H7NO2/c1-2(4)3(5)6/h2H,4H2,1H3,(H,5,6)/t2-/m0/s1	C[C@H](N)C(O)=O	HMDB00161
ala[c]	L-Alanine	C3H7NO2	C3H7NO2	0	c	C00041	3343	16977	1S/C3H7NO2/c1-2(4)3(5)6/h2H,4H2,1H3,(H,5,6)/t2-/m0/s1	C[C@H](N)C(O)=O	HMDB00161
asp[e]	L-Aspartate	C4H7NO4	C4H7NO4	0	e	C00049	3351	17053	1S/C4H7NO4/c5-2(4(8)9)1-3(6)7/h2H,1,5H2,(H,6,7)(H,8,9)/t2-/m0/s1	N[C@@H](CC(O)=O)C(O)=O	HMDB00191
asp[c]	L-Aspartate	C4H7NO4	C4H7NO4	0	c	C00049	3351	17053	1S/C4H7NO4/c5-2(4(8)9)1-3(6)7/h2H,1,5H2,(H,6,7)(H,8,9)/t2-/m0/s1	N[C@@H](CC(O)=O)C(O)=O	HMDB00191
cbp[c]	Carbamoyl phosphate	CH4NO5P	CH2NO5P	-2	c	C00169	3469	17672	1S/CH4NO5P/c2-1(3)7-8(4,5)6/h(H2,2,3)(H2,4,5,6)	NC(=O)OP(O)(O)=O
cbasp[c]	N-Carbamoyl-L-aspartate	C5H8N2O5	C5H6N2O5	-2	c	C00438	3727	15859	1S/C5H8N2O5/c6-5(12)7-2(4(10)11)1-3(8)9/h2H,1H2,(H,8,9)(H,10,11)(H3,6,7,12)/t2-/m0/s1	NC(=O)N[C@@H](CC(O)=O)C(O)=O	HMDB00828
asn[e]	L-Asparagine	C4H8N2O3	C4H8N2O3	0	e	C00152	3452	17196	1S/C4H8N2O3/c5-2(4(8)9)1-3(6)7/h2H,1,5H2,(H2,6,7)(H,8,9)/t2-/m0/s1	N[C@@H](CC(N)=O)C(O)=O	HMDB00168
asn[c]	L-Asparagine	C4H8N2O3	C4H8N2O3	0	c	C00152	3452	17196	1S/C4H8N2O3/c5-2(4(8)9)1-3(6)7/h2H,1,5H2,(H2,6,7)(H,8,9)/t2-/m0/s1	N[C@@H](CC(N)=O)C(O)=O	HMDB00168
gly[c]	Glycine	C2H5NO2	C2H5NO2	0	c	C00037	3339	15428	1S/C2H5NO2/c3-1-2(4)5/h1,3H2,(H,4,5)	NCC(O)=O	HMDB00123
gly[e]	Glycine	C2H5NO2	C2H5NO2	0	c	C00037	3339	15428	1S/C2H5NO2/c3-1-2(4)5/h1,3H2,(H,4,5)	NCC(O)=O	HMDB00123
imp[c]	Inosine monophosphate	C10H13N4O8P	C10H11N4O8P	-2	c	C00130	3430	17202	1S/C10H13N4O8P/c15-6-4(1-21-23(18,19)20)22-10(7(6)16)14-3-13-5-8(14)11-2-12-9(5)17/h2-4,6-7,10,15-16H,1H2,(H,11,12,17)(H2,18,19,20)/t4-,6-,7-,10-/m1/s1	O[C@@H]1[C@@H](COP(O)(O)=O)O[C@H]([C@@H]1O)n1cnc2c1nc[nH]c2=O	HMDB00175
dcamp[c]	Adenylosuccinate	C14H18N5O11P	C14H14N5O11P	-4	c	C03794	6543	15919	1S/C14H18N5O11P/c20-7(21)1-5(14(24)25)18-11-8-12(16-3-15-11)19(4-17-8)13-10(23)9(22)6(30-13)2-29-31(26,27)28/h3-6,9-10,13,22-23H,1-2H2,(H,20,21)(H,24,25)(H,15,16,18)(H2,26,27,28)/t5?,6-,9-,10-,13-/m1/s1	O[C@@H]1[C@@H](COP(O)(O)=O)O[C@H]([C@@H]1O)n1cnc2c(NC(CC(O)=O)C(O)=O)ncnc12	HMDB59653
L-cit[e]	L-Citrulline	C6H13N3O3	C6H13N3O3	0	e	C00327	3621	16349	1S/C6H13N3O3/c7-4(5(10)11)2-1-3-9-6(8)12/h4H,1-3,7H2,(H,10,11)(H3,8,9,12)/t4-/m0/s1	N[C@@H](CCCNC(N)=O)C(O)=O	HMDB00904
L-cit[c]	L-Citrulline	C6H13N3O3	C6H13N3O3	0	c	C00327	3621	16349	1S/C6H13N3O3/c7-4(5(10)11)2-1-3-9-6(8)12/h4H,1-3,7H2,(H,10,11)(H3,8,9,12)/t4-/m0/s1	N[C@@H](CCCNC(N)=O)C(O)=O	HMDB00904
L-args[e]	N-(L-Arginino)succinate	C10H18N4O6	C10H18N4O6	0	e	C03406	6235	15682	1S/C10H18N4O6/c11-5(8(17)18)2-1-3-13-10(12)14-6(9(19)20)4-7(15)16/h5-6H,1-4,11H2,(H,15,16)(H,17,18)(H,19,20)(H3,12,13,14)/t5-,6?/m0/s1	N[C@@H](CCCNC(=N)NC(CC(O)=O)C(O)=O)C(O)=O
L-args[c]	N-(L-Arginino)succinate	C10H18N4O6	C10H18N4O6	0	c	C03406	6235	15682	1S/C10H18N4O6/c11-5(8(17)18)2-1-3-13-10(12)14-6(9(19)20)4-7(15)16/h5-6H,1-4,11H2,(H,15,16)(H,17,18)(H,19,20)(H3,12,13,14)/t5-,6?/m0/s1	N[C@@H](CCCNC(=N)NC(CC(O)=O)C(O)=O)C(O)=O
2og[e]	2-oxoglutaramate	C5H7NO4	C5H6NO4	-1	e	C00940	4192	30882	1S/C5H7NO4/c6-4(8)2-1-3(7)5(9)10/h1-2H2,(H2,6,8)(H,9,10)	NC(=O)CCC(=O)C(O)=O
2og[c]	2-oxoglutaramate	C5H7NO4	C5H6NO4	-1	c	C00940	4192	30882	1S/C5H7NO4/c6-4(8)2-1-3(7)5(9)10/h1-2H2,(H2,6,8)(H,9,10)	NC(=O)CCC(=O)C(O)=O
nh3[c]	Ammonia	H3N	H3N	0	c	C00014	3316	16134	1S/H3N/h1H3	[H]N([H])[H]	HMDB00051
h2o2[c]	hydrogen peroxide	H2O2	H2O2	0	c	C00027	3329	16240	1S/H2O2/c1-2/h1-2H	[H]OO[H]	HMDB03125
asp-D[c]	D-Aspartate	C4H7NO4	C4H7NO4	0	c	C00402	3692	17364	1S/C4H7NO4/c5-2(4(8)9)1-3(6)7/h2H,1,5H2,(H,6,7)(H,8,9)/t2-/m1/s1	N[C@H](CC(O)=O)C(O)=O	HMDB06483
ssa[c]	succinic semialdehyde	C4H6O3	C4H6O3	0	c	C00232	3531	16265	1S/C4H6O3/c5-3-1-2-4(6)7/h3H,1-2H2,(H,6,7)	[H]C(=O)CCC(O)=O
asuccin[e]	succinic acid	C4H6O4	C4H6O4	0	e	C00042	3344	15741	1S/C4H6O4/c5-3(6)1-2-4(7)8/h1-2H2,(H,5,6)(H,7,8)	OC(=O)CCC(O)=O	HMDB00254
asuccin[c]	succinic acid	C4H6O4	C4H6O4	0	c	C00042	3344	15741	1S/C4H6O4/c5-3(6)1-2-4(7)8/h1-2H2,(H,5,6)(H,7,8)	OC(=O)CCC(O)=O	HMDB00254
4abut[c]	4-Aminobutanoate (GABA)	C4H9NO2	C4H8NO2	-1	c	C00334	3628	16865	1S/C4H9NO2/c5-3-1-2-4(6)7/h1-3,5H2,(H,6,7)	NCCCC(O)=O	HMDB00112
gam6p[e]	D-Glucosamine 6-phosphate	C6H14NO8P	C6H14NO8P	0	e	C00352	3645	15873	1S/C6H14NO8P/c7-3-5(9)4(8)2(15-6(3)10)1-14-16(11,12)13/h2-6,8-10H,1,7H2,(H2,11,12,13)/t2-,3-,4-,5-,6+/m1/s1	N[C@H]1[C@@H](O)O[C@H](COP(O)(O)=O)[C@@H](O)[C@@H]1O	HMDB01254
gam6p[c]	D-Glucosamine 6-phosphate	C6H14NO8P	C6H14NO8P	0	c	C00352	3645	15873	1S/C6H14NO8P/c7-3-5(9)4(8)2(15-6(3)10)1-14-16(11,12)13/h2-6,8-10H,1,7H2,(H2,11,12,13)/t2-,3-,4-,5-,6+/m1/s1	N[C@H]1[C@@H](O)O[C@H](COP(O)(O)=O)[C@@H](O)[C@@H]1O	HMDB01254
2os[e]	2-Oxosuccinamate	C4H5NO4	C4H5NO4	0	e	C02362	5407	16327 16327	1S/C4H5NO4/c5-3(7)1-2(6)4(8)9/h1H2,(H2,5,7)(H,8,9)	NC(=O)CC(=O)C(O)=O
2os[c]	2-Oxosuccinamate	C4H5NO4	C4H5NO4	0	c	C02362	5407	16327 16327	1S/C4H5NO4/c5-3(7)1-2(6)4(8)9/h1H2,(H2,5,7)(H,8,9)	NC(=O)CC(=O)C(O)=O
nao[c]	N-Acetylornithine N-Acetylornithine	C7H14N2O3	C7H14N2O3	0	c	C00437	3726	16543	1S/C7H14N2O3/c1-5(10)9-6(7(11)12)3-2-4-8/h6H,2-4,8H2,1H3,(H,9,10)(H,11,12)/t6-/m0/s1	CC(=O)N[C@@H](CCCN)C(O)=O	HMDB03357
L-orn[c]	L-Ornithine	C5H12N2O2	C5H12N2O2	0	c	C00077	3377	15729	1S/C5H12N2O2/c6-3-1-2-4(7)5(8)9/h4H,1-3,6-7H2,(H,8,9)/t4-/m0/s1	NCCC[C@H](N)C(O)=O	HMDB00214
no[e]	Nitric oxide	NO	NO	0	e	C00533	3815	16480	1S/NO/c1-2	[N]=O
no[c]	Nitric oxide	NO	NO	0	c	C00533	3815	16480	1S/NO/c1-2	[N]=O
phepy[c]	Phenylpyruvate	C9H8O3	C9H7O3	-1	c	C00166	3466	30851	1S/C9H8O3/c10-8(9(11)12)6-7-4-2-1-3-5-7/h1-5H,6H2,(H,11,12)	OC(=O)C(=O)Cc1ccccc1	HMDB00205
tyr[c]	L-Tyrosine	C9H11NO3	C9H11NO3	0	c	C00082	3382	17895	1S/C9H11NO3/c10-8(9(12)13)5-6-1-3-7(11)4-2-6/h1-4,8,11H,5,10H2,(H,12,13)/t8-/m0/s1	N[C@@H](Cc1ccc(O)cc1)C(O)=O	HMDB00158
tyr[e]	L-Tyrosine	C9H11NO3	C9H11NO3	0	e	C00082	3382	17895	1S/C9H11NO3/c10-8(9(12)13)5-6-1-3-7(11)4-2-6/h1-4,8,11H,5,10H2,(H,12,13)/t8-/m0/s1	N[C@@H](Cc1ccc(O)cc1)C(O)=O	HMDB00158
hpp[c]	3-(4-Hydroxyphenyl)pyruvate	C9H8O4	C9H7O4	-1	c	C01179	4406	15999	1S/C9H8O4/c10-7-3-1-6(2-4-7)5-8(11)9(12)13/h1-4,10H,5H2,(H,12,13)	OC(=O)C(=O)Cc1ccc(O)cc1	HMDB00707
2a3oa[c]	L-2-Amino-3-oxobutanoic acid	C4H7NO3	C4H6NO3	-1	c	C03508	6318		InChI=1S/C4H7NO3/c1-2(6)3(5)4(7)8/h3H,5H2,1H3,(H,7,8)/t3-/m0/s1	CC(=O)[C@H](N)C(O)=O
r-thbp[c]	Tetrahydrobiopterin (sapropterin)	C9H15N5O3	C9H15N5O3	0	c	C00272	3570	59560	1S/C9H15N5O3/c1-3(15)6(16)4-2-11-7-5(12-4)8(17)14-9(10)13-7/h3-4,6,12,15-16H,2H2,1H3,(H4,10,11,13,14,17)/t3-,4+,6-/m0/s1	[H][C@@]1(CNc2nc(N)[nH]c(=O)c2N1)[C@@H](O)[C@H](C)O	HMDB00787
4a-hthbp[e]	4a-Hydroxytetrahydrobiopterin	C9H15N5O4	C9H15N5O4	0	e	C15522	17396514	15374	1S/C9H15N5O4/c1-3(15)5(16)4-2-11-6-9(18,14-4)7(17)13-8(10)12-6/h3-5,14-16,18H,2H2,1H3,(H3,10,11,12,13,17)	C1=2C(NC(CN1)C(C(C)O)O)(C(N=C(N2)N)=O)O
4a-hthbp[c]	4a-Hydroxytetrahydrobiopterin	C9H15N5O4	C9H15N5O4	0	c	C15522	17396514	15374	1S/C9H15N5O4/c1-3(15)5(16)4-2-11-6-9(18,14-4)7(17)13-8(10)12-6/h3-5,14-16,18H,2H2,1H3,(H3,10,11,12,13,17)	C1=2C(NC(CN1)C(C(C)O)O)(C(N=C(N2)N)=O)O
hcy[c]	L-Homocysteine	C4H9NO2S	C4H9NO2S	0	c	C00155	3455	17588	1S/C4H9NO2S/c5-3(1-2-8)4(6)7/h3,8H,1-2,5H2,(H,6,7)/t3-/m0/s1	N[C@@H](CCS)C(O)=O	HMDB00742
mmet[e]	S-methyl-L-methionine	C6H13NO2S	C6H14NO2S	1	e	C03172	6054	17728	1S/C6H13NO2S/c1-10(2)4-3-5(7)6(8)9/h5H,3-4,7H2,1-2H3/p+1/t5-/m0/s1	C[S+](C)CC[C@H](N)C(O)=O
mmet[c]	S-methyl-L-methionine	C6H13NO2S	C6H14NO2S	1	c	C03172	6054	17728	1S/C6H13NO2S/c1-10(2)4-3-5(7)6(8)9/h5H,3-4,7H2,1-2H3/p+1/t5-/m0/s1	C[S+](C)CC[C@H](N)C(O)=O
cyst[c]	L-Cystathionine	C7H14N2O4S	C7H14N2O4S	0	c	C02291	5347	17482	1S/C7H14N2O4S/c8-4(6(10)11)1-2-14-3-5(9)7(12)13/h4-5H,1-3,8-9H2,(H,10,11)(H,12,13)/t4-,5-/m0/s1	N[C@@H](CCSC[C@H](N)C(O)=O)C(O)=O	HMDB00099
cys[c]	L-cysteine	C3H7NO2S	C3H7NO2S	0	c	C00097	3397	17561	1S/C3H7NO2S/c4-2(1-7)3(5)6/h2,7H,1,4H2,(H,5,6)/t2-/m0/s1	N[C@@H](CS)C(O)=O	HMDB00574
cys[e]	L-cysteine	C3H7NO2S	C3H7NO2S	0	c	C00097	3397	17561	1S/C3H7NO2S/c4-2(1-7)3(5)6/h2,7H,1,4H2,(H,5,6)/t2-/m0/s1	N[C@@H](CS)C(O)=O	HMDB00574
ser[c]	L-Serine	C3H7NO3	C3H7NO3	0	c	C00065	3365	17115	1S/C3H7NO3/c4-2(1-5)3(6)7/h2,5H,1,4H2,(H,6,7)/t2-/m0/s1	N[C@@H](CO)C(O)=O	HMDB00187
ser[e]	L-Serine	C3H7NO3	C3H7NO3	0	e	C00065	3365	17115	1S/C3H7NO3/c4-2(1-5)3(6)7/h2,5H,1,4H2,(H,6,7)/t2-/m0/s1	N[C@@H](CO)C(O)=O	HMDB00187
hpyr[c]	Hydroxypyruvate	C3H4O4	C3H3O4	-1	c	C00168	3468	30841	1S/C3H4O4/c4-1-2(5)3(6)7/h4H,1H2,(H,6,7)	OCC(=O)C(O)=O	HMDB01352
2obut[c]	2-Oxobutanoate	C4H6O3	C4H5O3	-1	c	C00109	3409	30831	1S/C4H6O3/c1-2-3(5)4(6)7/h2H2,1H3,(H,6,7)	CCC(=O)C(O)=O	HMDB00005
g5sa[c]	L-glutamic 5-semialdehyde	C5H9NO3	C5H9NO3	0	c	C01165	4392	17232	1S/C5H9NO3/c6-4(5(8)9)2-1-3-7/h3-4H,1-2,6H2,(H,8,9)/t4-/m0/s1	[H]C(=O)CC[C@H](N)C(O)=O
p5c[c]	(S)-1-Pyrroline-5-carboxylate	C5H7NO2	C5H6NO2	-1	c	C03912	6642	371	1S/C5H7NO2/c7-5(8)4-2-1-3-6-4/h3-4H,1-2H2,(H,7,8)/t4-/m0/s1	OC(=O)[C@@H]1CCC=N1	HMDB01301
pro[c]	L-Proline	C5H9NO2	C5H9NO2	0	c	C00148	3448	17203	1S/C5H9NO2/c7-5(8)4-2-1-3-6-4/h4,6H,1-3H2,(H,7,8)/t4-/m0/s1	OC(=O)[C@@H]1CCCN1	HMDB00162
pro[e]	L-Proline	C5H9NO2	C5H9NO2	0	e	C00148	3448	17203	1S/C5H9NO2/c7-5(8)4-2-1-3-6-4/h4,6H,1-3H2,(H,7,8)/t4-/m0/s1	OC(=O)[C@@H]1CCCN1	HMDB00162
urea[c]	Urea	CH4N2O	CH4N2O	0	c	C00086	3386	16199	1S/CH4N2O/c2-1(3)4/h(H4,2,3,4)	NC(N)=O	HMDB00294
urea[e]	Urea	CH4N2O	CH4N2O	0	c	C00086	3386	16199	1S/CH4N2O/c2-1(3)4/h(H4,2,3,4)	NC(N)=O	HMDB00294
glyc[c]	D-Glycerate	C3H6O4	C3H5O4	-1	c	C00258	3557	32398	1S/C3H6O4/c4-1-2(5)3(6)7/h2,4-5H,1H2,(H,6,7)/t2-/m1/s1	OC[C@@H](O)C(O)=O	HMDB00139
ribflv[c]	Riboflavin	C17H20N4O6	C17H19N4O6	-1	c	C00255	3554	17015	1S/C17H20N4O6/c1-7-3-9-10(4-8(7)2)21(5-11(23)14(25)12(24)6-22)15-13(18-9)16(26)20-17(27)19-15/h3-4,11-12,14,22-25H,5-6H2,1-2H3,(H,20,26,27)/t11-,12+,14-/m0/s1	Cc1cc2nc3c(nc(=O)[nH]c3=O)n(C[C@H](O)[C@H](O)[C@H](O)CO)c2cc1C	HMDB00244
ribflv[e]	Riboflavin	C17H20N4O6	C17H19N4O6	-1	e	C00255	3554	17015	1S/C17H20N4O6/c1-7-3-9-10(4-8(7)2)21(5-11(23)14(25)12(24)6-22)15-13(18-9)16(26)20-17(27)19-15/h3-4,11-12,14,22-25H,5-6H2,1-2H3,(H,20,26,27)/t11-,12+,14-/m0/s1	Cc1cc2nc3c(nc(=O)[nH]c3=O)n(C[C@H](O)[C@H](O)[C@H](O)CO)c2cc1C	HMDB00244
fmn[c]	Riboflavin-5-phosphate	C17H21N4O9P	C17H18N4O9P	-3	c	C00061	3361	17621	1S/C17H21N4O9P/c1-7-3-9-10(4-8(7)2)21(15-13(18-9)16(25)20-17(26)19-15)5-11(22)14(24)12(23)6-30-31(27,28)29/h3-4,11-12,14,22-24H,5-6H2,1-2H3,(H,20,25,26)(H2,27,28,29)/t11-,12+,14-/m0/s1	C12=NC(NC(C1=NC=3C(N2C[C@@H]([C@@H]([C@@H](COP(=O)(O)O)O)O)O)=CC(=C(C3)C)C)=O)=O	HMDB01520
fad[c]	Flavin adenine dinucleotide	C27H33N9O15P2	C27H30N9O15P2	-3	c	C00016	3318	16238	1S/C27H33N9O15P2/c1-10-3-12-13(4-11(10)2)35(24-18(32-12)25(42)34-27(43)33-24)5-14(37)19(39)15(38)6-48-52(44,45)51-53(46,47)49-7-16-20(40)21(41)26(50-16)36-9-31-17-22(28)29-8-30-23(17)36/h3-4,8-9,14-16,19-21,26,37-41H,5-7H2,1-2H3,(H,44,45)(H,46,47)(H2,28,29,30)(H,34,42,43)/t14-,15+,16+,19-,20+,21+,26+/m0/s1	Cc1cc2nc3c(nc(=O)[nH]c3=O)n(C[C@H](O)[C@H](O)[C@H](O)COP(O)(=O)OP(O)(=O)OC[C@H]3O[C@H]([C@H](O)[C@@H]3O)n3cnc4c(N)ncnc34)c2cc1C
opp[c]	3-Oxopropanoate	C3H4O3	C3H3O3	-1	c	C00222	3522	17960	1S/C3H4O3/c4-2-1-3(5)6/h2H,1H2,(H,5,6)	[H]C(=O)CC(O)=O
hdpp[c]	3-Hydroxypropanoate	C3H6O3	C3H5O3	-1	c	C01013	4258	33404	1S/C3H6O3/c4-2-1-3(5)6/h4H,1-2H2,(H,5,6)	OCCC(O)=O	HMDB00700
hdppcoa[c]	3-Hydroxypropionyl-CoA	C24H40N7O18P3S	C24H36N7O18P3S	-4	c	C05668	7976	27762	1S/C24H40N7O18P3S/c1-24(2,19(36)22(37)27-5-3-14(33)26-6-8-53-15(34)4-7-32)10-46-52(43,44)49-51(41,42)45-9-13-18(48-50(38,39)40)17(35)23(47-13)31-12-30-16-20(25)28-11-29-21(16)31/h11-13,17-19,23,32,35-36H,3-10H2,1-2H3,(H,26,33)(H,27,37)(H,41,42)(H,43,44)(H2,25,28,29)(H2,38,39,40)/t13-,17-,18-,19+,23-/m1/s1	CC(C)(COP(O)(=O)OP(O)(=O)OC[C@H]1O[C@H]([C@H](O)[C@@H]1OP(O)(O)=O)n1cnc2c(N)ncnc12)[C@@H](O)C(=O)NCCC(=O)NCCSC(=O)CCO
acycoa[c]	Acrylyl-CoA	C24H38N7O17P3S	C24H34N7O17P3S	-4	c	C00894	4150	15513	1S/C24H38N7O17P3S/c1-4-15(33)52-8-7-26-14(32)5-6-27-22(36)19(35)24(2,3)10-45-51(42,43)48-50(40,41)44-9-13-18(47-49(37,38)39)17(34)23(46-13)31-12-30-16-20(25)28-11-29-21(16)31/h4,11-13,17-19,23,34-35H,1,5-10H2,2-3H3,(H,26,32)(H,27,36)(H,40,41)(H,42,43)(H2,25,28,29)(H2,37,38,39)/t13-,17-,18-,19+,23-/m1/s1	CC(C)(COP(O)(=O)OP(O)(=O)OC[C@H]1O[C@H]([C@H](O)[C@@H]1OP(O)(O)=O)n1cnc2c(N)ncnc12)[C@@H](O)C(=O)NCCC(=O)NCCSC(=O)C=C
ppecoa[c]	propionyl-CoA	C24H40N7O17P3S	C24H36N7O17P3S	-4	c	C00100	3400	15539	1S/C24H40N7O17P3S/c1-4-15(33)52-8-7-26-14(32)5-6-27-22(36)19(35)24(2,3)10-45-51(42,43)48-50(40,41)44-9-13-18(47-49(37,38)39)17(34)23(46-13)31-12-30-16-20(25)28-11-29-21(16)31/h11-13,17-19,23,34-35H,4-10H2,1-3H3,(H,26,32)(H,27,36)(H,40,41)(H,42,43)(H2,25,28,29)(H2,37,38,39)/t13-,17-,18-,19+,23-/m1/s1	CCC(=O)SCCNC(=O)CCNC(=O)[C@H](O)C(C)(C)COP(O)(=O)OP(O)(=O)OC[C@H]1O[C@H]([C@H](O)[C@@H]1OP(O)(O)=O)n1cnc2c(N)ncnc12	HMDB01275
fadh2[e]	FADH2	C27H35N9O15P2	C27H33N9O15P2	-2	e	C01352	4556	17877	1S/C27H35N9O15P2/c1-10-3-12-13(4-11(10)2)35(24-18(32-12)25(42)34-27(43)33-24)5-14(37)19(39)15(38)6-48-52(44,45)51-53(46,47)49-7-16-20(40)21(41)26(50-16)36-9-31-17-22(28)29-8-30-23(17)36/h3-4,8-9,14-16,19-21,26,32,37-41H,5-7H2,1-2H3,(H,44,45)(H,46,47)(H2,28,29,30)(H2,33,34,42,43)/t14-,15+,16+,19-,20+,21+,26+/m0/s1	Cc1cc2Nc3c([nH]c(=O)[nH]c3=O)N(C[C@H](O)[C@H](O)[C@H](O)COP(O)(=O)OP(O)(=O)OC[C@H]3O[C@H]([C@H](O)[C@@H]3O)n3cnc4c(N)ncnc34)c2cc1C
fadh2[c]	FADH2	C27H35N9O15P2	C27H33N9O15P2	-2	c	C01352	4556	17877	1S/C27H35N9O15P2/c1-10-3-12-13(4-11(10)2)35(24-18(32-12)25(42)34-27(43)33-24)5-14(37)19(39)15(38)6-48-52(44,45)51-53(46,47)49-7-16-20(40)21(41)26(50-16)36-9-31-17-22(28)29-8-30-23(17)36/h3-4,8-9,14-16,19-21,26,32,37-41H,5-7H2,1-2H3,(H,44,45)(H,46,47)(H2,28,29,30)(H2,33,34,42,43)/t14-,15+,16+,19-,20+,21+,26+/m0/s1	Cc1cc2Nc3c([nH]c(=O)[nH]c3=O)N(C[C@H](O)[C@H](O)[C@H](O)COP(O)(=O)OP(O)(=O)OC[C@H]3O[C@H]([C@H](O)[C@@H]3O)n3cnc4c(N)ncnc34)c2cc1C
pdhla[c]	S-Propyldihydrolipoamide-E	C11H20NO2S2	C11H20NO2S2	0	c	C21018	254741472
hpthpp[c]	2-Hydroxypropyl-ThPP	C15H24N4O8P2S	C15H25N4O8P2S	1	c	C21017	254741471					charge from kegg
thpp[c]	Thiamine diphosphate	C12H18N4O7P2S	C12H19N4O7P2S	1	c	C00068	3368	9532	1S/C12H18N4O7P2S/c1-8-11(3-4-22-25(20,21)23-24(17,18)19)26-7-16(8)6-10-5-14-9(2)15-12(10)13/h5,7H,3-4,6H2,1-2H3,(H4-,13,14,15,17,18,19,20,21)/p+1	Cc1ncc(C[n+]2csc(CCOP(O)(=O)OP(O)(O)=O)c2C)c(N)n1	HMDB01372	charge from kegg
hg[c]	Homogentisate	C8H8O4	C8H7O4	-1	c	C00544	3825	44747	1S/C8H8O4/c9-6-1-2-7(10)5(3-6)4-8(11)12/h1-3,9-10H,4H2,(H,11,12)	OC(=O)Cc1cc(O)ccc1O	HMDB00130
maa[c]	4-Maleylacetoacetate	C8H8O6	C8H6O6	-2	c	C01036	4279	47904	1S/C8H8O6/c9-5(1-2-7(11)12)3-6(10)4-8(13)14/h1-2H,3-4H2,(H,11,12)(H,13,14)/b2-1-	OC(=O)CC(=O)CC(=O)\C=C/C(O)=O
aa[c]	Acetoacetate	C4H6O3	C4H5O3	-1	c	C00164	3464	15344	1S/C4H6O3/c1-3(5)2-4(6)7/h2H2,1H3,(H,6,7)	CC(=O)CC(O)=O	HMDB00060
faa[c]	4-Fumarylacetoacetate	C8H8O6	C8H6O6	-2	c	C01061	4300	30907	1S/C8H8O6/c9-5(1-2-7(11)12)3-6(10)4-8(13)14/h1-2H,3-4H2,(H,11,12)(H,13,14)/b2-1+	OC(=O)CC(=O)CC(=O)\C=C\C(O)=O
dhnt[c]	7,8-Dihydroneopterin 3'-triphosphate	C9H16N5O13P3	C9H12N5O13P3	-4	c	C04895	7446	18372	1S/C9H16N5O13P3/c10-9-13-7-5(8(17)14-9)12-3(1-11-7)6(16)4(15)2-25-29(21,22)27-30(23,24)26-28(18,19)20/h4,6,15-16H,1-2H2,(H,21,22)(H,23,24)(H2,18,19,20)(H4,10,11,13,14,17)/t4-,6+/m1/s1	Nc1nc2NCC(=Nc2c(=O)[nH]1)[C@H](O)[C@H](O)COP(O)(=O)OP(O)(=O)OP(O)(O)=O
formate[c]	Formate	CH2O2	CHO2	-1	c	C00058	3358	30751	1S/CH2O2/c2-1-3/h1H,(H,2,3)	[H]C(O)=O	HMDB00142
pth[c]	6-Pyruvoyltetrahydropterin	C9H11N5O3	C9H11N5O3	0	c	C03684	6459	17804	1S/C9H11N5O3/c1-3(15)6(16)4-2-11-7-5(12-4)8(17)14-9(10)13-7/h4,12H,2H2,1H3,(H4,10,11,13,14,17)	CC(=O)C(=O)C1CNc2nc(N)[nH]c(=O)c2N1	HMDB01195
pppi[c]	Triphosphate	H5O10P3	O10P3	-5	c	C00536	3818	39949	1S/H5O10P3/c1-11(2,3)9-13(7,8)10-12(4,5)6/h(H,7,8)(H2,1,2,3)(H2,4,5,6)	OP(O)(=O)OP(O)(=O)OP(O)(O)=O
glyco[c]	Glycolate	C2H4O3	C2H3O3	-1	c	C00160	3460	17497	1S/C2H4O3/c3-1-2(4)5/h3H,1H2,(H,4,5)	OCC(O)=O	HMDB00115
ag[c]	N-Acetyl-L-glutamate	C7H11NO5	C7H9NO5	-2	c	C00624	3897	17533	1S/C7H11NO5/c1-4(9)8-5(7(12)13)2-3-6(10)11/h5H,2-3H2,1H3,(H,8,9)(H,10,11)(H,12,13)/t5-/m0/s1	CC(=O)N[C@@H](CCC(O)=O)C(O)=O	HMDB01138
hmg-coa[c]	(S)-3-Hydroxy-3-methylglutaryl-CoA	C27H44N7O20P3S	C27H39N7O20P3S	-5	c	C00356	3649	15467	1S/C27H44N7O20P3S/c1-26(2,21(40)24(41)30-5-4-15(35)29-6-7-58-17(38)9-27(3,42)8-16(36)37)11-51-57(48,49)54-56(46,47)50-10-14-20(53-55(43,44)45)19(39)25(52-14)34-13-33-18-22(28)31-12-32-23(18)34/h12-14,19-21,25,39-40,42H,4-11H2,1-3H3,(H,29,35)(H,30,41)(H,36,37)(H,46,47)(H,48,49)(H2,28,31,32)(H2,43,44,45)/t14-,19-,20-,21+,25-,27+/m1/s1	C[C@](O)(CC(O)=O)CC(=O)SCCNC(=O)CCNC(=O)[C@H](O)C(C)(C)COP(O)(=O)OP(O)(=O)OC[C@H]1O[C@H]([C@H](O)[C@@H]1OP(O)(O)=O)n1cnc2c(N)ncnc12
hb[c]	(R)-3-Hydroxybutanoate	C4H8O3	C4H7O3	-1	c	C01089	4324	17066	1S/C4H8O3/c1-3(5)2-4(6)7/h3,5H,2H2,1H3,(H,6,7)/t3-/m1/s1	C[C@@H](O)CC(O)=O	HMDB00011
hb[e]	(R)-3-Hydroxybutanoate	C4H8O3	C4H7O3	-1	e	C01089	4324	17066	1S/C4H8O3/c1-3(5)2-4(6)7/h3,5H,2H2,1H3,(H,6,7)/t3-/m1/s1	C[C@@H](O)CC(O)=O	HMDB00011
glya[c]	D-Glyceraldehyde	C3H6O3	C3H6O3	0	c	C00577	3856	17378	1S/C3H6O3/c4-1-3(6)2-5/h1,3,5-6H,2H2/t3-/m0/s1	[H]C(=O)[C@H](O)CO
glycerol[c]	glycerol	C3H8O3	C3H8O3	0	c	C00116	3416	17754	1S/C3H8O3/c4-1-3(6)2-5/h3-6H,1-2H2	OCC(O)CO	HMDB00131
sng3p[c]	sn-Glycerol 3-phosphate	C3H9O6P	C3H7O6P	-2	c	C00093	3393	15978	1S/C3H9O6P/c4-1-3(5)2-9-10(6,7)8/h3-5H,1-2H2,(H2,6,7,8)/t3-/m1/s1	OC[C@@H](O)COP(O)(O)=O
acsng3p[c]	1-Acyl-sn-glycerol 3-phosphate	C4H8O7PR	C4H6O7PR	-2	c	C00681	3950	16975		O[C@H](COC([*])=O)COP(O)(O)=O
acylcoa[c]	Acyl-CoA	C22H35N7O17P3SR	C22H35N7O17P3SR	0	c	C00040	3342	17984		CC(C)(COP(O)(=O)OP(O)(=O)OC[C@H]1O[C@H]([C@H](O)[C@@H]1OP(O)(O)=O)n1cnc2c(N)ncnc12)[C@@H](O)C(=O)NCCC(=O)NCCSC([*])=O
ppd[c]	Phosphatidate	C5H7O8PR2	C5H7O8PR2	0	c	C00416	3706	16337		OP(O)(=O)OCC(COC([*])=O)OC([*])=O
dsng[c]	1,2-Diacyl-sn-glycerol	C5H6O5R2	C5H6O5R2	0	c	C00641	3914	17815		OC[C@@H](COC([*])=O)OC([*])=O
tag[c]	Triglyceride	C6H5O6R3	C6H5O6R3	0	c	C00422	3712	17855		[*]C(=O)OCC(COC([*])=O)OC([*])=O
fatac[c]	Fatty acid	CHO2R	CHO2R	0	c	C00162	3462	35366		OC([*])=O
agc[c]	1-Acylglycerol	C4H7O4R	C4H7O4R	0	c	C01885	4998	17408		C(O*)C(O*)CO*
agc[e]	1-Acylglycerol	C4H7O4R	C4H7O4R	0	e	C01885	4998	17408		C(O*)C(O*)CO*
choline[e]	Choline	C5H15NO	C5H14NO	1	e	C00114	3414	15354	1S/C5H14NO/c1-6(2,3)4-5-7/h7H,4-5H2,1-3H3/q+1	C[N+](C)(C)CCO	HMDB0000097
choline[c]	Choline	C5H15NO	C5H14NO	1	c	C00114	3414	15354	1S/C5H14NO/c1-6(2,3)4-5-7/h7H,4-5H2,1-3H3/q+1	C[N+](C)(C)CCO	HMDB0000097
chop[c]	Choline phosphate	C5H16NO4P	C5H15NO4P	1	c	C00588	3867	18132	1S/C5H14NO4P/c1-6(2,3)4-5-10-11(7,8)9/h4-5H2,1-3H3,(H-,7,8,9)/p+1	C[N+](C)(C)CCOP(O)(O)=O	HMDB0001565
ctp[c]	Cytidine 5'-triphosphate	C9H16N3O14P3	C9H12N3O14P3	-4	c	C00063	3363	17677	1S/C9H16N3O14P3/c10-5-1-2-12(9(15)11-5)8-7(14)6(13)4(24-8)3-23-28(19,20)26-29(21,22)25-27(16,17)18/h1-2,4,6-8,13-14H,3H2,(H,19,20)(H,21,22)(H2,10,11,15)(H2,16,17,18)/t4-,6-,7-,8-/m1/s1	Nc1ccn([C@@H]2O[C@H](COP(O)(=O)OP(O)(=O)OP(O)(O)=O)[C@@H](O)[C@H]2O)c(=O)n1
cdp-ch[c]	CDP-choline	C14H26N4O11P2	C14H26N4O11P2	0	c	C00307	3601	16436	1S/C14H26N4O11P2/c1-18(2,3)6-7-26-30(22,23)29-31(24,25)27-8-9-11(19)12(20)13(28-9)17-5-4-10(15)16-14(17)21/h4-5,9,11-13,19-20H,6-8H2,1-3H3,(H3-,15,16,21,22,23,24,25)/t9-,11-,12-,13-/m1/s1	C[N+](C)(C)CCOP([O-])(=O)OP(O)(=O)OC[C@H]1O[C@H]([C@H](O)[C@@H]1O)n1ccc(N)nc1=O	HMDB0001413
pc[c]	Phosphatidylcholine	C10H18NO8PR2	C10H19NO8PR2	1	c	C00157	3457	49183	C[N+](C)(C)CCOP(O)(=O)OCC(COC([*])=O)OC([*])=O
cmp[c]	cytidine 5'-monophosphate	C9H14N3O8P	C9H14N3O8P	0	c	C00055	3357	17361	1S/C9H14N3O8P/c10-5-1-2-12(9(15)11-5)8-7(14)6(13)4(20-8)3-19-21(16,17)18/h1-2,4,6-8,13-14H,3H2,(H2,10,11,15)(H2,16,17,18)/t4-,6-,7-,8-/m1/s1	Nc1ccn([C@@H]2O[C@H](COP(O)(O)=O)[C@@H](O)[C@H]2O)c(=O)n1	HMDB0000095
dor[c]	(S)-Dihydroorotate	C5H6N2O4	C5H6N2O4	0	c	C00337	3630	17025	1S/C5H6N2O4/c8-3-1-2(4(9)10)6-5(11)7-3/h2H,1H2,(H,9,10)(H2,6,7,8,11)/t2-/m0/s1	OC(=O)[C@@H]1CC(=O)NC(=O)N1	HMDB0003349
oro[c]	Orotate	C5H4N2O4	C5H4N2O4	0	c	C00295	3589	16742	1S/C5H4N2O4/c8-3-1-2(4(9)10)6-5(11)7-3/h1H,(H,9,10)(H2,6,7,8,11)	OC(=O)c1cc(=O)[nH]c(=O)[nH]1	HMDB0000226
omp[c]	Orotidine 5'-phosphate	C10H13N2O11P	C10H13N2O11P	0	c	C01103	4337	15842	1S/C10H13N2O11P/c13-5-1-3(9(16)17)12(10(18)11-5)8-7(15)6(14)4(23-8)2-22-24(19,20)21/h1,4,6-8,14-15H,2H2,(H,16,17)(H,11,13,18)(H2,19,20,21)/t4-,6-,7-,8-/m1/s1	O[C@@H]1[C@@H](COP(O)(O)=O)O[C@H]([C@@H]1O)n1c(cc(=O)[nH]c1=O)C(O)=O
ump[c]	Uridine 5'-monophosphate	C9H13N2O9P	C9H13N2O9P	0	c	C00105	3405	16695	1S/C9H13N2O9P/c12-5-1-2-11(9(15)10-5)8-7(14)6(13)4(20-8)3-19-21(16,17)18/h1-2,4,6-8,13-14H,3H2,(H,10,12,15)(H2,16,17,18)/t4-,6-,7-,8-/m1/s1	O[C@@H]1[C@@H](COP(O)(O)=O)O[C@H]([C@@H]1O)n1ccc(=O)[nH]c1=O	HMDB0000288
cdp[c]	Cytidine 5'-diphosphate	C9H15N3O11P2	C9H12N3O11P2	-3	c	C00112	3412	17239	1S/C9H15N3O11P2/c10-5-1-2-12(9(15)11-5)8-7(14)6(13)4(22-8)3-21-25(19,20)23-24(16,17)18/h1-2,4,6-8,13-14H,3H2,(H,19,20)(H2,10,11,15)(H2,16,17,18)/t4-,6-,7-,8-/m1/s1	Nc1ccn([C@@H]2O[C@H](COP(O)(=O)OP(O)(O)=O)[C@@H](O)[C@H]2O)c(=O)n1
r15bp[c]	D-ribose 1,5-bisphosphate	C5H12O11P2	C5H8O11P2	-4	c	C01151	4380	17994	1S/C5H12O11P2/c6-3-2(1-14-17(8,9)10)15-5(4(3)7)16-18(11,12)13/h2-7H,1H2,(H2,8,9,10)(H2,11,12,13)/t2-,3-,4-,5?/m1/s1	O[C@H]1[C@@H](O)C(O[C@@H]1COP(O)(O)=O)OP(O)(O)=O
cyd[c]	Cytidine	C9H13N3O5	C9H13N3O5	0	c	C00475	3758	17562	1S/C9H13N3O5/c10-5-1-2-12(9(16)11-5)8-7(15)6(14)4(3-13)17-8/h1-2,4,6-8,13-15H,3H2,(H2,10,11,16)/t4-,6-,7-,8-/m1/s1	c1ccn([C@@H]2O[C@H](CO)[C@@H](O)[C@H]2O)c(=O)n1	HMDB0000089
urd[c]	Uridine	C9H12N2O6	C9H12N2O6	0	c	C00299	3593	16704	1S/C9H12N2O6/c12-3-4-6(14)7(15)8(17-4)11-2-1-5(13)10-9(11)16/h1-2,4,6-8,12,14-15H,3H2,(H,10,13,16)/t4-,6-,7-,8-/m1/s1	OC[C@H]1O[C@H]([C@H](O)[C@@H]1O)n1ccc(=O)[nH]c1=O	HMDB0000296
urd[e]	Uridine	C9H12N2O6	C9H12N2O6	0	c	C00299	3593	16704	1S/C9H12N2O6/c12-3-4-6(14)7(15)8(17-4)11-2-1-5(13)10-9(11)16/h1-2,4,6-8,12,14-15H,3H2,(H,10,13,16)/t4-,6-,7-,8-/m1/s1	OC[C@H]1O[C@H]([C@H](O)[C@@H]1O)n1ccc(=O)[nH]c1=O	HMDB0000296
lpc[c]	2-Lysophosphatidylcholine	C9H19NO7PR	C9H20NO7PR	1	c	C04230	6900	17504		C[N+](C)(C)CCOP(O)(=O)OC[C@H](O)COC([*])=O
lpc[e]	2-Lysophosphatidylcholine	C9H19NO7PR	C9H20NO7PR	1	c	C04230	6900	17504		C[N+](C)(C)CCOP(O)(=O)OC[C@H](O)COC([*])=O
2agc[c]	Diacylglycerol	C4H7O4R	C4H7O4R	0	c	C00165	3465	18035		[*]OCC(CO[*])O[*]
cdpdg[c]	CDP-diacylglycerol	C14H19N3O15P2R2	C14H17N3O15P2R2	-2	c	C00269	3567	17962		Nc1ccn([C@@H]2O[C@H](COP(O)(=O)OP(O)(=O)OC[C@@H](COC([*])=O)OC([*])=O)[C@@H](O)[C@H]2O)c(=O)n1
ins[c]	myo-Inositol	C6H12O6	C6H12O6	0	c	C00137	3437	17268	1S/C6H12O6/c7-1-2(8)4(10)6(12)5(11)3(1)9/h1-12H/t1-,2-,3-,4+,5-,6-	O[C@H]1[C@H](O)[C@@H](O)[C@H](O)[C@H](O)[C@@H]1O	HMDB0000211
ins[e]	myo-Inositol	C6H12O6	C6H12O6	0	e	C00137	3437	17268	1S/C6H12O6/c7-1-2(8)4(10)6(12)5(11)3(1)9/h1-12H/t1-,2-,3-,4+,5-,6-	O[C@H]1[C@H](O)[C@@H](O)[C@H](O)[C@H](O)[C@@H]1O	HMDB0000211
ptdins[c]	1-Phosphatidyl-D-myo-inositol	C11H17O13P	C11H16O13PR2	-1	c	C01194	4419	16749		[C@@H]1([C@@H]([C@@H]([C@@H]([C@H]([C@@H]1O)O)O)O)OP(OC[C@@H](COC(*)=O)OC(=O)*)(=O)O)O
ptdins4p[c]	1-Phosphatidyl-1D-myo-inositol 4-phosphate	C11H18O16P2R2	C11H15O16P2R2	-3	c	C01277	4496	17526		[H][C@@](COC([*])=O)(COP(O)(=O)O[C@@H]1[C@H](O)[C@H](O)[C@@H](OP(O)(O)=O)[C@H](O)[C@H]1O)OC([*])=O
pipp[c]	1-Phosphatidyl-D-myo-inositol 4,5-bisphosphate	C11H19O19P3R2	C11H14O19P3R2	-5	c	C04637	7226	18348		[H][C@@](COC([*])=O)(COP(O)(=O)O[C@@H]1[C@H](O)[C@H](O)[C@@H](OP(O)(O)=O)[C@H](OP(O)(O)=O)[C@H]1O)OC([*])=O
insp3[c]	Inositol 1,4,5-trisphosphate	C6H15O15P3	C6H9O15P3	-6	c	C01245	4466	16595	1S/C6H15O15P3/c7-1-2(8)5(20-23(13,14)15)6(21-24(16,17)18)3(9)4(1)19-22(10,11)12/h1-9H,(H2,10,11,12)(H2,13,14,15)(H2,16,17,18)/t1-,2+,3+,4-,5-,6-/m1/s1	O[C@@H]1[C@H](O)[C@@H](OP(O)(O)=O)[C@H](OP(O)(O)=O)[C@@H](O)[C@@H]1OP(O)(O)=O
insp2[c]	1D-myo-inositol 1,4-bisphosphate	C6H14O12P2	C6H10O12P2	-4	c	C01220	4442	17816	1S/C6H14O12P2/c7-1-2(8)6(18-20(14,15)16)4(10)3(9)5(1)17-19(11,12)13/h1-10H,(H2,11,12,13)(H2,14,15,16)/t1-,2-,3-,4+,5+,6+/m1/s1	O[C@H]1[C@@H](O)[C@@H](OP(O)(O)=O)[C@H](O)[C@@H](O)[C@@H]1OP(O)(O)=O
ins4p[c]	myo-Inositol 4-phosphate	C6H13O9P	C6H11O9P	-2	c	C03546	6349	18384	1S/C6H13O9P/c7-1-2(8)4(10)6(5(11)3(1)9)15-16(12,13)14/h1-11H,(H2,12,13,14)/t1-,2-,3-,4+,5-,6-/m0/s1	O[C@@H]1[C@H](O)[C@H](O)[C@@H](OP(O)(O)=O)[C@H](O)[C@H]1O
ins4p[e]	myo-Inositol 4-phosphate	C6H13O9P	C6H11O9P	-2	e	C03546	6349	18384	1S/C6H13O9P/c7-1-2(8)4(10)6(5(11)3(1)9)15-16(12,13)14/h1-11H,(H2,12,13,14)/t1-,2-,3-,4+,5-,6-/m0/s1	O[C@@H]1[C@H](O)[C@H](O)[C@@H](OP(O)(O)=O)[C@H](O)[C@H]1O
glucu[c]	D-glucuronate	C6H10O7	C6H9O7	-1	c	C00191	3491	15748	1S/C6H10O7/c7-1-2(8)4(5(10)11)13-6(12)3(1)9/h1-4,6-9,12H,(H,10,11)/t1-,2-,3+,4-,6?/m0/s1	OC1O[C@@H]([C@@H](O)[C@H](O)[C@H]1O)C(O)=O	HMDB0000127
glucu[e]	D-glucuronate	C6H10O7	C6H9O7	-1	e	C00191	3491	15748	1S/C6H10O7/c7-1-2(8)4(5(10)11)13-6(12)3(1)9/h1-4,6-9,12H,(H,10,11)/t1-,2-,3+,4-,6?/m0/s1	OC1O[C@@H]([C@@H](O)[C@H](O)[C@H]1O)C(O)=O	HMDB0000127
clr[e]	Cholesterol	C27H46O	C27H46O	0	e	C00187	3487	16113	1S/C27H46O/c1-18(2)7-6-8-19(3)23-11-12-24-22-10-9-20-17-21(28)13-15-26(20,4)25(22)14-16-27(23,24)5/h9,18-19,21-25,28H,6-8,10-17H2,1-5H3/t19-,21+,22+,23-,24+,25+,26+,27-/m1/s1	CC(C)CCC[C@@H](C)[C@H]1CC[C@H]2[C@@H]3CC=C4C[C@@H](O)CC[C@]4(C)[C@H]3CC[C@]12C	HMDB0000067
clr[c]	Cholesterol	C27H46O	C27H46O	0	c	C00187	3487	16113	1S/C27H46O/c1-18(2)7-6-8-19(3)23-11-12-24-22-10-9-20-17-21(28)13-15-26(20,4)25(22)14-16-27(23,24)5/h9,18-19,21-25,28H,6-8,10-17H2,1-5H3/t19-,21+,22+,23-,24+,25+,26+,27-/m1/s1	CC(C)CCC[C@@H](C)[C@H]1CC[C@H]2[C@@H]3CC=C4C[C@@H](O)CC[C@]4(C)[C@H]3CC[C@]12C	HMDB0000067
clre[c]	Cholesterol ester	C28H45O2R	C28H45O2R	0	c	C02530	5537	17002		[H][C@@]1(CC[C@@]2([H])[C@]3([H])CC=C4C[C@H](CC[C@]4(C)[C@@]3([H])CC[C@]12C)OC([*])=O)[C@H](C)CCCC(C)C
7dclr[c]	7-Dehydrocholesterol	C27H44O	C27H44O	0	c	C01164	4391	17759	1S/C27H44O/c1-18(2)7-6-8-19(3)23-11-12-24-22-10-9-20-17-21(28)13-15-26(20,4)25(22)14-16-27(23,24)5/h9-10,18-19,21,23-25,28H,6-8,11-17H2,1-5H3/t19-,21+,23-,24+,25+,26+,27-/m1/s1	[H][C@@]1(CC[C@@]2([H])C3=CC=C4C[C@@H](O)CC[C@]4(C)[C@@]3([H])CC[C@]12C)[C@H](C)CCCC(C)C
7dclr[e]	7-Dehydrocholesterol	C27H44O	C27H44O	0	e	C01164	4391	17759	1S/C27H44O/c1-18(2)7-6-8-19(3)23-11-12-24-22-10-9-20-17-21(28)13-15-26(20,4)25(22)14-16-27(23,24)5/h9-10,18-19,21,23-25,28H,6-8,11-17H2,1-5H3/t19-,21+,23-,24+,25+,26+,27-/m1/s1	[H][C@@]1(CC[C@@]2([H])C3=CC=C4C[C@@H](O)CC[C@]4(C)[C@@]3([H])CC[C@]12C)[C@H](C)CCCC(C)C
i[e]	Inosine	C10H12N4O5	C10H12N4O5	0	e	C00294	3588	17596	1S/C10H12N4O5/c15-1-4-6(16)7(17)10(19-4)14-3-13-5-8(14)11-2-12-9(5)18/h2-4,6-7,10,15-17H,1H2,(H,11,12,18)/t4-,6-,7-,10-/m1/s1	OC[C@H]1O[C@H]([C@H](O)[C@@H]1O)n1cnc2c(O)ncnc12	HMDB0000195
i[c]	Inosine	C10H12N4O5	C10H12N4O5	0	c	C00294	3588	17596	1S/C10H12N4O5/c15-1-4-6(16)7(17)10(19-4)14-3-13-5-8(14)11-2-12-9(5)18/h2-4,6-7,10,15-17H,1H2,(H,11,12,18)/t4-,6-,7-,10-/m1/s1	OC[C@H]1O[C@H]([C@H](O)[C@@H]1O)n1cnc2c(O)ncnc12	HMDB0000195
hyp[c]	Hypoxanthine	C5H4N4O	C5H4N4O	0	c	C00262	3560	17368	1S/C5H4N4O/c10-5-3-4(7-1-6-3)8-2-9-5/h1-2H,(H2,6,7,8,9,10)	O=c1[nH]cnc2nc[nH]c12	HMDB0000157
xmp[c]	Xanthosine 5'-phosphate	C10H13N4O9P	C10H11N4O9P	-2	c	C00655	3925	15652	1S/C10H13N4O9P/c15-5-3(1-22-24(19,20)21)23-9(6(5)16)14-2-11-4-7(14)12-10(18)13-8(4)17/h2-3,5-6,9,15-16H,1H2,(H2,19,20,21)(H2,12,13,17,18)/t3-,5-,6-,9-/m1/s1	O[C@@H]1[C@@H](COP(O)(O)=O)O[C@H]([C@@H]1O)n1cnc2c1[nH]c(=O)[nH]c2=O
gmp[c]	Guanosine 5'-phosphate	C10H14N5O8P	C10H12N5O8P	-2	c	C00144	3444	17345	1S/C10H14N5O8P/c11-10-13-7-4(8(18)14-10)12-2-15(7)9-6(17)5(16)3(23-9)1-22-24(19,20)21/h2-3,5-6,9,16-17H,1H2,(H2,19,20,21)(H3,11,13,14,18)/t3-,5-,6-,9-/m1/s1	Nc1nc2n(cnc2c(=O)[nH]1)[C@@H]1O[C@H](COP(O)(O)=O)[C@@H](O)[C@H]1O	HMDB0001397
gua[c]	Guanosine	C10H13N5O5	C10H13N5O5	0	c	C00387	3677	16750	1S/C10H13N5O5/c11-10-13-7-4(8(19)14-10)12-2-15(7)9-6(18)5(17)3(1-16)20-9/h2-3,5-6,9,16-18H,1H2,(H3,11,13,14,19)/t3-,5-,6-,9-/m1/s1	Nc1nc2n(cnc2c(=O)[nH]1)[C@@H]1O[C@H](CO)[C@@H](O)[C@H]1O	HMDB0000133
gua[e]	Guanosine	C10H13N5O5	C10H13N5O5	0	e	C00387	3677	16750	1S/C10H13N5O5/c11-10-13-7-4(8(19)14-10)12-2-15(7)9-6(18)5(17)3(1-16)20-9/h2-3,5-6,9,16-18H,1H2,(H3,11,13,14,19)/t3-,5-,6-,9-/m1/s1	Nc1nc2n(cnc2c(=O)[nH]1)[C@@H]1O[C@H](CO)[C@@H](O)[C@H]1O	HMDB0000133
a[c]	Adenine	C5H5N5	C5H5N5	0	c	C00147	3447	16708	1S/C5H5N5/c6-4-3-5(9-1-7-3)10-2-8-4/h1-2H,(H3,6,7,8,9,10)	Nc1ncnc2[nH]cnc12	HMDB0000034
a[e]	Adenine	C5H5N5	C5H5N5	0	e	C00147	3447	16708	1S/C5H5N5/c6-4-3-5(9-1-7-3)10-2-8-4/h1-2H,(H3,6,7,8,9,10)	Nc1ncnc2[nH]cnc12	HMDB0000034
glc[c]	D-Gluconate	C6H12O7	C6H11O7	-1	c	C00257	3556	18391	1S/C6H12O7/c7-1-2(8)3(9)4(10)5(11)6(12)13/h2-5,7-11H,1H2,(H,12,13)/p-1/t2-,3-,4+,5-/m1/s1	OC[C@@H](O)[C@@H](O)[C@H](O)[C@@H](O)C([O-])=O	HMDB0000625
