# Supplementary material for: FlySilico: Flux balance modeling of Drosophila larval growth and resource allocation
Source: Sci Rep. 2019 Nov 20;9:17156. doi: 10.1038/s41598-019-53532-4 (PMC6868164; doi:10.1038/s41598-019-53532-4)
Supplement: Supplementary file 3 — Dataset 2 [file 41598_2019_53532_MOESM3_ESM.xlsx]

## Sheet: Description
The supplemental data provides the following information (letters A to D refer to the respective sheets of this workbook)
Sheet A:	biochemical measurements from larvae of three different time points (96 h, 132 h, 168 h) grown on holididc diet (HD) (related to Fig. 4B-G)
Sheet B:	GC-MS measurements from larvae of three different time points (96 h, 132 h, 168 h) grown on holididc diet (HD) (related to Fig. 4H,I)
Sheet C:	standard curves from the GC-MS meaurements of the standard mix with different concentrations (related to Fig. S3)
Sheet D:	biochemical, weight and size measurements from larvae of three different time points (96 h, 132 h, 168 h) grown on three different diets (HD, HD + 2x sucrose, HD + 2x EAA) (related to Fig. 4A, 6E,F and Fig. 8)
Sheet E:	cholesterol measurements from larvae of three different time points (96 h, 132 h, 168 h) grown on holidic diet (HD) (related to Fig. S9)

## Sheet: (A)basal.conditions
biochemical measurements
time point	mean value µg protein / animal	standard deviation µg protein / animal	mean value µg triglycerides / animal	standard deviation µg triglycerides / animal	mean value nmol glycerol / animal	standard deviation nmol glycerol / animal	mean value µg glycogen / animal	standard deviation µg glycogen / animal	mean value µg glucose / animal	standard deviation µg glucose / animal	mean value nmol lactate / animal	standard deviation nmol lactate / animal
96 h	16.7685	0.77241	10.234	0.375891	1.61815	0.0742636	1.52071	0.0426466	0.138277	0.0639844	3.4143	0.560094
132 h	27.7824	9.90358	24.422	10.5269	3.86375	0.767472	3.41458	1.02172	0.447858	0	9.50025	0.595935
168 h	64.7994	2.52385	70.028	6.27392	5.65672	0.488063	7.88207	0.926437	2.09291	0.328579	9.74656	2.14229

## Sheet: (B)basal.conditions-GCMS
GC-MS measurements in µM / animal (Quadruplicates)
time point metabolite	96 h				mean value	standard deviation	132 h				mean value	standard deviation	168 h				mean value	standard deviation
	1	2	3	4			1	2	3	4			1	2	3	4
Lactate	0.412618	1.11689	0.934338	0.931442	0.848823	0.303467	1.21771	1.82468	1.82474	1.70803	1.64379	0.289332	3.75513	7.16462	6.61058	7.89778	6.35703	1.81294
a Alanine	1.78978	2.20614	2.31811	2.09079	2.10121	0.227416	4.75281	4.84912	4.54791	4.92758	4.76936	0.16402	8.80955	9.41953	9.08482	10.1686	9.37063	0.587561
Valine	0.251905	0.259179	0.324285	0.275457	0.277707	0.0325762	0.793849	0.870668	0.816825	0.971922	0.863316	0.0792391	1.6671	1.19385	1.30259	1.50362	1.41679	0.210508
Leucine	0.110433	0.127646	0.150044	0.135776	0.130975	0.01653	0.378804	0.40742	0.419714	0.425857	0.407949	0.0208873	0.696125	0.497092	0.595618	0.683	0.617959	0.0921019
Isoleucine	0.0885425	0.0990047	0.113735	0.106568	0.101963	0.0107804	0.299806	0.319952	0.327813	0.330391	0.319491	0.0138537	0.509966	0.407234	0.460523	0.521522	0.474811	0.0522449
Proline	0.449238	0.47368	0.610293	0.633742	0.541738	0.0937242	1.38362	1.33749	1.72633	1.89633	1.58594	0.270006	6.78087	3.85512	5.36434	6.81505	5.70385	1.40568
Glycine	0.976147	1.03692	1.09735	1.02491	1.03383	0.0498367	2.86238	3.37223	2.42438	4.08128	3.18507	0.712039	4.49621	4.22495	4.38839	4.50421	4.40344	0.130189
Succinic Acid	0.0912975	0.0895483	0.131884	0.131158	0.110972	0.0237407	0.222336	0.172409	0.179665	0.218225	0.198159	0.02577	0.408809	0.412637	0.458104	0.431147	0.427674	0.0225094
Fumaric Acid	0.10172	0.0830292	0.0854696	0.0818871	0.0880264	0.00925036	0.186091	0.168098	0.178968	0.152237	0.171348	0.0147334	0.287594	0.311413	0.265896	0.235387	0.275073	0.0323345
Serine	0.962062	0.821808	0.929685	1.02552	0.934769	0.0851798	1.87854	1.96322	2.13767	2.26048	2.05998	0.171775	4.19835	3.9448	3.48238	4.13719	3.94068	0.324072
Threonine	1.80427	1.73275	1.87257	1.64336	1.76324	0.0982163	3.4047	3.47708	3.41842	4.25146	3.63792	0.410235	8.03133	7.85749	8.19852	8.30494	8.09807	0.195973
b Alanine	0.081374	0.0813728	0.0839453	0.0732435	0.0799839	0.00465429	0.215914	0.272456	0.215208	0.341599	0.261294	0.0598796	0.335732	0.320133	0.36139	0.313812	0.332767	0.0211894
Malic Acid	0.728165	0.697602	0.666594	0.620541	0.678226	0.0459428	1.4758	1.20487	1.32882	1.34974	1.33981	0.110937	2.3419	2.32884	2.10255	1.91007	2.17084	0.205661
Methionine	0.103101	0.108462	0.118306	0.10805	0.10948	0.00636841	0.26792	0.266676	0.262642	0.268155	0.266348	0.00255468	0.370993	0.407421	0.405986	0.450597	0.408749	0.0325893
Aspartic Acid	0.247788	0.136183	0.113846	0.110193	0.152002	0.064882	0.264987	0.210863	0.207562	0.197963	0.220344	0.0302607	0.258287	0.255746	0.248086	0.214734	0.244213	0.0201253
Cysteine	0.0690144	0.30054	0.513413	0.385647	0.317154	0.187135	0.918324	1.04649	0.865834	1.35285	1.04587	0.218265	3.92286	3.66896	3.42946	4.625	3.91157	0.516525
Hydroxyglutarate	0.103255	0.666208	0.50106	0.33802	0.402136	0.240111	0.311784	0.381777	0.423626	0.576016	0.423301	0.111777	1.0363	2.40464	2.29692	3.09854	2.2091	0.858781
a Ketoglutarate	0.107384	0.10117	0.113406	0.0880154	0.102494	0.0108683	0.304356	0.354769	0.377061	0.416243	0.363107	0.0466882	1.10628	1.34882	1.33103	2.02935	1.45387	0.399213
Glutamic Acid	1.67685	1.40222	1.6255	1.28795	1.49813	0.183972	3.37409	2.92555	3.05737	3.75234	3.27734	0.368387	6.49342	5.43577	5.35499	5.51181	5.699	0.533469
Phenylalanine	0.0964094	0.119993	0.125042	0.111682	0.113282	0.0125244	0.288902	0.282783	0.300742	0.316008	0.297109	0.0146399	0.383734	0.392542	0.4015	0.510815	0.422148	0.059555
Asparagine	0.928983	1.21166	0.877801	0.556221	0.893666	0.26863	1.09288	1.08953	1.04883	1.07203	1.07582	0.0201806	3.83642	1.67795	1.46026	1.60236	2.14425	1.13172
Ornithine	0.174888	0.200148	0.169107	0.151236	0.173845	0.0202199	0.497498	0.430046	0.461283	0.564029	0.488214	0.0575698	2.19824	1.61191	0.749848	0.787861	1.33697	0.698479
Citric Acid	0.74706	0.538546	0.496896	0.44933	0.557958	0.131232	1.17173	1.01504	1.07386	1.29411	1.13869	0.122116	3.82189	3.71578	3.92984	3.12778	3.64882	0.358188
Tyrosine	0.525938	0.593445	0.838057	0.780356	0.684449	0.14855	1.96267	2.12755	2.18584	2.50093	2.19425	0.225242	10.7861	13.4744	14.1596	15.7297	13.5374	2.06293
Fructose	0.0458028	0.0452239	0.0589391	0.0519695	0.0504838	0.00641033	0.134478	0.130352	0.117022	0.123979	0.126458	0.00763062	0.224105	0.203125	0.186871	0.193474	0.201894	0.0162422
Mannose	0.757995	0.563889	1.0783	1.14041	0.885149	0.271933	2.77049	3.70804	3.92206	3.05375	3.36359	0.541078	6.37306	6.63933	6.71165	6.97991	6.67599	0.2495
Glucose	0.0848637	0.0764443	0.129024	0.0694776	0.0899523	0.0267964	0.305094	0.321098	0.239203	0.340492	0.301472	0.0439629	0.418839	0.407334	0.263015	0.399917	0.372276	0.0732555
Lysine	0.69457	0.879964	0.777683	0.498168	0.712596	0.161815	1.85783	1.21697	1.05455	1.7562	1.47139	0.39536	7.47156	4.79745	1.45243	1.53394	3.81384	2.89371
Mannitol	0.00921424	0.00790758	0.00815776	0.00814757	0.00835679	0.000583211	0.0356017	0.028438	0.0270421	0.0284032	0.0298712	0.00387518	0.0294572	0.0291297	0.0295254	0.0321428	0.0300638	0.00139671
Sorbitol	0.00417886	0.00598555	0.00695794	0.00554518	0.00566688	0.00115433	0.0147467	0.014107	0.0105881	0.011872	0.0128284	0.00193636	0.0335643	0.0368957	0.0341118	0.0386865	0.0358146	0.0024069
Gluconic Acid	0.0558793	0.0543343	0.0597103	0.0392243	0.0522871	0.00899696	0.0800428	0.0768408	0.0607252	0.0745879	0.0730492	0.00851538	0.320195	0.295708	0.255445	0.261513	0.283215	0.0303631
Tryptophan	0.137232	0.14436	0.146566	0.144977	0.143284	0.00414011	0.422091	0.415356	0.416006	0.411484	0.416234	0.00438516	0.590654	0.546989	0.427742	0.427028	0.498103	0.083582
Lactose	0.0589023	0.0582146	0.063692	0.0655871	0.061599	0.00360612	0.182975	0.190107	0.191048	0.180181	0.186078	0.00533335	0.309792	0.48918	0.581442	0.550775	0.482797	0.12155

## Sheet: (C)GC-MS.standard-curves
GC-MS standard curves (Duplicates)
metabolite	1 µM		5 µM		10 µM		15 µM		20 µM
	1	2	1	2	1	2	1	2	1	2
Lactate	1.3323	0.460498	5.53833	5.26027	9.05513	10.286	15.9835	13.7258	20.1537	20.2044
a Alanine	0.483504	0.310431	5.12156	5.63219	10.4351	10.5824	16.1314	14.1554	18.6639	20.4842
Valine	1.23088	1.15018	4.84651	4.0818	9.92423	10.1382	16.1356	15.5065	19.9219	19.0642
Leucine	1.04894	1.01645	4.01165	3.43716	10.8008	11.0131	17.9353	15.8419	18.9586	17.936
Isoleucine	1.08866	1.05049	4.1265	3.71393	10.5142	10.8023	17.716	15.6011	19.0516	18.3353
Proline	1.58969	1.58734	3.9027	3.65519	9.84107	9.73408	18.1526	15.5507	19.5281	18.4585
Glycine	0.546106	0.33259	5.11468	5.07806	10.5444	10.8842	15.4165	15.4091	19.2277	19.4466
Succinic Acid	0.811214	0.646391	5.03348	5.06094	10.0734	10.5568	15.7437	14.7737	19.4902	19.8102
Fumaric Acid	0.749597	0.630566	4.97824	4.9376	10.2714	10.6527	15.5999	15.1598	19.4378	19.5824
Serine	1.00359	0.931952	4.82383	4.76669	9.75695	10.1933	17.0114	14.5615	19.5632	19.3876
Threonine	1.18007	1.01559	4.89857	4.83347	9.68208	10.2444	15.5263	14.6811	19.7359	20.2025
b Alanine	1.15507	1.03245	5.43585	4.65937	10.1129	10.8424	11.0467	16.0444	21.1012	20.5696
Malic Acid	1.14752	1.00373	4.90338	4.90594	9.72793	10.2407	15.4689	14.5911	19.791	20.2198
Methionine	1.60217	1.52923	4.81816	4.54322	9.50726	9.83667	14.1616	14.767	20.3912	20.8434
Aspartic Acid	1.34652	1.22593	4.78153	4.58943	9.84645	10.1713	14.6461	15.0302	19.8731	20.4894
Cysteine	0	0	6.39507	4.16557	9.84647	10.1677	11.68	17.1173	21.3797	19.3818
Hydroxyglutarate	0.927927	0.784757	4.89275	4.93046	10.0027	10.5905	15.6428	14.7929	19.4441	19.9911
a Ketoglutarate	1.09129	0.967296	4.56347	5.13429	9.65458	10.8577	15.2776	14.382	19.3498	20.722
Glutamic Acid	1.63617	1.48505	4.71599	4.52058	9.39513	10.0467	14.8542	14.2919	19.6948	21.3596
Phenylalanine	1.41727	1.29726	4.93251	4.67588	9.47537	9.98787	14.8147	14.7185	19.9094	20.7713
Asparagine	0	0	6.40712	6.00527	8.97715	8.66445	13.5942	13.8854	19.3099	23.1565
Ornithine	2.01557	1.96255	4.49874	4.07072	9.08553	9.44358	14.4373	15.2793	20.2243	20.9825
Citric Acid	0.913908	0.766307	4.8093	4.9675	9.99253	10.6865	15.6548	14.872	19.1731	20.1641
Tyrosine	1.23677	1.17101	4.95631	5.6122	9.04134	9.87768	15.6128	13.2941	20.1033	21.0945
Fructose	1.01955	0.766668	4.63943	5.01576	9.77742	11.1119	15.3518	14.7164	18.8796	20.7215
Mannose	0.81914	0.574195	4.75652	4.98836	10.0338	11.3165	15.3487	15.0215	18.7443	20.397
Glucose	1.10342	0.884648	4.69626	4.92777	9.80929	10.7286	15.297	14.8006	18.9272	20.8253
Lysine	2.17416	2.17232	4.06727	3.71708	9.17055	9.66537	14.4564	15.6021	19.9732	21.0016
Mannitol	0.763472	0.550929	5.00353	4.80176	10.2936	11.0329	15.5403	14.996	18.9822	20.0352
Sorbitol	0.622417	0.375481	5.00224	4.67771	10.6315	11.3628	15.5929	15.1868	18.7373	19.811
Gluconic Acid	0.752729	0.509761	4.94266	4.50411	10.6768	11.0657	15.2463	15.7309	18.6676	19.9034
Tryptophan	1.82124	1.81636	3.72333	4.40321	8.97604	9.41108	19.4568	13.1665	18.4534	20.7721
Lactose	1.28419	1.15114	4.38995	4.76833	9.25602	11.0374	15.2542	15.0297	19.1126	20.7164

## Sheet: (D)perturbation.experiments
biochemical measurements
diet	time point	mean value µg protein / animal	sem µg protein / animal	mean value µg triglycerides / animal	sem µg triglycerides / animal	mean value nmol glycerol / animal	sem nmol glycerol / animal	mean value µg glycogen / animal	sem µg glycogen / animal	mean value µg glucose / animal	sem µg glucose / animal	mean value nmol lactate / animal	sem nmol lactate / animal
HD	96 h	13.6432	0.348416	8.77778	0.246621	0.884292	0.0805562	1.42104	0.0639893	0.142618	0.0307738	2.63817	0.26879
	132 h	35.2688	1.42041	30.709	1.55478	3.62166	0.298453	4.12656	0.342462	0.528881	0.163312	9.13957	1.07785
	168 h	60.2796	2.82425	59.6292	4.3083	5.36872	0.612291	9.47326	0.541427	1.30702	0.110801	9.32827	1.25244
HD + 2x sucrose	96 h	13.7237	0.552492	10.688	0.370729	0.806642	0.0781301	2.03337	0.131603	0.128363	0.014161	3.89229	0.643325
	132 h	28.3867	1.01044	28.0923	1.25619	2.52537	0.262733	4.38228	0.18346	0.118263	0.0260018	11.8011	1.48698
	168 h	57.722	2.16748	65.6829	2.92538	3.90789	0.353023	9.99566	0.507644	1.15426	0.103022	8.13068	1.28859
HD + 2x EAA	96 h	15.8017	0.341837	10.4792	0.171751	0.951692	0.102632	1.70619	0.0741653	0.351841	0.0824074	4.64174	0.781387
	132 h	38.5949	1.34433	32.2991	0.933031	4.07664	0.490154	3.91557	0.267456	0.919178	0.200026	13.7127	3.03297
	168 h	71.5658	2.13547	70.2252	1.65938	7.58927	1.22709	10.9642	0.504635	3.51889	0.541214	19.3038	4.29947
weight measurements (in mg)
diet	time point	mean value mg wet weight / animal	sem mg wet weight / animal	mean value mg dry weight / animal	sem mg dry weight / animal	mean value mg water content / animal	sem mg water content / animal
HD	96 h	0.233833	0.00810054	0.0318333	0.00146077	0.202	0.006733
	132 h	0.655417	0.014175	0.07875	0.00229253	0.576667	0.0127933
	168 h	1.45792	0.0497616	0.23375	0.011029	1.22417	0.0428863
HD + 2x sucrose	96 h	0.259583	0.00528069	0.0379167	0.00130534	0.221667	0.0043473
	132 h	0.652708	0.0288617	0.08625	0.00414578	0.566458	0.0252346
	168 h	1.39271	0.0277817	0.231667	0.00770142	1.16104	0.0245614
HD + 2x EAA	96 h	0.293	0.00735774	0.041	0.00092932	0.252	0.00679014
	132 h	0.87875	0.0610859	0.113125	0.00874256	0.765625	0.052655
	168 h	1.77083	0.0404383	0.285208	0.00874436	1.48562	0.0322897
size measurements
diet	time point	mean value mm² area / animal	sem mm² area / animal	mean value mm length / animal	sem mm length / animal	mean value mm width / animal	sem mm width / animal
HD	96 h	1.0274	0.0205739	2.54341	0.0293179	0.346325	0.00632498
	132 h	1.9089	0.0373139	3.48376	0.0423787	0.504473	0.0087662
	168 h	2.68934	0.0462301	4.15192	0.0355993	0.599001	0.00750121
HD + 2x sucrose	96 h	0.97937	0.0164501	2.45481	0.0236711	0.362152	0.00516585
	132 h	1.64462	0.0320788	3.237	0.0384554	0.480777	0.0061842
	168 h	2.71661	0.0395605	4.19026	0.0336097	0.605455	0.00718631
HD + 2x EAA	96 h	1.07448	0.0192252	2.55154	0.0237528	0.407862	0.00609158
	132 h	1.89425	0.0354856	3.45991	0.033703	0.512579	0.00649571
	168 h	3.33579	0.0484021	4.49418	0.0315006	0.687921	0.0118648

## Sheet: (E)Cholesterol 
cholesterol measurements
time point	ng free cholesterol / µg protein	standard deviation ng free cholesterol / µg protein
96 h	5.28653	0.309829
132 h	5.56723	0.906122
168 h	5.52711	0.687528
mean	5.46029	0.634493
