# Supplementary material for: FlySilico: Flux balance modeling of Drosophila larval growth and resource allocation
Source: Sci Rep. 2019 Nov 20;9:17156. doi: 10.1038/s41598-019-53532-4 (PMC6868164; doi:10.1038/s41598-019-53532-4)
Supplement: Supplementary file 5 — Dataset 4 [file 41598_2019_53532_MOESM5_ESM.xlsx]

## Sheet: fva_flux_change
	Diff HD - HD 2x SUCR (max)	Diff HD - HD 2x SUCR (min)	Diff HD - HD 2x EAA (max)	Diff HD - HD 2x EAA (min)
CBPS	100	100	105.285	100
ABTA	176.766	100	98.4466	100
AGT_1	100	-100	106.424	-95.8248
ATCase	100	100	100	100
ADSS	185.426	100	97.9752	100
AO	179.261	100	98.072	100
AS	100	100	105.285	100
ADSLR	185.426	100	97.9751	100
GF6PTA	100	100	178.166	100
GLUSY	186.029	100	97.9105	100
GLUSX	185.166	100	97.5777	100
GLUDC	176.766	100	98.4466	100
OA_1	100	-100	100	-104.716
OA_2	100	-100	100	-105.285
SSALY	176.766	100	98.4466	100
NO	100	100	105.285	100
ARGAH	100	100	118.596	100
g5sa_TO_p5c	100	100	200.841	100
OAT	100	100	200.841	100
P5CR	100	100	200.841	100
GLUD	190.563	-186.029	95.324	-97.9106
GLUDX	191.813	-185.166	96.082	-97.5777
ALOA	112.891	100	99.3421	100
AGS	112.891	100	99.3455	100
ALT	100	-100	97.5101	-110.08
AAT_1	100	-185.055	97.9378	-97.9122
ASS	100	100	105.285	100
GLNS	177.649	100	99.0181	100
OCT	100	100	105.285	100
GLUN	192.143	100	95.5045	100
GAT	100	-112.891	100	-99.3448
ASL	100	100	105.285	100
BIOMASS	100.011	100.011	170.099	170.099
CS	180.228	100	98.7127	96.8777
ACONTb	180.228	100	98.7127	96.8777
AKGDm	176.765	100	98.4466	100
SUCOAS1m	100	-178.169	97.0375	-98.4724
ACONTa	180.218	100	98.7127	96.8777
FUM	184.382	100	97.9354	96.8798
ICDHyr	180.216	100	98.7127	96.8777
MDH	180.216	100	98.7127	96.8777
SUCD1m	176.765	100	98.4466	100
CGL	100	100	100	100
HCYSMT	-100	-100	-100	-100
CYSTS	100	100	100	100
EX_glucu(e)	100	100	100	100
EX_2og(e)	100	100	104.716	100
EX_2os(e)	100	100	105.285	100
EX_ac(e)	100	100	100	100
EX_acp(e)	100	100	100	100
EX_asuccin(e)	176.766	100	98.4466	100
EX_co2	176.806	100	98.5244	100
EX_dextrin(e)	201.123	100	99.212	100
EX_fic3(e)	100	100	100	100
EX_foc3(e)	100	100	100	100
EX_gam6p(e)	100	100	178.166	100
EX_gdl(e)	201.124	100	99.2125	100
EX_glc__D	100	100	100	100
EX_h2o	174.132	-99.995	99.1004	-145.978
EX_i(e)	-100	-100	-100	-100
EX_lald__D(e)	100	100	100	100
EX_L-args(e)	100	100	200.841	100
EX_L-cit(e)	100	100	200.841	100
EX_malcoa(e)	100	100	100	100
EX_o2	-100	-170.897	-98.9696	-98.7378
EX_r1p(e)	100	100	178.166	100
EX_rib-D(e)	200.637	100	99.2163	100
EX_sucr	-100	-200	-170.138	-99.9995
EX_Tre	201.123	100	99.212	100
EX_4a-hthbp(e)	100	100	100	100
EX_7dclr(e)	100	100	99.4123	100
EX_a(e)	100	100	100	100
EX_agc(e)	100	100	100	100
EX_choline(e)	100	100	100	100
EX_clr(e)	-100	-100	-168.966	-100
EX_fadh2(e)	100	100	100	100
EX_g(e)	100	100	100	100
EX_hb(e)	100	100	100	100
EX_ins(e)	100	-100	100	-100
EX_ins4p(e)	100	100	100	100
EX_lpc(e)	100	100	100	100
EX_maldex	100	100	100	100
EX_mmet(e)	100	100	100	100
EX_no(e)	100	100	105.285	100
EX_RIBFLV(e)	-100	-100	-100	-100
EX_urd(e)	100	100	100	100
EX_urea(e)	100	100	118.596	100
EX_lac__L_e	100	100	100	100
EX_accoa	100	100	100	100
EX_ala(e)	99.9995	-100.001	107.352	-100.001
EX_arg(e)	-100	-99.9957	-170.219	-199.996
EX_asn(e)	100	-100	104.921	-170.077
EX_asp(e)	100	-100	105.868	-100
EX_cys(e)	-100	-100	-171.975	-171.975
EX_gln-L(e)	100	-100	108.697	-100
EX_glu-L(e)	100	-100	170.068	-100
EX_gly(e)	100	100	202.058	202.058
EX_his(e)	-100	-100	-169.942	-169.942
EX_ile(e)	-100	-100	-170.132	-170.132
EX_leu(e)	-100	-100	-170.058	-170.058
EX_lys(e)	-100	-100	-170.156	-170.156
EX_met(e)	-100	-100	-164.826	-164.826
EX_phe(e)	-100	-100	-170	-119.878
EX_pro(e)	100	-100	202.626	-170.088
EX_ser(e)	100	-100	105.964	-100
EX_thr(e)	-100.002	-100.002	-200.002	-200.002
EX_trp(e)	-100	-100	-170.093	-170.093
EX_tyr(e)	-100	-100	-100	-100
EX_val(e)	-100	-100	-170.169	-170.169
FASN	100	100	170.098	170.098
ACS3	112.893	100	99.3596	170.098
PTHS	100	100	100	100
GTPCH	100	100	100	100
SR	100	100	100	100
AGC2AGC	113.385	100	99.3452	100
AG3PPA	192.143	-100	95.5045	-99.9983
AGAT	100	-192.166	100	-95.4987
MGK	100	-192.156	100	-95.4937
MAGlipase	113.385	100	99.3492	100
DGK	192.143	100	95.5045	100
GK	113.384	100	99.3504	170.134
DGA	112.894	100	99.349	170.134
HSL	113.385	100	99.3455	100
ALR2	185.176	-191.813	97.5695	-96.082
ALR1	191.826	-185.166	96.0712	-97.5777
DSNGAH	113.382	100	99.3454	100
DPP1	192.15	-100	95.5043	-100
PAP	192.143	100	95.5045	100
AHD	-100	-100	-170.079	-170.079
GPPA	113.384	100	99.3504	170.134
TGL	112.896	100	99.3496	100
CK	100	100	100	100
CCT	112.891	100	99.3421	100
CDP-DG	113.385	100	99.3504	100
CPT	112.891	100	99.3455	100
LPCAT	112.891	100	99.3453	100
LCAT	112.891	100	99.3455	100
PLC	112.891	100	99.3421	100
PLA2	112.891	100	99.3455	100
KBLc	100	100	200.816	100
SGA	100	-100	95.8248	-106.424
SPA	100	-100	95.8248	-106.424
T3DH	100	100	200.816	100
LTAE_2	100	100	200.816	100
PGM	-100	-200.378	-169.291	-99.5752
ENO	197.339	-100	99.2447	-96.1968
PGK	-100	-200.378	-169.291	-99.5752
PYK	192.404	-100	95.689	-96.1968
PFK	192.343	100	95.6014	169.269
TPI	200.395	100	99.5818	169.269
FBP	192.143	100	95.5045	100
FBA	200.41	100	99.5818	169.269
GAPD	200.373	100	99.5752	169.291
G6PP	192.143	100	95.5045	100
PGI	201.124	100	99.2125	100
HEX1	113.653	100	99.3473	170.148
PDH	181.761	100	98.7447	100
CAT	179.257	100	98.0683	100
AGPT	100	-100	88.6559	-107.092
GNO	100	-100	106.424	-95.8248
GLYCOR	100	-179.257	100	-98.072
GLYCOO	179.257	100	98.072	100
IP3P	100	100	100	100
PIPK	113.385	100	99.347	100
CDPINO	113.381	100	99.3436	100
MOO	100	100	100	100
INSP	113.392	100	99.3536	100
INSBP	113.384	100	99.347	100
INSTP	113.384	100	99.347	100
PIPLC	113.384	100	99.347	100
PIK	113.384	100	99.347	100
NVD	100	100	99.4123	100
NADK	100	100	100	100
NADTRHD	185.166	-193.341	97.5777	-95.9166
HCO3E	184.249	100	98.1641	231.273
NTAK	100	100	100	100
ATPM	179.901	100	98.0265	100
PPPH	112.836	100.01	99.3494	169.908
FOC3CO	179.261	100	98.072	100
ATPS4r	181.227	-187.425	97.9937	-97.8819
DPNH	180.066	-179.496	98.0088	-98.5373
UFCOR	179.267	100	98.0719	100
PPM	112.837	100	99.3469	169.974
DRPP	100	100	100	100
DRPA	100	100	100	100
GND1	201.124	-191.725	99.2125	-96.0522
GND	191.813	100	96.0825	100
PGL	201.124	100	99.2125	100
DRBK	100	100	100	100
PRPPS	112.837	100	99.3463	169.974
RBK	100	-200.637	100	-99.2163
G6PDH2r	201.124	100	99.2125	100
GLA	201.124	100	99.2125	100
GLK	201.124	100	99.2125	100
OXIRE	201.124	100	99.2125	100
PhnN	112.837	100	99.3466	169.852
R1Pk	112.837	100	99.3466	169.852
RPI	201.124	-100	99.2125	-100
RPE	200.636	100	99.216	100
TALA	200.637	100	99.2167	100
TKT2	200.637	100	99.2167	100
TKT1	200.637	100	99.2167	100
AAT_2	100	100	100	100
TYRAT_2	100	100	100	100
PAH	100	100	100	100
AAT_3	100	100	97.0375	100
TYRAT_1	100	100	97.0375	100
OICD[2]	100	100	100	100
HIBCH	-100	-100	-100	-100
MSD	100	100	100	100
DHLT	-100	-100	-100	-100
ACADM	100	100	100	100
ECH	-100	-100	-100	-100
OICD[1]	100	100	100	100
HDPPD	100	100	100	100
AMPH	100	100	100	100
AMPD	185.426	100	97.9751	100
ADPase	192.143	100	95.5045	100
GDPK	185.422	100	97.9752	100
GMPK	192.137	100	95.5048	100
GMPS	100	100	100	100
GDPase	192.143	100	95.5045	100
GMPL	100	100	100	100
PNP	100	100	100	100
IMPD	100	100	100	100
HGPRT	-100	-100	-100	-100
UDPk	113.38	100	99.3465	170.148
UMPk	113.385	100	99.3455	100
URDk	113.385	100	99.3455	100
CTPS	113.385	100	99.3455	100
DHOase	100	100	100	100
CMPk	192.145	-112.885	95.5038	-99.3455
CDPk	112.895	-192.144	99.3489	-95.5044
CMPL	113.385	100	99.3455	100
CDA	113.385	100	99.3455	100
DHODH	100	100	100	100
ODCase	100	100	100	100
OPRTase	100	100	100	100
ACACT1r	-100	-100	-96.8777	-97.0375
FAT	100	100	100	100
ACPAT	112.891	100	99.3455	100
APPH	112.891	100	99.3455	100
ACCOAL	112.891	100	99.3455	100
ACACDL	100	100	170.09	170.09
PCB	185.051	-100	97.9122	-97.9378
LPD5	100	100	100	100
LGTHL	100	100	100	100
PEPCK	192.143	100	95.5045	100
LDH_L	100	100	170.093	170.093
LALDD2	100	100	100	100
ME2	184.659	-187.455	97.8986	-99.0841
ACAOR	100	100	200.816	100
FADS	100	100	100	100
RFK	100	100	100	100
UDPGTRA	200.626	100	99.5611	170.148
AGMH2	100	100	100	100
AGMH1	201.123	100	99.212	100
AMYTRA	200.626	100	99.5611	170.148
AF6P	200	100	99.9995	170.138
AGA	113.384	100	99.3465	170.148
PGMT	-100	-113.384	-170.148	-99.3499
SGH	200	100	99.9995	170.138
MGH	201.123	100	99.212	100
T6PP	113.381	100	99.3455	100
TREH	113.381	100	99.3455	100
UDPG6PTRA	113.381	100	99.3455	100
STE	112.898	100	99.3521	100
HMGCOAS	100	100	100	100
HMGCOAL	100	100	100	100
HBD	100	100	100	100
ASP-LtoD	179.257	100	98.072	100
ala_t	100.001	-99.9995	100.001	-107.352
arg_t	99.9957	100	199.996	170.219
asn_t	100	-100	170.077	-104.921
asp_t	100	-100	100	-105.868
cys_t	100	100	171.975	171.975
gln-L_t	100	-100	100	-108.697
glu-L_t	100	-100	100	-170.068
gly_t	-100	-100	-202.058	-202.058
his_t	100	100	169.942	169.942
ile_t	100	100	170.132	170.132
leu_t	100	100	170.058	170.058
lys_t	100	100	170.156	170.156
met_t	100	100	164.826	164.826
phe_t	100	100	119.878	170
pro_t	100	-100	170.088	-202.626
ser_t	100	-100	100	-105.964
thr_t	100.002	100.002	200.002	200.002
trp_t	100	100	170.093	170.093
tyr_t	100	100	100	100
val_t	100	100	170.169	170.169
glucu_t	100	-100	100	-100
2og_t	100	-100	100	-104.716
2os_t	100	-100	100	-105.285
4a-hthbp_t	100	-100	100	-100
7dclr_t	100	-100	100	-99.4123
a_t	100	-100	100	-100
ac_t	100	100	100	100
acp_t	100	100	100	100
agc_t	100	100	100	100
asuccin_t	100	-176.766	100	-98.4466
RIBFLV_t	100	100	100	100
choline_t	100	100	100	100
clr_t	100	100	100	168.966
CO2_t	100	-176.806	100	-98.5244
dextrin_t	100	-201.123	100	-99.212
fadh2_t	-100	-100	-100	-100
fic3_t	100	100	100	100
foc3_t	100	100	100	100
gam6p_t	100	-100	100	-178.166
gdl_t	100	-201.124	100	-99.2125
glc_t	100	100	100	100
g_t	100	-100	100	-100
D_LACt2	100	100	100	100
H2O_t	99.995	-174.132	145.978	-99.1004
hb_t	100	100	100	100
i_t	100	100	100	100
ins_t	100	100	100	100
ins4p_t	100	-100	100	-100
lald__D_t	100	100	100	100
L-args_t	100	-100	100	-200.841
L-cit_t	100	-100	100	-200.841
lpc_t	100	100	100	100
malcoa_t	100	100	100	100
maldex_t	100	100	100	100
mmet_t	-100	-100	-100	-100
no_t	100	-100	100	-105.285
O2_t	170.897	100	98.7378	98.9696
r1p_t	100	-100	100	-178.166
rib-D_t	100	-200.637	100	-99.2163
sucr_t	200	100	99.9995	170.138
Tre_t	100	-201.123	100	-99.212
urd_t	100	100	100	100
urea_t	100	-100	100	-118.596
akg_tm	99.998	-184.017	92.5647	-99.0039
CO2_tm	-100	-179.529	-96.8777	-98.6239
succ_tm	100	100	97.0375	96.8777
succoa_tm	100	100	97.0375	96.8777
accoa_tm	100	100	97.0375	96.8777
accoa_t	100	100	100	100
adp_tm	184.909	-179.969	97.918	-98.0182
atp_tm	179.969	-184.909	98.0182	-97.918
fic3_tm	100	-179.261	100	-98.0683
foc3_tm	179.261	100	98.072	100
fum_tm	184.861	100	97.9113	96.8798
H_tm	160.669	-177.333	97.9795	-99.2947
H2O_tm	179.598	-185.426	98.1539	-97.9751
mal_tm	187.455	-184.66	99.0841	-97.8993
nadh_tm	185.49	-191.813	97.6163	-96.082
nad_tm	191.813	-185.489	96.082	-97.6158
nadp_tm	192.485	-185.477	96.099	-97.5246
nadph_tm	185.477	-192.485	97.5241	-96.099
O2_tm	179.261	100	98.072	100
pi_tm	186.196	-100.007	97.9927	-99.5765
ppi_tm	112.836	100.01	99.3494	169.908
pyr_tm	181.75	100	98.7447	100
q_tm	100	-201.124	100	-99.2125
qh2_tm	201.124	100	99.2125	100
FAAA	100	100	97.0375	96.8777
HGO	100	100	97.0375	96.8777
HPPD	100	100	97.0375	96.8777
MAAI	100	100	97.0375	96.8777
AACCOAT	100	100	97.0375	96.8777
