# Supplementary material for: FlySilico: Flux balance modeling of Drosophila larval growth and resource allocation
Source: Sci Rep. 2019 Nov 20;9:17156. doi: 10.1038/s41598-019-53532-4 (PMC6868164; doi:10.1038/s41598-019-53532-4)
Supplement: Supplementary file 6 — Dataset 5 [file 41598_2019_53532_MOESM6_ESM.zip]

Archive with 93 entries (76 files):
- FlySilico/.projectignore
- FlySilico/AA_weights/
- FlySilico/AA_weights/biomass_weights.ipynb
- FlySilico/AA_weights/uniprot-proteome_Dmel_08052018.tab
- FlySilico/anaconda-project.yml
- FlySilico/Comparison/
- FlySilico/Comparison/BMID000000141998.xml
- FlySilico/Comparison/Computational_network_solution.ipynb
- FlySilico/Comparison/FBA_comparison_models.ipynb
- FlySilico/Comparison/Model_comparison.docx
- FlySilico/Comparison/Model_comparison_all_new.xlsx
- FlySilico/ECI.ipynb
- FlySilico/excel_read.py
- FlySilico/excel_read.pyc
- FlySilico/Experiments/
- FlySilico/Experiments/2019-03-14_results_Cholesterol.xlsx
- FlySilico/Experiments/Exp_1-3_HD_HD-sucrose_HD-EAA/
- FlySilico/Experiments/Exp_1-3_HD_HD-sucrose_HD-EAA/Exp_1-3.xlsx
- FlySilico/Experiments/experiment_GCMS/
- FlySilico/Experiments/experiment_GCMS/2017-10_Larval_composition.xlsx
- FlySilico/Experiments/experiment_GCMS/2017-10_weights.xlsx
- FlySilico/Experiments/experiment_GCMS/2017-10-20_Glycerol-BCA.xlsx
- FlySilico/Experiments/experiment_GCMS/2017-10-20_Lactate_BCA.xlsx
- FlySilico/Experiments/experiment_GCMS/2017-10-20_Protein-Glucose-Glycogen.xlsx
- FlySilico/Experiments/experiment_GCMS/2017-10-20_TAG-BCA.xlsx
- FlySilico/Experiments/experiment_GCMS/GCMS/
- FlySilico/Experiments/experiment_GCMS/GCMS/HHU_GC-MS_project_LisaJehrke_25.10.2017.xlsx
- FlySilico/Experiments/experiment_GCMS/GCMS/QuantReport_Lisa_Auswertung.xlsx
- FlySilico/Experiments/experiment_GCMS/GCMS/QuantReport_Lisa_original-data.xlsx
- FlySilico/Experiments/experiment_GCMS/GCMS/Report_Lisa_Auswertung.xlsx
- FlySilico/Experiments/experiment01_diff-diets/
- FlySilico/Experiments/experiment01_diff-diets/2018-04_V50_weights_larvae_HD.xlsx
- FlySilico/Experiments/experiment01_diff-diets/2018-04-27_Glycerol-Protein_Auswertung.xlsx
- FlySilico/Experiments/experiment01_diff-diets/2018-04-27_Lactate-Proteine_Auswertung.xlsx
- FlySilico/Experiments/experiment01_diff-diets/2018-04-27_Protein-Glucose-Glycogen_Auswertung.xlsx
- FlySilico/Experiments/experiment01_diff-diets/2018-04-27_TAG-Proteine_Auswertung.xlsx
- FlySilico/Experiments/experiment01_diff-diets/size_measurements.xlsx
- FlySilico/Experiments/experiment01_diff-diets/V50vsV46.pptx
- FlySilico/Experiments/experiment02_diff-diets/
- FlySilico/Experiments/experiment02_diff-diets/2018-05_V51_size-measurements.xlsx
- FlySilico/Experiments/experiment02_diff-diets/2018-05_V51_weights_larvae.xlsx
- FlySilico/Experiments/experiment02_diff-diets/2018-05-29_Glycerol-Protein_Auswertung_V51.xlsx
- FlySilico/Experiments/experiment02_diff-diets/2018-05-29_Lactate-Proteine_Auswertung_V51.xlsx
- FlySilico/Experiments/experiment02_diff-diets/2018-05-29_Protein-Glucose-Glycogen_Auswertung_V51.xlsx
- FlySilico/Experiments/experiment02_diff-diets/2018-05-29_TAG-Proteine_Auswertung_V51.xlsx
- FlySilico/Experiments/experiment03_diff-diets/
- FlySilico/Experiments/experiment03_diff-diets/2018-05_V52_size-measurements.xlsx
- FlySilico/Experiments/experiment03_diff-diets/2018-05_V52_weights_larvae.xlsx
- FlySilico/Experiments/experiment03_diff-diets/2018-05-29_Glycerol-Protein_Auswertung_V52.xlsx
- FlySilico/Experiments/experiment03_diff-diets/2018-05-29_Lactate-Proteine_Auswertung_V52.xlsx
- FlySilico/Experiments/experiment03_diff-diets/2018-05-29_Protein-Glucose-Glycogen_Auswertung_V52.xlsx
- FlySilico/Experiments/experiment03_diff-diets/2018-05-29_TAG-Proteine_Auswertung_V52.xlsx
- FlySilico/expl_biomass.ipynb
- FlySilico/FBA/
- FlySilico/FBA/maps/
- FlySilico/FBA/maps/FlySilico_v1_final.json
- FlySilico/FBA_-_FluxDiff/
- FlySilico/FBA_-_FluxDiff/FBA_Dmel_mapdata.json
- FlySilico/FBA_-_FluxDiff/FBA-FluxDiff.ipynb
- FlySilico/FBA_-_FluxDiff/FlySilico_Fluxes.xlsx
- FlySilico/FBA_-_FluxDiff/FVA_all.xlsx
- FlySilico/FBA_Dmel.xml
- FlySilico/FBA_Dmel_mapdata.json
- FlySilico/flysilico_background.png
- FlySilico/FlySilico_v1.xls
- FlySilico/flysilico_v1_map.png
- FlySilico/GAM_and_NGAM/
- FlySilico/GAM_and_NGAM/GAMnNGAM.ipynb
- FlySilico/GAM_and_NGAM/NGAM_estimation.ipynb
- FlySilico/GAM_and_NGAM/ppp_plots/
- FlySilico/GAM_and_NGAM/ppp_plots/ppp_ATPM_2019_03_15-15_07_47.png
- FlySilico/GEN-EC/
- FlySilico/GEN-EC/ec_num_27_09_17.tsv
- FlySilico/GEN-EC/Flysilico_Match_GEN-EC.ipynb
- FlySilico/GEN-EC/GEN_to_EC.xlsx
- FlySilico/GEN-EC/gene_association.fb
- FlySilico/readme.ipynb
- FlySilico/readme/
- FlySilico/readme/readme.png
- FlySilico/readme_1p1.html
- FlySilico/Uptake_Calc/
- FlySilico/Uptake_Calc/correction_factor.png
- FlySilico/Uptake_Calc/mouth.png
- FlySilico/Uptake_Calc/uptake_2xEAA.csv
- FlySilico/Uptake_Calc/uptake_2xsuc.csv
- FlySilico/Uptake_Calc/Uptake_Calc.ipynb
- FlySilico/FBA_-_FluxDiff/Flux_FVA.ipynb
- FlySilico/FlySilico_v1_sbml.xls
- FlySilico/FBA_-_FluxDiff/FVA_flux_change.xlsx
- FlySilico/FBA_-_FluxDiff/FBA_FluxDiff_plots.ipynb
- FlySilico/Graphs.ipynb
- FlySilico/FBA/FBA.ipynb
- FlySilico/Uptake_Calc/mouth_picture_source.txt
