# Supplementary material for: FlySilico: Flux balance modeling of Drosophila larval growth and resource allocation
Source: Sci Rep. 2019 Nov 20;9:17156. doi: 10.1038/s41598-019-53532-4 (PMC6868164; doi:10.1038/s41598-019-53532-4)
Supplement: Supplementary file 6 — Dataset 5 [file 41598_2019_53532_MOESM6_ESM.zip › FlySilico/AA_weights/biomass_weights.ipynb]

# %% [code]
import copy

import sys
sys.path.append('..')

import cobra
import escher
import pandas as pd
import timeit
#import seaborn

import matplotlib.pyplot as plt
import numpy as np

import cameo
from cameo import fba
from cameo import pfba

from excel_read import read_excel

%matplotlib notebook

pd.options.display.max_rows = 300
pd.options.display.precision = 4

def highlight_max(s):
    '''
    highlight the maximum in a Series yellow.
    '''
    is_max = s == s.max()
    return ['background-color: yellow' if v else '' for v in is_max]

def highlight_min(s):
    '''
    highlight the minimum in a Series ligthblue.
    '''
    is_min = s == s.min()
    return ['background-color: lightblue' if v else '' for v in is_min]

def color_negative_red(val):
    """
    Takes a scalar and returns a string with
    the css property `'color: red'` for negative
    strings, green otherwise.
    """
    color = 'lightcoral' if val < 0 else 'lightgreen'
    return 'background-color: %s' % color

pd.options.display.precision = 10

# %% [code]
%time m = cameo.load_model("../FBA_Dmel.xml") #model readout

# %% [code]
################################################################
### Data read out of GS-MS Measurements and Metabolite Assay ###
################################################################

gcms = pd.read_excel("../Experiments/experiment_GCMS/GCMS/Report_Lisa_Auswertung.xlsx",
                sheet_name=None, header=0).fillna("")

chol = pd.read_excel("../Experiments/2019-03-14_results_Cholesterol.xlsx",
                sheetname="Auswertung", header=None).fillna("")

composition = pd.read_excel("../Experiments/Exp_1-3_HD_HD-sucrose_HD-EAA/Exp_1-3.xlsx",
                sheetname=None,header=None)

# %% [code]
#############################
### Aminoacid frequencies ###
#############################

proteome = pd.read_table("uniprot-proteome_Dmel_08052018.tab")

def aa_frequency(seqpool):
    counts = {}
    for seq in seqpool: #go through every sequence in seqpool
        for n in seq: # go through every amino acid in sequence
            keys = counts.keys()
            if n in keys: # count n if it exist
                counts[n] += 1
            else: # if it not exist, create n with value 1
                counts[n] = 1
    return counts

result_aa = aa_frequency(proteome["Sequence"])

names = ["Alanine","Cysteine","Aspartic Acid","Glutamic Acid", "Phenylalanine",
         "Glycine","Histidine","Isoleucine","Lysine","Leucine","Methionine","Asparagine",
         "Proline","Glutamine","Arginine","Serine","Threonine","Selenocysteine","Valine","Tryptophan","Unknown","Tyrosine" ]

########################
### shape the result ###
########################

keys = []
for i in names:
    keys += [i]

del keys[-5:-1:3] # del e.g. Unknown

values = []
for x in sorted(result_aa.keys()):
    values += [result_aa[x]]

del values[-5:-1:3] # del e.g. Unknown value
values = np.array(values) # convert values into right type for calc.

result_aafreq = dict(zip(keys,np.round(values/float(np.sum(values)),4))) # calc. frequencies of AAs

# %% [code]
result_aafreq

# %% [code]
#####################################
### Metabolite Matching list etc. ###
#####################################

biomass_cont = m.reactions.get_by_id("BIOMASS").reaction.split(" ") # biomass reaction of the model
matching = [s for s in biomass_cont if "[c]" in s]

match_list = { 'Alanine': "ala[c]",
 'Cysteine' : "cys[c]",
 'Aspartic Acid' : "asp[c]",
 'Glutamic Acid' : 'glu-L[c]',
 'Phenylalanine' : 'phe[c]',
 'Glycine' : 'gly[c]',
 'Histidine' : 'his[c]',
 'Isoleucine' : 'ile[c]',
 'Lysine' : 'lys[c]',
 'Leucine' : 'leu[c]',
 'Methionine' : 'met[c]',
 'Asparagine' : 'asn[c]',
 'Proline' : 'pro[c]',
 'Glutamine' : 'gln-L[c]',
 'Arginine' : 'arg[c]',
 'Serine' : 'ser[c]',
 'Threonine' : 'thr[c]',
 'Selenocysteine' : "None",
 'Valine' : 'val[c]',
 'Tryptophan' : 'trp[c]',
 'Unknown' : "None",
 'Glycerol' : 'glycerol[c]',
 'Glycogen' : 'glycogen[c]',
 'TAG' : 'tag[c]',
 'Lactate' : "lac-L[c]",
 'Glucose' : "glc-D[c]",
 'Tyrosine' : "tyr[c]",
 'Cholesterol' : "clr[c]"
             }


mol_list = { 'Alanine': m.metabolites.get_by_id("ala[c]").formula_weight,
 'Cysteine' : m.metabolites.get_by_id("cys[c]").formula_weight,
 'Aspartic Acid' : m.metabolites.get_by_id("asp[c]").formula_weight,
 'Glutamic Acid' : m.metabolites.get_by_id('glu-L[c]').formula_weight,
 'Phenylalanine' : m.metabolites.get_by_id('phe[c]').formula_weight,
 'Glycine' : m.metabolites.get_by_id('gly[c]').formula_weight,
 'Histidine' : m.metabolites.get_by_id('his[c]').formula_weight,
 'Isoleucine' : m.metabolites.get_by_id('ile[c]').formula_weight,
 'Lysine' : m.metabolites.get_by_id('lys[c]').formula_weight,
 'Leucine' : m.metabolites.get_by_id('leu[c]').formula_weight,
 'Methionine' : m.metabolites.get_by_id('met[c]').formula_weight,
 'Asparagine' : m.metabolites.get_by_id('asn[c]').formula_weight,
 'Proline' : m.metabolites.get_by_id('pro[c]').formula_weight,
 'Glutamine' : m.metabolites.get_by_id('gln-L[c]').formula_weight,
 'Arginine' : m.metabolites.get_by_id('arg[c]').formula_weight,
 'Serine' : m.metabolites.get_by_id('ser[c]').formula_weight,
 'Threonine' : m.metabolites.get_by_id('thr[c]').formula_weight,
 'Selenocysteine' : "None",
 'Valine' : m.metabolites.get_by_id('val[c]').formula_weight,
 'Tryptophan' : m.metabolites.get_by_id('trp[c]').formula_weight,
 'Unknown' : "None",
 'Tyrosine' : m.metabolites.get_by_id('tyr[c]').formula_weight,
 'Glycerol' : m.metabolites.get_by_id('glycerol[c]').formula_weight,
 'Glycogen' : m.metabolites.get_by_id('glycogen[c]').formula_weight,
 'TAG' : 900.41, #TAG ==> 3 x 269.44 [C17H33O2] + 92.09 = 808.32 + 92.09 = 900.41 g/mol (for 17C)
 'Lactate' : m.metabolites.get_by_id("lac-L[c]").formula_weight,
 'Glucose' : m.metabolites.get_by_id("glc-D[c]").formula_weight,
 'Cholesterol' : m.metabolites.get_by_id("clr[c]").formula_weight
             }

# %% [code]
""" 

Dry weight based on measurements (Versuch50-V52_HD_HD-sucrose_HD-EAA/V50-V52.xlsx by Lisa Jehrke) .
Diff. of two time points on holidic growth medium.

"""
dry_w_list = composition["dry weight"].fillna("")

mass = np.array([dry_w_list[1][13],dry_w_list[2][13],dry_w_list[3][13]])

mass_sd = np.array([dry_w_list[1][14],dry_w_list[2][14],dry_w_list[3][14]])


dry_w = round(mass[2] - mass[0],4)*10**(-3)
dry_w_sd = round(mass_sd[2] - mass_sd[0],4)*10**(-3)
print "Dry weight of a larva on holidic growth media: %sg +- %sg" % (dry_w,dry_w_sd)

# %% [code]
##############################################
### BIOMASS calculation and "construction" ###
##############################################

biomass_cont_result = copy.deepcopy(biomass_cont)

time= [1,3] # timepoints => 1: 96h | 2: 132h | 3: 168h
meta = ["TAG", "Glycerol", "Glucose", "Glycogen", "Lactate","Protein","Cholesterol"]
meta_sheet = ["TAG", "glycerol", "glucose", "glycogen", "lactate","protein"]


gcms.replace(["a Alanine"], "Alanine", inplace=True)

gcms_filt = gcms[gcms["metabolite"].isin(meta+names)]

result_tab = pd.DataFrame(gcms_filt[(time[0]-1)::3][["time point","metabolite"]], columns=["time point","metabolite"])
result_tab["mean [mmol/gdw]"] = ((gcms_filt[(time[1]-1)::3]["mean"].as_matrix() - gcms_filt[(time[0]-1)::3]["mean"].as_matrix())*10**(-6))/dry_w # (mmol)/g
result_tab["sd [mmol/gdw]"] = ((gcms_filt[(time[1]-1)::3]["sd"].as_matrix() - gcms_filt[(time[0]-1)::3]["sd"].as_matrix())*10**(-6))/dry_w # (mmol) /g
result_tab.replace(str(gcms_filt[(time[0]-1)::3]["time point"][0]),"%s - %s" % (str(gcms_filt[(time[0]-1)::3]["time point"].as_matrix()[0]),str(gcms_filt[(time[1]-1)::3]["time point"].as_matrix()[0])), inplace = True) # automatic timepoint assignment
result_tab = result_tab.reset_index(drop=True)

gram_list = []
for mets in zip(meta,meta_sheet): #goes through defined metabolites

    for i in composition: #get each column in composition table
        
        if i == mets[1]: #if z equal metabolite (mets)
            
            index = np.argwhere(composition[i][0] =="mean")[0][0]# get index of metabolite
            weight = (composition[i][3][index] - composition[i][1][index])*10**(-3) # in mg | delta of weight from second to first timepoint
            
            if i == "glycerol":
                weight = (composition[i][3][index] - composition[i][1][index]) * 9.209 * 10**(-5) #nmol*mg/nmol
            if i == "lactate":
                weight = (composition[i][3][index] - composition[i][1][index]) * 9.002 * 10**(-5) #nmol*mg/nmol

            if mets[0] != "Protein":
                
                if match_list[mets[0]] != "None": #if Metabolite name exist in match_list
                    freq = 1
                    result_gcms = np.round(result_tab[result_tab["metabolite"] == mets[0]]["mean [mmol/gdw]"].as_matrix(),8)
                    if result_gcms.size is 0:
                        result_gcms = 0
                    else:
                        result_gcms = result_gcms[0]
                    biomass_cont_result[biomass_cont.index(match_list[mets[0]]) - 1] = "%.8f" % (((weight)*10**(-3)*freq)/(mol_list[mets[0]]*10**(-3))/dry_w + result_gcms) #in mmol/gdw
                    gram_list += [(result_gcms*dry_w*(mol_list[mets[0]]*10**(-3)))]
                        
            else: #else it is a amino acid
                for met_AA in names:
                    if match_list[met_AA] != "None":
                        freq = result_aafreq[met_AA]
                        result_gcms = np.round(result_tab[result_tab["metabolite"] == met_AA]["mean [mmol/gdw]"].as_matrix(), 8)
                        if result_gcms.size is 0:
                            result_gcms = 0
                        else:
                            result_gcms = result_gcms[0]
                        biomass_cont_result[biomass_cont.index(match_list[met_AA]) - 1] = "%.8f" % (((weight)*10**(-3)*freq)/(mol_list[met_AA]*10**(-3))/dry_w + result_gcms) #in mmol/gdw
                        gram_list += [(result_gcms*dry_w*(mol_list[met_AA]*10**(-3)))]
##################### 
## for cholesterol ##
#####################
""" 
Incorporation of cholesterol into BIOMASS. Drosophila is auxothroph for cholesterol[1].
Based on data from HD measurements.

[1] SANG, James H.; KING, Robert C. 
    Nutritional requirements of axenically cultured Drosophila melanogaster adults.
    Journal of Experimental Biology, 1961, 38. Jg., Nr. 4, S. 793-809.

"""
clr = np.mean(chol[16][[2,6,10]]) # in ng/µg Protein  
clr_bm = round(((clr * ((composition["protein"][3][13] - composition["protein"][1][13])) * 10**(-9)) / (mol_list["Cholesterol"]*10**(-3)))/dry_w, 8) # (((ng/µg Protein) * (mg * (µg/mg) * (g/ng)))/
                                                                                                                                                     # ((g/mol) * (mol/mmol)))/
                                                                                                                                                     # gDW
biomass_cont_result[biomass_cont.index(match_list["Cholesterol"]) - 1] = clr_bm # mmol/gDW

###########################                                                                                               
## for cholesterol (end) ##
###########################


biomass_str = "[c] : " + " ".join(str(elem) for elem in biomass_cont_result).replace("[c]", "") # build biomass function string

print biomass_str

# %% [code]
