# Supplementary material for: FlySilico: Flux balance modeling of Drosophila larval growth and resource allocation
Source: Sci Rep. 2019 Nov 20;9:17156. doi: 10.1038/s41598-019-53532-4 (PMC6868164; doi:10.1038/s41598-019-53532-4)
Supplement: Supplementary file 6 — Dataset 5 [file 41598_2019_53532_MOESM6_ESM.zip › FlySilico/Comparison/BMID000000141998.xml]

<?xml version='1.0' encoding='UTF-8' standalone='no'?>

<!-- This model was downloaded from BioModels Database -->
<!-- http://www.ebi.ac.uk/biomodels/                   -->
<!-- Mon Sep 18 12:57:13 BST 2017                      -->

<sbml xmlns="http://www.sbml.org/sbml/level2/version4" level="2" metaid="_2e6bdcc5_b66f_4642_9087_f513d94c5c81" version="4">
  <model id="BMID000000141998" name="Whole Genome Metabolism - Drosophila melanogaster" metaid="_628a5c0e_d483_4eb2_aa8f_1839addac863">
    <notes>
      <body xmlns="http://www.w3.org/1999/xhtml">
        <div class="dc:title">Whole Genome Metabolism of "Drosophila melanogaster"</div>
            <div class="dc:description">This is a whole genome metabolism model of Drosophila melanogaster.</div>
            <div class="dc:provenance">This model has been automatically generated by the      <a href="http://identifiers.org/pubmed/22095399" title="Access publication about: SuBliMinaL Toolbox">SuBliMinaL Toolbox</a>
          and libAnnotationSBML using information coming from from KEGG (release 66, April 2013, accessed via the resource's web services interface) and, where relevant, augmented with metabolic pathway information extracted from MetaCyc (version 17.0, March 2013).      </div>
            <div class="dc:publisher">This model has been produced by the      <a href="http://code.google.com/p/path2models/" title="Access to the path2models' website">path2models</a>
          project and is currently hosted on      <a href="http://identifiers.org/pubmed/20587024" title="Access publication about: BioModels Database">BioModels Database</a>
          and identified by:      <a href="http://identifiers.org/biomodels.db/BMID000000141998" title="Access to this model via BioModels Database">BMID000000141998</a>
          .      </div>
            <div class="dc:license">To the extent possible under law, all copyright and related or neighbouring rights to this encoded model have been dedicated to the public domain worldwide. Please refer to      <a href="http://creativecommons.org/publicdomain/zero/1.0/" title="Creative Commons CC0">CC0 Public Domain Dedication</a>
          for more information.      </div>
            </body>
      
    </notes>
    <annotation>
      <rdf:RDF xmlns:rdf="http://www.w3.org/1999/02/22-rdf-syntax-ns#" xmlns:bqmodel="http://biomodels.net/model-qualifiers/" xmlns:vCard="http://www.w3.org/2001/vcard-rdf/3.0#" xmlns:dc="http://purl.org/dc/elements/1.1/" xmlns:dcterms="http://purl.org/dc/terms/" xmlns:bqbiol="http://biomodels.net/biology-qualifiers/">
        <rdf:Description rdf:about="#_628a5c0e_d483_4eb2_aa8f_1839addac863">
          <dc:creator>
            <rdf:Bag>
              <rdf:li rdf:parseType="Resource">
                <vCard:N rdf:parseType="Resource">
                  <vCard:Family>project</vCard:Family>
                  <vCard:Given>path2models</vCard:Given>
                </vCard:N>
                <vCard:EMAIL>path2models@googlegroups.com</vCard:EMAIL>
                <vCard:ORG rdf:parseType="Resource">
                  <vCard:Orgname>http://code.google.com/p/path2models/</vCard:Orgname>
                </vCard:ORG>
              </rdf:li>
            </rdf:Bag>
          </dc:creator>
          <dcterms:created rdf:parseType="Resource">
            <dcterms:W3CDTF>2012-05-16T13:47:42Z</dcterms:W3CDTF>
          </dcterms:created>
          <dcterms:modified rdf:parseType="Resource">
            <dcterms:W3CDTF>2012-05-16T13:47:42Z</dcterms:W3CDTF>
          </dcterms:modified>
          <dcterms:modified rdf:parseType="Resource">
            <dcterms:W3CDTF>2012-05-19T17:10:38Z</dcterms:W3CDTF>
          </dcterms:modified>
          <dcterms:modified rdf:parseType="Resource">
            <dcterms:W3CDTF>2012-08-08T21:27:29Z</dcterms:W3CDTF>
          </dcterms:modified>
          <dcterms:modified rdf:parseType="Resource">
            <dcterms:W3CDTF>2013-05-02T22:51:23Z</dcterms:W3CDTF>
          </dcterms:modified>
          <bqbiol:occursIn>
            <rdf:Bag>
              <rdf:li rdf:resource="urn:miriam:taxonomy:7227"/>
            </rdf:Bag>
          </bqbiol:occursIn>
          <bqmodel:isDerivedFrom>
            <rdf:Bag>
              <rdf:li rdf:resource="urn:miriam:kegg.genome:dme"/>
            </rdf:Bag>
          </bqmodel:isDerivedFrom>
          <bqmodel:is>
            <rdf:Bag>
              <rdf:li rdf:resource="urn:miriam:biomodels.db:BMID000000141998"/>
            </rdf:Bag>
          </bqmodel:is>
          <bqbiol:isDescribedBy>
            <rdf:Bag>
              <rdf:li rdf:resource="urn:miriam:pubmed:10731132"/>
            </rdf:Bag>
          </bqbiol:isDescribedBy>
        </rdf:Description>
      </rdf:RDF>
    </annotation>
      <listOfUnitDefinitions>
      <unitDefinition id="FLUX_UNIT">
        <listOfUnits>
          <unit kind="mole"/>
          <unit exponent="-1" kind="second"/>
        </listOfUnits>
      </unitDefinition>
    </listOfUnitDefinitions>
    <listOfCompartments>
      <compartment id="i" name="intracellular" metaid="_a18c732d_7991_47e2_b5a5_0d9296e8ba8b" sboTerm="SBO:0000290" size="1">
        <annotation>
          <rdf:RDF xmlns:rdf="http://www.w3.org/1999/02/22-rdf-syntax-ns#" xmlns:bqmodel="http://biomodels.net/model-qualifiers/" xmlns:bqbiol="http://biomodels.net/biology-qualifiers/">
            <rdf:Description rdf:about="#_a18c732d_7991_47e2_b5a5_0d9296e8ba8b">
              <bqbiol:is>
                <rdf:Bag>
                  <rdf:li rdf:resource="urn:miriam:go:GO%3A0005622"/>
                </rdf:Bag>
              </bqbiol:is>
            </rdf:Description>
          </rdf:RDF>
        </annotation>
            </compartment>
      <compartment id="e" name="extracellular" metaid="_7dfa867f_9a68_4456_b2bc_baaa23fc0783" sboTerm="SBO:0000290" size="1">
        <annotation>
          <rdf:RDF xmlns:rdf="http://www.w3.org/1999/02/22-rdf-syntax-ns#" xmlns:bqmodel="http://biomodels.net/model-qualifiers/" xmlns:bqbiol="http://biomodels.net/biology-qualifiers/">
            <rdf:Description rdf:about="#_7dfa867f_9a68_4456_b2bc_baaa23fc0783">
              <bqbiol:is>
                <rdf:Bag>
                  <rdf:li rdf:resource="urn:miriam:go:GO%3A0005615"/>
                </rdf:Bag>
              </bqbiol:is>
            </rdf:Description>
          </rdf:RDF>
        </annotation>
            </compartment>
      <compartment id="bm" name="bm" sboTerm="SBO:0000290" size="1"/>
    </listOfCompartments>
    <listOfSpecies>
      <species id="bigg_fdp_i" initialConcentration="1" charge="-4" name="D-fructofuranose 1,6-bisphosphate(4-)" metaid="_f2f222c1_ca55_439f_a20f_5e0b171a6d58" sboTerm="SBO:0000247" compartment="i">
        <notes>
          <body xmlns="http://www.w3.org/1999/xhtml">
                <p>BIGG: fdp</p>
                    <p>BIOPATH: beta-D-Fructose_1,6-bisphosphate</p>
                    <p>BRENDA: BG22767</p>
                    <p>CHARGE: -4</p>
                    <p>CHEBI: 28013, 41014, 10374, 22767, 42553, 32966, 32968, 37736, 40595, 40591, 32967, 49299</p>
                    <p>FORMULA: C6H10O12P2</p>
                    <p>INCHI: InChI=1S/C6H14O12P2/c7-4-3(1-16-19(10,11)12)18-6(9,5(4)8)2-17-20(13,14)15/h3-5,7-9H,1-2H2,(H2,10,11,12)(H2,13,14,15)/p-4/t3-,4-,5+,6?/m1/s1</p>
                    <p>KEGG: C00354, C05378</p>
                    <p>METACYC: FRUCTOSE-16-DIPHOSPHATE</p>
                    <p>MXNREF: MNXM417</p>
                    <p>SEED: cpd00290</p>
                    <p>SMILES: O[C@H]1[C@H](O)C(O)(COP([O-])([O-])=O)O[C@@H]1COP([O-])([O-])=O</p>
                    <p>UPA: UPC00354</p>
                    </body>
          
        </notes>
        <annotation>
          <rdf:RDF xmlns:rdf="http://www.w3.org/1999/02/22-rdf-syntax-ns#" xmlns:bqmodel="http://biomodels.net/model-qualifiers/" xmlns:bqbiol="http://biomodels.net/biology-qualifiers/">
            <rdf:Description rdf:about="#_f2f222c1_ca55_439f_a20f_5e0b171a6d58">
              <bqbiol:is>
                <rdf:Bag>
                  <rdf:li rdf:resource="urn:miriam:chebi:CHEBI%3A28013"/>
                  <rdf:li rdf:resource="urn:miriam:chebi:CHEBI%3A32966"/>
                  <rdf:li rdf:resource="urn:miriam:chebi:CHEBI%3A32968"/>
                  <rdf:li rdf:resource="urn:miriam:chebi:CHEBI%3A37736"/>
                  <rdf:li rdf:resource="urn:miriam:chebi:CHEBI%3A40595"/>
                  <rdf:li rdf:resource="urn:miriam:chebi:CHEBI%3A49299"/>
                </rdf:Bag>
              </bqbiol:is>
            </rdf:Description>
          </rdf:RDF>
        </annotation>
            </species>
      <species id="MNXM74_i" initialConcentration="1" charge="-2" name="D-glyceraldehyde 3-phosphate" metaid="_55565496_da3c_41a3_93f7_e6694b9b3c73" sboTerm="SBO:0000247" compartment="i">
        <notes>
          <body xmlns="http://www.w3.org/1999/xhtml">
                <p>BIOPATH: D-Glyceraldehyde_3-phosphate</p>
                    <p>BRENDA: BG59</p>
                    <p>CHARGE: -2</p>
                    <p>CHEBI: 29052, 181, 12984, 12983, 21026, 59776</p>
                    <p>FORMULA: C3H5O6P</p>
                    <p>INCHI: InChI=1S/C3H7O6P/c4-1-3(5)2-9-10(6,7)8/h1,3,5H,2H2,(H2,6,7,8)/p-2/t3-/m0/s1</p>
                    <p>KEGG: C00118</p>
                    <p>METACYC: GAP</p>
                    <p>MXNREF: MNXM74</p>
                    <p>REACTOME: 29578</p>
                    <p>SMILES: O[C@H](COP([O-])([O-])=O)C=O</p>
                    </body>
          
        </notes>
        <annotation>
          <rdf:RDF xmlns:rdf="http://www.w3.org/1999/02/22-rdf-syntax-ns#" xmlns:bqmodel="http://biomodels.net/model-qualifiers/" xmlns:bqbiol="http://biomodels.net/biology-qualifiers/">
            <rdf:Description rdf:about="#_55565496_da3c_41a3_93f7_e6694b9b3c73">
              <bqbiol:is>
                <rdf:Bag>
                  <rdf:li rdf:resource="urn:miriam:chebi:CHEBI%3A29052"/>
                  <rdf:li rdf:resource="urn:miriam:chebi:CHEBI%3A59776"/>
                </rdf:Bag>
              </bqbiol:is>
            </rdf:Description>
          </rdf:RDF>
        </annotation>
            </species>
      <species id="bigg_dhap_i" initialConcentration="1" charge="-2" name="glycerone phosphate" metaid="_093edb07_674f_46ba_9699_19ec5bfbdec2" sboTerm="SBO:0000247" compartment="i">
        <notes>
          <body xmlns="http://www.w3.org/1999/xhtml">
                <p>BIGG: dhap</p>
                    <p>BIOPATH: 2-Glycerone_phosphate</p>
                    <p>BRENDA: BG89172</p>
                    <p>CHARGE: -2</p>
                    <p>CHEBI: 16108, 39571, 24355, 14341, 14342, 5454, 57642</p>
                    <p>FORMULA: C3H5O6P</p>
                    <p>HMDB: HMDB01473, HMDB11735</p>
                    <p>INCHI: InChI=1S/C3H7O6P/c4-1-3(5)2-9-10(6,7)8/h4H,1-2H2,(H2,6,7,8)/p-2</p>
                    <p>KEGG: C00111</p>
                    <p>METACYC: DIHYDROXY-ACETONE-PHOSPHATE</p>
                    <p>MXNREF: MNXM77</p>
                    <p>REACTOME: 75970, 188451, 390404</p>
                    <p>SEED: cpd00095</p>
                    <p>SMILES: OCC(=O)COP([O-])([O-])=O</p>
                    <p>UPA: UPC00111</p>
                    </body>
          
        </notes>
        <annotation>
          <rdf:RDF xmlns:rdf="http://www.w3.org/1999/02/22-rdf-syntax-ns#" xmlns:bqmodel="http://biomodels.net/model-qualifiers/" xmlns:bqbiol="http://biomodels.net/biology-qualifiers/">
            <rdf:Description rdf:about="#_093edb07_674f_46ba_9699_19ec5bfbdec2">
              <bqbiol:is>
                <rdf:Bag>
                  <rdf:li rdf:resource="urn:miriam:chebi:CHEBI%3A16108"/>
                  <rdf:li rdf:resource="urn:miriam:chebi:CHEBI%3A57642"/>
                </rdf:Bag>
              </bqbiol:is>
            </rdf:Description>
          </rdf:RDF>
        </annotation>
            </species>
      <species id="Dmel_CG5432_i" initialConcentration="1" name="CG5432" metaid="_defe6020_3ad9_492d_a03d_48c5b85b6b06" boundaryCondition="true" sboTerm="SBO:0000252" compartment="i">
        <annotation>
          <rdf:RDF xmlns:rdf="http://www.w3.org/1999/02/22-rdf-syntax-ns#" xmlns:bqmodel="http://biomodels.net/model-qualifiers/" xmlns:bqbiol="http://biomodels.net/biology-qualifiers/">
            <rdf:Description rdf:about="#_defe6020_3ad9_492d_a03d_48c5b85b6b06">
              <bqbiol:isEncodedBy>
                <rdf:Bag>
                  <rdf:li rdf:resource="urn:miriam:kegg.genes:dme%3ADmel_CG5432"/>
                </rdf:Bag>
              </bqbiol:isEncodedBy>
              <bqbiol:is>
                <rdf:Bag>
                  <rdf:li rdf:resource="urn:miriam:uniprot:Q9VBF5"/>
                </rdf:Bag>
              </bqbiol:is>
            </rdf:Description>
          </rdf:RDF>
        </annotation>
            </species>
      <species id="Dmel_CG6058_i" initialConcentration="1" name="Fructose-bisphosphate aldolase" metaid="_7cb36852_1465_439f_b26e_7e2c5bd31c4a" boundaryCondition="true" sboTerm="SBO:0000252" compartment="i">
        <annotation>
          <rdf:RDF xmlns:rdf="http://www.w3.org/1999/02/22-rdf-syntax-ns#" xmlns:bqmodel="http://biomodels.net/model-qualifiers/" xmlns:bqbiol="http://biomodels.net/biology-qualifiers/">
            <rdf:Description rdf:about="#_7cb36852_1465_439f_b26e_7e2c5bd31c4a">
              <bqbiol:isEncodedBy>
                <rdf:Bag>
                  <rdf:li rdf:resource="urn:miriam:kegg.genes:dme%3ADmel_CG6058"/>
                </rdf:Bag>
              </bqbiol:isEncodedBy>
              <bqbiol:is>
                <rdf:Bag>
                  <rdf:li rdf:resource="urn:miriam:uniprot:P07764"/>
                </rdf:Bag>
              </bqbiol:is>
            </rdf:Description>
          </rdf:RDF>
        </annotation>
            </species>
      <species id="Dmel_CG6058_2_i" initialConcentration="1" name="Fructose-bisphosphate aldolase" metaid="_4aa6fbca_9a28_4947_a758_34d827adfe42" boundaryCondition="true" sboTerm="SBO:0000252" compartment="i">
        <annotation>
          <rdf:RDF xmlns:rdf="http://www.w3.org/1999/02/22-rdf-syntax-ns#" xmlns:bqmodel="http://biomodels.net/model-qualifiers/" xmlns:bqbiol="http://biomodels.net/biology-qualifiers/">
            <rdf:Description rdf:about="#_4aa6fbca_9a28_4947_a758_34d827adfe42">
              <bqbiol:isEncodedBy>
                <rdf:Bag>
                  <rdf:li rdf:resource="urn:miriam:kegg.genes:dme%3ADmel_CG6058"/>
                </rdf:Bag>
              </bqbiol:isEncodedBy>
              <bqbiol:is>
                <rdf:Bag>
                  <rdf:li rdf:resource="urn:miriam:uniprot:A4V3G1"/>
                </rdf:Bag>
              </bqbiol:is>
            </rdf:Description>
          </rdf:RDF>
        </annotation>
            </species>
      <species id="Dmel_CG6058_3_i" initialConcentration="1" name="Fructose-bisphosphate aldolase" metaid="_437801cf_e764_4a64_8bd5_0d22cec159a8" boundaryCondition="true" sboTerm="SBO:0000252" compartment="i">
        <annotation>
          <rdf:RDF xmlns:rdf="http://www.w3.org/1999/02/22-rdf-syntax-ns#" xmlns:bqmodel="http://biomodels.net/model-qualifiers/" xmlns:bqbiol="http://biomodels.net/biology-qualifiers/">
            <rdf:Description rdf:about="#_437801cf_e764_4a64_8bd5_0d22cec159a8">
              <bqbiol:isEncodedBy>
                <rdf:Bag>
                  <rdf:li rdf:resource="urn:miriam:kegg.genes:dme%3ADmel_CG6058"/>
                </rdf:Bag>
              </bqbiol:isEncodedBy>
              <bqbiol:is>
                <rdf:Bag>
                  <rdf:li rdf:resource="urn:miriam:uniprot:F3YDE2"/>
                </rdf:Bag>
              </bqbiol:is>
            </rdf:Description>
          </rdf:RDF>
        </annotation>
            </species>
      <species id="Dmel_CG6058_4_i" initialConcentration="1" name="Fructose-bisphosphate aldolase" metaid="_1493d830_467d_467c_9501_5c459f341515" boundaryCondition="true" sboTerm="SBO:0000252" compartment="i">
        <annotation>
          <rdf:RDF xmlns:rdf="http://www.w3.org/1999/02/22-rdf-syntax-ns#" xmlns:bqmodel="http://biomodels.net/model-qualifiers/" xmlns:bqbiol="http://biomodels.net/biology-qualifiers/">
            <rdf:Description rdf:about="#_1493d830_467d_467c_9501_5c459f341515">
              <bqbiol:isEncodedBy>
                <rdf:Bag>
                  <rdf:li rdf:resource="urn:miriam:kegg.genes:dme%3ADmel_CG6058"/>
                </rdf:Bag>
              </bqbiol:isEncodedBy>
              <bqbiol:is>
                <rdf:Bag>
                  <rdf:li rdf:resource="urn:miriam:uniprot:C8VV14"/>
                </rdf:Bag>
              </bqbiol:is>
            </rdf:Description>
          </rdf:RDF>
        </annotation>
            </species>
      <species id="bigg_h2o_i" initialConcentration="1" charge="0" name="H2O" metaid="_4e7eba8f_b23d_4167_8a0d_c7dca7ee9879" sboTerm="SBO:0000247" compartment="i">
        <notes>
          <body xmlns="http://www.w3.org/1999/xhtml">
                <p>BIGG: h2o, oh1</p>
                    <p>BIOPATH: OH-, Oxygen_atom, Water</p>
                    <p>BRENDA: BG89181, BG92002, BG92081, BG92137</p>
                    <p>CHARGE: 0</p>
                    <p>CHEBI: 15377, 44292, 5585, 13352, 44819, 44701, 42043, 42857, 27313, 43228, 10743, 16234, 13365, 13419, 44641, 5594, 29356, 29374, 29375, 29412, 33811, 33813, 35511, 36385, 41981, 41979, 29373, 53442</p>
                    <p>FORMULA: H2O</p>
                    <p>HMDB: HMDB01039, HMDB02111</p>
                    <p>INCHI: InChI=1S/H2O/h1H2</p>
                    <p>KEGG: C00001, D00001, C01328, C18712, C18714, D03703, D06322</p>
                    <p>METACYC: OH, OXONIUM, WATER</p>
                    <p>MXNREF: MNXM2</p>
                    <p>REACTOME: 29356, 1605715, 141343, 351603, 2022884, 113518, 189422, 947593, 109276, 113521, 113519</p>
                    <p>SEED: cpd00001, cpd15275</p>
                    <p>SMILES: O</p>
                    <p>UPA: UPC00001, UPC01328</p>
                    </body>
          
        </notes>
        <annotation>
          <rdf:RDF xmlns:rdf="http://www.w3.org/1999/02/22-rdf-syntax-ns#" xmlns:bqmodel="http://biomodels.net/model-qualifiers/" xmlns:bqbiol="http://biomodels.net/biology-qualifiers/">
            <rdf:Description rdf:about="#_4e7eba8f_b23d_4167_8a0d_c7dca7ee9879">
              <bqbiol:is>
                <rdf:Bag>
                  <rdf:li rdf:resource="urn:miriam:chebi:CHEBI%3A15377"/>
                  <rdf:li rdf:resource="urn:miriam:chebi:CHEBI%3A16234"/>
                  <rdf:li rdf:resource="urn:miriam:chebi:CHEBI%3A29356"/>
                  <rdf:li rdf:resource="urn:miriam:chebi:CHEBI%3A29374"/>
                  <rdf:li rdf:resource="urn:miriam:chebi:CHEBI%3A29375"/>
                  <rdf:li rdf:resource="urn:miriam:chebi:CHEBI%3A29412"/>
                  <rdf:li rdf:resource="urn:miriam:chebi:CHEBI%3A33811"/>
                  <rdf:li rdf:resource="urn:miriam:chebi:CHEBI%3A33813"/>
                  <rdf:li rdf:resource="urn:miriam:chebi:CHEBI%3A35511"/>
                  <rdf:li rdf:resource="urn:miriam:chebi:CHEBI%3A36385"/>
                  <rdf:li rdf:resource="urn:miriam:chebi:CHEBI%3A41981"/>
                  <rdf:li rdf:resource="urn:miriam:chebi:CHEBI%3A53442"/>
                </rdf:Bag>
              </bqbiol:is>
            </rdf:Description>
          </rdf:RDF>
        </annotation>
            </species>
      <species id="bigg_acald_i" initialConcentration="1" charge="0" name="acetaldehyde" metaid="_4f4550b7_b197_4d8d_98cd_c38699fb5374" sboTerm="SBO:0000247" compartment="i">
        <notes>
          <body xmlns="http://www.w3.org/1999/xhtml">
                <p>BIGG: acald</p>
                    <p>BIOPATH: Acetaldehyde</p>
                    <p>BRENDA: BG15435, BG89392</p>
                    <p>CHARGE: 0</p>
                    <p>CHEBI: 15343, 22158, 40533, 2383, 13703</p>
                    <p>FORMULA: C2H4O</p>
                    <p>HMDB: HMDB00990</p>
                    <p>INCHI: InChI=1S/C2H4O/c1-2-3/h2H,1H3</p>
                    <p>KEGG: C00084</p>
                    <p>METACYC: ACETALD</p>
                    <p>MXNREF: MNXM75</p>
                    <p>REACTOME: 113532, 29510, 113745, 113681</p>
                    <p>SEED: cpd00071</p>
                    <p>SMILES: CC=O</p>
                    <p>UPA: UPC00084</p>
                    </body>
          
        </notes>
        <annotation>
          <rdf:RDF xmlns:rdf="http://www.w3.org/1999/02/22-rdf-syntax-ns#" xmlns:bqmodel="http://biomodels.net/model-qualifiers/" xmlns:bqbiol="http://biomodels.net/biology-qualifiers/">
            <rdf:Description rdf:about="#_4f4550b7_b197_4d8d_98cd_c38699fb5374">
              <bqbiol:is>
                <rdf:Bag>
                  <rdf:li rdf:resource="urn:miriam:chebi:CHEBI%3A15343"/>
                </rdf:Bag>
              </bqbiol:is>
            </rdf:Description>
          </rdf:RDF>
        </annotation>
            </species>
      <species id="bigg_nad_i" initialConcentration="1" charge="-1" name="NAD(+)" metaid="_da00a578_d0d7_4567_bb86_a432f05eed13" sboTerm="SBO:0000247" compartment="i">
        <notes>
          <body xmlns="http://www.w3.org/1999/xhtml">
                <p>BIGG: nad</p>
                    <p>BIOPATH: NAD</p>
                    <p>BRENDA: BG11259</p>
                    <p>CHARGE: -1</p>
                    <p>CHEBI: 13389, 15846, 7422, 21901, 13394, 44215, 44281, 44214, 13393, 57540</p>
                    <p>FORMULA: C21H26N7O14P2</p>
                    <p>HMDB: HMDB00902</p>
                    <p>INCHI: InChI=1S/C21H27N7O14P2/c22-17-12-19(25-7-24-17)28(8-26-12)21-16(32)14(30)11(41-21)6-39-44(36,37)42-43(34,35)38-5-10-13(29)15(31)20(40-10)27-3-1-2-9(4-27)18(23)33/h1-4,7-8,10-11,13-16,20-21,29-32H,5-6H2,(H5-,22,23,24,25,33,34,35,36,37)/p-1/t10-,11-,13-,14-,15-,16-,20-,21-/m1/s1</p>
                    <p>KEGG: C00003, D00002</p>
                    <p>METACYC: NAD</p>
                    <p>MXNREF: MNXM8</p>
                    <p>REACTOME: 29360, 192307, 113526, 194653, 427523</p>
                    <p>SEED: cpd00003</p>
                    <p>SMILES: NC(=O)C1=CC=C[N+](=C1)[C@@H]1O[C@H](COP([O-])(=O)OP([O-])(=O)OC[C@H]2O[C@H]([C@H](O)[C@@H]2O)N2C=NC3=C(N)N=CN=C23)[C@@H](O)[C@H]1O</p>
                    <p>UPA: UPC00003</p>
                    </body>
          
        </notes>
        <annotation>
          <rdf:RDF xmlns:rdf="http://www.w3.org/1999/02/22-rdf-syntax-ns#" xmlns:bqmodel="http://biomodels.net/model-qualifiers/" xmlns:bqbiol="http://biomodels.net/biology-qualifiers/">
            <rdf:Description rdf:about="#_da00a578_d0d7_4567_bb86_a432f05eed13">
              <bqbiol:is>
                <rdf:Bag>
                  <rdf:li rdf:resource="urn:miriam:chebi:CHEBI%3A13389"/>
                  <rdf:li rdf:resource="urn:miriam:chebi:CHEBI%3A15846"/>
                  <rdf:li rdf:resource="urn:miriam:chebi:CHEBI%3A44215"/>
                  <rdf:li rdf:resource="urn:miriam:chebi:CHEBI%3A57540"/>
                </rdf:Bag>
              </bqbiol:is>
            </rdf:Description>
          </rdf:RDF>
        </annotation>
            </species>
      <species id="bigg_h_i" initialConcentration="1" charge="1" name="H(+)" metaid="_0ee59402_d332_4dc6_8342_501c9c8980f1" sboTerm="SBO:0000247" compartment="i">
        <notes>
          <body xmlns="http://www.w3.org/1999/xhtml">
                <p>BIGG: h</p>
                    <p>BIOPATH: Proton</p>
                    <p>BRENDA: BG79440</p>
                    <p>CHARGE: 1</p>
                    <p>CHEBI: 15378, 13357, 10744, 5584, 24636</p>
                    <p>FORMULA: H</p>
                    <p>INCHI: InChI=1S/p+1</p>
                    <p>KEGG: C00080</p>
                    <p>METACYC: PROTON</p>
                    <p>MXNREF: MNXM1</p>
                    <p>REACTOME: 70106, 1614597, 428548, 427899, 372511, 2000349, 156540, 194688, 74722, 425999, 374900, 428040, 351626, 113529, 163953, 425969, 193465, 1470067, 425978</p>
                    <p>SEED: cpd00067</p>
                    <p>SMILES: [H+]</p>
                    <p>UPA: UPC00080</p>
                    </body>
          
        </notes>
        <annotation>
          <rdf:RDF xmlns:rdf="http://www.w3.org/1999/02/22-rdf-syntax-ns#" xmlns:bqmodel="http://biomodels.net/model-qualifiers/" xmlns:bqbiol="http://biomodels.net/biology-qualifiers/">
            <rdf:Description rdf:about="#_0ee59402_d332_4dc6_8342_501c9c8980f1">
              <bqbiol:is>
                <rdf:Bag>
                  <rdf:li rdf:resource="urn:miriam:chebi:CHEBI%3A15378"/>
                  <rdf:li rdf:resource="urn:miriam:chebi:CHEBI%3A24636"/>
                </rdf:Bag>
              </bqbiol:is>
            </rdf:Description>
          </rdf:RDF>
        </annotation>
            </species>
      <species id="bigg_nadh_i" initialConcentration="1" charge="-2" name="NADH(2-)" metaid="_da8d974f_ddcf_40fb_9e7d_2900291b5906" sboTerm="SBO:0000247" compartment="i">
        <notes>
          <body xmlns="http://www.w3.org/1999/xhtml">
                <p>BIGG: nadh</p>
                    <p>BIOPATH: NADH</p>
                    <p>BRENDA: BG11384</p>
                    <p>CHARGE: -2</p>
                    <p>CHEBI: 16908, 44216, 7423, 21902, 13395, 13396, 57945</p>
                    <p>FORMULA: C21H27N7O14P2</p>
                    <p>HMDB: HMDB01487</p>
                    <p>INCHI: InChI=1S/C21H29N7O14P2/c22-17-12-19(25-7-24-17)28(8-26-12)21-16(32)14(30)11(41-21)6-39-44(36,37)42-43(34,35)38-5-10-13(29)15(31)20(40-10)27-3-1-2-9(4-27)18(23)33/h1,3-4,7-8,10-11,13-16,20-21,29-32H,2,5-6H2,(H2,23,33)(H,34,35)(H,36,37)(H2,22,24,25)/p-2/t10-,11-,13-,14-,15-,16-,20-,21-/m1/s1</p>
                    <p>KEGG: C00004</p>
                    <p>METACYC: NADH</p>
                    <p>MXNREF: MNXM10</p>
                    <p>REACTOME: 73473, 192305, 194697, 29362</p>
                    <p>SEED: cpd00004</p>
                    <p>SMILES: NC(=O)C1=CN(C=CC1)[C@@H]1O[C@H](COP([O-])(=O)OP([O-])(=O)OC[C@H]2O[C@H]([C@H](O)[C@@H]2O)N2C=NC3=C(N)N=CN=C23)[C@@H](O)[C@H]1O</p>
                    <p>UPA: UPC00004</p>
                    </body>
          
        </notes>
        <annotation>
          <rdf:RDF xmlns:rdf="http://www.w3.org/1999/02/22-rdf-syntax-ns#" xmlns:bqmodel="http://biomodels.net/model-qualifiers/" xmlns:bqbiol="http://biomodels.net/biology-qualifiers/">
            <rdf:Description rdf:about="#_da8d974f_ddcf_40fb_9e7d_2900291b5906">
              <bqbiol:is>
                <rdf:Bag>
                  <rdf:li rdf:resource="urn:miriam:chebi:CHEBI%3A16908"/>
                  <rdf:li rdf:resource="urn:miriam:chebi:CHEBI%3A57945"/>
                </rdf:Bag>
              </bqbiol:is>
            </rdf:Description>
          </rdf:RDF>
        </annotation>
            </species>
      <species id="bigg_ac_i" initialConcentration="1" charge="-1" name="acetate" metaid="_6c26ffaa_3497_4eba_a801_8870d8f822f2" sboTerm="SBO:0000247" compartment="i">
        <notes>
          <body xmlns="http://www.w3.org/1999/xhtml">
                <p>BIGG: ac</p>
                    <p>BIOPATH: Acetate</p>
                    <p>BRENDA: BG15447</p>
                    <p>CHARGE: -1</p>
                    <p>CHEBI: 15366, 22169, 2387, 40486, 30089, 40480, 22165, 13704, 32029, 32138, 32954, 3310, 59199, 62947, 62964, 62984, 63045, 63078, 63879</p>
                    <p>FORMULA: C2H3O2</p>
                    <p>HMDB: HMDB00042</p>
                    <p>INCHI: InChI=1S/C2H4O2/c1-2(3)4/h1H3,(H,3,4)/p-1</p>
                    <p>KEGG: C00033, D00010</p>
                    <p>LIPIDMAPS: LMFA01010000, LMFA01010002</p>
                    <p>METACYC: ACET</p>
                    <p>MXNREF: MNXM26</p>
                    <p>REACTOME: 1524044, 29416, 113539, 390305, 2022890</p>
                    <p>SEED: cpd00029</p>
                    <p>SMILES: CC([O-])=O</p>
                    <p>UPA: UPC00033</p>
                    </body>
          
        </notes>
        <annotation>
          <rdf:RDF xmlns:rdf="http://www.w3.org/1999/02/22-rdf-syntax-ns#" xmlns:bqmodel="http://biomodels.net/model-qualifiers/" xmlns:bqbiol="http://biomodels.net/biology-qualifiers/">
            <rdf:Description rdf:about="#_6c26ffaa_3497_4eba_a801_8870d8f822f2">
              <bqbiol:is>
                <rdf:Bag>
                  <rdf:li rdf:resource="urn:miriam:chebi:CHEBI%3A15366"/>
                  <rdf:li rdf:resource="urn:miriam:chebi:CHEBI%3A30089"/>
                  <rdf:li rdf:resource="urn:miriam:chebi:CHEBI%3A32029"/>
                  <rdf:li rdf:resource="urn:miriam:chebi:CHEBI%3A32138"/>
                  <rdf:li rdf:resource="urn:miriam:chebi:CHEBI%3A32954"/>
                  <rdf:li rdf:resource="urn:miriam:chebi:CHEBI%3A3310"/>
                  <rdf:li rdf:resource="urn:miriam:chebi:CHEBI%3A59199"/>
                  <rdf:li rdf:resource="urn:miriam:chebi:CHEBI%3A62947"/>
                  <rdf:li rdf:resource="urn:miriam:chebi:CHEBI%3A62964"/>
                  <rdf:li rdf:resource="urn:miriam:chebi:CHEBI%3A62984"/>
                  <rdf:li rdf:resource="urn:miriam:chebi:CHEBI%3A63045"/>
                  <rdf:li rdf:resource="urn:miriam:chebi:CHEBI%3A63078"/>
                  <rdf:li rdf:resource="urn:miriam:chebi:CHEBI%3A63879"/>
                </rdf:Bag>
              </bqbiol:is>
            </rdf:Description>
          </rdf:RDF>
        </annotation>
            </species>
      <species id="Dmel_CG31075_i" initialConcentration="1" name="CG31075" metaid="_671478c3_afa6_42f1_b689_ebf79e876348" boundaryCondition="true" sboTerm="SBO:0000252" compartment="i">
        <annotation>
          <rdf:RDF xmlns:rdf="http://www.w3.org/1999/02/22-rdf-syntax-ns#" xmlns:bqmodel="http://biomodels.net/model-qualifiers/" xmlns:bqbiol="http://biomodels.net/biology-qualifiers/">
            <rdf:Description rdf:about="#_671478c3_afa6_42f1_b689_ebf79e876348">
              <bqbiol:isEncodedBy>
                <rdf:Bag>
                  <rdf:li rdf:resource="urn:miriam:kegg.genes:dme%3ADmel_CG31075"/>
                </rdf:Bag>
              </bqbiol:isEncodedBy>
              <bqbiol:is>
                <rdf:Bag>
                  <rdf:li rdf:resource="urn:miriam:uniprot:Q9VB96"/>
                </rdf:Bag>
              </bqbiol:is>
            </rdf:Description>
          </rdf:RDF>
        </annotation>
            </species>
      <species id="Dmel_CG3752_i" initialConcentration="1" name="Aldehyde dehydrogenase" metaid="_7192bc45_582e_4030_bfe0_6df68b5f888f" boundaryCondition="true" sboTerm="SBO:0000252" compartment="i">
        <annotation>
          <rdf:RDF xmlns:rdf="http://www.w3.org/1999/02/22-rdf-syntax-ns#" xmlns:bqmodel="http://biomodels.net/model-qualifiers/" xmlns:bqbiol="http://biomodels.net/biology-qualifiers/">
            <rdf:Description rdf:about="#_7192bc45_582e_4030_bfe0_6df68b5f888f">
              <bqbiol:isEncodedBy>
                <rdf:Bag>
                  <rdf:li rdf:resource="urn:miriam:kegg.genes:dme%3ADmel_CG3752"/>
                </rdf:Bag>
              </bqbiol:isEncodedBy>
              <bqbiol:is>
                <rdf:Bag>
                  <rdf:li rdf:resource="urn:miriam:uniprot:Q9VLC5"/>
                </rdf:Bag>
              </bqbiol:is>
            </rdf:Description>
          </rdf:RDF>
        </annotation>
            </species>
      <species id="Dmel_CG9629_i" initialConcentration="1" name="CG9629" metaid="_49986e6b_9688_4b05_be6d_c7fd9054c568" boundaryCondition="true" sboTerm="SBO:0000252" compartment="i">
        <annotation>
          <rdf:RDF xmlns:rdf="http://www.w3.org/1999/02/22-rdf-syntax-ns#" xmlns:bqmodel="http://biomodels.net/model-qualifiers/" xmlns:bqbiol="http://biomodels.net/biology-qualifiers/">
            <rdf:Description rdf:about="#_49986e6b_9688_4b05_be6d_c7fd9054c568">
              <bqbiol:isEncodedBy>
                <rdf:Bag>
                  <rdf:li rdf:resource="urn:miriam:kegg.genes:dme%3ADmel_CG9629"/>
                </rdf:Bag>
              </bqbiol:isEncodedBy>
              <bqbiol:is>
                <rdf:Bag>
                  <rdf:li rdf:resource="urn:miriam:uniprot:Q8SXQ1"/>
                </rdf:Bag>
              </bqbiol:is>
            </rdf:Description>
          </rdf:RDF>
        </annotation>
            </species>
      <species id="bigg_nadp_i" initialConcentration="1" charge="-3" name="NADP(+)" metaid="_602862b6_f0c5_453e_ace4_ddd7b6c6dc84" sboTerm="SBO:0000247" compartment="i">
        <notes>
          <body xmlns="http://www.w3.org/1999/xhtml">
                <p>BIGG: nadp</p>
                    <p>BIOPATH: NADP</p>
                    <p>BRENDA: BG48210</p>
                    <p>CHARGE: -3</p>
                    <p>CHEBI: 13390, 18009, 7424, 21903, 13398, 25523, 25524, 44409, 44405, 13397, 58349</p>
                    <p>FORMULA: C21H25N7O17P3</p>
                    <p>HMDB: HMDB00217</p>
                    <p>INCHI: InChI=1S/C21H28N7O17P3/c22-17-12-19(25-7-24-17)28(8-26-12)21-16(44-46(33,34)35)14(30)11(43-21)6-41-48(38,39)45-47(36,37)40-5-10-13(29)15(31)20(42-10)27-3-1-2-9(4-27)18(23)32/h1-4,7-8,10-11,13-16,20-21,29-31H,5-6H2,(H7-,22,23,24,25,32,33,34,35,36,37,38,39)/p-3/t10-,11-,13-,14-,15-,16-,20-,21-/m1/s1</p>
                    <p>KEGG: C00006</p>
                    <p>METACYC: NAD-P-OR-NOP, NADP</p>
                    <p>MXNREF: MNXM5</p>
                    <p>REACTOME: 29366, 113564, 389556, 113563, 351628, 2000348, 194668, 428218, 517495</p>
                    <p>SEED: cpd00006</p>
                    <p>SMILES: NC(=O)C1=CC=C[N+](=C1)[C@@H]1O[C@H](COP([O-])(=O)OP([O-])(=O)OC[C@H]2O[C@H]([C@H](OP([O-])([O-])=O)[C@@H]2O)N2C=NC3=C(N)N=CN=C23)[C@@H](O)[C@H]1O</p>
                    <p>UPA: UPC00006</p>
                    </body>
          
        </notes>
        <annotation>
          <rdf:RDF xmlns:rdf="http://www.w3.org/1999/02/22-rdf-syntax-ns#" xmlns:bqmodel="http://biomodels.net/model-qualifiers/" xmlns:bqbiol="http://biomodels.net/biology-qualifiers/">
            <rdf:Description rdf:about="#_602862b6_f0c5_453e_ace4_ddd7b6c6dc84">
              <bqbiol:is>
                <rdf:Bag>
                  <rdf:li rdf:resource="urn:miriam:chebi:CHEBI%3A13390"/>
                  <rdf:li rdf:resource="urn:miriam:chebi:CHEBI%3A18009"/>
                  <rdf:li rdf:resource="urn:miriam:chebi:CHEBI%3A25523"/>
                  <rdf:li rdf:resource="urn:miriam:chebi:CHEBI%3A25524"/>
                  <rdf:li rdf:resource="urn:miriam:chebi:CHEBI%3A44409"/>
                  <rdf:li rdf:resource="urn:miriam:chebi:CHEBI%3A58349"/>
                </rdf:Bag>
              </bqbiol:is>
            </rdf:Description>
          </rdf:RDF>
        </annotation>
            </species>
      <species id="bigg_nadph_i" initialConcentration="1" charge="-4" name="NADPH" metaid="_433d0234_9aec_4c68_9ad6_dbdcc8af2c3e" sboTerm="SBO:0000247" compartment="i">
        <notes>
          <body xmlns="http://www.w3.org/1999/xhtml">
                <p>BIGG: nadph</p>
                    <p>BIOPATH: NADPH</p>
                    <p>BRENDA: BG48213</p>
                    <p>CHARGE: -4</p>
                    <p>CHEBI: 13392, 16474, 7425, 13400, 21904, 44286, 13399, 57783</p>
                    <p>FORMULA: C21H26N7O17P3</p>
                    <p>HMDB: HMDB00221, HMDB06341, HMDB00799</p>
                    <p>INCHI: InChI=1S/C21H30N7O17P3/c22-17-12-19(25-7-24-17)28(8-26-12)21-16(44-46(33,34)35)14(30)11(43-21)6-41-48(38,39)45-47(36,37)40-5-10-13(29)15(31)20(42-10)27-3-1-2-9(4-27)18(23)32/h1,3-4,7-8,10-11,13-16,20-21,29-31H,2,5-6H2,(H2,23,32)(H,36,37)(H,38,39)(H2,22,24,25)(H2,33,34,35)/p-4/t10-,11-,13-,14-,15-,16-,20-,21-/m1/s1</p>
                    <p>KEGG: C00005</p>
                    <p>METACYC: NADH-P-OR-NOP, NADPH</p>
                    <p>MXNREF: MNXM6</p>
                    <p>REACTOME: 29364, 194725, 2000347, 351627, 113600, 113602, 113601, 428206, 517496</p>
                    <p>SEED: cpd00005</p>
                    <p>SMILES: NC(=O)C1=CN(C=CC1)[C@@H]1O[C@H](COP([O-])(=O)OP([O-])(=O)OC[C@H]2O[C@H]([C@H](OP([O-])([O-])=O)[C@@H]2O)N2C=NC3=C(N)N=CN=C23)[C@@H](O)[C@H]1O</p>
                    <p>UPA: UPC00005</p>
                    </body>
          
        </notes>
        <annotation>
          <rdf:RDF xmlns:rdf="http://www.w3.org/1999/02/22-rdf-syntax-ns#" xmlns:bqmodel="http://biomodels.net/model-qualifiers/" xmlns:bqbiol="http://biomodels.net/biology-qualifiers/">
            <rdf:Description rdf:about="#_433d0234_9aec_4c68_9ad6_dbdcc8af2c3e">
              <bqbiol:is>
                <rdf:Bag>
                  <rdf:li rdf:resource="urn:miriam:chebi:CHEBI%3A13392"/>
                  <rdf:li rdf:resource="urn:miriam:chebi:CHEBI%3A16474"/>
                  <rdf:li rdf:resource="urn:miriam:chebi:CHEBI%3A57783"/>
                </rdf:Bag>
              </bqbiol:is>
            </rdf:Description>
          </rdf:RDF>
        </annotation>
            </species>
      <species id="Dmel_CG11140_i" initialConcentration="1" name="Aldehyde dehydrogenase type III, isoform J" metaid="_49c2fea7_cf09_4b79_92a1_85b22d726785" boundaryCondition="true" sboTerm="SBO:0000252" compartment="i">
        <annotation>
          <rdf:RDF xmlns:rdf="http://www.w3.org/1999/02/22-rdf-syntax-ns#" xmlns:bqmodel="http://biomodels.net/model-qualifiers/" xmlns:bqbiol="http://biomodels.net/biology-qualifiers/">
            <rdf:Description rdf:about="#_49c2fea7_cf09_4b79_92a1_85b22d726785">
              <bqbiol:isEncodedBy>
                <rdf:Bag>
                  <rdf:li rdf:resource="urn:miriam:kegg.genes:dme%3ADmel_CG11140"/>
                </rdf:Bag>
              </bqbiol:isEncodedBy>
              <bqbiol:is>
                <rdf:Bag>
                  <rdf:li rdf:resource="urn:miriam:uniprot:Q8T0K8"/>
                </rdf:Bag>
              </bqbiol:is>
            </rdf:Description>
          </rdf:RDF>
        </annotation>
            </species>
      <species id="Dmel_CG11140_2_i" initialConcentration="1" name="Aldehyde dehydrogenase" metaid="_d166f759_98bf_4f9a_ab55_ae8a4e008a2d" boundaryCondition="true" sboTerm="SBO:0000252" compartment="i">
        <annotation>
          <rdf:RDF xmlns:rdf="http://www.w3.org/1999/02/22-rdf-syntax-ns#" xmlns:bqmodel="http://biomodels.net/model-qualifiers/" xmlns:bqbiol="http://biomodels.net/biology-qualifiers/">
            <rdf:Description rdf:about="#_d166f759_98bf_4f9a_ab55_ae8a4e008a2d">
              <bqbiol:isEncodedBy>
                <rdf:Bag>
                  <rdf:li rdf:resource="urn:miriam:kegg.genes:dme%3ADmel_CG11140"/>
                </rdf:Bag>
              </bqbiol:isEncodedBy>
              <bqbiol:is>
                <rdf:Bag>
                  <rdf:li rdf:resource="urn:miriam:uniprot:A1Z6Z3"/>
                </rdf:Bag>
              </bqbiol:is>
            </rdf:Description>
          </rdf:RDF>
        </annotation>
            </species>
      <species id="Dmel_CG11140_3_i" initialConcentration="1" name="Aldehyde dehydrogenase" metaid="_642adcfd_2782_4dc0_959f_c0044612a5ee" boundaryCondition="true" sboTerm="SBO:0000252" compartment="i">
        <annotation>
          <rdf:RDF xmlns:rdf="http://www.w3.org/1999/02/22-rdf-syntax-ns#" xmlns:bqmodel="http://biomodels.net/model-qualifiers/" xmlns:bqbiol="http://biomodels.net/biology-qualifiers/">
            <rdf:Description rdf:about="#_642adcfd_2782_4dc0_959f_c0044612a5ee">
              <bqbiol:isEncodedBy>
                <rdf:Bag>
                  <rdf:li rdf:resource="urn:miriam:kegg.genes:dme%3ADmel_CG11140"/>
                </rdf:Bag>
              </bqbiol:isEncodedBy>
              <bqbiol:is>
                <rdf:Bag>
                  <rdf:li rdf:resource="urn:miriam:uniprot:Q7JR61"/>
                </rdf:Bag>
              </bqbiol:is>
            </rdf:Description>
          </rdf:RDF>
        </annotation>
            </species>
      <species id="Dmel_CG11140_4_i" initialConcentration="1" name="Aldehyde dehydrogenase type III, isoform O" metaid="_012bbabe_318d_4499_ba6d_7c4d09165d2b" boundaryCondition="true" sboTerm="SBO:0000252" compartment="i">
        <annotation>
          <rdf:RDF xmlns:rdf="http://www.w3.org/1999/02/22-rdf-syntax-ns#" xmlns:bqmodel="http://biomodels.net/model-qualifiers/" xmlns:bqbiol="http://biomodels.net/biology-qualifiers/">
            <rdf:Description rdf:about="#_012bbabe_318d_4499_ba6d_7c4d09165d2b">
              <bqbiol:isEncodedBy>
                <rdf:Bag>
                  <rdf:li rdf:resource="urn:miriam:kegg.genes:dme%3ADmel_CG11140"/>
                </rdf:Bag>
              </bqbiol:isEncodedBy>
              <bqbiol:is>
                <rdf:Bag>
                  <rdf:li rdf:resource="urn:miriam:uniprot:A1Z6Z4"/>
                </rdf:Bag>
              </bqbiol:is>
            </rdf:Description>
          </rdf:RDF>
        </annotation>
            </species>
      <species id="Dmel_CG11140_5_i" initialConcentration="1" name="Aldehyde dehydrogenase type III, isoform N" metaid="_73b411d7_c1f7_4815_9039_5fd6081cbd15" boundaryCondition="true" sboTerm="SBO:0000252" compartment="i">
        <annotation>
          <rdf:RDF xmlns:rdf="http://www.w3.org/1999/02/22-rdf-syntax-ns#" xmlns:bqmodel="http://biomodels.net/model-qualifiers/" xmlns:bqbiol="http://biomodels.net/biology-qualifiers/">
            <rdf:Description rdf:about="#_73b411d7_c1f7_4815_9039_5fd6081cbd15">
              <bqbiol:isEncodedBy>
                <rdf:Bag>
                  <rdf:li rdf:resource="urn:miriam:kegg.genes:dme%3ADmel_CG11140"/>
                </rdf:Bag>
              </bqbiol:isEncodedBy>
              <bqbiol:is>
                <rdf:Bag>
                  <rdf:li rdf:resource="urn:miriam:uniprot:A4UZ69"/>
                </rdf:Bag>
              </bqbiol:is>
            </rdf:Description>
          </rdf:RDF>
        </annotation>
            </species>
      <species id="bigg_etoh_i" initialConcentration="1" charge="0" name="ethanol" metaid="_cc7f1ad4_3209_4c36_b81a_52397aaac625" sboTerm="SBO:0000247" compartment="i">
        <notes>
          <body xmlns="http://www.w3.org/1999/xhtml">
                <p>BIGG: etoh</p>
                    <p>BIOPATH: Ethanol</p>
                    <p>BRENDA: BG15529</p>
                    <p>CHARGE: 0</p>
                    <p>CHEBI: 16236, 14222, 30880, 42377, 44594, 23978, 30878, 4879, 52092, 52096</p>
                    <p>FORMULA: C2H6O</p>
                    <p>HMDB: HMDB00108</p>
                    <p>INCHI: InChI=1S/C2H6O/c1-2-3/h3H,2H2,1H3</p>
                    <p>KEGG: C00469, D04855, D02798, D00068, D06542</p>
                    <p>METACYC: ETOH</p>
                    <p>MXNREF: MNXM303</p>
                    <p>REACTOME: 113748, 30203</p>
                    <p>SEED: cpd00363</p>
                    <p>SMILES: CCO</p>
                    <p>UPA: UPC00469</p>
                    </body>
          
        </notes>
        <annotation>
          <rdf:RDF xmlns:rdf="http://www.w3.org/1999/02/22-rdf-syntax-ns#" xmlns:bqmodel="http://biomodels.net/model-qualifiers/" xmlns:bqbiol="http://biomodels.net/biology-qualifiers/">
            <rdf:Description rdf:about="#_cc7f1ad4_3209_4c36_b81a_52397aaac625">
              <bqbiol:is>
                <rdf:Bag>
                  <rdf:li rdf:resource="urn:miriam:chebi:CHEBI%3A16236"/>
                  <rdf:li rdf:resource="urn:miriam:chebi:CHEBI%3A52092"/>
                  <rdf:li rdf:resource="urn:miriam:chebi:CHEBI%3A52096"/>
                </rdf:Bag>
              </bqbiol:is>
            </rdf:Description>
          </rdf:RDF>
        </annotation>
            </species>
      <species id="Dmel_CG2767_i" initialConcentration="1" name="CG2767, isoform A" metaid="_c3bc3858_c97e_4c28_8f6d_26e429669c52" boundaryCondition="true" sboTerm="SBO:0000252" compartment="i">
        <annotation>
          <rdf:RDF xmlns:rdf="http://www.w3.org/1999/02/22-rdf-syntax-ns#" xmlns:bqmodel="http://biomodels.net/model-qualifiers/" xmlns:bqbiol="http://biomodels.net/biology-qualifiers/">
            <rdf:Description rdf:about="#_c3bc3858_c97e_4c28_8f6d_26e429669c52">
              <bqbiol:isEncodedBy>
                <rdf:Bag>
                  <rdf:li rdf:resource="urn:miriam:kegg.genes:dme%3ADmel_CG2767"/>
                </rdf:Bag>
              </bqbiol:isEncodedBy>
              <bqbiol:is>
                <rdf:Bag>
                  <rdf:li rdf:resource="urn:miriam:uniprot:Q9VHX4"/>
                </rdf:Bag>
              </bqbiol:is>
            </rdf:Description>
          </rdf:RDF>
        </annotation>
            </species>
      <species id="Dmel_CG2767_2_i" initialConcentration="1" name="CG2767, isoform B" metaid="_463a75fd_9588_47d7_9002_293a953a37f2" boundaryCondition="true" sboTerm="SBO:0000252" compartment="i">
        <annotation>
          <rdf:RDF xmlns:rdf="http://www.w3.org/1999/02/22-rdf-syntax-ns#" xmlns:bqmodel="http://biomodels.net/model-qualifiers/" xmlns:bqbiol="http://biomodels.net/biology-qualifiers/">
            <rdf:Description rdf:about="#_463a75fd_9588_47d7_9002_293a953a37f2">
              <bqbiol:isEncodedBy>
                <rdf:Bag>
                  <rdf:li rdf:resource="urn:miriam:kegg.genes:dme%3ADmel_CG2767"/>
                </rdf:Bag>
              </bqbiol:isEncodedBy>
              <bqbiol:is>
                <rdf:Bag>
                  <rdf:li rdf:resource="urn:miriam:uniprot:B7Z0V3"/>
                </rdf:Bag>
              </bqbiol:is>
            </rdf:Description>
          </rdf:RDF>
        </annotation>
            </species>
      <species id="Dmel_CG3481_i" initialConcentration="1" name="Alcohol dehydrogenase" metaid="_c18fb46b_db99_4cd7_8d69_55104796097a" boundaryCondition="true" sboTerm="SBO:0000252" compartment="i">
        <annotation>
          <rdf:RDF xmlns:rdf="http://www.w3.org/1999/02/22-rdf-syntax-ns#" xmlns:bqmodel="http://biomodels.net/model-qualifiers/" xmlns:bqbiol="http://biomodels.net/biology-qualifiers/">
            <rdf:Description rdf:about="#_c18fb46b_db99_4cd7_8d69_55104796097a">
              <bqbiol:isEncodedBy>
                <rdf:Bag>
                  <rdf:li rdf:resource="urn:miriam:kegg.genes:dme%3ADmel_CG3481"/>
                </rdf:Bag>
              </bqbiol:isEncodedBy>
              <bqbiol:is>
                <rdf:Bag>
                  <rdf:li rdf:resource="urn:miriam:uniprot:P00334"/>
                </rdf:Bag>
              </bqbiol:is>
            </rdf:Description>
          </rdf:RDF>
        </annotation>
            </species>
      <species id="Dmel_CG6598_i" initialConcentration="1" name="Alcohol dehydrogenase class-3" metaid="_2c68fa24_98f0_4e0c_94fe_4c9a341d20b3" boundaryCondition="true" sboTerm="SBO:0000252" compartment="i">
        <annotation>
          <rdf:RDF xmlns:rdf="http://www.w3.org/1999/02/22-rdf-syntax-ns#" xmlns:bqmodel="http://biomodels.net/model-qualifiers/" xmlns:bqbiol="http://biomodels.net/biology-qualifiers/">
            <rdf:Description rdf:about="#_2c68fa24_98f0_4e0c_94fe_4c9a341d20b3">
              <bqbiol:isEncodedBy>
                <rdf:Bag>
                  <rdf:li rdf:resource="urn:miriam:kegg.genes:dme%3ADmel_CG6598"/>
                </rdf:Bag>
              </bqbiol:isEncodedBy>
              <bqbiol:is>
                <rdf:Bag>
                  <rdf:li rdf:resource="urn:miriam:uniprot:P46415"/>
                </rdf:Bag>
              </bqbiol:is>
            </rdf:Description>
          </rdf:RDF>
        </annotation>
            </species>
      <species id="bigg_pyr_i" initialConcentration="1" charge="-1" name="pyruvate" metaid="_060e1737_9dec_41b8_9a91_aee8142c1e9f" sboTerm="SBO:0000247" compartment="i">
        <notes>
          <body xmlns="http://www.w3.org/1999/xhtml">
                <p>BIGG: pyr</p>
                    <p>BIOPATH: Pyruvate</p>
                    <p>BRENDA: BG17694</p>
                    <p>CHARGE: -1</p>
                    <p>CHEBI: 15361, 26462, 14987, 32816, 26466, 8685, 45253</p>
                    <p>FORMULA: C3H3O3</p>
                    <p>HMDB: HMDB00243</p>
                    <p>INCHI: InChI=1S/C3H4O3/c1-2(4)3(5)6/h1H3,(H,5,6)/p-1</p>
                    <p>KEGG: C00022</p>
                    <p>LIPIDMAPS: LMFA01060077</p>
                    <p>METACYC: PYRUVATE</p>
                    <p>MXNREF: MNXM23</p>
                    <p>REACTOME: 29398, 389680, 113557</p>
                    <p>SEED: cpd00020</p>
                    <p>SMILES: CC(=O)C([O-])=O</p>
                    <p>UPA: UPC00022</p>
                    </body>
          
        </notes>
        <annotation>
          <rdf:RDF xmlns:rdf="http://www.w3.org/1999/02/22-rdf-syntax-ns#" xmlns:bqmodel="http://biomodels.net/model-qualifiers/" xmlns:bqbiol="http://biomodels.net/biology-qualifiers/">
            <rdf:Description rdf:about="#_060e1737_9dec_41b8_9a91_aee8142c1e9f">
              <bqbiol:is>
                <rdf:Bag>
                  <rdf:li rdf:resource="urn:miriam:chebi:CHEBI%3A15361"/>
                  <rdf:li rdf:resource="urn:miriam:chebi:CHEBI%3A32816"/>
                </rdf:Bag>
              </bqbiol:is>
            </rdf:Description>
          </rdf:RDF>
        </annotation>
            </species>
      <species id="bigg_thmpp_i" initialConcentration="1" charge="-2" name="Thiamine diphosphate" metaid="_2e1ac3f2_ac4e_4fbe_b556_cc65403a5435" sboTerm="SBO:0000247" compartment="i">
        <notes>
          <body xmlns="http://www.w3.org/1999/xhtml">
                <p>BIGG: thmpp</p>
                    <p>BIOPATH: Thiamine_diphosphate</p>
                    <p>BRENDA: BG3706</p>
                    <p>CHARGE: -2</p>
                    <p>CHEBI: 45931, 45930, 15229, 49939, 58937, 9532</p>
                    <p>FORMULA: C12H16N4O7P2S</p>
                    <p>HMDB: HMDB01372</p>
                    <p>INCHI:</p>
                    <p>KEGG: C00068</p>
                    <p>METACYC: THIAMINE-PYROPHOSPHATE</p>
                    <p>MXNREF: MNXM89911</p>
                    <p>REACTOME: 29480</p>
                    <p>SEED: cpd00056</p>
                    <p>SMILES:</p>
                    <p>UPA: UPC00068</p>
                    </body>
          
        </notes>
        <annotation>
          <rdf:RDF xmlns:rdf="http://www.w3.org/1999/02/22-rdf-syntax-ns#" xmlns:bqmodel="http://biomodels.net/model-qualifiers/" xmlns:bqbiol="http://biomodels.net/biology-qualifiers/">
            <rdf:Description rdf:about="#_2e1ac3f2_ac4e_4fbe_b556_cc65403a5435">
              <bqbiol:is>
                <rdf:Bag>
                  <rdf:li rdf:resource="urn:miriam:chebi:CHEBI%3A45931"/>
                  <rdf:li rdf:resource="urn:miriam:chebi:CHEBI%3A58937"/>
                  <rdf:li rdf:resource="urn:miriam:chebi:CHEBI%3A9532"/>
                </rdf:Bag>
              </bqbiol:is>
            </rdf:Description>
          </rdf:RDF>
        </annotation>
            </species>
      <species id="bigg_co2_i" initialConcentration="1" charge="0" name="CO(2)" metaid="_adbf87de_c18b_4611_b021_60e0bed4d8fe" sboTerm="SBO:0000247" compartment="i">
        <notes>
          <body xmlns="http://www.w3.org/1999/xhtml">
                <p>BIGG: co2</p>
                    <p>BIOPATH: Carbon_dioxide</p>
                    <p>BRENDA: BG28651</p>
                    <p>CHARGE: 0</p>
                    <p>CHEBI: 16526, 48829, 3283, 13283, 13284, 13285, 13282, 23011</p>
                    <p>FORMULA: CO2</p>
                    <p>HMDB: HMDB01967</p>
                    <p>INCHI: InChI=1S/CO2/c2-1-3</p>
                    <p>KEGG: C00011, D00004</p>
                    <p>METACYC: CARBON-DIOXIDE</p>
                    <p>MXNREF: MNXM13</p>
                    <p>REACTOME: 29376, 1237009, 389536, 113528, 159942, 159751, 189480</p>
                    <p>SEED: cpd00011</p>
                    <p>SMILES: O=C=O</p>
                    <p>UPA: UPC00011</p>
                    </body>
          
        </notes>
        <annotation>
          <rdf:RDF xmlns:rdf="http://www.w3.org/1999/02/22-rdf-syntax-ns#" xmlns:bqmodel="http://biomodels.net/model-qualifiers/" xmlns:bqbiol="http://biomodels.net/biology-qualifiers/">
            <rdf:Description rdf:about="#_adbf87de_c18b_4611_b021_60e0bed4d8fe">
              <bqbiol:is>
                <rdf:Bag>
                  <rdf:li rdf:resource="urn:miriam:chebi:CHEBI%3A16526"/>
                </rdf:Bag>
              </bqbiol:is>
            </rdf:Description>
          </rdf:RDF>
        </annotation>
            </species>
      <species id="MNXM90909_i" initialConcentration="1" charge="-1" name="2-Hydroxyethyl-ThPP" metaid="_38ecbcd2_85bf_4d6a_9bf5_3f57a5646f26" sboTerm="SBO:0000247" compartment="i">
        <notes>
          <body xmlns="http://www.w3.org/1999/xhtml">
                <p>BIOPATH: 2-(alpha-Hydroxyethyl-)_ThPP</p>
                    <p>CHARGE: -1</p>
                    <p>CHEBI: 58939, 978</p>
                    <p>FORMULA: C14H21N4O8P2S</p>
                    <p>HMDB: HMDB03904</p>
                    <p>INCHI:</p>
                    <p>KEGG: C05125</p>
                    <p>METACYC: 2-ALPHA-HYDROXYETHYL-THPP</p>
                    <p>MXNREF: MNXM90909</p>
                    <p>SEED: cpd03049</p>
                    <p>SMILES:</p>
                    <p>UPA: UPC05125</p>
                    </body>
          
        </notes>
        <annotation>
          <rdf:RDF xmlns:rdf="http://www.w3.org/1999/02/22-rdf-syntax-ns#" xmlns:bqmodel="http://biomodels.net/model-qualifiers/" xmlns:bqbiol="http://biomodels.net/biology-qualifiers/">
            <rdf:Description rdf:about="#_38ecbcd2_85bf_4d6a_9bf5_3f57a5646f26">
              <bqbiol:is>
                <rdf:Bag>
                  <rdf:li rdf:resource="urn:miriam:chebi:CHEBI%3A58939"/>
                  <rdf:li rdf:resource="urn:miriam:chebi:CHEBI%3A978"/>
                </rdf:Bag>
              </bqbiol:is>
            </rdf:Description>
          </rdf:RDF>
        </annotation>
            </species>
      <species id="Dmel_CG11876_i" initialConcentration="1" name="CG11876, isoform B" metaid="_7c933528_457e_4272_b448_bc5caa62e96a" boundaryCondition="true" sboTerm="SBO:0000252" compartment="i">
        <annotation>
          <rdf:RDF xmlns:rdf="http://www.w3.org/1999/02/22-rdf-syntax-ns#" xmlns:bqmodel="http://biomodels.net/model-qualifiers/" xmlns:bqbiol="http://biomodels.net/biology-qualifiers/">
            <rdf:Description rdf:about="#_7c933528_457e_4272_b448_bc5caa62e96a">
              <bqbiol:isEncodedBy>
                <rdf:Bag>
                  <rdf:li rdf:resource="urn:miriam:kegg.genes:dme%3ADmel_CG11876"/>
                </rdf:Bag>
              </bqbiol:isEncodedBy>
              <bqbiol:is>
                <rdf:Bag>
                  <rdf:li rdf:resource="urn:miriam:uniprot:Q8IML6"/>
                </rdf:Bag>
              </bqbiol:is>
            </rdf:Description>
          </rdf:RDF>
        </annotation>
            </species>
      <species id="Dmel_CG11876_2_i" initialConcentration="1" name="CG11876, isoform A" metaid="_8b0cfdcc_d2ca_4b40_b14a_a471215921f7" boundaryCondition="true" sboTerm="SBO:0000252" compartment="i">
        <annotation>
          <rdf:RDF xmlns:rdf="http://www.w3.org/1999/02/22-rdf-syntax-ns#" xmlns:bqmodel="http://biomodels.net/model-qualifiers/" xmlns:bqbiol="http://biomodels.net/biology-qualifiers/">
            <rdf:Description rdf:about="#_8b0cfdcc_d2ca_4b40_b14a_a471215921f7">
              <bqbiol:isEncodedBy>
                <rdf:Bag>
                  <rdf:li rdf:resource="urn:miriam:kegg.genes:dme%3ADmel_CG11876"/>
                </rdf:Bag>
              </bqbiol:isEncodedBy>
              <bqbiol:is>
                <rdf:Bag>
                  <rdf:li rdf:resource="urn:miriam:uniprot:Q7K5K3"/>
                </rdf:Bag>
              </bqbiol:is>
            </rdf:Description>
          </rdf:RDF>
        </annotation>
            </species>
      <species id="Dmel_CG7010_i" initialConcentration="1" name="LD13846p" metaid="_d0c79b56_acf4_4e0d_a3ab_ef70f05a155e" boundaryCondition="true" sboTerm="SBO:0000252" compartment="i">
        <annotation>
          <rdf:RDF xmlns:rdf="http://www.w3.org/1999/02/22-rdf-syntax-ns#" xmlns:bqmodel="http://biomodels.net/model-qualifiers/" xmlns:bqbiol="http://biomodels.net/biology-qualifiers/">
            <rdf:Description rdf:about="#_d0c79b56_acf4_4e0d_a3ab_ef70f05a155e">
              <bqbiol:isEncodedBy>
                <rdf:Bag>
                  <rdf:li rdf:resource="urn:miriam:kegg.genes:dme%3ADmel_CG7010"/>
                </rdf:Bag>
              </bqbiol:isEncodedBy>
              <bqbiol:is>
                <rdf:Bag>
                  <rdf:li rdf:resource="urn:miriam:uniprot:Q7YU05"/>
                </rdf:Bag>
              </bqbiol:is>
            </rdf:Description>
          </rdf:RDF>
        </annotation>
            </species>
      <species id="Dmel_CG7010_2_i" initialConcentration="1" name="Lethal" metaid="_c91f9e85_fd33_48ba_ae2d_556b75afc91e" boundaryCondition="true" sboTerm="SBO:0000252" compartment="i">
        <annotation>
          <rdf:RDF xmlns:rdf="http://www.w3.org/1999/02/22-rdf-syntax-ns#" xmlns:bqmodel="http://biomodels.net/model-qualifiers/" xmlns:bqbiol="http://biomodels.net/biology-qualifiers/">
            <rdf:Description rdf:about="#_c91f9e85_fd33_48ba_ae2d_556b75afc91e">
              <bqbiol:isEncodedBy>
                <rdf:Bag>
                  <rdf:li rdf:resource="urn:miriam:kegg.genes:dme%3ADmel_CG7010"/>
                </rdf:Bag>
              </bqbiol:isEncodedBy>
              <bqbiol:is>
                <rdf:Bag>
                  <rdf:li rdf:resource="urn:miriam:uniprot:Q7KVX1"/>
                </rdf:Bag>
              </bqbiol:is>
            </rdf:Description>
          </rdf:RDF>
        </annotation>
            </species>
      <species id="Dmel_CG7010_3_i" initialConcentration="1" name="GM13002p" metaid="_19ccf0e5_b7e9_4120_9ac2_1b44f0b82f14" boundaryCondition="true" sboTerm="SBO:0000252" compartment="i">
        <annotation>
          <rdf:RDF xmlns:rdf="http://www.w3.org/1999/02/22-rdf-syntax-ns#" xmlns:bqmodel="http://biomodels.net/model-qualifiers/" xmlns:bqbiol="http://biomodels.net/biology-qualifiers/">
            <rdf:Description rdf:about="#_19ccf0e5_b7e9_4120_9ac2_1b44f0b82f14">
              <bqbiol:isEncodedBy>
                <rdf:Bag>
                  <rdf:li rdf:resource="urn:miriam:kegg.genes:dme%3ADmel_CG7010"/>
                </rdf:Bag>
              </bqbiol:isEncodedBy>
              <bqbiol:is>
                <rdf:Bag>
                  <rdf:li rdf:resource="urn:miriam:uniprot:Q9W4H6"/>
                </rdf:Bag>
              </bqbiol:is>
            </rdf:Description>
          </rdf:RDF>
        </annotation>
            </species>
      <species id="Dmel_CG7024_i" initialConcentration="1" name="AT31065p" metaid="_126e571b_04e5_4357_99bc_28c25bd7d59d" boundaryCondition="true" sboTerm="SBO:0000252" compartment="i">
        <annotation>
          <rdf:RDF xmlns:rdf="http://www.w3.org/1999/02/22-rdf-syntax-ns#" xmlns:bqmodel="http://biomodels.net/model-qualifiers/" xmlns:bqbiol="http://biomodels.net/biology-qualifiers/">
            <rdf:Description rdf:about="#_126e571b_04e5_4357_99bc_28c25bd7d59d">
              <bqbiol:isEncodedBy>
                <rdf:Bag>
                  <rdf:li rdf:resource="urn:miriam:kegg.genes:dme%3ADmel_CG7024"/>
                </rdf:Bag>
              </bqbiol:isEncodedBy>
              <bqbiol:is>
                <rdf:Bag>
                  <rdf:li rdf:resource="urn:miriam:uniprot:Q9W4H4"/>
                </rdf:Bag>
              </bqbiol:is>
            </rdf:Description>
          </rdf:RDF>
        </annotation>
            </species>
      <species id="MNXM6145_i" initialConcentration="1" name="[Dihydrolipoyllysine-residue acetyltransferase] S-acetyldihydrolipoyllysine" metaid="_ac0c6156_fc9d_4448_83d0_d632cd0ba78c" sboTerm="SBO:0000247" compartment="i">
        <notes>
          <body xmlns="http://www.w3.org/1999/xhtml">
                <p>FORMULA: C10H18NO2S2R</p>
                    <p>INCHI:</p>
                    <p>KEGG: C16255</p>
                    <p>MXNREF: MNXM6145</p>
                    <p>SMILES: CC(=O)SCCC(S)CCCCC(=O)N[*]</p>
                    </body>
          
        </notes>
      </species>
      <species id="MNXM96063_i" initialConcentration="1" name="Enzyme N6-(lipoyl)lysine" metaid="_833c8686_ee03_4b2e_96bc_78ab232c1938" sboTerm="SBO:0000247" compartment="i">
        <notes>
          <body xmlns="http://www.w3.org/1999/xhtml">
                <p>FORMULA: C8H14NOS2R</p>
                    <p>INCHI:</p>
                    <p>KEGG: C15972</p>
                    <p>MXNREF: MNXM96063</p>
                    <p>SMILES: [*]NC(=O)CCCCC1CCSS1</p>
                    <p>UPA: UPC15972</p>
                    </body>
          
        </notes>
      </species>
      <species id="bigg_dhlpro_i" initialConcentration="1" name="dihydrolipoylprotein" metaid="_956b8912_c31e_49f2_8a69_a0be1729e5c0" sboTerm="SBO:0000247" compartment="i">
        <notes>
          <body xmlns="http://www.w3.org/1999/xhtml">
                <p>BIGG: dhlpro</p>
                    <p>BRENDA: BG94846</p>
                    <p>CHEBI: 16194, 14155, 4570</p>
                    <p>FORMULA:</p>
                    <p>INCHI:</p>
                    <p>KEGG: C02972, C15973</p>
                    <p>MXNREF: MNXM1663</p>
                    <p>SEED: cpd12225</p>
                    <p>SMILES:</p>
                    <p>UPA: UPC15973</p>
                    </body>
          
        </notes>
        <annotation>
          <rdf:RDF xmlns:rdf="http://www.w3.org/1999/02/22-rdf-syntax-ns#" xmlns:bqmodel="http://biomodels.net/model-qualifiers/" xmlns:bqbiol="http://biomodels.net/biology-qualifiers/">
            <rdf:Description rdf:about="#_956b8912_c31e_49f2_8a69_a0be1729e5c0">
              <bqbiol:is>
                <rdf:Bag>
                  <rdf:li rdf:resource="urn:miriam:chebi:CHEBI%3A16194"/>
                </rdf:Bag>
              </bqbiol:is>
            </rdf:Description>
          </rdf:RDF>
        </annotation>
            </species>
      <species id="bigg_accoa_i" initialConcentration="1" charge="-4" name="acetyl-CoA(4-)" metaid="_5de860a5_02fd_49d9_b5f5_dc09ae847419" sboTerm="SBO:0000247" compartment="i">
        <notes>
          <body xmlns="http://www.w3.org/1999/xhtml">
                <p>BIGG: accoa</p>
                    <p>BIOPATH: Acetyl-CoA</p>
                    <p>BRENDA: BG36329</p>
                    <p>CHARGE: -4</p>
                    <p>CHEBI: 15351, 40470, 22192, 13712, 2408, 57288</p>
                    <p>FORMULA: C23H34N7O17P3S</p>
                    <p>HMDB: HMDB01206</p>
                    <p>INCHI: InChI=1S/C23H38N7O17P3S/c1-12(31)51-7-6-25-14(32)4-5-26-21(35)18(34)23(2,3)9-44-50(41,42)47-49(39,40)43-8-13-17(46-48(36,37)38)16(33)22(45-13)30-11-29-15-19(24)27-10-28-20(15)30/h10-11,13,16-18,22,33-34H,4-9H2,1-3H3,(H,25,32)(H,26,35)(H,39,40)(H,41,42)(H2,24,27,28)(H2,36,37,38)/p-4/t13-,16-,17-,18+,22-/m1/s1</p>
                    <p>KEGG: C00024</p>
                    <p>LIPIDMAPS: LMFA07050000, LMFA07050029</p>
                    <p>METACYC: ACETYL-COA</p>
                    <p>MXNREF: MNXM21</p>
                    <p>REACTOME: 76183, 113559, 727753, 353123, 113560</p>
                    <p>SEED: cpd00022</p>
                    <p>SMILES: CC(=O)SCCNC(=O)CCNC(=O)[C@H](O)C(C)(C)COP([O-])(=O)OP([O-])(=O)OC[C@H]1O[C@H]([C@H](O)[C@@H]1OP([O-])([O-])=O)N1C=NC2=C(N)N=CN=C12</p>
                    <p>UPA: UPC00024</p>
                    </body>
          
        </notes>
        <annotation>
          <rdf:RDF xmlns:rdf="http://www.w3.org/1999/02/22-rdf-syntax-ns#" xmlns:bqmodel="http://biomodels.net/model-qualifiers/" xmlns:bqbiol="http://biomodels.net/biology-qualifiers/">
            <rdf:Description rdf:about="#_5de860a5_02fd_49d9_b5f5_dc09ae847419">
              <bqbiol:is>
                <rdf:Bag>
                  <rdf:li rdf:resource="urn:miriam:chebi:CHEBI%3A15351"/>
                  <rdf:li rdf:resource="urn:miriam:chebi:CHEBI%3A57288"/>
                </rdf:Bag>
              </bqbiol:is>
            </rdf:Description>
          </rdf:RDF>
        </annotation>
            </species>
      <species id="bigg_coa_i" initialConcentration="1" charge="-4" name="CoA" metaid="_cbe7ef99_dd0e_4510_b10c_2911a91ab5b2" sboTerm="SBO:0000247" compartment="i">
        <notes>
          <body xmlns="http://www.w3.org/1999/xhtml">
                <p>BIGG: coa</p>
                    <p>BIOPATH: CoA-SH</p>
                    <p>BRENDA: BG11741</p>
                    <p>CHARGE: -4</p>
                    <p>CHEBI: 15346, 41631, 3771, 741566, 23355, 13295, 13294, 41597, 13298, 57287</p>
                    <p>FORMULA: C21H32N7O16P3S</p>
                    <p>HMDB: HMDB01423</p>
                    <p>INCHI: InChI=1S/C21H36N7O16P3S/c1-21(2,16(31)19(32)24-4-3-12(29)23-5-6-48)8-41-47(38,39)44-46(36,37)40-7-11-15(43-45(33,34)35)14(30)20(42-11)28-10-27-13-17(22)25-9-26-18(13)28/h9-11,14-16,20,30-31,48H,3-8H2,1-2H3,(H,23,29)(H,24,32)(H,36,37)(H,38,39)(H2,22,25,26)(H2,33,34,35)/p-4/t11-,14-,15-,16+,20-/m1/s1</p>
                    <p>KEGG: C00010</p>
                    <p>METACYC: CO-A</p>
                    <p>MXNREF: MNXM12</p>
                    <p>REACTOME: 76194, 193514, 29374, 162743, 2485002</p>
                    <p>SEED: cpd00010</p>
                    <p>SMILES: CC(C)(COP([O-])(=O)OP([O-])(=O)OC[C@H]1O[C@H]([C@H](O)[C@@H]1OP([O-])([O-])=O)N1C=NC2=C(N)N=CN=C12)[C@@H](O)C(=O)NCCC(=O)NCCS</p>
                    <p>UPA: UPC00010</p>
                    </body>
          
        </notes>
        <annotation>
          <rdf:RDF xmlns:rdf="http://www.w3.org/1999/02/22-rdf-syntax-ns#" xmlns:bqmodel="http://biomodels.net/model-qualifiers/" xmlns:bqbiol="http://biomodels.net/biology-qualifiers/">
            <rdf:Description rdf:about="#_cbe7ef99_dd0e_4510_b10c_2911a91ab5b2">
              <bqbiol:is>
                <rdf:Bag>
                  <rdf:li rdf:resource="urn:miriam:chebi:CHEBI%3A15346"/>
                  <rdf:li rdf:resource="urn:miriam:chebi:CHEBI%3A57287"/>
                </rdf:Bag>
              </bqbiol:is>
            </rdf:Description>
          </rdf:RDF>
        </annotation>
            </species>
      <species id="Dmel_CG5261_i" initialConcentration="1" name="AT21758p" metaid="_377d09df_4c2a_45bf_8b5a_4593904ee701" boundaryCondition="true" sboTerm="SBO:0000252" compartment="i">
        <annotation>
          <rdf:RDF xmlns:rdf="http://www.w3.org/1999/02/22-rdf-syntax-ns#" xmlns:bqmodel="http://biomodels.net/model-qualifiers/" xmlns:bqbiol="http://biomodels.net/biology-qualifiers/">
            <rdf:Description rdf:about="#_377d09df_4c2a_45bf_8b5a_4593904ee701">
              <bqbiol:isEncodedBy>
                <rdf:Bag>
                  <rdf:li rdf:resource="urn:miriam:kegg.genes:dme%3ADmel_CG5261"/>
                </rdf:Bag>
              </bqbiol:isEncodedBy>
              <bqbiol:is>
                <rdf:Bag>
                  <rdf:li rdf:resource="urn:miriam:uniprot:Q9VM14"/>
                </rdf:Bag>
              </bqbiol:is>
            </rdf:Description>
          </rdf:RDF>
        </annotation>
            </species>
      <species id="Dmel_CG5261_2_i" initialConcentration="1" name="CG5261, isoform A" metaid="_713e0447_9674_4ed1_8382_5d69d067e42a" boundaryCondition="true" sboTerm="SBO:0000252" compartment="i">
        <annotation>
          <rdf:RDF xmlns:rdf="http://www.w3.org/1999/02/22-rdf-syntax-ns#" xmlns:bqmodel="http://biomodels.net/model-qualifiers/" xmlns:bqbiol="http://biomodels.net/biology-qualifiers/">
            <rdf:Description rdf:about="#_713e0447_9674_4ed1_8382_5d69d067e42a">
              <bqbiol:isEncodedBy>
                <rdf:Bag>
                  <rdf:li rdf:resource="urn:miriam:kegg.genes:dme%3ADmel_CG5261"/>
                </rdf:Bag>
              </bqbiol:isEncodedBy>
              <bqbiol:is>
                <rdf:Bag>
                  <rdf:li rdf:resource="urn:miriam:uniprot:Q7KTK9"/>
                </rdf:Bag>
              </bqbiol:is>
            </rdf:Description>
          </rdf:RDF>
        </annotation>
            </species>
      <species id="bigg_lac_L_i" initialConcentration="1" charge="-1" name="(S)-lactate" metaid="_3b200301_c322_41b2_918d_66235c4a7835" sboTerm="SBO:0000247" compartment="i">
        <notes>
          <body xmlns="http://www.w3.org/1999/xhtml">
                <p>BIGG: lac-L</p>
                    <p>BIOPATH: L-Lactate</p>
                    <p>BRENDA: BG82779</p>
                    <p>CHARGE: -1</p>
                    <p>CHEBI: 16651, 18783, 11065, 12411, 422</p>
                    <p>FORMULA: C3H5O3</p>
                    <p>HMDB: HMDB00190, HMDB03328</p>
                    <p>INCHI: InChI=1S/C3H6O3/c1-2(4)3(5)6/h2,4H,1H3,(H,5,6)/p-1/t2-/m0/s1</p>
                    <p>KEGG: C00186</p>
                    <p>METACYC: L-LACTATE</p>
                    <p>MXNREF: MNXM179</p>
                    <p>REACTOME: 29708, 373863</p>
                    <p>SEED: cpd00159</p>
                    <p>SMILES: C[C@H](O)C([O-])=O</p>
                    <p>UPA: UPC00186</p>
                    </body>
          
        </notes>
        <annotation>
          <rdf:RDF xmlns:rdf="http://www.w3.org/1999/02/22-rdf-syntax-ns#" xmlns:bqmodel="http://biomodels.net/model-qualifiers/" xmlns:bqbiol="http://biomodels.net/biology-qualifiers/">
            <rdf:Description rdf:about="#_3b200301_c322_41b2_918d_66235c4a7835">
              <bqbiol:is>
                <rdf:Bag>
                  <rdf:li rdf:resource="urn:miriam:chebi:CHEBI%3A16651"/>
                  <rdf:li rdf:resource="urn:miriam:chebi:CHEBI%3A422"/>
                </rdf:Bag>
              </bqbiol:is>
            </rdf:Description>
          </rdf:RDF>
        </annotation>
            </species>
      <species id="Dmel_CG10160_i" initialConcentration="1" name="L-lactate dehydrogenase" metaid="_5452ed1e_df6a_4949_9b3c_504bd8581686" boundaryCondition="true" sboTerm="SBO:0000252" compartment="i">
        <annotation>
          <rdf:RDF xmlns:rdf="http://www.w3.org/1999/02/22-rdf-syntax-ns#" xmlns:bqmodel="http://biomodels.net/model-qualifiers/" xmlns:bqbiol="http://biomodels.net/biology-qualifiers/">
            <rdf:Description rdf:about="#_5452ed1e_df6a_4949_9b3c_504bd8581686">
              <bqbiol:isEncodedBy>
                <rdf:Bag>
                  <rdf:li rdf:resource="urn:miriam:kegg.genes:dme%3ADmel_CG10160"/>
                </rdf:Bag>
              </bqbiol:isEncodedBy>
              <bqbiol:is>
                <rdf:Bag>
                  <rdf:li rdf:resource="urn:miriam:uniprot:Q95028"/>
                </rdf:Bag>
              </bqbiol:is>
            </rdf:Description>
          </rdf:RDF>
        </annotation>
            </species>
      <species id="Dmel_CG10160_2_i" initialConcentration="1" name="FI09306p" metaid="_b23b7b20_0d6c_4c5b_927d_d05d1b721761" boundaryCondition="true" sboTerm="SBO:0000252" compartment="i">
        <annotation>
          <rdf:RDF xmlns:rdf="http://www.w3.org/1999/02/22-rdf-syntax-ns#" xmlns:bqmodel="http://biomodels.net/model-qualifiers/" xmlns:bqbiol="http://biomodels.net/biology-qualifiers/">
            <rdf:Description rdf:about="#_b23b7b20_0d6c_4c5b_927d_d05d1b721761">
              <bqbiol:isEncodedBy>
                <rdf:Bag>
                  <rdf:li rdf:resource="urn:miriam:kegg.genes:dme%3ADmel_CG10160"/>
                </rdf:Bag>
              </bqbiol:isEncodedBy>
              <bqbiol:is>
                <rdf:Bag>
                  <rdf:li rdf:resource="urn:miriam:uniprot:B5RJQ0"/>
                </rdf:Bag>
              </bqbiol:is>
            </rdf:Description>
          </rdf:RDF>
        </annotation>
            </species>
      <species id="Dmel_CG13334_i" initialConcentration="1" name="CG13334" metaid="_33adf2a7_c7a0_430c_a57c_35ffb34b4e35" boundaryCondition="true" sboTerm="SBO:0000252" compartment="i">
        <annotation>
          <rdf:RDF xmlns:rdf="http://www.w3.org/1999/02/22-rdf-syntax-ns#" xmlns:bqmodel="http://biomodels.net/model-qualifiers/" xmlns:bqbiol="http://biomodels.net/biology-qualifiers/">
            <rdf:Description rdf:about="#_33adf2a7_c7a0_430c_a57c_35ffb34b4e35">
              <bqbiol:isEncodedBy>
                <rdf:Bag>
                  <rdf:li rdf:resource="urn:miriam:kegg.genes:dme%3ADmel_CG13334"/>
                </rdf:Bag>
              </bqbiol:isEncodedBy>
              <bqbiol:is>
                <rdf:Bag>
                  <rdf:li rdf:resource="urn:miriam:uniprot:A1Z9F8"/>
                </rdf:Bag>
              </bqbiol:is>
            </rdf:Description>
          </rdf:RDF>
        </annotation>
            </species>
      <species id="bigg_atp_i" initialConcentration="1" charge="-4" name="ATP" metaid="_2701cb0e_5622_4f19_a889_e03fa5b864e6" sboTerm="SBO:0000247" compartment="i">
        <notes>
          <body xmlns="http://www.w3.org/1999/xhtml">
                <p>BIGG: atp</p>
                    <p>BIOPATH: Adenosine-5-prime-triphosphate</p>
                    <p>BRENDA: BG1395</p>
                    <p>CHARGE: -4</p>
                    <p>CHEBI: 15422, 40938, 2359, 13236, 10789, 10841, 22249, 30616, 57299</p>
                    <p>FORMULA: C10H12N5O13P3</p>
                    <p>HMDB: HMDB00538</p>
                    <p>INCHI: InChI=1S/C10H16N5O13P3/c11-8-5-9(13-2-12-8)15(3-14-5)10-7(17)6(16)4(26-10)1-25-30(21,22)28-31(23,24)27-29(18,19)20/h2-4,6-7,10,16-17H,1H2,(H,21,22)(H,23,24)(H2,11,12,13)(H2,18,19,20)/p-4/t4-,6-,7-,10-/m1/s1</p>
                    <p>KEGG: C00002, D08646</p>
                    <p>METACYC: ATP</p>
                    <p>MXNREF: MNXM3</p>
                    <p>REACTOME: 113592, 29358, 389573, 114570, 211579, 190078, 139836, 113593</p>
                    <p>SEED: cpd00002</p>
                    <p>SMILES: NC1=C2N=CN([C@@H]3O[C@H](COP([O-])(=O)OP([O-])(=O)OP([O-])([O-])=O)[C@@H](O)[C@H]3O)C2=NC=N1</p>
                    <p>UPA: UPC00002</p>
                    </body>
          
        </notes>
        <annotation>
          <rdf:RDF xmlns:rdf="http://www.w3.org/1999/02/22-rdf-syntax-ns#" xmlns:bqmodel="http://biomodels.net/model-qualifiers/" xmlns:bqbiol="http://biomodels.net/biology-qualifiers/">
            <rdf:Description rdf:about="#_2701cb0e_5622_4f19_a889_e03fa5b864e6">
              <bqbiol:is>
                <rdf:Bag>
                  <rdf:li rdf:resource="urn:miriam:chebi:CHEBI%3A15422"/>
                  <rdf:li rdf:resource="urn:miriam:chebi:CHEBI%3A30616"/>
                  <rdf:li rdf:resource="urn:miriam:chebi:CHEBI%3A57299"/>
                </rdf:Bag>
              </bqbiol:is>
            </rdf:Description>
          </rdf:RDF>
        </annotation>
            </species>
      <species id="bigg_adp_i" initialConcentration="1" charge="-3" name="ADP" metaid="_af493697_1a0e_45bb_867a_8c8811e59f19" sboTerm="SBO:0000247" compartment="i">
        <notes>
          <body xmlns="http://www.w3.org/1999/xhtml">
                <p>BIGG: adp</p>
                    <p>BIOPATH: Adenosine-5-prime-diphosphate</p>
                    <p>BRENDA: BG1228</p>
                    <p>CHARGE: -3</p>
                    <p>CHEBI: 16761, 22244, 40553, 13222, 2342, 456216</p>
                    <p>FORMULA: C10H12N5O10P2</p>
                    <p>HMDB: HMDB01341</p>
                    <p>INCHI: InChI=1S/C10H15N5O10P2/c11-8-5-9(13-2-12-8)15(3-14-5)10-7(17)6(16)4(24-10)1-23-27(21,22)25-26(18,19)20/h2-4,6-7,10,16-17H,1H2,(H,21,22)(H2,11,12,13)(H2,18,19,20)/p-3/t4-,6-,7-,10-/m1/s1</p>
                    <p>KEGG: C00008, G11113</p>
                    <p>METACYC: ADP, ADP-GROUP</p>
                    <p>MXNREF: MNXM7</p>
                    <p>REACTOME: 29370, 114565, 190072, 114564, 196180, 113582, 113581, 211606, 429153, 429160, 481002</p>
                    <p>SEED: cpd00008</p>
                    <p>SMILES: NC1=C2N=CN([C@@H]3O[C@H](COP([O-])(=O)OP([O-])([O-])=O)[C@@H](O)[C@H]3O)C2=NC=N1</p>
                    <p>UPA: UPC00008</p>
                    </body>
          
        </notes>
        <annotation>
          <rdf:RDF xmlns:rdf="http://www.w3.org/1999/02/22-rdf-syntax-ns#" xmlns:bqmodel="http://biomodels.net/model-qualifiers/" xmlns:bqbiol="http://biomodels.net/biology-qualifiers/">
            <rdf:Description rdf:about="#_af493697_1a0e_45bb_867a_8c8811e59f19">
              <bqbiol:is>
                <rdf:Bag>
                  <rdf:li rdf:resource="urn:miriam:chebi:CHEBI%3A16761"/>
                  <rdf:li rdf:resource="urn:miriam:chebi:CHEBI%3A456216"/>
                </rdf:Bag>
              </bqbiol:is>
            </rdf:Description>
          </rdf:RDF>
        </annotation>
            </species>
      <species id="bigg_pep_i" initialConcentration="1" charge="-3" name="phosphoenolpyruvate" metaid="_97c02435_2c27_405c_a00a_ae8e586a277b" sboTerm="SBO:0000247" compartment="i">
        <notes>
          <body xmlns="http://www.w3.org/1999/xhtml">
                <p>BIGG: pep</p>
                    <p>BIOPATH: Phosphoenolpyruvate</p>
                    <p>BRENDA: BG17779</p>
                    <p>CHARGE: -3</p>
                    <p>CHEBI: 18021, 8147, 26054, 14812, 44897, 26055, 44894, 58702</p>
                    <p>FORMULA: C3H2O6P</p>
                    <p>HMDB: HMDB00263</p>
                    <p>INCHI: InChI=1S/C3H5O6P/c1-2(3(4)5)9-10(6,7)8/h1H2,(H,4,5)(H2,6,7,8)/p-3</p>
                    <p>KEGG: C00074</p>
                    <p>METACYC: PHOSPHO-ENOL-PYRUVATE</p>
                    <p>MXNREF: MNXM73</p>
                    <p>REACTOME: 29492, 372364</p>
                    <p>SEED: cpd00061</p>
                    <p>SMILES: [O-]C(=O)C(=C)OP([O-])([O-])=O</p>
                    <p>UPA: UPC00074</p>
                    </body>
          
        </notes>
        <annotation>
          <rdf:RDF xmlns:rdf="http://www.w3.org/1999/02/22-rdf-syntax-ns#" xmlns:bqmodel="http://biomodels.net/model-qualifiers/" xmlns:bqbiol="http://biomodels.net/biology-qualifiers/">
            <rdf:Description rdf:about="#_97c02435_2c27_405c_a00a_ae8e586a277b">
              <bqbiol:is>
                <rdf:Bag>
                  <rdf:li rdf:resource="urn:miriam:chebi:CHEBI%3A18021"/>
                  <rdf:li rdf:resource="urn:miriam:chebi:CHEBI%3A44897"/>
                  <rdf:li rdf:resource="urn:miriam:chebi:CHEBI%3A58702"/>
                </rdf:Bag>
              </bqbiol:is>
            </rdf:Description>
          </rdf:RDF>
        </annotation>
            </species>
      <species id="Dmel_CG11249_i" initialConcentration="1" name="Pyruvate kinase" metaid="_470cbe94_2e16_4ce0_ad00_b35625382e7c" boundaryCondition="true" sboTerm="SBO:0000252" compartment="i">
        <annotation>
          <rdf:RDF xmlns:rdf="http://www.w3.org/1999/02/22-rdf-syntax-ns#" xmlns:bqmodel="http://biomodels.net/model-qualifiers/" xmlns:bqbiol="http://biomodels.net/biology-qualifiers/">
            <rdf:Description rdf:about="#_470cbe94_2e16_4ce0_ad00_b35625382e7c">
              <bqbiol:isEncodedBy>
                <rdf:Bag>
                  <rdf:li rdf:resource="urn:miriam:kegg.genes:dme%3ADmel_CG11249"/>
                </rdf:Bag>
              </bqbiol:isEncodedBy>
              <bqbiol:is>
                <rdf:Bag>
                  <rdf:li rdf:resource="urn:miriam:uniprot:Q9VNZ9"/>
                </rdf:Bag>
              </bqbiol:is>
            </rdf:Description>
          </rdf:RDF>
        </annotation>
            </species>
      <species id="Dmel_CG12229_i" initialConcentration="1" name="Pyruvate kinase" metaid="_1bbe4e02_2b67_420f_a0f3_a3b49ee32d5c" boundaryCondition="true" sboTerm="SBO:0000252" compartment="i">
        <annotation>
          <rdf:RDF xmlns:rdf="http://www.w3.org/1999/02/22-rdf-syntax-ns#" xmlns:bqmodel="http://biomodels.net/model-qualifiers/" xmlns:bqbiol="http://biomodels.net/biology-qualifiers/">
            <rdf:Description rdf:about="#_1bbe4e02_2b67_420f_a0f3_a3b49ee32d5c">
              <bqbiol:isEncodedBy>
                <rdf:Bag>
                  <rdf:li rdf:resource="urn:miriam:kegg.genes:dme%3ADmel_CG12229"/>
                </rdf:Bag>
              </bqbiol:isEncodedBy>
              <bqbiol:is>
                <rdf:Bag>
                  <rdf:li rdf:resource="urn:miriam:uniprot:Q9VVH0"/>
                </rdf:Bag>
              </bqbiol:is>
            </rdf:Description>
          </rdf:RDF>
        </annotation>
            </species>
      <species id="Dmel_CG2964_i" initialConcentration="1" name="Pyruvate kinase" metaid="_c1212ca7_18e8_47a2_9479_ff178772d3e5" boundaryCondition="true" sboTerm="SBO:0000252" compartment="i">
        <annotation>
          <rdf:RDF xmlns:rdf="http://www.w3.org/1999/02/22-rdf-syntax-ns#" xmlns:bqmodel="http://biomodels.net/model-qualifiers/" xmlns:bqbiol="http://biomodels.net/biology-qualifiers/">
            <rdf:Description rdf:about="#_c1212ca7_18e8_47a2_9479_ff178772d3e5">
              <bqbiol:isEncodedBy>
                <rdf:Bag>
                  <rdf:li rdf:resource="urn:miriam:kegg.genes:dme%3ADmel_CG2964"/>
                </rdf:Bag>
              </bqbiol:isEncodedBy>
              <bqbiol:is>
                <rdf:Bag>
                  <rdf:li rdf:resource="urn:miriam:uniprot:Q9VQH0"/>
                </rdf:Bag>
              </bqbiol:is>
            </rdf:Description>
          </rdf:RDF>
        </annotation>
            </species>
      <species id="Dmel_CG7069_i" initialConcentration="1" name="Pyruvate kinase" metaid="_57015040_698b_4e0b_a278_4242491a2b62" boundaryCondition="true" sboTerm="SBO:0000252" compartment="i">
        <annotation>
          <rdf:RDF xmlns:rdf="http://www.w3.org/1999/02/22-rdf-syntax-ns#" xmlns:bqmodel="http://biomodels.net/model-qualifiers/" xmlns:bqbiol="http://biomodels.net/biology-qualifiers/">
            <rdf:Description rdf:about="#_57015040_698b_4e0b_a278_4242491a2b62">
              <bqbiol:isEncodedBy>
                <rdf:Bag>
                  <rdf:li rdf:resource="urn:miriam:kegg.genes:dme%3ADmel_CG7069"/>
                </rdf:Bag>
              </bqbiol:isEncodedBy>
              <bqbiol:is>
                <rdf:Bag>
                  <rdf:li rdf:resource="urn:miriam:uniprot:Q9VD23"/>
                </rdf:Bag>
              </bqbiol:is>
            </rdf:Description>
          </rdf:RDF>
        </annotation>
            </species>
      <species id="Dmel_CG7070_i" initialConcentration="1" name="Pyruvate kinase" metaid="_77c910c8_913a_4196_a8b2_789afe9f44ef" boundaryCondition="true" sboTerm="SBO:0000252" compartment="i">
        <annotation>
          <rdf:RDF xmlns:rdf="http://www.w3.org/1999/02/22-rdf-syntax-ns#" xmlns:bqmodel="http://biomodels.net/model-qualifiers/" xmlns:bqbiol="http://biomodels.net/biology-qualifiers/">
            <rdf:Description rdf:about="#_77c910c8_913a_4196_a8b2_789afe9f44ef">
              <bqbiol:isEncodedBy>
                <rdf:Bag>
                  <rdf:li rdf:resource="urn:miriam:kegg.genes:dme%3ADmel_CG7070"/>
                </rdf:Bag>
              </bqbiol:isEncodedBy>
              <bqbiol:is>
                <rdf:Bag>
                  <rdf:li rdf:resource="urn:miriam:uniprot:O62619"/>
                </rdf:Bag>
              </bqbiol:is>
            </rdf:Description>
          </rdf:RDF>
        </annotation>
            </species>
      <species id="Dmel_CG7362_i" initialConcentration="1" name="Pyruvate kinase" metaid="_83a2dcd5_99cc_44b5_9a79_7f62c5d3ba04" boundaryCondition="true" sboTerm="SBO:0000252" compartment="i">
        <annotation>
          <rdf:RDF xmlns:rdf="http://www.w3.org/1999/02/22-rdf-syntax-ns#" xmlns:bqmodel="http://biomodels.net/model-qualifiers/" xmlns:bqbiol="http://biomodels.net/biology-qualifiers/">
            <rdf:Description rdf:about="#_83a2dcd5_99cc_44b5_9a79_7f62c5d3ba04">
              <bqbiol:isEncodedBy>
                <rdf:Bag>
                  <rdf:li rdf:resource="urn:miriam:kegg.genes:dme%3ADmel_CG7362"/>
                </rdf:Bag>
              </bqbiol:isEncodedBy>
              <bqbiol:is>
                <rdf:Bag>
                  <rdf:li rdf:resource="urn:miriam:uniprot:Q9VFG4"/>
                </rdf:Bag>
              </bqbiol:is>
            </rdf:Description>
          </rdf:RDF>
        </annotation>
            </species>
      <species id="bigg_2pg_i" initialConcentration="1" charge="-3" name="2-phospho-D-glycerate" metaid="_aa4f8753_f351_4622_b03c_ab4a3f1bc7fa" sboTerm="SBO:0000247" compartment="i">
        <notes>
          <body xmlns="http://www.w3.org/1999/xhtml">
                <p>BIGG: 2pg</p>
                    <p>BIOPATH: 2-Phospho-D-glycerate</p>
                    <p>BRENDA: BG17975, BG17976</p>
                    <p>CHARGE: -3</p>
                    <p>CHEBI: 17835, 39868, 11651, 12986, 1267, 21028, 24344, 58289</p>
                    <p>FORMULA: C3H4O7P</p>
                    <p>HMDB: HMDB00362, HMDB03391</p>
                    <p>INCHI: InChI=1S/C3H7O7P/c4-1-2(3(5)6)10-11(7,8)9/h2,4H,1H2,(H,5,6)(H2,7,8,9)/p-3/t2-/m1/s1</p>
                    <p>KEGG: C00631</p>
                    <p>METACYC: 2-PG</p>
                    <p>MXNREF: MNXM275</p>
                    <p>REACTOME: 30485</p>
                    <p>SEED: cpd00482</p>
                    <p>SMILES: OC[C@@H](OP([O-])([O-])=O)C([O-])=O</p>
                    <p>UPA: UPC00631</p>
                    </body>
          
        </notes>
        <annotation>
          <rdf:RDF xmlns:rdf="http://www.w3.org/1999/02/22-rdf-syntax-ns#" xmlns:bqmodel="http://biomodels.net/model-qualifiers/" xmlns:bqbiol="http://biomodels.net/biology-qualifiers/">
            <rdf:Description rdf:about="#_aa4f8753_f351_4622_b03c_ab4a3f1bc7fa">
              <bqbiol:is>
                <rdf:Bag>
                  <rdf:li rdf:resource="urn:miriam:chebi:CHEBI%3A17835"/>
                  <rdf:li rdf:resource="urn:miriam:chebi:CHEBI%3A24344"/>
                  <rdf:li rdf:resource="urn:miriam:chebi:CHEBI%3A58289"/>
                </rdf:Bag>
              </bqbiol:is>
            </rdf:Description>
          </rdf:RDF>
        </annotation>
            </species>
      <species id="Dmel_CG17654_i" initialConcentration="1" name="Enolase" metaid="_83c76b67_ace1_4eeb_9a44_8ee0560ad16b" boundaryCondition="true" sboTerm="SBO:0000252" compartment="i">
        <annotation>
          <rdf:RDF xmlns:rdf="http://www.w3.org/1999/02/22-rdf-syntax-ns#" xmlns:bqmodel="http://biomodels.net/model-qualifiers/" xmlns:bqbiol="http://biomodels.net/biology-qualifiers/">
            <rdf:Description rdf:about="#_83c76b67_ace1_4eeb_9a44_8ee0560ad16b">
              <bqbiol:isEncodedBy>
                <rdf:Bag>
                  <rdf:li rdf:resource="urn:miriam:kegg.genes:dme%3ADmel_CG17654"/>
                </rdf:Bag>
              </bqbiol:isEncodedBy>
              <bqbiol:is>
                <rdf:Bag>
                  <rdf:li rdf:resource="urn:miriam:uniprot:P15007"/>
                </rdf:Bag>
              </bqbiol:is>
            </rdf:Description>
          </rdf:RDF>
        </annotation>
            </species>
      <species id="Dmel_CG17654_2_i" initialConcentration="1" name="Enolase, isoform F" metaid="_28ebc764_dc9c_43e0_a44d_3e0e234fb1b5" boundaryCondition="true" sboTerm="SBO:0000252" compartment="i">
        <annotation>
          <rdf:RDF xmlns:rdf="http://www.w3.org/1999/02/22-rdf-syntax-ns#" xmlns:bqmodel="http://biomodels.net/model-qualifiers/" xmlns:bqbiol="http://biomodels.net/biology-qualifiers/">
            <rdf:Description rdf:about="#_28ebc764_dc9c_43e0_a44d_3e0e234fb1b5">
              <bqbiol:isEncodedBy>
                <rdf:Bag>
                  <rdf:li rdf:resource="urn:miriam:kegg.genes:dme%3ADmel_CG17654"/>
                </rdf:Bag>
              </bqbiol:isEncodedBy>
              <bqbiol:is>
                <rdf:Bag>
                  <rdf:li rdf:resource="urn:miriam:uniprot:E1JHR5"/>
                </rdf:Bag>
              </bqbiol:is>
            </rdf:Description>
          </rdf:RDF>
        </annotation>
            </species>
      <species id="bigg_3pg_i" initialConcentration="1" charge="-3" name="3-phospho-D-glycerate" metaid="_f5389090_e499_441b_96b3_2a2dbcfc50ee" sboTerm="SBO:0000247" compartment="i">
        <notes>
          <body xmlns="http://www.w3.org/1999/xhtml">
                <p>BIGG: 3pg</p>
                    <p>BIOPATH: 3-Phospho-D-glycerate</p>
                    <p>BRENDA: BG17979, BG17981</p>
                    <p>CHARGE: -3</p>
                    <p>CHEBI: 17050, 11882, 40016, 24345, 1659, 17794, 12987, 11880, 11879, 1657, 21029, 57998, 58272</p>
                    <p>FORMULA: C3H4O7P</p>
                    <p>HMDB: HMDB00807</p>
                    <p>INCHI: InChI=1S/C3H7O7P/c4-2(3(5)6)1-10-11(7,8)9/h2,4H,1H2,(H,5,6)(H2,7,8,9)/p-3/t2-/m1/s1</p>
                    <p>KEGG: C00197, C00597</p>
                    <p>METACYC: G3P</p>
                    <p>MXNREF: MNXM126</p>
                    <p>REACTOME: 29728</p>
                    <p>SEED: cpd00169</p>
                    <p>SMILES: O[C@H](COP([O-])([O-])=O)C([O-])=O</p>
                    <p>UPA: UPC00197, UPC00597</p>
                    </body>
          
        </notes>
        <annotation>
          <rdf:RDF xmlns:rdf="http://www.w3.org/1999/02/22-rdf-syntax-ns#" xmlns:bqmodel="http://biomodels.net/model-qualifiers/" xmlns:bqbiol="http://biomodels.net/biology-qualifiers/">
            <rdf:Description rdf:about="#_f5389090_e499_441b_96b3_2a2dbcfc50ee">
              <bqbiol:is>
                <rdf:Bag>
                  <rdf:li rdf:resource="urn:miriam:chebi:CHEBI%3A17050"/>
                  <rdf:li rdf:resource="urn:miriam:chebi:CHEBI%3A17794"/>
                  <rdf:li rdf:resource="urn:miriam:chebi:CHEBI%3A57998"/>
                  <rdf:li rdf:resource="urn:miriam:chebi:CHEBI%3A58272"/>
                </rdf:Bag>
              </bqbiol:is>
            </rdf:Description>
          </rdf:RDF>
        </annotation>
            </species>
      <species id="Dmel_CG1721_i" initialConcentration="1" name="GH13304p" metaid="_d3991a8b_81e8_4bfa_94f2_81fdd183eb5f" boundaryCondition="true" sboTerm="SBO:0000252" compartment="i">
        <annotation>
          <rdf:RDF xmlns:rdf="http://www.w3.org/1999/02/22-rdf-syntax-ns#" xmlns:bqmodel="http://biomodels.net/model-qualifiers/" xmlns:bqbiol="http://biomodels.net/biology-qualifiers/">
            <rdf:Description rdf:about="#_d3991a8b_81e8_4bfa_94f2_81fdd183eb5f">
              <bqbiol:isEncodedBy>
                <rdf:Bag>
                  <rdf:li rdf:resource="urn:miriam:kegg.genes:dme%3ADmel_CG1721"/>
                </rdf:Bag>
              </bqbiol:isEncodedBy>
              <bqbiol:is>
                <rdf:Bag>
                  <rdf:li rdf:resource="urn:miriam:uniprot:Q9VAN7"/>
                </rdf:Bag>
              </bqbiol:is>
            </rdf:Description>
          </rdf:RDF>
        </annotation>
            </species>
      <species id="Dmel_CG17645_i" initialConcentration="1" name="Pglym87" metaid="_ae797ca5_386c_4c98_bdd6_032c6b9df6b1" boundaryCondition="true" sboTerm="SBO:0000252" compartment="i">
        <annotation>
          <rdf:RDF xmlns:rdf="http://www.w3.org/1999/02/22-rdf-syntax-ns#" xmlns:bqmodel="http://biomodels.net/model-qualifiers/" xmlns:bqbiol="http://biomodels.net/biology-qualifiers/">
            <rdf:Description rdf:about="#_ae797ca5_386c_4c98_bdd6_032c6b9df6b1">
              <bqbiol:isEncodedBy>
                <rdf:Bag>
                  <rdf:li rdf:resource="urn:miriam:kegg.genes:dme%3ADmel_CG17645"/>
                </rdf:Bag>
              </bqbiol:isEncodedBy>
              <bqbiol:is>
                <rdf:Bag>
                  <rdf:li rdf:resource="urn:miriam:uniprot:Q9VGB6"/>
                </rdf:Bag>
              </bqbiol:is>
            </rdf:Description>
          </rdf:RDF>
        </annotation>
            </species>
      <species id="bigg_13dpg_i" initialConcentration="1" charge="-4" name="3-phosphonato-D-glyceroyl phosphate(4-)" metaid="_04984a38_e187_4403_9913_a17d66226fff" sboTerm="SBO:0000247" compartment="i">
        <notes>
          <body xmlns="http://www.w3.org/1999/xhtml">
                <p>BIGG: 13dpg</p>
                    <p>BIOPATH: 1,3-Diphospho-D-glycerate</p>
                    <p>BRENDA: BG18032, BG87317</p>
                    <p>CHARGE: -4</p>
                    <p>CHEBI: 16001, 20189, 11881, 1658, 57604</p>
                    <p>FORMULA: C3H4O10P2</p>
                    <p>HMDB: HMDB01270</p>
                    <p>INCHI: InChI=1S/C3H8O10P2/c4-2(1-12-14(6,7)8)3(5)13-15(9,10)11/h2,4H,1H2,(H2,6,7,8)(H2,9,10,11)/p-4/t2-/m1/s1</p>
                    <p>KEGG: C00236</p>
                    <p>METACYC: DPG</p>
                    <p>MXNREF: MNXM261</p>
                    <p>REACTOME: 29800</p>
                    <p>SEED: cpd00203</p>
                    <p>SMILES: O[C@H](COP([O-])([O-])=O)C(=O)OP([O-])([O-])=O</p>
                    <p>UPA: UPC00236</p>
                    </body>
          
        </notes>
        <annotation>
          <rdf:RDF xmlns:rdf="http://www.w3.org/1999/02/22-rdf-syntax-ns#" xmlns:bqmodel="http://biomodels.net/model-qualifiers/" xmlns:bqbiol="http://biomodels.net/biology-qualifiers/">
            <rdf:Description rdf:about="#_04984a38_e187_4403_9913_a17d66226fff">
              <bqbiol:is>
                <rdf:Bag>
                  <rdf:li rdf:resource="urn:miriam:chebi:CHEBI%3A16001"/>
                  <rdf:li rdf:resource="urn:miriam:chebi:CHEBI%3A57604"/>
                </rdf:Bag>
              </bqbiol:is>
            </rdf:Description>
          </rdf:RDF>
        </annotation>
            </species>
      <species id="bigg_pi_i" initialConcentration="1" charge="-2" name="phosphate" metaid="_61b73937_b64a_45b2_b0d0_8729a6c63ba6" sboTerm="SBO:0000247" compartment="i">
        <notes>
          <body xmlns="http://www.w3.org/1999/xhtml">
                <p>BIGG: pi</p>
                    <p>BIOPATH: Phosphate, Phosphate_(protonated)</p>
                    <p>BRENDA: BG92038</p>
                    <p>CHARGE: -2</p>
                    <p>CHEBI: 18367, 7793, 45024, 14791, 24838, 26020, 26078, 32596, 34683, 35433, 34855, 32597, 37583, 37585, 39745, 39739, 29137, 43474, 43470, 29139, 4496, 63036, 63051, 9679</p>
                    <p>FORMULA: HO4P</p>
                    <p>HMDB: HMDB02142</p>
                    <p>INCHI: InChI=1S/H3O4P/c1-5(2,3)4/h(H3,1,2,3,4)/p-2</p>
                    <p>KEGG: C00009, D05467, C13556, C13558</p>
                    <p>METACYC: CPD0-1421, PHOSPHATE-GROUP, Pi</p>
                    <p>MXNREF: MNXM9</p>
                    <p>REACTOME: 113548, 2255331, 113550, 29372, 113551, 947590, 109277</p>
                    <p>SEED: cpd00009, cpd09463, cpd09464</p>
                    <p>SMILES: OP([O-])([O-])=O</p>
                    <p>UPA: UPC00009</p>
                    </body>
          
        </notes>
        <annotation>
          <rdf:RDF xmlns:rdf="http://www.w3.org/1999/02/22-rdf-syntax-ns#" xmlns:bqmodel="http://biomodels.net/model-qualifiers/" xmlns:bqbiol="http://biomodels.net/biology-qualifiers/">
            <rdf:Description rdf:about="#_61b73937_b64a_45b2_b0d0_8729a6c63ba6">
              <bqbiol:is>
                <rdf:Bag>
                  <rdf:li rdf:resource="urn:miriam:chebi:CHEBI%3A18367"/>
                  <rdf:li rdf:resource="urn:miriam:chebi:CHEBI%3A24838"/>
                  <rdf:li rdf:resource="urn:miriam:chebi:CHEBI%3A26020"/>
                  <rdf:li rdf:resource="urn:miriam:chebi:CHEBI%3A26078"/>
                  <rdf:li rdf:resource="urn:miriam:chebi:CHEBI%3A32596"/>
                  <rdf:li rdf:resource="urn:miriam:chebi:CHEBI%3A34683"/>
                  <rdf:li rdf:resource="urn:miriam:chebi:CHEBI%3A35433"/>
                  <rdf:li rdf:resource="urn:miriam:chebi:CHEBI%3A37583"/>
                  <rdf:li rdf:resource="urn:miriam:chebi:CHEBI%3A37585"/>
                  <rdf:li rdf:resource="urn:miriam:chebi:CHEBI%3A39745"/>
                  <rdf:li rdf:resource="urn:miriam:chebi:CHEBI%3A43474"/>
                  <rdf:li rdf:resource="urn:miriam:chebi:CHEBI%3A4496"/>
                  <rdf:li rdf:resource="urn:miriam:chebi:CHEBI%3A63036"/>
                  <rdf:li rdf:resource="urn:miriam:chebi:CHEBI%3A63051"/>
                  <rdf:li rdf:resource="urn:miriam:chebi:CHEBI%3A9679"/>
                </rdf:Bag>
              </bqbiol:is>
            </rdf:Description>
          </rdf:RDF>
        </annotation>
            </species>
      <species id="Dmel_CG12055_i" initialConcentration="1" name="Glyceraldehyde-3-phosphate dehydrogenase 1" metaid="_23ee5b28_e1e2_437c_a2e7_79eb13b66a60" boundaryCondition="true" sboTerm="SBO:0000252" compartment="i">
        <annotation>
          <rdf:RDF xmlns:rdf="http://www.w3.org/1999/02/22-rdf-syntax-ns#" xmlns:bqmodel="http://biomodels.net/model-qualifiers/" xmlns:bqbiol="http://biomodels.net/biology-qualifiers/">
            <rdf:Description rdf:about="#_23ee5b28_e1e2_437c_a2e7_79eb13b66a60">
              <bqbiol:isEncodedBy>
                <rdf:Bag>
                  <rdf:li rdf:resource="urn:miriam:kegg.genes:dme%3ADmel_CG12055"/>
                </rdf:Bag>
              </bqbiol:isEncodedBy>
              <bqbiol:is>
                <rdf:Bag>
                  <rdf:li rdf:resource="urn:miriam:uniprot:P07486"/>
                </rdf:Bag>
              </bqbiol:is>
            </rdf:Description>
          </rdf:RDF>
        </annotation>
            </species>
      <species id="Dmel_CG8893_i" initialConcentration="1" name="Glyceraldehyde-3-phosphate dehydrogenase 2" metaid="_7606d6d5_29c8_4a43_9f1f_ce889713ffc4" boundaryCondition="true" sboTerm="SBO:0000252" compartment="i">
        <annotation>
          <rdf:RDF xmlns:rdf="http://www.w3.org/1999/02/22-rdf-syntax-ns#" xmlns:bqmodel="http://biomodels.net/model-qualifiers/" xmlns:bqbiol="http://biomodels.net/biology-qualifiers/">
            <rdf:Description rdf:about="#_7606d6d5_29c8_4a43_9f1f_ce889713ffc4">
              <bqbiol:isEncodedBy>
                <rdf:Bag>
                  <rdf:li rdf:resource="urn:miriam:kegg.genes:dme%3ADmel_CG8893"/>
                </rdf:Bag>
              </bqbiol:isEncodedBy>
              <bqbiol:is>
                <rdf:Bag>
                  <rdf:li rdf:resource="urn:miriam:uniprot:P07487"/>
                </rdf:Bag>
              </bqbiol:is>
            </rdf:Description>
          </rdf:RDF>
        </annotation>
            </species>
      <species id="Dmel_CG9010_i" initialConcentration="1" name="CG9010" metaid="_64d8e377_c1ea_4e7e_bdef_c1b4eb73b10b" boundaryCondition="true" sboTerm="SBO:0000252" compartment="i">
        <annotation>
          <rdf:RDF xmlns:rdf="http://www.w3.org/1999/02/22-rdf-syntax-ns#" xmlns:bqmodel="http://biomodels.net/model-qualifiers/" xmlns:bqbiol="http://biomodels.net/biology-qualifiers/">
            <rdf:Description rdf:about="#_64d8e377_c1ea_4e7e_bdef_c1b4eb73b10b">
              <bqbiol:isEncodedBy>
                <rdf:Bag>
                  <rdf:li rdf:resource="urn:miriam:kegg.genes:dme%3ADmel_CG9010"/>
                </rdf:Bag>
              </bqbiol:isEncodedBy>
              <bqbiol:is>
                <rdf:Bag>
                  <rdf:li rdf:resource="urn:miriam:uniprot:Q7JY07"/>
                </rdf:Bag>
              </bqbiol:is>
            </rdf:Description>
          </rdf:RDF>
        </annotation>
            </species>
      <species id="Dmel_CG2171_i" initialConcentration="1" name="Triosephosphate isomerase" metaid="_475c2677_f521_4afe_8477_a687dac0354b" boundaryCondition="true" sboTerm="SBO:0000252" compartment="i">
        <annotation>
          <rdf:RDF xmlns:rdf="http://www.w3.org/1999/02/22-rdf-syntax-ns#" xmlns:bqmodel="http://biomodels.net/model-qualifiers/" xmlns:bqbiol="http://biomodels.net/biology-qualifiers/">
            <rdf:Description rdf:about="#_475c2677_f521_4afe_8477_a687dac0354b">
              <bqbiol:isEncodedBy>
                <rdf:Bag>
                  <rdf:li rdf:resource="urn:miriam:kegg.genes:dme%3ADmel_CG2171"/>
                </rdf:Bag>
              </bqbiol:isEncodedBy>
              <bqbiol:is>
                <rdf:Bag>
                  <rdf:li rdf:resource="urn:miriam:uniprot:P29613"/>
                </rdf:Bag>
              </bqbiol:is>
            </rdf:Description>
          </rdf:RDF>
        </annotation>
            </species>
      <species id="bigg_f6p_i" initialConcentration="1" charge="-2" name="beta-D-fructofuranose 6-phosphate(2-)" metaid="_f7afd58b_a5df_4761_ab26_559dbafeb514" sboTerm="SBO:0000247" compartment="i">
        <notes>
          <body xmlns="http://www.w3.org/1999/xhtml">
                <p>BIGG: f6p, f6p-B</p>
                    <p>BIOPATH: beta-D-Fructose_6-phosphate</p>
                    <p>BRENDA: BG22637, BG56501</p>
                    <p>CHARGE: -2</p>
                    <p>CHEBI: 16084, 10375, 42378, 22768, 12352, 45804, 57634, 61527, 61553</p>
                    <p>FORMULA: C6H11O9P</p>
                    <p>HMDB: HMDB03971</p>
                    <p>INCHI: InChI=1S/C6H13O9P/c7-2-6(10)5(9)4(8)3(15-6)1-14-16(11,12)13/h3-5,7-10H,1-2H2,(H2,11,12,13)/p-2/t3-,4-,5+,6-/m1/s1</p>
                    <p>KEGG: C00085, C05345</p>
                    <p>METACYC: FRUCTOSE-6P</p>
                    <p>MXNREF: MNXM89621</p>
                    <p>SEED: cpd00072</p>
                    <p>SMILES: OC[C@@]1(O)O[C@H](COP([O-])([O-])=O)[C@@H](O)[C@@H]1O</p>
                    <p>UPA: UPC00085, UPC05345</p>
                    </body>
          
        </notes>
        <annotation>
          <rdf:RDF xmlns:rdf="http://www.w3.org/1999/02/22-rdf-syntax-ns#" xmlns:bqmodel="http://biomodels.net/model-qualifiers/" xmlns:bqbiol="http://biomodels.net/biology-qualifiers/">
            <rdf:Description rdf:about="#_f7afd58b_a5df_4761_ab26_559dbafeb514">
              <bqbiol:is>
                <rdf:Bag>
                  <rdf:li rdf:resource="urn:miriam:chebi:CHEBI%3A16084"/>
                  <rdf:li rdf:resource="urn:miriam:chebi:CHEBI%3A45804"/>
                  <rdf:li rdf:resource="urn:miriam:chebi:CHEBI%3A57634"/>
                  <rdf:li rdf:resource="urn:miriam:chebi:CHEBI%3A61527"/>
                  <rdf:li rdf:resource="urn:miriam:chebi:CHEBI%3A61553"/>
                </rdf:Bag>
              </bqbiol:is>
            </rdf:Description>
          </rdf:RDF>
        </annotation>
            </species>
      <species id="Dmel_CG4001_i" initialConcentration="1" name="6-phosphofructokinase" metaid="_9653a362_5f8c_4f00_84d3_79458868682f" boundaryCondition="true" sboTerm="SBO:0000252" compartment="i">
        <annotation>
          <rdf:RDF xmlns:rdf="http://www.w3.org/1999/02/22-rdf-syntax-ns#" xmlns:bqmodel="http://biomodels.net/model-qualifiers/" xmlns:bqbiol="http://biomodels.net/biology-qualifiers/">
            <rdf:Description rdf:about="#_9653a362_5f8c_4f00_84d3_79458868682f">
              <bqbiol:isEncodedBy>
                <rdf:Bag>
                  <rdf:li rdf:resource="urn:miriam:kegg.genes:dme%3ADmel_CG4001"/>
                </rdf:Bag>
              </bqbiol:isEncodedBy>
              <bqbiol:is>
                <rdf:Bag>
                  <rdf:li rdf:resource="urn:miriam:uniprot:P52034"/>
                </rdf:Bag>
              </bqbiol:is>
            </rdf:Description>
          </rdf:RDF>
        </annotation>
            </species>
      <species id="Dmel_CG4001_2_i" initialConcentration="1" name="6-phosphofructokinase" metaid="_8a5fa48a_5cb4_4d18_8d0d_ecea235762ac" boundaryCondition="true" sboTerm="SBO:0000252" compartment="i">
        <annotation>
          <rdf:RDF xmlns:rdf="http://www.w3.org/1999/02/22-rdf-syntax-ns#" xmlns:bqmodel="http://biomodels.net/model-qualifiers/" xmlns:bqbiol="http://biomodels.net/biology-qualifiers/">
            <rdf:Description rdf:about="#_8a5fa48a_5cb4_4d18_8d0d_ecea235762ac">
              <bqbiol:isEncodedBy>
                <rdf:Bag>
                  <rdf:li rdf:resource="urn:miriam:kegg.genes:dme%3ADmel_CG4001"/>
                </rdf:Bag>
              </bqbiol:isEncodedBy>
              <bqbiol:is>
                <rdf:Bag>
                  <rdf:li rdf:resource="urn:miriam:uniprot:C7LA80"/>
                </rdf:Bag>
              </bqbiol:is>
            </rdf:Description>
          </rdf:RDF>
        </annotation>
            </species>
      <species id="Dmel_CG4001_3_i" initialConcentration="1" name="6-phosphofructokinase" metaid="_7aef172d_feee_4c06_a7cf_ddeb571b101e" boundaryCondition="true" sboTerm="SBO:0000252" compartment="i">
        <annotation>
          <rdf:RDF xmlns:rdf="http://www.w3.org/1999/02/22-rdf-syntax-ns#" xmlns:bqmodel="http://biomodels.net/model-qualifiers/" xmlns:bqbiol="http://biomodels.net/biology-qualifiers/">
            <rdf:Description rdf:about="#_7aef172d_feee_4c06_a7cf_ddeb571b101e">
              <bqbiol:isEncodedBy>
                <rdf:Bag>
                  <rdf:li rdf:resource="urn:miriam:kegg.genes:dme%3ADmel_CG4001"/>
                </rdf:Bag>
              </bqbiol:isEncodedBy>
              <bqbiol:is>
                <rdf:Bag>
                  <rdf:li rdf:resource="urn:miriam:uniprot:H5V888"/>
                </rdf:Bag>
              </bqbiol:is>
            </rdf:Description>
          </rdf:RDF>
        </annotation>
            </species>
      <species id="Dmel_CG31692_i" initialConcentration="1" name="Fructose-1,6-bisphosphatase" metaid="_6a422b37_0448_4de9_8cb1_8d1fcc0dbbf9" boundaryCondition="true" sboTerm="SBO:0000252" compartment="i">
        <annotation>
          <rdf:RDF xmlns:rdf="http://www.w3.org/1999/02/22-rdf-syntax-ns#" xmlns:bqmodel="http://biomodels.net/model-qualifiers/" xmlns:bqbiol="http://biomodels.net/biology-qualifiers/">
            <rdf:Description rdf:about="#_6a422b37_0448_4de9_8cb1_8d1fcc0dbbf9">
              <bqbiol:isEncodedBy>
                <rdf:Bag>
                  <rdf:li rdf:resource="urn:miriam:kegg.genes:dme%3ADmel_CG31692"/>
                </rdf:Bag>
              </bqbiol:isEncodedBy>
              <bqbiol:is>
                <rdf:Bag>
                  <rdf:li rdf:resource="urn:miriam:uniprot:Q9VIS3"/>
                </rdf:Bag>
              </bqbiol:is>
            </rdf:Description>
          </rdf:RDF>
        </annotation>
            </species>
      <species id="Dmel_CG31692_2_i" initialConcentration="1" name="Fructose-1,6-bisphosphatase, isoform B" metaid="_bfa455bf_2ac1_41bb_bb4f_117497d3c1c2" boundaryCondition="true" sboTerm="SBO:0000252" compartment="i">
        <annotation>
          <rdf:RDF xmlns:rdf="http://www.w3.org/1999/02/22-rdf-syntax-ns#" xmlns:bqmodel="http://biomodels.net/model-qualifiers/" xmlns:bqbiol="http://biomodels.net/biology-qualifiers/">
            <rdf:Description rdf:about="#_bfa455bf_2ac1_41bb_bb4f_117497d3c1c2">
              <bqbiol:isEncodedBy>
                <rdf:Bag>
                  <rdf:li rdf:resource="urn:miriam:kegg.genes:dme%3ADmel_CG31692"/>
                </rdf:Bag>
              </bqbiol:isEncodedBy>
              <bqbiol:is>
                <rdf:Bag>
                  <rdf:li rdf:resource="urn:miriam:uniprot:Q7KT33"/>
                </rdf:Bag>
              </bqbiol:is>
            </rdf:Description>
          </rdf:RDF>
        </annotation>
            </species>
      <species id="MNXM215_i" initialConcentration="1" charge="-2" name="alpha-D-glucose 6-phosphate(2-)" metaid="_173ffb11_06d8_44ff_a0bf_21319f8bb121" sboTerm="SBO:0000247" compartment="i">
        <notes>
          <body xmlns="http://www.w3.org/1999/xhtml">
                <p>BRENDA: BG22645</p>
                    <p>CHARGE: -2</p>
                    <p>CHEBI: 17665, 42748, 12321, 10245, 22389, 58225</p>
                    <p>FORMULA: C6H11O9P</p>
                    <p>INCHI: InChI=1S/C6H13O9P/c7-3-2(1-14-16(11,12)13)15-6(10)5(9)4(3)8/h2-10H,1H2,(H2,11,12,13)/p-2/t2-,3-,4+,5-,6+/m1/s1</p>
                    <p>KEGG: C00668</p>
                    <p>METACYC: ALPHA-GLC-6-P</p>
                    <p>MXNREF: MNXM215</p>
                    <p>REACTOME: 30537, 113782</p>
                    <p>SMILES: O[C@H]1O[C@H](COP([O-])([O-])=O)[C@@H](O)[C@H](O)[C@H]1O</p>
                    </body>
          
        </notes>
        <annotation>
          <rdf:RDF xmlns:rdf="http://www.w3.org/1999/02/22-rdf-syntax-ns#" xmlns:bqmodel="http://biomodels.net/model-qualifiers/" xmlns:bqbiol="http://biomodels.net/biology-qualifiers/">
            <rdf:Description rdf:about="#_173ffb11_06d8_44ff_a0bf_21319f8bb121">
              <bqbiol:is>
                <rdf:Bag>
                  <rdf:li rdf:resource="urn:miriam:chebi:CHEBI%3A17665"/>
                  <rdf:li rdf:resource="urn:miriam:chebi:CHEBI%3A58225"/>
                </rdf:Bag>
              </bqbiol:is>
            </rdf:Description>
          </rdf:RDF>
        </annotation>
            </species>
      <species id="Dmel_CG8251_i" initialConcentration="1" name="Glucose-6-phosphate isomerase" metaid="_5608dbb1_a9b6_4edd_86ac_d2ccc1fe07ea" boundaryCondition="true" sboTerm="SBO:0000252" compartment="i">
        <annotation>
          <rdf:RDF xmlns:rdf="http://www.w3.org/1999/02/22-rdf-syntax-ns#" xmlns:bqmodel="http://biomodels.net/model-qualifiers/" xmlns:bqbiol="http://biomodels.net/biology-qualifiers/">
            <rdf:Description rdf:about="#_5608dbb1_a9b6_4edd_86ac_d2ccc1fe07ea">
              <bqbiol:isEncodedBy>
                <rdf:Bag>
                  <rdf:li rdf:resource="urn:miriam:kegg.genes:dme%3ADmel_CG8251"/>
                </rdf:Bag>
              </bqbiol:isEncodedBy>
              <bqbiol:is>
                <rdf:Bag>
                  <rdf:li rdf:resource="urn:miriam:uniprot:P52029"/>
                </rdf:Bag>
              </bqbiol:is>
            </rdf:Description>
          </rdf:RDF>
        </annotation>
            </species>
      <species id="bigg_g1p_i" initialConcentration="1" charge="-2" name="alpha-D-glucose 1-phosphate(2-)" metaid="_1c480de0_c81a_4da3_8758_471a69cdef4f" sboTerm="SBO:0000247" compartment="i">
        <notes>
          <body xmlns="http://www.w3.org/1999/xhtml">
                <p>BIGG: g1p</p>
                    <p>BRENDA: BG22605</p>
                    <p>CHARGE: -2</p>
                    <p>CHEBI: 29042, 12320, 42623, 21004, 10246, 12970, 58601</p>
                    <p>FORMULA: C6H11O9P</p>
                    <p>INCHI: InChI=1S/C6H13O9P/c7-1-2-3(8)4(9)5(10)6(14-2)15-16(11,12)13/h2-10H,1H2,(H2,11,12,13)/p-2/t2-,3-,4+,5-,6-/m1/s1</p>
                    <p>KEGG: C00103</p>
                    <p>METACYC: GLC-1-P</p>
                    <p>MXNREF: MNXM89588</p>
                    <p>SEED: cpd00089</p>
                    <p>SMILES: OC[C@H]1O[C@H](OP([O-])([O-])=O)[C@H](O)[C@@H](O)[C@@H]1O</p>
                    <p>UPA: UPC00103</p>
                    </body>
          
        </notes>
        <annotation>
          <rdf:RDF xmlns:rdf="http://www.w3.org/1999/02/22-rdf-syntax-ns#" xmlns:bqmodel="http://biomodels.net/model-qualifiers/" xmlns:bqbiol="http://biomodels.net/biology-qualifiers/">
            <rdf:Description rdf:about="#_1c480de0_c81a_4da3_8758_471a69cdef4f">
              <bqbiol:is>
                <rdf:Bag>
                  <rdf:li rdf:resource="urn:miriam:chebi:CHEBI%3A29042"/>
                  <rdf:li rdf:resource="urn:miriam:chebi:CHEBI%3A58601"/>
                </rdf:Bag>
              </bqbiol:is>
            </rdf:Description>
          </rdf:RDF>
        </annotation>
            </species>
      <species id="Dmel_CG5165_i" initialConcentration="1" name="Phosphoglucomutase" metaid="_83397b2b_ba52_43c5_b2d0_1248cb9136bc" boundaryCondition="true" sboTerm="SBO:0000252" compartment="i">
        <annotation>
          <rdf:RDF xmlns:rdf="http://www.w3.org/1999/02/22-rdf-syntax-ns#" xmlns:bqmodel="http://biomodels.net/model-qualifiers/" xmlns:bqbiol="http://biomodels.net/biology-qualifiers/">
            <rdf:Description rdf:about="#_83397b2b_ba52_43c5_b2d0_1248cb9136bc">
              <bqbiol:isEncodedBy>
                <rdf:Bag>
                  <rdf:li rdf:resource="urn:miriam:kegg.genes:dme%3ADmel_CG5165"/>
                </rdf:Bag>
              </bqbiol:isEncodedBy>
              <bqbiol:is>
                <rdf:Bag>
                  <rdf:li rdf:resource="urn:miriam:uniprot:Q9VUY9"/>
                </rdf:Bag>
              </bqbiol:is>
            </rdf:Description>
          </rdf:RDF>
        </annotation>
            </species>
      <species id="Dmel_CG8073_i" initialConcentration="1" name="Phosphomannomutase 45A, isoform A" metaid="_22fa3cdc_e628_4960_b933_f3391ebcb40a" boundaryCondition="true" sboTerm="SBO:0000252" compartment="i">
        <annotation>
          <rdf:RDF xmlns:rdf="http://www.w3.org/1999/02/22-rdf-syntax-ns#" xmlns:bqmodel="http://biomodels.net/model-qualifiers/" xmlns:bqbiol="http://biomodels.net/biology-qualifiers/">
            <rdf:Description rdf:about="#_22fa3cdc_e628_4960_b933_f3391ebcb40a">
              <bqbiol:isEncodedBy>
                <rdf:Bag>
                  <rdf:li rdf:resource="urn:miriam:kegg.genes:dme%3ADmel_CG8073"/>
                </rdf:Bag>
              </bqbiol:isEncodedBy>
              <bqbiol:is>
                <rdf:Bag>
                  <rdf:li rdf:resource="urn:miriam:uniprot:A1Z7P1"/>
                </rdf:Bag>
              </bqbiol:is>
            </rdf:Description>
          </rdf:RDF>
        </annotation>
            </species>
      <species id="Dmel_CG8073_2_i" initialConcentration="1" name="Phosphomannomutase 45A, isoform B" metaid="_2ebf7d15_48af_4814_86d7_fd48ef0dcbdf" boundaryCondition="true" sboTerm="SBO:0000252" compartment="i">
        <annotation>
          <rdf:RDF xmlns:rdf="http://www.w3.org/1999/02/22-rdf-syntax-ns#" xmlns:bqmodel="http://biomodels.net/model-qualifiers/" xmlns:bqbiol="http://biomodels.net/biology-qualifiers/">
            <rdf:Description rdf:about="#_2ebf7d15_48af_4814_86d7_fd48ef0dcbdf">
              <bqbiol:isEncodedBy>
                <rdf:Bag>
                  <rdf:li rdf:resource="urn:miriam:kegg.genes:dme%3ADmel_CG8073"/>
                </rdf:Bag>
              </bqbiol:isEncodedBy>
              <bqbiol:is>
                <rdf:Bag>
                  <rdf:li rdf:resource="urn:miriam:uniprot:A1Z7P0"/>
                </rdf:Bag>
              </bqbiol:is>
            </rdf:Description>
          </rdf:RDF>
        </annotation>
            </species>
      <species id="bigg_g6p_i" initialConcentration="1" charge="-2" name="beta-D-glucose 6-phosphate(2-)" metaid="_29347539_ac52_4fc8_849f_7bf057b92725" sboTerm="SBO:0000247" compartment="i">
        <notes>
          <body xmlns="http://www.w3.org/1999/xhtml">
                <p>BIGG: g6p</p>
                    <p>BRENDA: BG22626, BG22646</p>
                    <p>CHARGE: -2</p>
                    <p>CHEBI: 17719, 41041, 12375, 10399, 22797, 4170, 58247, 61548</p>
                    <p>FORMULA: C6H11O9P</p>
                    <p>HMDB: HMDB01401, HMDB01549, HMDB06793, HMDB03498</p>
                    <p>INCHI: InChI=1S/C6H13O9P/c7-3-2(1-14-16(11,12)13)15-6(10)5(9)4(3)8/h2-10H,1H2,(H2,11,12,13)/p-2/t2-,3-,4+,5-,6-/m1/s1</p>
                    <p>KEGG: C00092, C01172</p>
                    <p>METACYC: D-glucose-6-phosphate, GLC-6-P</p>
                    <p>MXNREF: MNXM508</p>
                    <p>REACTOME: 1629756</p>
                    <p>SEED: cpd00079</p>
                    <p>SMILES: O[C@@H]1O[C@H](COP([O-])([O-])=O)[C@@H](O)[C@H](O)[C@H]1O</p>
                    <p>UPA: UPC00092</p>
                    </body>
          
        </notes>
        <annotation>
          <rdf:RDF xmlns:rdf="http://www.w3.org/1999/02/22-rdf-syntax-ns#" xmlns:bqmodel="http://biomodels.net/model-qualifiers/" xmlns:bqbiol="http://biomodels.net/biology-qualifiers/">
            <rdf:Description rdf:about="#_29347539_ac52_4fc8_849f_7bf057b92725">
              <bqbiol:is>
                <rdf:Bag>
                  <rdf:li rdf:resource="urn:miriam:chebi:CHEBI%3A17719"/>
                  <rdf:li rdf:resource="urn:miriam:chebi:CHEBI%3A4170"/>
                  <rdf:li rdf:resource="urn:miriam:chebi:CHEBI%3A58247"/>
                  <rdf:li rdf:resource="urn:miriam:chebi:CHEBI%3A61548"/>
                </rdf:Bag>
              </bqbiol:is>
            </rdf:Description>
          </rdf:RDF>
        </annotation>
            </species>
      <species id="MNXM105_i" initialConcentration="1" charge="0" name="beta-D-glucose" metaid="_95df99c6_6daf_410b_8a32_7765c280b4f3" sboTerm="SBO:0000247" compartment="i">
        <notes>
          <body xmlns="http://www.w3.org/1999/xhtml">
                <p>BRENDA: BG22343</p>
                    <p>CHARGE: 0</p>
                    <p>CHEBI: 15903, 12373, 41140, 22795, 10397</p>
                    <p>FORMULA: C6H12O6</p>
                    <p>HMDB: HMDB00516, HMDB03340</p>
                    <p>INCHI: InChI=1S/C6H12O6/c7-1-2-3(8)4(9)5(10)6(11)12-2/h2-11H,1H2/t2-,3-,4+,5-,6-/m1/s1</p>
                    <p>KEGG: C00221</p>
                    <p>METACYC: GLC</p>
                    <p>MXNREF: MNXM105</p>
                    <p>SEED: cpd00190</p>
                    <p>SMILES: OC[C@H]1O[C@@H](O)[C@H](O)[C@@H](O)[C@@H]1O</p>
                    <p>UPA: UPC00221</p>
                    </body>
          
        </notes>
        <annotation>
          <rdf:RDF xmlns:rdf="http://www.w3.org/1999/02/22-rdf-syntax-ns#" xmlns:bqmodel="http://biomodels.net/model-qualifiers/" xmlns:bqbiol="http://biomodels.net/biology-qualifiers/">
            <rdf:Description rdf:about="#_95df99c6_6daf_410b_8a32_7765c280b4f3">
              <bqbiol:is>
                <rdf:Bag>
                  <rdf:li rdf:resource="urn:miriam:chebi:CHEBI%3A15903"/>
                </rdf:Bag>
              </bqbiol:is>
            </rdf:Description>
          </rdf:RDF>
        </annotation>
            </species>
      <species id="Dmel_CG3001_i" initialConcentration="1" name="Hexokinase A, isoform B" metaid="_8ef3d7f8_1155_4393_b3cc_867ab4cfacf9" boundaryCondition="true" sboTerm="SBO:0000252" compartment="i">
        <annotation>
          <rdf:RDF xmlns:rdf="http://www.w3.org/1999/02/22-rdf-syntax-ns#" xmlns:bqmodel="http://biomodels.net/model-qualifiers/" xmlns:bqbiol="http://biomodels.net/biology-qualifiers/">
            <rdf:Description rdf:about="#_8ef3d7f8_1155_4393_b3cc_867ab4cfacf9">
              <bqbiol:isEncodedBy>
                <rdf:Bag>
                  <rdf:li rdf:resource="urn:miriam:kegg.genes:dme%3ADmel_CG3001"/>
                </rdf:Bag>
              </bqbiol:isEncodedBy>
              <bqbiol:is>
                <rdf:Bag>
                  <rdf:li rdf:resource="urn:miriam:uniprot:Q9GNH8"/>
                </rdf:Bag>
              </bqbiol:is>
            </rdf:Description>
          </rdf:RDF>
        </annotation>
            </species>
      <species id="Dmel_CG3001_2_i" initialConcentration="1" name="Hexokinase A, isoform A" metaid="_79738928_f041_48a6_9df0_e0f8f4736c84" boundaryCondition="true" sboTerm="SBO:0000252" compartment="i">
        <annotation>
          <rdf:RDF xmlns:rdf="http://www.w3.org/1999/02/22-rdf-syntax-ns#" xmlns:bqmodel="http://biomodels.net/model-qualifiers/" xmlns:bqbiol="http://biomodels.net/biology-qualifiers/">
            <rdf:Description rdf:about="#_79738928_f041_48a6_9df0_e0f8f4736c84">
              <bqbiol:isEncodedBy>
                <rdf:Bag>
                  <rdf:li rdf:resource="urn:miriam:kegg.genes:dme%3ADmel_CG3001"/>
                </rdf:Bag>
              </bqbiol:isEncodedBy>
              <bqbiol:is>
                <rdf:Bag>
                  <rdf:li rdf:resource="urn:miriam:uniprot:Q9W330"/>
                </rdf:Bag>
              </bqbiol:is>
            </rdf:Description>
          </rdf:RDF>
        </annotation>
            </species>
      <species id="Dmel_CG32849_i" initialConcentration="1" name="Hexokinase type 2" metaid="_3f2744ed_1dcb_48c5_baac_53fc3deb3767" boundaryCondition="true" sboTerm="SBO:0000252" compartment="i">
        <annotation>
          <rdf:RDF xmlns:rdf="http://www.w3.org/1999/02/22-rdf-syntax-ns#" xmlns:bqmodel="http://biomodels.net/model-qualifiers/" xmlns:bqbiol="http://biomodels.net/biology-qualifiers/">
            <rdf:Description rdf:about="#_3f2744ed_1dcb_48c5_baac_53fc3deb3767">
              <bqbiol:isEncodedBy>
                <rdf:Bag>
                  <rdf:li rdf:resource="urn:miriam:kegg.genes:dme%3ADmel_CG32849"/>
                </rdf:Bag>
              </bqbiol:isEncodedBy>
              <bqbiol:is>
                <rdf:Bag>
                  <rdf:li rdf:resource="urn:miriam:uniprot:Q9NFT7"/>
                </rdf:Bag>
              </bqbiol:is>
            </rdf:Description>
          </rdf:RDF>
        </annotation>
            </species>
      <species id="Dmel_CG33102_i" initialConcentration="1" name="Hexokinase type 1" metaid="_5bd366a9_a766_4daa_8096_669c6a4ead72" boundaryCondition="true" sboTerm="SBO:0000252" compartment="i">
        <annotation>
          <rdf:RDF xmlns:rdf="http://www.w3.org/1999/02/22-rdf-syntax-ns#" xmlns:bqmodel="http://biomodels.net/model-qualifiers/" xmlns:bqbiol="http://biomodels.net/biology-qualifiers/">
            <rdf:Description rdf:about="#_5bd366a9_a766_4daa_8096_669c6a4ead72">
              <bqbiol:isEncodedBy>
                <rdf:Bag>
                  <rdf:li rdf:resource="urn:miriam:kegg.genes:dme%3ADmel_CG33102"/>
                </rdf:Bag>
              </bqbiol:isEncodedBy>
              <bqbiol:is>
                <rdf:Bag>
                  <rdf:li rdf:resource="urn:miriam:uniprot:Q9NFT9"/>
                </rdf:Bag>
              </bqbiol:is>
            </rdf:Description>
          </rdf:RDF>
        </annotation>
            </species>
      <species id="Dmel_CG8094_i" initialConcentration="1" name="Hexokinase C" metaid="_3f6de9d5_c01a_4403_9a47_25c65f3a58f3" boundaryCondition="true" sboTerm="SBO:0000252" compartment="i">
        <annotation>
          <rdf:RDF xmlns:rdf="http://www.w3.org/1999/02/22-rdf-syntax-ns#" xmlns:bqmodel="http://biomodels.net/model-qualifiers/" xmlns:bqbiol="http://biomodels.net/biology-qualifiers/">
            <rdf:Description rdf:about="#_3f6de9d5_c01a_4403_9a47_25c65f3a58f3">
              <bqbiol:isEncodedBy>
                <rdf:Bag>
                  <rdf:li rdf:resource="urn:miriam:kegg.genes:dme%3ADmel_CG8094"/>
                </rdf:Bag>
              </bqbiol:isEncodedBy>
              <bqbiol:is>
                <rdf:Bag>
                  <rdf:li rdf:resource="urn:miriam:uniprot:Q7JYW9"/>
                </rdf:Bag>
              </bqbiol:is>
            </rdf:Description>
          </rdf:RDF>
        </annotation>
            </species>
      <species id="Dmel_CG9008_i" initialConcentration="1" name="CG9008, isoform A" metaid="_6d64a0ba_0b7c_4cf5_9019_dd41fcdeeb6d" boundaryCondition="true" sboTerm="SBO:0000252" compartment="i">
        <annotation>
          <rdf:RDF xmlns:rdf="http://www.w3.org/1999/02/22-rdf-syntax-ns#" xmlns:bqmodel="http://biomodels.net/model-qualifiers/" xmlns:bqbiol="http://biomodels.net/biology-qualifiers/">
            <rdf:Description rdf:about="#_6d64a0ba_0b7c_4cf5_9019_dd41fcdeeb6d">
              <bqbiol:isEncodedBy>
                <rdf:Bag>
                  <rdf:li rdf:resource="urn:miriam:kegg.genes:dme%3ADmel_CG9008"/>
                </rdf:Bag>
              </bqbiol:isEncodedBy>
              <bqbiol:is>
                <rdf:Bag>
                  <rdf:li rdf:resource="urn:miriam:uniprot:Q9V3D1"/>
                </rdf:Bag>
              </bqbiol:is>
            </rdf:Description>
          </rdf:RDF>
        </annotation>
            </species>
      <species id="Dmel_CG9008_2_i" initialConcentration="1" name="CG9008, isoform B" metaid="_286538ea_1e88_4de9_8cc2_91a0629162c5" boundaryCondition="true" sboTerm="SBO:0000252" compartment="i">
        <annotation>
          <rdf:RDF xmlns:rdf="http://www.w3.org/1999/02/22-rdf-syntax-ns#" xmlns:bqmodel="http://biomodels.net/model-qualifiers/" xmlns:bqbiol="http://biomodels.net/biology-qualifiers/">
            <rdf:Description rdf:about="#_286538ea_1e88_4de9_8cc2_91a0629162c5">
              <bqbiol:isEncodedBy>
                <rdf:Bag>
                  <rdf:li rdf:resource="urn:miriam:kegg.genes:dme%3ADmel_CG9008"/>
                </rdf:Bag>
              </bqbiol:isEncodedBy>
              <bqbiol:is>
                <rdf:Bag>
                  <rdf:li rdf:resource="urn:miriam:uniprot:Q8IP67"/>
                </rdf:Bag>
              </bqbiol:is>
            </rdf:Description>
          </rdf:RDF>
        </annotation>
            </species>
      <species id="MNXM99_i" initialConcentration="1" charge="0" name="alpha-D-glucose" metaid="_60a8d881_6f7f_4a53_92b1_a8bc4956e585" sboTerm="SBO:0000247" compartment="i">
        <notes>
          <body xmlns="http://www.w3.org/1999/xhtml">
                <p>BRENDA: BG36534</p>
                    <p>CHARGE: 0</p>
                    <p>CHEBI: 15444, 18503, 138, 10809, 17925, 40557, 42802, 10242, 22386, 12318</p>
                    <p>FORMULA: C6H12O6</p>
                    <p>HMDB: HMDB03345</p>
                    <p>INCHI: InChI=1S/C6H12O6/c7-1-2-3(8)4(9)5(10)6(11)12-2/h2-11H,1H2/t2-,3-,4+,5-,6+/m1/s1</p>
                    <p>KEGG: C00267, D02325</p>
                    <p>METACYC: 1-4-alpha-D-Glucan, ALPHA-GLUCOSE</p>
                    <p>MXNREF: MNXM99</p>
                    <p>REACTOME: 70115, 70113, 113780, 964746, 1605745, 868632, 868686</p>
                    <p>SMILES: OC[C@H]1O[C@H](O)[C@H](O)[C@@H](O)[C@@H]1O</p>
                    </body>
          
        </notes>
        <annotation>
          <rdf:RDF xmlns:rdf="http://www.w3.org/1999/02/22-rdf-syntax-ns#" xmlns:bqmodel="http://biomodels.net/model-qualifiers/" xmlns:bqbiol="http://biomodels.net/biology-qualifiers/">
            <rdf:Description rdf:about="#_60a8d881_6f7f_4a53_92b1_a8bc4956e585">
              <bqbiol:is>
                <rdf:Bag>
                  <rdf:li rdf:resource="urn:miriam:chebi:CHEBI%3A15444"/>
                  <rdf:li rdf:resource="urn:miriam:chebi:CHEBI%3A17925"/>
                </rdf:Bag>
              </bqbiol:is>
            </rdf:Description>
          </rdf:RDF>
        </annotation>
            </species>
      <species id="Dmel_CG10467_i" initialConcentration="1" name="Aldose 1-epimerase" metaid="_34ec3d6f_2e62_4874_8197_5b9e49f09b8e" boundaryCondition="true" sboTerm="SBO:0000252" compartment="i">
        <annotation>
          <rdf:RDF xmlns:rdf="http://www.w3.org/1999/02/22-rdf-syntax-ns#" xmlns:bqmodel="http://biomodels.net/model-qualifiers/" xmlns:bqbiol="http://biomodels.net/biology-qualifiers/">
            <rdf:Description rdf:about="#_34ec3d6f_2e62_4874_8197_5b9e49f09b8e">
              <bqbiol:isEncodedBy>
                <rdf:Bag>
                  <rdf:li rdf:resource="urn:miriam:kegg.genes:dme%3ADmel_CG10467"/>
                </rdf:Bag>
              </bqbiol:isEncodedBy>
              <bqbiol:is>
                <rdf:Bag>
                  <rdf:li rdf:resource="urn:miriam:uniprot:Q9VRU1"/>
                </rdf:Bag>
              </bqbiol:is>
            </rdf:Description>
          </rdf:RDF>
        </annotation>
            </species>
      <species id="Dmel_CG10996_i" initialConcentration="1" name="CG10996" metaid="_bd7acb62_a96f_4b37_a280_e87895f5774f" boundaryCondition="true" sboTerm="SBO:0000252" compartment="i">
        <annotation>
          <rdf:RDF xmlns:rdf="http://www.w3.org/1999/02/22-rdf-syntax-ns#" xmlns:bqmodel="http://biomodels.net/model-qualifiers/" xmlns:bqbiol="http://biomodels.net/biology-qualifiers/">
            <rdf:Description rdf:about="#_bd7acb62_a96f_4b37_a280_e87895f5774f">
              <bqbiol:isEncodedBy>
                <rdf:Bag>
                  <rdf:li rdf:resource="urn:miriam:kegg.genes:dme%3ADmel_CG10996"/>
                </rdf:Bag>
              </bqbiol:isEncodedBy>
              <bqbiol:is>
                <rdf:Bag>
                  <rdf:li rdf:resource="urn:miriam:uniprot:Q9VY83"/>
                </rdf:Bag>
              </bqbiol:is>
            </rdf:Description>
          </rdf:RDF>
        </annotation>
            </species>
      <species id="Dmel_CG32444_i" initialConcentration="1" name="Aldose 1-epimerase" metaid="_211a10f0_19a3_4661_857c_5cadb5f16ea4" boundaryCondition="true" sboTerm="SBO:0000252" compartment="i">
        <annotation>
          <rdf:RDF xmlns:rdf="http://www.w3.org/1999/02/22-rdf-syntax-ns#" xmlns:bqmodel="http://biomodels.net/model-qualifiers/" xmlns:bqbiol="http://biomodels.net/biology-qualifiers/">
            <rdf:Description rdf:about="#_211a10f0_19a3_4661_857c_5cadb5f16ea4">
              <bqbiol:isEncodedBy>
                <rdf:Bag>
                  <rdf:li rdf:resource="urn:miriam:kegg.genes:dme%3ADmel_CG32444"/>
                </rdf:Bag>
              </bqbiol:isEncodedBy>
              <bqbiol:is>
                <rdf:Bag>
                  <rdf:li rdf:resource="urn:miriam:uniprot:Q9VP02"/>
                </rdf:Bag>
              </bqbiol:is>
            </rdf:Description>
          </rdf:RDF>
        </annotation>
            </species>
      <species id="Dmel_CG32445_i" initialConcentration="1" name="Aldose 1-epimerase" metaid="_de94caba_335c_4aaa_9524_b20690585909" boundaryCondition="true" sboTerm="SBO:0000252" compartment="i">
        <annotation>
          <rdf:RDF xmlns:rdf="http://www.w3.org/1999/02/22-rdf-syntax-ns#" xmlns:bqmodel="http://biomodels.net/model-qualifiers/" xmlns:bqbiol="http://biomodels.net/biology-qualifiers/">
            <rdf:Description rdf:about="#_de94caba_335c_4aaa_9524_b20690585909">
              <bqbiol:isEncodedBy>
                <rdf:Bag>
                  <rdf:li rdf:resource="urn:miriam:kegg.genes:dme%3ADmel_CG32445"/>
                </rdf:Bag>
              </bqbiol:isEncodedBy>
              <bqbiol:is>
                <rdf:Bag>
                  <rdf:li rdf:resource="urn:miriam:uniprot:Q8MR63"/>
                </rdf:Bag>
              </bqbiol:is>
            </rdf:Description>
          </rdf:RDF>
        </annotation>
            </species>
      <species id="Dmel_CG4988_i" initialConcentration="1" name="Aldose 1-epimerase" metaid="_50b6cd6d_e906_4dbb_8688_70e6051dc52d" boundaryCondition="true" sboTerm="SBO:0000252" compartment="i">
        <annotation>
          <rdf:RDF xmlns:rdf="http://www.w3.org/1999/02/22-rdf-syntax-ns#" xmlns:bqmodel="http://biomodels.net/model-qualifiers/" xmlns:bqbiol="http://biomodels.net/biology-qualifiers/">
            <rdf:Description rdf:about="#_50b6cd6d_e906_4dbb_8688_70e6051dc52d">
              <bqbiol:isEncodedBy>
                <rdf:Bag>
                  <rdf:li rdf:resource="urn:miriam:kegg.genes:dme%3ADmel_CG4988"/>
                </rdf:Bag>
              </bqbiol:isEncodedBy>
              <bqbiol:is>
                <rdf:Bag>
                  <rdf:li rdf:resource="urn:miriam:uniprot:Q9VKF7"/>
                </rdf:Bag>
              </bqbiol:is>
            </rdf:Description>
          </rdf:RDF>
        </annotation>
            </species>
      <species id="Dmel_CG15400_i" initialConcentration="1" name="CG15400" metaid="_261cdc90_dbcc_475c_9456_c3f53cea76a5" boundaryCondition="true" sboTerm="SBO:0000252" compartment="i">
        <annotation>
          <rdf:RDF xmlns:rdf="http://www.w3.org/1999/02/22-rdf-syntax-ns#" xmlns:bqmodel="http://biomodels.net/model-qualifiers/" xmlns:bqbiol="http://biomodels.net/biology-qualifiers/">
            <rdf:Description rdf:about="#_261cdc90_dbcc_475c_9456_c3f53cea76a5">
              <bqbiol:isEncodedBy>
                <rdf:Bag>
                  <rdf:li rdf:resource="urn:miriam:kegg.genes:dme%3ADmel_CG15400"/>
                </rdf:Bag>
              </bqbiol:isEncodedBy>
              <bqbiol:is>
                <rdf:Bag>
                  <rdf:li rdf:resource="urn:miriam:uniprot:Q9VQH1"/>
                </rdf:Bag>
              </bqbiol:is>
            </rdf:Description>
          </rdf:RDF>
        </annotation>
            </species>
      <species id="Dmel_CG7430_i" initialConcentration="1" name="Dihydrolipoyl dehydrogenase" metaid="_e866730e_92f9_4c3e_8fc5_5a70d7cd13a4" boundaryCondition="true" sboTerm="SBO:0000252" compartment="i">
        <annotation>
          <rdf:RDF xmlns:rdf="http://www.w3.org/1999/02/22-rdf-syntax-ns#" xmlns:bqmodel="http://biomodels.net/model-qualifiers/" xmlns:bqbiol="http://biomodels.net/biology-qualifiers/">
            <rdf:Description rdf:about="#_e866730e_92f9_4c3e_8fc5_5a70d7cd13a4">
              <bqbiol:isEncodedBy>
                <rdf:Bag>
                  <rdf:li rdf:resource="urn:miriam:kegg.genes:dme%3ADmel_CG7430"/>
                </rdf:Bag>
              </bqbiol:isEncodedBy>
              <bqbiol:is>
                <rdf:Bag>
                  <rdf:li rdf:resource="urn:miriam:uniprot:Q9VVL7"/>
                </rdf:Bag>
              </bqbiol:is>
            </rdf:Description>
          </rdf:RDF>
        </annotation>
            </species>
      <species id="Dmel_CG3127_i" initialConcentration="1" name="Phosphoglycerate kinase" metaid="_8734b31f_4834_44d2_b15f_66c3543df61e" boundaryCondition="true" sboTerm="SBO:0000252" compartment="i">
        <annotation>
          <rdf:RDF xmlns:rdf="http://www.w3.org/1999/02/22-rdf-syntax-ns#" xmlns:bqmodel="http://biomodels.net/model-qualifiers/" xmlns:bqbiol="http://biomodels.net/biology-qualifiers/">
            <rdf:Description rdf:about="#_8734b31f_4834_44d2_b15f_66c3543df61e">
              <bqbiol:isEncodedBy>
                <rdf:Bag>
                  <rdf:li rdf:resource="urn:miriam:kegg.genes:dme%3ADmel_CG3127"/>
                </rdf:Bag>
              </bqbiol:isEncodedBy>
              <bqbiol:is>
                <rdf:Bag>
                  <rdf:li rdf:resource="urn:miriam:uniprot:Q01604"/>
                </rdf:Bag>
              </bqbiol:is>
            </rdf:Description>
          </rdf:RDF>
        </annotation>
            </species>
      <species id="Dmel_CG9961_i" initialConcentration="1" name="CG9961" metaid="_59a8b13b_d536_4cd3_af9e_98348d3e5e71" boundaryCondition="true" sboTerm="SBO:0000252" compartment="i">
        <annotation>
          <rdf:RDF xmlns:rdf="http://www.w3.org/1999/02/22-rdf-syntax-ns#" xmlns:bqmodel="http://biomodels.net/model-qualifiers/" xmlns:bqbiol="http://biomodels.net/biology-qualifiers/">
            <rdf:Description rdf:about="#_59a8b13b_d536_4cd3_af9e_98348d3e5e71">
              <bqbiol:isEncodedBy>
                <rdf:Bag>
                  <rdf:li rdf:resource="urn:miriam:kegg.genes:dme%3ADmel_CG9961"/>
                </rdf:Bag>
              </bqbiol:isEncodedBy>
              <bqbiol:is>
                <rdf:Bag>
                  <rdf:li rdf:resource="urn:miriam:uniprot:Q9VQF4"/>
                </rdf:Bag>
              </bqbiol:is>
            </rdf:Description>
          </rdf:RDF>
        </annotation>
            </species>
      <species id="bigg_oaa_i" initialConcentration="1" charge="-2" name="oxaloacetate" metaid="_d37099f2_3a0b_4399_90ee_eb1f672a4b80" sboTerm="SBO:0000247" compartment="i">
        <notes>
          <body xmlns="http://www.w3.org/1999/xhtml">
                <p>BIGG: oaa</p>
                    <p>BIOPATH: Oxaloacetate</p>
                    <p>BRENDA: BG19269, BG19271</p>
                    <p>CHARGE: -2</p>
                    <p>CHEBI: 16452, 24958, 12820, 14703, 25731, 17479, 23910, 12810, 28394, 10547, 23911, 19638, 1158, 30744, 25734, 7812, 24959</p>
                    <p>FORMULA: C4H2O5</p>
                    <p>HMDB: HMDB00223</p>
                    <p>INCHI: InChI=1S/C4H4O5/c5-2(4(8)9)1-3(6)7/h1H2,(H,6,7)(H,8,9)/p-2</p>
                    <p>KEGG: C00036, C03981</p>
                    <p>LIPIDMAPS: LMFA01170061, LMFA01170120</p>
                    <p>METACYC: ENOL-OXALOACETATE, OXALACETIC_ACID</p>
                    <p>MXNREF: MNXM46</p>
                    <p>REACTOME: 76213, 113587</p>
                    <p>SEED: cpd00032</p>
                    <p>SMILES: [O-]C(=O)CC(=O)C([O-])=O</p>
                    <p>UPA: UPC00036</p>
                    </body>
          
        </notes>
        <annotation>
          <rdf:RDF xmlns:rdf="http://www.w3.org/1999/02/22-rdf-syntax-ns#" xmlns:bqmodel="http://biomodels.net/model-qualifiers/" xmlns:bqbiol="http://biomodels.net/biology-qualifiers/">
            <rdf:Description rdf:about="#_d37099f2_3a0b_4399_90ee_eb1f672a4b80">
              <bqbiol:is>
                <rdf:Bag>
                  <rdf:li rdf:resource="urn:miriam:chebi:CHEBI%3A16452"/>
                  <rdf:li rdf:resource="urn:miriam:chebi:CHEBI%3A17479"/>
                  <rdf:li rdf:resource="urn:miriam:chebi:CHEBI%3A28394"/>
                  <rdf:li rdf:resource="urn:miriam:chebi:CHEBI%3A30744"/>
                </rdf:Bag>
              </bqbiol:is>
            </rdf:Description>
          </rdf:RDF>
        </annotation>
            </species>
      <species id="bigg_gtp_i" initialConcentration="1" charge="-4" name="GTP" metaid="_e149a2a5_5cf5_4f37_914b_935cdd2392ab" sboTerm="SBO:0000247" compartment="i">
        <notes>
          <body xmlns="http://www.w3.org/1999/xhtml">
                <p>BIGG: gtp</p>
                    <p>BIOPATH: Guanosine-5-prime-triphosphate</p>
                    <p>BRENDA: BG32483</p>
                    <p>CHARGE: -4</p>
                    <p>CHEBI: 15996, 13342, 5234, 42934, 24451, 37565, 57600</p>
                    <p>FORMULA: C10H12N5O14P3</p>
                    <p>HMDB: HMDB01273</p>
                    <p>INCHI: InChI=1S/C10H16N5O14P3/c11-10-13-7-4(8(18)14-10)12-2-15(7)9-6(17)5(16)3(27-9)1-26-31(22,23)29-32(24,25)28-30(19,20)21/h2-3,5-6,9,16-17H,1H2,(H,22,23)(H,24,25)(H2,19,20,21)(H3,11,13,14,18)/p-4/t3-,5-,6-,9-/m1/s1</p>
                    <p>KEGG: C00044</p>
                    <p>METACYC: GTP</p>
                    <p>MXNREF: MNXM51</p>
                    <p>REACTOME: 29438, 113573, 190071, 1996291, 113571, 113572</p>
                    <p>SEED: cpd00038</p>
                    <p>SMILES: NC1=NC2=C(N=CN2[C@@H]2O[C@H](COP([O-])(=O)OP([O-])(=O)OP([O-])([O-])=O)[C@@H](O)[C@H]2O)C(=O)N1</p>
                    <p>UPA: UPC00044</p>
                    </body>
          
        </notes>
        <annotation>
          <rdf:RDF xmlns:rdf="http://www.w3.org/1999/02/22-rdf-syntax-ns#" xmlns:bqmodel="http://biomodels.net/model-qualifiers/" xmlns:bqbiol="http://biomodels.net/biology-qualifiers/">
            <rdf:Description rdf:about="#_e149a2a5_5cf5_4f37_914b_935cdd2392ab">
              <bqbiol:is>
                <rdf:Bag>
                  <rdf:li rdf:resource="urn:miriam:chebi:CHEBI%3A15996"/>
                  <rdf:li rdf:resource="urn:miriam:chebi:CHEBI%3A37565"/>
                  <rdf:li rdf:resource="urn:miriam:chebi:CHEBI%3A57600"/>
                </rdf:Bag>
              </bqbiol:is>
            </rdf:Description>
          </rdf:RDF>
        </annotation>
            </species>
      <species id="bigg_gdp_i" initialConcentration="1" charge="-2" name="GDP(2-)" metaid="_e11d015a_10e9_4f7e_94a7_5466efe51f9b" sboTerm="SBO:0000247" compartment="i">
        <notes>
          <body xmlns="http://www.w3.org/1999/xhtml">
                <p>BIGG: gdp</p>
                    <p>BIOPATH: Guanosine-5-prime-diphosphate</p>
                    <p>BRENDA: BG36200</p>
                    <p>CHARGE: -2</p>
                    <p>CHEBI: 17552, 42738, 24448, 13327, 5212, 14379, 58189, 65180</p>
                    <p>FORMULA: C10H13N5O11P2</p>
                    <p>HMDB: HMDB01201</p>
                    <p>INCHI: InChI=1S/C10H15N5O11P2/c11-10-13-7-4(8(18)14-10)12-2-15(7)9-6(17)5(16)3(25-9)1-24-28(22,23)26-27(19,20)21/h2-3,5-6,9,16-17H,1H2,(H,22,23)(H2,19,20,21)(H3,11,13,14,18)/p-2/t3-,5-,6-,9-/m1/s1</p>
                    <p>KEGG: C00035, G10620</p>
                    <p>METACYC: GDP</p>
                    <p>MXNREF: MNXM30</p>
                    <p>REACTOME: 113525, 29420, 111349, 114549, 205689, 1996292, 190066, 1467290, 482627, 482803, 500077</p>
                    <p>SEED: cpd00031</p>
                    <p>SMILES: NC1=NC2=C(N=CN2[C@@H]2O[C@H](COP([O-])(=O)OP(O)([O-])=O)[C@@H](O)[C@H]2O)C(=O)N1</p>
                    <p>UPA: UPC00035</p>
                    </body>
          
        </notes>
        <annotation>
          <rdf:RDF xmlns:rdf="http://www.w3.org/1999/02/22-rdf-syntax-ns#" xmlns:bqmodel="http://biomodels.net/model-qualifiers/" xmlns:bqbiol="http://biomodels.net/biology-qualifiers/">
            <rdf:Description rdf:about="#_e11d015a_10e9_4f7e_94a7_5466efe51f9b">
              <bqbiol:is>
                <rdf:Bag>
                  <rdf:li rdf:resource="urn:miriam:chebi:CHEBI%3A17552"/>
                  <rdf:li rdf:resource="urn:miriam:chebi:CHEBI%3A58189"/>
                  <rdf:li rdf:resource="urn:miriam:chebi:CHEBI%3A65180"/>
                </rdf:Bag>
              </bqbiol:is>
            </rdf:Description>
          </rdf:RDF>
        </annotation>
            </species>
      <species id="Dmel_CG10924_i" initialConcentration="1" name="CG10924, isoform A" metaid="_cf1f47fe_269b_46b9_a8f2_3f7fc85cf6af" boundaryCondition="true" sboTerm="SBO:0000252" compartment="i">
        <annotation>
          <rdf:RDF xmlns:rdf="http://www.w3.org/1999/02/22-rdf-syntax-ns#" xmlns:bqmodel="http://biomodels.net/model-qualifiers/" xmlns:bqbiol="http://biomodels.net/biology-qualifiers/">
            <rdf:Description rdf:about="#_cf1f47fe_269b_46b9_a8f2_3f7fc85cf6af">
              <bqbiol:isEncodedBy>
                <rdf:Bag>
                  <rdf:li rdf:resource="urn:miriam:kegg.genes:dme%3ADmel_CG10924"/>
                </rdf:Bag>
              </bqbiol:isEncodedBy>
              <bqbiol:is>
                <rdf:Bag>
                  <rdf:li rdf:resource="urn:miriam:uniprot:Q7JXB5"/>
                </rdf:Bag>
              </bqbiol:is>
            </rdf:Description>
          </rdf:RDF>
        </annotation>
            </species>
      <species id="Dmel_CG10924_2_i" initialConcentration="1" name="CG10924, isoform B" metaid="_1193e1d6_8b70_4949_8c4c_b03eeffed9d4" boundaryCondition="true" sboTerm="SBO:0000252" compartment="i">
        <annotation>
          <rdf:RDF xmlns:rdf="http://www.w3.org/1999/02/22-rdf-syntax-ns#" xmlns:bqmodel="http://biomodels.net/model-qualifiers/" xmlns:bqbiol="http://biomodels.net/biology-qualifiers/">
            <rdf:Description rdf:about="#_1193e1d6_8b70_4949_8c4c_b03eeffed9d4">
              <bqbiol:isEncodedBy>
                <rdf:Bag>
                  <rdf:li rdf:resource="urn:miriam:kegg.genes:dme%3ADmel_CG10924"/>
                </rdf:Bag>
              </bqbiol:isEncodedBy>
              <bqbiol:is>
                <rdf:Bag>
                  <rdf:li rdf:resource="urn:miriam:uniprot:A8DYI3"/>
                </rdf:Bag>
              </bqbiol:is>
            </rdf:Description>
          </rdf:RDF>
        </annotation>
            </species>
      <species id="Dmel_CG17725_i" initialConcentration="1" name="Phosphoenolpyruvate carboxykinase [GTP]" metaid="_d09e77cd_e9a3_4e0d_8766_cf356d9b3169" boundaryCondition="true" sboTerm="SBO:0000252" compartment="i">
        <annotation>
          <rdf:RDF xmlns:rdf="http://www.w3.org/1999/02/22-rdf-syntax-ns#" xmlns:bqmodel="http://biomodels.net/model-qualifiers/" xmlns:bqbiol="http://biomodels.net/biology-qualifiers/">
            <rdf:Description rdf:about="#_d09e77cd_e9a3_4e0d_8766_cf356d9b3169">
              <bqbiol:isEncodedBy>
                <rdf:Bag>
                  <rdf:li rdf:resource="urn:miriam:kegg.genes:dme%3ADmel_CG17725"/>
                </rdf:Bag>
              </bqbiol:isEncodedBy>
              <bqbiol:is>
                <rdf:Bag>
                  <rdf:li rdf:resource="urn:miriam:uniprot:P20007"/>
                </rdf:Bag>
              </bqbiol:is>
            </rdf:Description>
          </rdf:RDF>
        </annotation>
            </species>
      <species id="bigg_idp_i" initialConcentration="1" charge="-3" name="IDP" metaid="_da026087_bd7c_4e54_a8fc_1bc023c6713b" sboTerm="SBO:0000247" compartment="i">
        <notes>
          <body xmlns="http://www.w3.org/1999/xhtml">
                <p>BIGG: idp</p>
                    <p>BRENDA: BG1009</p>
                    <p>CHARGE: -3</p>
                    <p>CHEBI: 17808, 19270, 5848, 43252, 13371, 58280</p>
                    <p>FORMULA: C10H11N4O11P2</p>
                    <p>HMDB: HMDB03335</p>
                    <p>INCHI:</p>
                    <p>KEGG: C00104</p>
                    <p>MXNREF: MNXM90141</p>
                    <p>REACTOME: 2509811</p>
                    <p>SEED: cpd00090</p>
                    <p>SMILES:</p>
                    </body>
          
        </notes>
        <annotation>
          <rdf:RDF xmlns:rdf="http://www.w3.org/1999/02/22-rdf-syntax-ns#" xmlns:bqmodel="http://biomodels.net/model-qualifiers/" xmlns:bqbiol="http://biomodels.net/biology-qualifiers/">
            <rdf:Description rdf:about="#_da026087_bd7c_4e54_a8fc_1bc023c6713b">
              <bqbiol:is>
                <rdf:Bag>
                  <rdf:li rdf:resource="urn:miriam:chebi:CHEBI%3A17808"/>
                  <rdf:li rdf:resource="urn:miriam:chebi:CHEBI%3A58280"/>
                </rdf:Bag>
              </bqbiol:is>
            </rdf:Description>
          </rdf:RDF>
        </annotation>
            </species>
      <species id="bigg_itp_i" initialConcentration="1" charge="-3" name="ITP(3-)" metaid="_0319745a_8de0_4c1a_a576_d5cf2433fe11" sboTerm="SBO:0000247" compartment="i">
        <notes>
          <body xmlns="http://www.w3.org/1999/xhtml">
                <p>BIGG: itp</p>
                    <p>BRENDA: BG1200</p>
                    <p>CHARGE: -3</p>
                    <p>CHEBI: 16039, 5851, 19272, 13374, 57614, 61402</p>
                    <p>FORMULA: C10H12N4O14P3</p>
                    <p>HMDB: HMDB00189</p>
                    <p>INCHI: InChI=1S/C10H15N4O14P3/c15-6-4(1-25-30(21,22)28-31(23,24)27-29(18,19)20)26-10(7(6)16)14-3-13-5-8(14)11-2-12-9(5)17/h2-4,6-7,10,15-16H,1H2,(H,21,22)(H,23,24)(H,11,12,17)(H2,18,19,20)/p-3/t4-,6-,7-,10-/m1/s1</p>
                    <p>KEGG: C00081</p>
                    <p>METACYC: ITP</p>
                    <p>MXNREF: MNXM423</p>
                    <p>REACTOME: 2509836</p>
                    <p>SEED: cpd00068</p>
                    <p>SMILES: O[C@@H]1[C@@H](COP([O-])(=O)OP([O-])(=O)OP(O)([O-])=O)O[C@H]([C@@H]1O)N1C=NC2=C1N=CNC2=O</p>
                    </body>
          
        </notes>
        <annotation>
          <rdf:RDF xmlns:rdf="http://www.w3.org/1999/02/22-rdf-syntax-ns#" xmlns:bqmodel="http://biomodels.net/model-qualifiers/" xmlns:bqbiol="http://biomodels.net/biology-qualifiers/">
            <rdf:Description rdf:about="#_0319745a_8de0_4c1a_a576_d5cf2433fe11">
              <bqbiol:is>
                <rdf:Bag>
                  <rdf:li rdf:resource="urn:miriam:chebi:CHEBI%3A16039"/>
                  <rdf:li rdf:resource="urn:miriam:chebi:CHEBI%3A57614"/>
                  <rdf:li rdf:resource="urn:miriam:chebi:CHEBI%3A61402"/>
                </rdf:Bag>
              </bqbiol:is>
            </rdf:Description>
          </rdf:RDF>
        </annotation>
            </species>
      <species id="bigg_ppi_i" initialConcentration="1" charge="-3" name="diphosphate(3-)" metaid="_fb02766c_4936_43ce_ba97_73e56bf234ad" sboTerm="SBO:0000247" compartment="i">
        <notes>
          <body xmlns="http://www.w3.org/1999/xhtml">
                <p>BIGG: ppi</p>
                    <p>BIOPATH: Pyrophosphate, Pyrophosphate_(protonated)</p>
                    <p>BRENDA: BG28761</p>
                    <p>CHARGE: -3</p>
                    <p>CHEBI: 18361, 42009, 13420, 29888, 45067, 8683, 32598, 33017, 33019, 35782, 14177, 35781, 45212, 33018, 45208, 60614, 71240</p>
                    <p>FORMULA: HO7P2</p>
                    <p>INCHI: InChI=1S/H4O7P2/c1-8(2,3)7-9(4,5)6/h(H2,1,2,3)(H2,4,5,6)/p-3</p>
                    <p>KEGG: C00013</p>
                    <p>METACYC: PPI, PYROPHOSPHATE-GROUP</p>
                    <p>MXNREF: MNXM11</p>
                    <p>REACTOME: 159450, 111294, 389593, 2046049, 113541</p>
                    <p>SEED: cpd00012</p>
                    <p>SMILES: OP([O-])(=O)OP([O-])([O-])=O</p>
                    <p>UPA: UPC00013</p>
                    </body>
          
        </notes>
        <annotation>
          <rdf:RDF xmlns:rdf="http://www.w3.org/1999/02/22-rdf-syntax-ns#" xmlns:bqmodel="http://biomodels.net/model-qualifiers/" xmlns:bqbiol="http://biomodels.net/biology-qualifiers/">
            <rdf:Description rdf:about="#_fb02766c_4936_43ce_ba97_73e56bf234ad">
              <bqbiol:is>
                <rdf:Bag>
                  <rdf:li rdf:resource="urn:miriam:chebi:CHEBI%3A18361"/>
                  <rdf:li rdf:resource="urn:miriam:chebi:CHEBI%3A29888"/>
                  <rdf:li rdf:resource="urn:miriam:chebi:CHEBI%3A32598"/>
                  <rdf:li rdf:resource="urn:miriam:chebi:CHEBI%3A33017"/>
                  <rdf:li rdf:resource="urn:miriam:chebi:CHEBI%3A33019"/>
                  <rdf:li rdf:resource="urn:miriam:chebi:CHEBI%3A35782"/>
                  <rdf:li rdf:resource="urn:miriam:chebi:CHEBI%3A45212"/>
                  <rdf:li rdf:resource="urn:miriam:chebi:CHEBI%3A60614"/>
                  <rdf:li rdf:resource="urn:miriam:chebi:CHEBI%3A71240"/>
                </rdf:Bag>
              </bqbiol:is>
            </rdf:Description>
          </rdf:RDF>
        </annotation>
            </species>
      <species id="bigg_amp_i" initialConcentration="1" charge="-2" name="AMP" metaid="_1f55b037_155f_45a7_a495_83985adb4b04" sboTerm="SBO:0000247" compartment="i">
        <notes>
          <body xmlns="http://www.w3.org/1999/xhtml">
                <p>BIGG: amp</p>
                    <p>BIOPATH: Adenosine-5-prime-phosphate</p>
                    <p>BRENDA: BG147</p>
                    <p>CHARGE: -2</p>
                    <p>CHEBI: 16027, 13736, 40726, 12056, 22242, 47222, 13235, 13234, 2356, 40510, 13740, 22245, 40786, 40826, 37096, 456215</p>
                    <p>FORMULA: C10H12N5O7P</p>
                    <p>HMDB: HMDB00045</p>
                    <p>INCHI: InChI=1S/C10H14N5O7P/c11-8-5-9(13-2-12-8)15(3-14-5)10-7(17)6(16)4(22-10)1-21-23(18,19)20/h2-4,6-7,10,16-17H,1H2,(H2,11,12,13)(H2,18,19,20)/p-2/t4-,6-,7-,10-/m1/s1</p>
                    <p>KEGG: C00020, D02769, D06299</p>
                    <p>METACYC: AMP, AMP-GROUP, CPD0-1139</p>
                    <p>MXNREF: MNXM14</p>
                    <p>REACTOME: 76577, 389620, 2046064, 159448, 164121</p>
                    <p>SEED: cpd00018</p>
                    <p>SMILES: NC1=C2N=CN([C@@H]3O[C@H](COP([O-])([O-])=O)[C@@H](O)[C@H]3O)C2=NC=N1</p>
                    <p>UPA: UPC00020</p>
                    </body>
          
        </notes>
        <annotation>
          <rdf:RDF xmlns:rdf="http://www.w3.org/1999/02/22-rdf-syntax-ns#" xmlns:bqmodel="http://biomodels.net/model-qualifiers/" xmlns:bqbiol="http://biomodels.net/biology-qualifiers/">
            <rdf:Description rdf:about="#_1f55b037_155f_45a7_a495_83985adb4b04">
              <bqbiol:is>
                <rdf:Bag>
                  <rdf:li rdf:resource="urn:miriam:chebi:CHEBI%3A16027"/>
                  <rdf:li rdf:resource="urn:miriam:chebi:CHEBI%3A37096"/>
                  <rdf:li rdf:resource="urn:miriam:chebi:CHEBI%3A456215"/>
                </rdf:Bag>
              </bqbiol:is>
            </rdf:Description>
          </rdf:RDF>
        </annotation>
            </species>
      <species id="Dmel_CG9390_i" initialConcentration="1" name="Acetyl-coenzyme A synthetase" metaid="_e80e45c1_cad4_481e_b6ac_55767c070895" boundaryCondition="true" sboTerm="SBO:0000252" compartment="i">
        <annotation>
          <rdf:RDF xmlns:rdf="http://www.w3.org/1999/02/22-rdf-syntax-ns#" xmlns:bqmodel="http://biomodels.net/model-qualifiers/" xmlns:bqbiol="http://biomodels.net/biology-qualifiers/">
            <rdf:Description rdf:about="#_e80e45c1_cad4_481e_b6ac_55767c070895">
              <bqbiol:isEncodedBy>
                <rdf:Bag>
                  <rdf:li rdf:resource="urn:miriam:kegg.genes:dme%3ADmel_CG9390"/>
                </rdf:Bag>
              </bqbiol:isEncodedBy>
              <bqbiol:is>
                <rdf:Bag>
                  <rdf:li rdf:resource="urn:miriam:uniprot:Q9VP61"/>
                </rdf:Bag>
              </bqbiol:is>
            </rdf:Description>
          </rdf:RDF>
        </annotation>
            </species>
      <species id="Dmel_CG9390_2_i" initialConcentration="1" name="Acetyl coenzyme A synthase, isoform C" metaid="_a5c9086a_9bbf_40b1_824a_35e949cd9811" boundaryCondition="true" sboTerm="SBO:0000252" compartment="i">
        <annotation>
          <rdf:RDF xmlns:rdf="http://www.w3.org/1999/02/22-rdf-syntax-ns#" xmlns:bqmodel="http://biomodels.net/model-qualifiers/" xmlns:bqbiol="http://biomodels.net/biology-qualifiers/">
            <rdf:Description rdf:about="#_a5c9086a_9bbf_40b1_824a_35e949cd9811">
              <bqbiol:isEncodedBy>
                <rdf:Bag>
                  <rdf:li rdf:resource="urn:miriam:kegg.genes:dme%3ADmel_CG9390"/>
                </rdf:Bag>
              </bqbiol:isEncodedBy>
              <bqbiol:is>
                <rdf:Bag>
                  <rdf:li rdf:resource="urn:miriam:uniprot:Q59E09"/>
                </rdf:Bag>
              </bqbiol:is>
            </rdf:Description>
          </rdf:RDF>
        </annotation>
            </species>
      <species id="Dmel_CG9390_3_i" initialConcentration="1" name="FI04028p" metaid="_2f45a6ec_dce9_4956_a84d_b61fd03dbd91" boundaryCondition="true" sboTerm="SBO:0000252" compartment="i">
        <annotation>
          <rdf:RDF xmlns:rdf="http://www.w3.org/1999/02/22-rdf-syntax-ns#" xmlns:bqmodel="http://biomodels.net/model-qualifiers/" xmlns:bqbiol="http://biomodels.net/biology-qualifiers/">
            <rdf:Description rdf:about="#_2f45a6ec_dce9_4956_a84d_b61fd03dbd91">
              <bqbiol:isEncodedBy>
                <rdf:Bag>
                  <rdf:li rdf:resource="urn:miriam:kegg.genes:dme%3ADmel_CG9390"/>
                </rdf:Bag>
              </bqbiol:isEncodedBy>
              <bqbiol:is>
                <rdf:Bag>
                  <rdf:li rdf:resource="urn:miriam:uniprot:F3YDG9"/>
                </rdf:Bag>
              </bqbiol:is>
            </rdf:Description>
          </rdf:RDF>
        </annotation>
            </species>
      <species id="Dmel_CG6650_i" initialConcentration="1" name="CG6650" metaid="_4c2946a0_78de_4107_9665_a3eb66a7149a" boundaryCondition="true" sboTerm="SBO:0000252" compartment="i">
        <annotation>
          <rdf:RDF xmlns:rdf="http://www.w3.org/1999/02/22-rdf-syntax-ns#" xmlns:bqmodel="http://biomodels.net/model-qualifiers/" xmlns:bqbiol="http://biomodels.net/biology-qualifiers/">
            <rdf:Description rdf:about="#_4c2946a0_78de_4107_9665_a3eb66a7149a">
              <bqbiol:isEncodedBy>
                <rdf:Bag>
                  <rdf:li rdf:resource="urn:miriam:kegg.genes:dme%3ADmel_CG6650"/>
                </rdf:Bag>
              </bqbiol:isEncodedBy>
              <bqbiol:is>
                <rdf:Bag>
                  <rdf:li rdf:resource="urn:miriam:uniprot:Q9VUB9"/>
                </rdf:Bag>
              </bqbiol:is>
            </rdf:Description>
          </rdf:RDF>
        </annotation>
            </species>
      <species id="bigg_akg_i" initialConcentration="1" charge="-2" name="2-oxoglutarate" metaid="_ede0f875_20b7_4de7_ba49_7eb0e617e5ae" sboTerm="SBO:0000247" compartment="i">
        <notes>
          <body xmlns="http://www.w3.org/1999/xhtml">
                <p>BIGG: akg</p>
                    <p>BIOPATH: 2-Oxoglutarate</p>
                    <p>BRENDA: BG21003</p>
                    <p>CHARGE: -2</p>
                    <p>CHEBI: 16810, 19748, 11638, 30915, 19749, 40661, 1253, 30916</p>
                    <p>FORMULA: C5H4O5</p>
                    <p>HMDB: HMDB00208, HMDB02812</p>
                    <p>INCHI: InChI=1S/C5H6O5/c6-3(5(9)10)1-2-4(7)8/h1-2H2,(H,7,8)(H,9,10)/p-2</p>
                    <p>KEGG: C00026</p>
                    <p>METACYC: 2-KETOGLUTARATE</p>
                    <p>MXNREF: MNXM20</p>
                    <p>REACTOME: 29406, 561075, 389537, 113594, 113671, 1650779</p>
                    <p>SEED: cpd00024</p>
                    <p>SMILES: [O-]C(=O)CCC(=O)C([O-])=O</p>
                    <p>UPA: UPC00026</p>
                    </body>
          
        </notes>
        <annotation>
          <rdf:RDF xmlns:rdf="http://www.w3.org/1999/02/22-rdf-syntax-ns#" xmlns:bqmodel="http://biomodels.net/model-qualifiers/" xmlns:bqbiol="http://biomodels.net/biology-qualifiers/">
            <rdf:Description rdf:about="#_ede0f875_20b7_4de7_ba49_7eb0e617e5ae">
              <bqbiol:is>
                <rdf:Bag>
                  <rdf:li rdf:resource="urn:miriam:chebi:CHEBI%3A16810"/>
                  <rdf:li rdf:resource="urn:miriam:chebi:CHEBI%3A30915"/>
                  <rdf:li rdf:resource="urn:miriam:chebi:CHEBI%3A30916"/>
                </rdf:Bag>
              </bqbiol:is>
            </rdf:Description>
          </rdf:RDF>
        </annotation>
            </species>
      <species id="MNXM91942_i" initialConcentration="1" charge="-2" name="3-Carboxy-1-hydroxypropyl-ThPP" metaid="_b0930e49_9e59_4d26_804d_d3915cda68dd" sboTerm="SBO:0000247" compartment="i">
        <notes>
          <body xmlns="http://www.w3.org/1999/xhtml">
                <p>CHARGE: -2</p>
                    <p>CHEBI: 1463</p>
                    <p>FORMULA: C16H22N4O10P2S</p>
                    <p>HMDB: HMDB06744</p>
                    <p>INCHI:</p>
                    <p>KEGG: C05381</p>
                    <p>MXNREF: MNXM91942</p>
                    <p>SEED: cpd03189</p>
                    <p>SMILES:</p>
                    <p>UPA: UPC05381</p>
                    </body>
          
        </notes>
        <annotation>
          <rdf:RDF xmlns:rdf="http://www.w3.org/1999/02/22-rdf-syntax-ns#" xmlns:bqmodel="http://biomodels.net/model-qualifiers/" xmlns:bqbiol="http://biomodels.net/biology-qualifiers/">
            <rdf:Description rdf:about="#_b0930e49_9e59_4d26_804d_d3915cda68dd">
              <bqbiol:is>
                <rdf:Bag>
                  <rdf:li rdf:resource="urn:miriam:chebi:CHEBI%3A1463"/>
                </rdf:Bag>
              </bqbiol:is>
            </rdf:Description>
          </rdf:RDF>
        </annotation>
            </species>
      <species id="Dmel_CG11661_i" initialConcentration="1" name="Neural conserved at 73EF, isoform A" metaid="_cbaaa369_9671_4b2a_b092_f6ddafdf308f" boundaryCondition="true" sboTerm="SBO:0000252" compartment="i">
        <annotation>
          <rdf:RDF xmlns:rdf="http://www.w3.org/1999/02/22-rdf-syntax-ns#" xmlns:bqmodel="http://biomodels.net/model-qualifiers/" xmlns:bqbiol="http://biomodels.net/biology-qualifiers/">
            <rdf:Description rdf:about="#_cbaaa369_9671_4b2a_b092_f6ddafdf308f">
              <bqbiol:isEncodedBy>
                <rdf:Bag>
                  <rdf:li rdf:resource="urn:miriam:kegg.genes:dme%3ADmel_CG11661"/>
                </rdf:Bag>
              </bqbiol:isEncodedBy>
              <bqbiol:is>
                <rdf:Bag>
                  <rdf:li rdf:resource="urn:miriam:uniprot:Q9VVC5"/>
                </rdf:Bag>
              </bqbiol:is>
            </rdf:Description>
          </rdf:RDF>
        </annotation>
            </species>
      <species id="Dmel_CG11661_2_i" initialConcentration="1" name="Neural conserved at 73EF, isoform F" metaid="_f305d394_539f_49d2_a3ab_fbb3d3b3fda4" boundaryCondition="true" sboTerm="SBO:0000252" compartment="i">
        <annotation>
          <rdf:RDF xmlns:rdf="http://www.w3.org/1999/02/22-rdf-syntax-ns#" xmlns:bqmodel="http://biomodels.net/model-qualifiers/" xmlns:bqbiol="http://biomodels.net/biology-qualifiers/">
            <rdf:Description rdf:about="#_f305d394_539f_49d2_a3ab_fbb3d3b3fda4">
              <bqbiol:isEncodedBy>
                <rdf:Bag>
                  <rdf:li rdf:resource="urn:miriam:kegg.genes:dme%3ADmel_CG11661"/>
                </rdf:Bag>
              </bqbiol:isEncodedBy>
              <bqbiol:is>
                <rdf:Bag>
                  <rdf:li rdf:resource="urn:miriam:uniprot:Q8IQQ0"/>
                </rdf:Bag>
              </bqbiol:is>
            </rdf:Description>
          </rdf:RDF>
        </annotation>
            </species>
      <species id="Dmel_CG11661_3_i" initialConcentration="1" name="Neural conserved at 73EF, isoform I" metaid="_9bfb8cf1_64d5_4fa7_ae33_58fc30a2ea54" boundaryCondition="true" sboTerm="SBO:0000252" compartment="i">
        <annotation>
          <rdf:RDF xmlns:rdf="http://www.w3.org/1999/02/22-rdf-syntax-ns#" xmlns:bqmodel="http://biomodels.net/model-qualifiers/" xmlns:bqbiol="http://biomodels.net/biology-qualifiers/">
            <rdf:Description rdf:about="#_9bfb8cf1_64d5_4fa7_ae33_58fc30a2ea54">
              <bqbiol:isEncodedBy>
                <rdf:Bag>
                  <rdf:li rdf:resource="urn:miriam:kegg.genes:dme%3ADmel_CG11661"/>
                </rdf:Bag>
              </bqbiol:isEncodedBy>
              <bqbiol:is>
                <rdf:Bag>
                  <rdf:li rdf:resource="urn:miriam:uniprot:A8JNU6"/>
                </rdf:Bag>
              </bqbiol:is>
            </rdf:Description>
          </rdf:RDF>
        </annotation>
            </species>
      <species id="Dmel_CG33791_i" initialConcentration="1" name="CG33791, isoform E" metaid="_2494e8ed_4184_4a00_abb7_881df9a6c3b2" boundaryCondition="true" sboTerm="SBO:0000252" compartment="i">
        <annotation>
          <rdf:RDF xmlns:rdf="http://www.w3.org/1999/02/22-rdf-syntax-ns#" xmlns:bqmodel="http://biomodels.net/model-qualifiers/" xmlns:bqbiol="http://biomodels.net/biology-qualifiers/">
            <rdf:Description rdf:about="#_2494e8ed_4184_4a00_abb7_881df9a6c3b2">
              <bqbiol:isEncodedBy>
                <rdf:Bag>
                  <rdf:li rdf:resource="urn:miriam:kegg.genes:dme%3ADmel_CG33791"/>
                </rdf:Bag>
              </bqbiol:isEncodedBy>
              <bqbiol:is>
                <rdf:Bag>
                  <rdf:li rdf:resource="urn:miriam:uniprot:E1JHW5"/>
                </rdf:Bag>
              </bqbiol:is>
            </rdf:Description>
          </rdf:RDF>
        </annotation>
            </species>
      <species id="Dmel_CG33791_2_i" initialConcentration="1" name="CG33791, isoform B" metaid="_ec89f8a6_27d3_459e_8572_d465ba27ccba" boundaryCondition="true" sboTerm="SBO:0000252" compartment="i">
        <annotation>
          <rdf:RDF xmlns:rdf="http://www.w3.org/1999/02/22-rdf-syntax-ns#" xmlns:bqmodel="http://biomodels.net/model-qualifiers/" xmlns:bqbiol="http://biomodels.net/biology-qualifiers/">
            <rdf:Description rdf:about="#_ec89f8a6_27d3_459e_8572_d465ba27ccba">
              <bqbiol:isEncodedBy>
                <rdf:Bag>
                  <rdf:li rdf:resource="urn:miriam:kegg.genes:dme%3ADmel_CG33791"/>
                </rdf:Bag>
              </bqbiol:isEncodedBy>
              <bqbiol:is>
                <rdf:Bag>
                  <rdf:li rdf:resource="urn:miriam:uniprot:Q95T35"/>
                </rdf:Bag>
              </bqbiol:is>
            </rdf:Description>
          </rdf:RDF>
        </annotation>
            </species>
      <species id="Dmel_CG33791_3_i" initialConcentration="1" name="CG33791, isoform A" metaid="_5db98767_9427_42f7_af65_f8e04374a6aa" boundaryCondition="true" sboTerm="SBO:0000252" compartment="i">
        <annotation>
          <rdf:RDF xmlns:rdf="http://www.w3.org/1999/02/22-rdf-syntax-ns#" xmlns:bqmodel="http://biomodels.net/model-qualifiers/" xmlns:bqbiol="http://biomodels.net/biology-qualifiers/">
            <rdf:Description rdf:about="#_5db98767_9427_42f7_af65_f8e04374a6aa">
              <bqbiol:isEncodedBy>
                <rdf:Bag>
                  <rdf:li rdf:resource="urn:miriam:kegg.genes:dme%3ADmel_CG33791"/>
                </rdf:Bag>
              </bqbiol:isEncodedBy>
              <bqbiol:is>
                <rdf:Bag>
                  <rdf:li rdf:resource="urn:miriam:uniprot:Q0E8J6"/>
                </rdf:Bag>
              </bqbiol:is>
            </rdf:Description>
          </rdf:RDF>
        </annotation>
            </species>
      <species id="MNXM5590_i" initialConcentration="1" name="[Dihydrolipoyllysine-residue succinyltransferase] S-succinyldihydrolipoyllysine" metaid="_fd352e22_70d8_4a2b_99e7_61605d63a350" sboTerm="SBO:0000247" compartment="i">
        <notes>
          <body xmlns="http://www.w3.org/1999/xhtml">
                <p>FORMULA: C12H20NO4S2R</p>
                    <p>INCHI:</p>
                    <p>KEGG: C16254</p>
                    <p>MXNREF: MNXM5590</p>
                    <p>SMILES: [O-]C(=O)CCC(=O)SCCC(S)CCCCC(=O)N[*]</p>
                    </body>
          
        </notes>
      </species>
      <species id="bigg_succoa_i" initialConcentration="1" charge="-5" name="succinyl-CoA(5-)" metaid="_18149021_8367_45e0_987f_815fa48c2b4b" sboTerm="SBO:0000247" compartment="i">
        <notes>
          <body xmlns="http://www.w3.org/1999/xhtml">
                <p>BIGG: succoa</p>
                    <p>BIOPATH: Succinyl-CoA</p>
                    <p>BRENDA: BG55439</p>
                    <p>CHARGE: -5</p>
                    <p>CHEBI: 15380, 15127, 26811, 9310, 45541, 10746, 57292</p>
                    <p>FORMULA: C25H35N7O19P3S</p>
                    <p>HMDB: HMDB01022</p>
                    <p>INCHI: InChI=1S/C25H40N7O19P3S/c1-25(2,20(38)23(39)28-6-5-14(33)27-7-8-55-16(36)4-3-15(34)35)10-48-54(45,46)51-53(43,44)47-9-13-19(50-52(40,41)42)18(37)24(49-13)32-12-31-17-21(26)29-11-30-22(17)32/h11-13,18-20,24,37-38H,3-10H2,1-2H3,(H,27,33)(H,28,39)(H,34,35)(H,43,44)(H,45,46)(H2,26,29,30)(H2,40,41,42)/p-5/t13-,18-,19-,20+,24-/m1/s1</p>
                    <p>KEGG: C00091</p>
                    <p>MXNREF: MNXM92</p>
                    <p>REACTOME: 70958</p>
                    <p>SEED: cpd00078</p>
                    <p>SMILES: CC(C)(COP([O-])(=O)OP([O-])(=O)OC[C@H]1O[C@H]([C@H](O)[C@@H]1OP([O-])([O-])=O)N1C=NC2=C(N)N=CN=C12)[C@@H](O)C(=O)NCCC(=O)NCCSC(=O)CCC([O-])=O</p>
                    <p>UPA: UPC00091</p>
                    </body>
          
        </notes>
        <annotation>
          <rdf:RDF xmlns:rdf="http://www.w3.org/1999/02/22-rdf-syntax-ns#" xmlns:bqmodel="http://biomodels.net/model-qualifiers/" xmlns:bqbiol="http://biomodels.net/biology-qualifiers/">
            <rdf:Description rdf:about="#_18149021_8367_45e0_987f_815fa48c2b4b">
              <bqbiol:is>
                <rdf:Bag>
                  <rdf:li rdf:resource="urn:miriam:chebi:CHEBI%3A15380"/>
                  <rdf:li rdf:resource="urn:miriam:chebi:CHEBI%3A57292"/>
                </rdf:Bag>
              </bqbiol:is>
            </rdf:Description>
          </rdf:RDF>
        </annotation>
            </species>
      <species id="Dmel_CG5214_i" initialConcentration="1" name="CG5214" metaid="_91f0d3fe_3592_43ad_aaea_6338ad7e42b8" boundaryCondition="true" sboTerm="SBO:0000252" compartment="i">
        <annotation>
          <rdf:RDF xmlns:rdf="http://www.w3.org/1999/02/22-rdf-syntax-ns#" xmlns:bqmodel="http://biomodels.net/model-qualifiers/" xmlns:bqbiol="http://biomodels.net/biology-qualifiers/">
            <rdf:Description rdf:about="#_91f0d3fe_3592_43ad_aaea_6338ad7e42b8">
              <bqbiol:isEncodedBy>
                <rdf:Bag>
                  <rdf:li rdf:resource="urn:miriam:kegg.genes:dme%3ADmel_CG5214"/>
                </rdf:Bag>
              </bqbiol:isEncodedBy>
              <bqbiol:is>
                <rdf:Bag>
                  <rdf:li rdf:resource="urn:miriam:uniprot:Q9VGQ1"/>
                </rdf:Bag>
              </bqbiol:is>
            </rdf:Description>
          </rdf:RDF>
        </annotation>
            </species>
      <species id="bigg_succ_i" initialConcentration="1" charge="-2" name="succinate(2-)" metaid="_8c5b71a2_a43c_4110_9f4d_b735744ce86d" sboTerm="SBO:0000247" compartment="i">
        <notes>
          <body xmlns="http://www.w3.org/1999/xhtml">
                <p>BIGG: succ</p>
                    <p>BIOPATH: Succinate</p>
                    <p>BRENDA: BG19270</p>
                    <p>CHARGE: -2</p>
                    <p>CHEBI: 15741, 22943, 26807, 9304, 45639, 30031, 22941, 15125, 26803, 30779</p>
                    <p>FORMULA: C4H4O4</p>
                    <p>HMDB: HMDB00254</p>
                    <p>INCHI: InChI=1S/C4H6O4/c5-3(6)1-2-4(7)8/h1-2H2,(H,5,6)(H,7,8)/p-2</p>
                    <p>KEGG: C00042</p>
                    <p>LIPIDMAPS: LMFA01170043</p>
                    <p>METACYC: SUC</p>
                    <p>MXNREF: MNXM25</p>
                    <p>REACTOME: 113536, 433123, 29434, 159939, 389583, 1650769</p>
                    <p>SEED: cpd00036</p>
                    <p>SMILES: [O-]C(=O)CCC([O-])=O</p>
                    <p>UPA: UPC00042</p>
                    </body>
          
        </notes>
        <annotation>
          <rdf:RDF xmlns:rdf="http://www.w3.org/1999/02/22-rdf-syntax-ns#" xmlns:bqmodel="http://biomodels.net/model-qualifiers/" xmlns:bqbiol="http://biomodels.net/biology-qualifiers/">
            <rdf:Description rdf:about="#_8c5b71a2_a43c_4110_9f4d_b735744ce86d">
              <bqbiol:is>
                <rdf:Bag>
                  <rdf:li rdf:resource="urn:miriam:chebi:CHEBI%3A15741"/>
                  <rdf:li rdf:resource="urn:miriam:chebi:CHEBI%3A30031"/>
                  <rdf:li rdf:resource="urn:miriam:chebi:CHEBI%3A30779"/>
                </rdf:Bag>
              </bqbiol:is>
            </rdf:Description>
          </rdf:RDF>
        </annotation>
            </species>
      <species id="Dmel_CG10622_i" initialConcentration="1" name="LD44970p" metaid="_a3a9d82c_aa50_448b_b5ba_fbfe6dc747e0" boundaryCondition="true" sboTerm="SBO:0000252" compartment="i">
        <annotation>
          <rdf:RDF xmlns:rdf="http://www.w3.org/1999/02/22-rdf-syntax-ns#" xmlns:bqmodel="http://biomodels.net/model-qualifiers/" xmlns:bqbiol="http://biomodels.net/biology-qualifiers/">
            <rdf:Description rdf:about="#_a3a9d82c_aa50_448b_b5ba_fbfe6dc747e0">
              <bqbiol:isEncodedBy>
                <rdf:Bag>
                  <rdf:li rdf:resource="urn:miriam:kegg.genes:dme%3ADmel_CG10622"/>
                </rdf:Bag>
              </bqbiol:isEncodedBy>
              <bqbiol:is>
                <rdf:Bag>
                  <rdf:li rdf:resource="urn:miriam:uniprot:Q9V470"/>
                </rdf:Bag>
              </bqbiol:is>
            </rdf:Description>
          </rdf:RDF>
        </annotation>
            </species>
      <species id="Dmel_CG1065_i" initialConcentration="1" name="Succinyl-CoA ligase [ADP/GDP-forming] subunit alpha, mitochondrial" metaid="_a6179fdc_a261_4d18_8397_ad6a60bbcf1d" boundaryCondition="true" sboTerm="SBO:0000252" compartment="i">
        <annotation>
          <rdf:RDF xmlns:rdf="http://www.w3.org/1999/02/22-rdf-syntax-ns#" xmlns:bqmodel="http://biomodels.net/model-qualifiers/" xmlns:bqbiol="http://biomodels.net/biology-qualifiers/">
            <rdf:Description rdf:about="#_a6179fdc_a261_4d18_8397_ad6a60bbcf1d">
              <bqbiol:isEncodedBy>
                <rdf:Bag>
                  <rdf:li rdf:resource="urn:miriam:kegg.genes:dme%3ADmel_CG1065"/>
                </rdf:Bag>
              </bqbiol:isEncodedBy>
              <bqbiol:is>
                <rdf:Bag>
                  <rdf:li rdf:resource="urn:miriam:uniprot:Q94522"/>
                </rdf:Bag>
              </bqbiol:is>
            </rdf:Description>
          </rdf:RDF>
        </annotation>
            </species>
      <species id="Dmel_CG11963_i" initialConcentration="1" name="GH10480p" metaid="_d0e82465_a0d9_4097_8d6d_deb63b665ae2" boundaryCondition="true" sboTerm="SBO:0000252" compartment="i">
        <annotation>
          <rdf:RDF xmlns:rdf="http://www.w3.org/1999/02/22-rdf-syntax-ns#" xmlns:bqmodel="http://biomodels.net/model-qualifiers/" xmlns:bqbiol="http://biomodels.net/biology-qualifiers/">
            <rdf:Description rdf:about="#_d0e82465_a0d9_4097_8d6d_deb63b665ae2">
              <bqbiol:isEncodedBy>
                <rdf:Bag>
                  <rdf:li rdf:resource="urn:miriam:kegg.genes:dme%3ADmel_CG11963"/>
                </rdf:Bag>
              </bqbiol:isEncodedBy>
              <bqbiol:is>
                <rdf:Bag>
                  <rdf:li rdf:resource="urn:miriam:uniprot:Q95U38"/>
                </rdf:Bag>
              </bqbiol:is>
            </rdf:Description>
          </rdf:RDF>
        </annotation>
            </species>
      <species id="Dmel_CG11963_2_i" initialConcentration="1" name="SkpA associated protein, isoform A" metaid="_f288b1b8_4ca2_4c82_859d_5c028b8c104b" boundaryCondition="true" sboTerm="SBO:0000252" compartment="i">
        <annotation>
          <rdf:RDF xmlns:rdf="http://www.w3.org/1999/02/22-rdf-syntax-ns#" xmlns:bqmodel="http://biomodels.net/model-qualifiers/" xmlns:bqbiol="http://biomodels.net/biology-qualifiers/">
            <rdf:Description rdf:about="#_f288b1b8_4ca2_4c82_859d_5c028b8c104b">
              <bqbiol:isEncodedBy>
                <rdf:Bag>
                  <rdf:li rdf:resource="urn:miriam:kegg.genes:dme%3ADmel_CG11963"/>
                </rdf:Bag>
              </bqbiol:isEncodedBy>
              <bqbiol:is>
                <rdf:Bag>
                  <rdf:li rdf:resource="urn:miriam:uniprot:Q9VHJ8"/>
                </rdf:Bag>
              </bqbiol:is>
            </rdf:Description>
          </rdf:RDF>
        </annotation>
            </species>
      <species id="Dmel_CG6255_i" initialConcentration="1" name="CG6255" metaid="_0b21ef84_eae0_4938_8d38_2f0deadf7aa6" boundaryCondition="true" sboTerm="SBO:0000252" compartment="i">
        <annotation>
          <rdf:RDF xmlns:rdf="http://www.w3.org/1999/02/22-rdf-syntax-ns#" xmlns:bqmodel="http://biomodels.net/model-qualifiers/" xmlns:bqbiol="http://biomodels.net/biology-qualifiers/">
            <rdf:Description rdf:about="#_0b21ef84_eae0_4938_8d38_2f0deadf7aa6">
              <bqbiol:isEncodedBy>
                <rdf:Bag>
                  <rdf:li rdf:resource="urn:miriam:kegg.genes:dme%3ADmel_CG6255"/>
                </rdf:Bag>
              </bqbiol:isEncodedBy>
              <bqbiol:is>
                <rdf:Bag>
                  <rdf:li rdf:resource="urn:miriam:uniprot:Q9VDW7"/>
                </rdf:Bag>
              </bqbiol:is>
            </rdf:Description>
          </rdf:RDF>
        </annotation>
            </species>
      <species id="MNXM1289_i" initialConcentration="1" charge="-3" name="oxalatosuccinate(3-)" metaid="_58d43368_3b72_4ae1_9451_37c4e2e4851a" sboTerm="SBO:0000247" compartment="i">
        <notes>
          <body xmlns="http://www.w3.org/1999/xhtml">
                <p>BIOPATH: Oxalosuccinate</p>
                    <p>BRENDA: BG23417</p>
                    <p>CHARGE: -3</p>
                    <p>CHEBI: 44712, 58931, 7815</p>
                    <p>FORMULA: C6H3O7</p>
                    <p>HMDB: HMDB03974</p>
                    <p>INCHI: InChI=1S/C6H6O7/c7-3(8)1-2(5(10)11)4(9)6(12)13/h2H,1H2,(H,7,8)(H,10,11)(H,12,13)/p-3</p>
                    <p>KEGG: C05379</p>
                    <p>METACYC: OXALO-SUCCINATE</p>
                    <p>MXNREF: MNXM1289</p>
                    <p>SEED: cpd03187</p>
                    <p>SMILES: [O-]C(=O)CC(C([O-])=O)C(=O)C([O-])=O</p>
                    </body>
          
        </notes>
        <annotation>
          <rdf:RDF xmlns:rdf="http://www.w3.org/1999/02/22-rdf-syntax-ns#" xmlns:bqmodel="http://biomodels.net/model-qualifiers/" xmlns:bqbiol="http://biomodels.net/biology-qualifiers/">
            <rdf:Description rdf:about="#_58d43368_3b72_4ae1_9451_37c4e2e4851a">
              <bqbiol:is>
                <rdf:Bag>
                  <rdf:li rdf:resource="urn:miriam:chebi:CHEBI%3A44712"/>
                  <rdf:li rdf:resource="urn:miriam:chebi:CHEBI%3A58931"/>
                  <rdf:li rdf:resource="urn:miriam:chebi:CHEBI%3A7815"/>
                </rdf:Bag>
              </bqbiol:is>
            </rdf:Description>
          </rdf:RDF>
        </annotation>
            </species>
      <species id="Dmel_CG7176_i" initialConcentration="1" name="Isocitrate dehydrogenase [NADP]" metaid="_975b38d0_52ca_454d_8e8e_f5d5e89f50cc" boundaryCondition="true" sboTerm="SBO:0000252" compartment="i">
        <annotation>
          <rdf:RDF xmlns:rdf="http://www.w3.org/1999/02/22-rdf-syntax-ns#" xmlns:bqmodel="http://biomodels.net/model-qualifiers/" xmlns:bqbiol="http://biomodels.net/biology-qualifiers/">
            <rdf:Description rdf:about="#_975b38d0_52ca_454d_8e8e_f5d5e89f50cc">
              <bqbiol:isEncodedBy>
                <rdf:Bag>
                  <rdf:li rdf:resource="urn:miriam:kegg.genes:dme%3ADmel_CG7176"/>
                </rdf:Bag>
              </bqbiol:isEncodedBy>
              <bqbiol:is>
                <rdf:Bag>
                  <rdf:li rdf:resource="urn:miriam:uniprot:Q9VSI6"/>
                </rdf:Bag>
              </bqbiol:is>
            </rdf:Description>
          </rdf:RDF>
        </annotation>
            </species>
      <species id="Dmel_CG7176_2_i" initialConcentration="1" name="Isocitrate dehydrogenase [NADP]" metaid="_cc7ed94e_1748_4e23_ab64_5053ca963e05" boundaryCondition="true" sboTerm="SBO:0000252" compartment="i">
        <annotation>
          <rdf:RDF xmlns:rdf="http://www.w3.org/1999/02/22-rdf-syntax-ns#" xmlns:bqmodel="http://biomodels.net/model-qualifiers/" xmlns:bqbiol="http://biomodels.net/biology-qualifiers/">
            <rdf:Description rdf:about="#_cc7ed94e_1748_4e23_ab64_5053ca963e05">
              <bqbiol:isEncodedBy>
                <rdf:Bag>
                  <rdf:li rdf:resource="urn:miriam:kegg.genes:dme%3ADmel_CG7176"/>
                </rdf:Bag>
              </bqbiol:isEncodedBy>
              <bqbiol:is>
                <rdf:Bag>
                  <rdf:li rdf:resource="urn:miriam:uniprot:Q7KUB0"/>
                </rdf:Bag>
              </bqbiol:is>
            </rdf:Description>
          </rdf:RDF>
        </annotation>
            </species>
      <species id="Dmel_CG7176_3_i" initialConcentration="1" name="Isocitrate dehydrogenase [NADP]" metaid="_99fa3284_3be0_4a07_8257_e22394dc8009" boundaryCondition="true" sboTerm="SBO:0000252" compartment="i">
        <annotation>
          <rdf:RDF xmlns:rdf="http://www.w3.org/1999/02/22-rdf-syntax-ns#" xmlns:bqmodel="http://biomodels.net/model-qualifiers/" xmlns:bqbiol="http://biomodels.net/biology-qualifiers/">
            <rdf:Description rdf:about="#_99fa3284_3be0_4a07_8257_e22394dc8009">
              <bqbiol:isEncodedBy>
                <rdf:Bag>
                  <rdf:li rdf:resource="urn:miriam:kegg.genes:dme%3ADmel_CG7176"/>
                </rdf:Bag>
              </bqbiol:isEncodedBy>
              <bqbiol:is>
                <rdf:Bag>
                  <rdf:li rdf:resource="urn:miriam:uniprot:Q8IQA7"/>
                </rdf:Bag>
              </bqbiol:is>
            </rdf:Description>
          </rdf:RDF>
        </annotation>
            </species>
      <species id="Dmel_CG7176_4_i" initialConcentration="1" name="Isocitrate dehydrogenase [NADP]" metaid="_06f1e258_5841_49ab_9c7a_d9cd49c85311" boundaryCondition="true" sboTerm="SBO:0000252" compartment="i">
        <annotation>
          <rdf:RDF xmlns:rdf="http://www.w3.org/1999/02/22-rdf-syntax-ns#" xmlns:bqmodel="http://biomodels.net/model-qualifiers/" xmlns:bqbiol="http://biomodels.net/biology-qualifiers/">
            <rdf:Description rdf:about="#_06f1e258_5841_49ab_9c7a_d9cd49c85311">
              <bqbiol:isEncodedBy>
                <rdf:Bag>
                  <rdf:li rdf:resource="urn:miriam:kegg.genes:dme%3ADmel_CG7176"/>
                </rdf:Bag>
              </bqbiol:isEncodedBy>
              <bqbiol:is>
                <rdf:Bag>
                  <rdf:li rdf:resource="urn:miriam:uniprot:B7Z0E0"/>
                </rdf:Bag>
              </bqbiol:is>
            </rdf:Description>
          </rdf:RDF>
        </annotation>
            </species>
      <species id="Dmel_CG7176_5_i" initialConcentration="1" name="Isocitrate dehydrogenase [NADP]" metaid="_5edbbe41_40d5_4204_9215_e674f6371d7f" boundaryCondition="true" sboTerm="SBO:0000252" compartment="i">
        <annotation>
          <rdf:RDF xmlns:rdf="http://www.w3.org/1999/02/22-rdf-syntax-ns#" xmlns:bqmodel="http://biomodels.net/model-qualifiers/" xmlns:bqbiol="http://biomodels.net/biology-qualifiers/">
            <rdf:Description rdf:about="#_5edbbe41_40d5_4204_9215_e674f6371d7f">
              <bqbiol:isEncodedBy>
                <rdf:Bag>
                  <rdf:li rdf:resource="urn:miriam:kegg.genes:dme%3ADmel_CG7176"/>
                </rdf:Bag>
              </bqbiol:isEncodedBy>
              <bqbiol:is>
                <rdf:Bag>
                  <rdf:li rdf:resource="urn:miriam:uniprot:Q7KUB1"/>
                </rdf:Bag>
              </bqbiol:is>
            </rdf:Description>
          </rdf:RDF>
        </annotation>
            </species>
      <species id="bigg_icit_i" initialConcentration="1" charge="-3" name="isocitrate(3-)" metaid="_8974972d_cf4b_439f_8618_71ccfa0332f0" sboTerm="SBO:0000247" compartment="i">
        <notes>
          <body xmlns="http://www.w3.org/1999/xhtml">
                <p>BIGG: icit</p>
                    <p>BRENDA: BG23698</p>
                    <p>CHARGE: -3</p>
                    <p>CHEBI: 16087, 14465, 24884, 30887, 24886, 5998, 36453, 36454</p>
                    <p>FORMULA: C6H5O7</p>
                    <p>HMDB: HMDB00193</p>
                    <p>INCHI: InChI=1S/C6H8O7/c7-3(8)1-2(5(10)11)4(9)6(12)13/h2,4,9H,1H2,(H,7,8)(H,10,11)(H,12,13)/p-3</p>
                    <p>KEGG: C00311</p>
                    <p>MXNREF: MNXM89661</p>
                    <p>SEED: cpd00260</p>
                    <p>SMILES: OC(C(CC([O-])=O)C([O-])=O)C([O-])=O</p>
                    <p>UPA: UPC00311</p>
                    </body>
          
        </notes>
        <annotation>
          <rdf:RDF xmlns:rdf="http://www.w3.org/1999/02/22-rdf-syntax-ns#" xmlns:bqmodel="http://biomodels.net/model-qualifiers/" xmlns:bqbiol="http://biomodels.net/biology-qualifiers/">
            <rdf:Description rdf:about="#_8974972d_cf4b_439f_8618_71ccfa0332f0">
              <bqbiol:is>
                <rdf:Bag>
                  <rdf:li rdf:resource="urn:miriam:chebi:CHEBI%3A16087"/>
                  <rdf:li rdf:resource="urn:miriam:chebi:CHEBI%3A30887"/>
                  <rdf:li rdf:resource="urn:miriam:chebi:CHEBI%3A36453"/>
                  <rdf:li rdf:resource="urn:miriam:chebi:CHEBI%3A36454"/>
                </rdf:Bag>
              </bqbiol:is>
            </rdf:Description>
          </rdf:RDF>
        </annotation>
            </species>
      <species id="Dmel_CG12233_i" initialConcentration="1" name="Probable isocitrate dehydrogenase [NAD] subunit alpha, mitochondrial" metaid="_34c4212e_e28d_4c24_980b_9e8f2f2fb9fe" boundaryCondition="true" sboTerm="SBO:0000252" compartment="i">
        <annotation>
          <rdf:RDF xmlns:rdf="http://www.w3.org/1999/02/22-rdf-syntax-ns#" xmlns:bqmodel="http://biomodels.net/model-qualifiers/" xmlns:bqbiol="http://biomodels.net/biology-qualifiers/">
            <rdf:Description rdf:about="#_34c4212e_e28d_4c24_980b_9e8f2f2fb9fe">
              <bqbiol:isEncodedBy>
                <rdf:Bag>
                  <rdf:li rdf:resource="urn:miriam:kegg.genes:dme%3ADmel_CG12233"/>
                </rdf:Bag>
              </bqbiol:isEncodedBy>
              <bqbiol:is>
                <rdf:Bag>
                  <rdf:li rdf:resource="urn:miriam:uniprot:Q9VWH4"/>
                </rdf:Bag>
              </bqbiol:is>
            </rdf:Description>
          </rdf:RDF>
        </annotation>
            </species>
      <species id="Dmel_CG12233_2_i" initialConcentration="1" name="LP13001p1" metaid="_5ed91a15_b98e_47a0_ba80_896ed784de9b" boundaryCondition="true" sboTerm="SBO:0000252" compartment="i">
        <annotation>
          <rdf:RDF xmlns:rdf="http://www.w3.org/1999/02/22-rdf-syntax-ns#" xmlns:bqmodel="http://biomodels.net/model-qualifiers/" xmlns:bqbiol="http://biomodels.net/biology-qualifiers/">
            <rdf:Description rdf:about="#_5ed91a15_b98e_47a0_ba80_896ed784de9b">
              <bqbiol:isEncodedBy>
                <rdf:Bag>
                  <rdf:li rdf:resource="urn:miriam:kegg.genes:dme%3ADmel_CG12233"/>
                </rdf:Bag>
              </bqbiol:isEncodedBy>
              <bqbiol:is>
                <rdf:Bag>
                  <rdf:li rdf:resource="urn:miriam:uniprot:E4NKP2"/>
                </rdf:Bag>
              </bqbiol:is>
            </rdf:Description>
          </rdf:RDF>
        </annotation>
            </species>
      <species id="Dmel_CG32026_i" initialConcentration="1" name="CG32026" metaid="_f400ff21_ddfa_48f3_8c04_e71695e5d861" boundaryCondition="true" sboTerm="SBO:0000252" compartment="i">
        <annotation>
          <rdf:RDF xmlns:rdf="http://www.w3.org/1999/02/22-rdf-syntax-ns#" xmlns:bqmodel="http://biomodels.net/model-qualifiers/" xmlns:bqbiol="http://biomodels.net/biology-qualifiers/">
            <rdf:Description rdf:about="#_f400ff21_ddfa_48f3_8c04_e71695e5d861">
              <bqbiol:isEncodedBy>
                <rdf:Bag>
                  <rdf:li rdf:resource="urn:miriam:kegg.genes:dme%3ADmel_CG32026"/>
                </rdf:Bag>
              </bqbiol:isEncodedBy>
              <bqbiol:is>
                <rdf:Bag>
                  <rdf:li rdf:resource="urn:miriam:uniprot:Q8T0R3"/>
                </rdf:Bag>
              </bqbiol:is>
            </rdf:Description>
          </rdf:RDF>
        </annotation>
            </species>
      <species id="Dmel_CG3483_i" initialConcentration="1" name="CG3483" metaid="_5889081a_71d3_4f19_a440_23d5e9a3aecd" boundaryCondition="true" sboTerm="SBO:0000252" compartment="i">
        <annotation>
          <rdf:RDF xmlns:rdf="http://www.w3.org/1999/02/22-rdf-syntax-ns#" xmlns:bqmodel="http://biomodels.net/model-qualifiers/" xmlns:bqbiol="http://biomodels.net/biology-qualifiers/">
            <rdf:Description rdf:about="#_5889081a_71d3_4f19_a440_23d5e9a3aecd">
              <bqbiol:isEncodedBy>
                <rdf:Bag>
                  <rdf:li rdf:resource="urn:miriam:kegg.genes:dme%3ADmel_CG3483"/>
                </rdf:Bag>
              </bqbiol:isEncodedBy>
              <bqbiol:is>
                <rdf:Bag>
                  <rdf:li rdf:resource="urn:miriam:uniprot:Q9W172"/>
                </rdf:Bag>
              </bqbiol:is>
            </rdf:Description>
          </rdf:RDF>
        </annotation>
            </species>
      <species id="Dmel_CG5028_i" initialConcentration="1" name="CG5028, isoform A" metaid="_ae9dcbc6_f311_4e1d_82c0_9e46ff04de59" boundaryCondition="true" sboTerm="SBO:0000252" compartment="i">
        <annotation>
          <rdf:RDF xmlns:rdf="http://www.w3.org/1999/02/22-rdf-syntax-ns#" xmlns:bqmodel="http://biomodels.net/model-qualifiers/" xmlns:bqbiol="http://biomodels.net/biology-qualifiers/">
            <rdf:Description rdf:about="#_ae9dcbc6_f311_4e1d_82c0_9e46ff04de59">
              <bqbiol:isEncodedBy>
                <rdf:Bag>
                  <rdf:li rdf:resource="urn:miriam:kegg.genes:dme%3ADmel_CG5028"/>
                </rdf:Bag>
              </bqbiol:isEncodedBy>
              <bqbiol:is>
                <rdf:Bag>
                  <rdf:li rdf:resource="urn:miriam:uniprot:Q8MT18"/>
                </rdf:Bag>
              </bqbiol:is>
            </rdf:Description>
          </rdf:RDF>
        </annotation>
            </species>
      <species id="Dmel_CG5028_2_i" initialConcentration="1" name="CG5028, isoform C" metaid="_a423c6ed_7535_4d20_912a_f6533cda2e57" boundaryCondition="true" sboTerm="SBO:0000252" compartment="i">
        <annotation>
          <rdf:RDF xmlns:rdf="http://www.w3.org/1999/02/22-rdf-syntax-ns#" xmlns:bqmodel="http://biomodels.net/model-qualifiers/" xmlns:bqbiol="http://biomodels.net/biology-qualifiers/">
            <rdf:Description rdf:about="#_a423c6ed_7535_4d20_912a_f6533cda2e57">
              <bqbiol:isEncodedBy>
                <rdf:Bag>
                  <rdf:li rdf:resource="urn:miriam:kegg.genes:dme%3ADmel_CG5028"/>
                </rdf:Bag>
              </bqbiol:isEncodedBy>
              <bqbiol:is>
                <rdf:Bag>
                  <rdf:li rdf:resource="urn:miriam:uniprot:A8JRB8"/>
                </rdf:Bag>
              </bqbiol:is>
            </rdf:Description>
          </rdf:RDF>
        </annotation>
            </species>
      <species id="Dmel_CG5028_3_i" initialConcentration="1" name="CG5028, isoform E" metaid="_7a42fb15_7cbc_4e55_9c4f_a1f79a1028d9" boundaryCondition="true" sboTerm="SBO:0000252" compartment="i">
        <annotation>
          <rdf:RDF xmlns:rdf="http://www.w3.org/1999/02/22-rdf-syntax-ns#" xmlns:bqmodel="http://biomodels.net/model-qualifiers/" xmlns:bqbiol="http://biomodels.net/biology-qualifiers/">
            <rdf:Description rdf:about="#_7a42fb15_7cbc_4e55_9c4f_a1f79a1028d9">
              <bqbiol:isEncodedBy>
                <rdf:Bag>
                  <rdf:li rdf:resource="urn:miriam:kegg.genes:dme%3ADmel_CG5028"/>
                </rdf:Bag>
              </bqbiol:isEncodedBy>
              <bqbiol:is>
                <rdf:Bag>
                  <rdf:li rdf:resource="urn:miriam:uniprot:A8JRC2"/>
                </rdf:Bag>
              </bqbiol:is>
            </rdf:Description>
          </rdf:RDF>
        </annotation>
            </species>
      <species id="Dmel_CG5028_4_i" initialConcentration="1" name="CG5028, isoform D" metaid="_d5612617_ffca_4586_b9c2_f5e6d3b38153" boundaryCondition="true" sboTerm="SBO:0000252" compartment="i">
        <annotation>
          <rdf:RDF xmlns:rdf="http://www.w3.org/1999/02/22-rdf-syntax-ns#" xmlns:bqmodel="http://biomodels.net/model-qualifiers/" xmlns:bqbiol="http://biomodels.net/biology-qualifiers/">
            <rdf:Description rdf:about="#_d5612617_ffca_4586_b9c2_f5e6d3b38153">
              <bqbiol:isEncodedBy>
                <rdf:Bag>
                  <rdf:li rdf:resource="urn:miriam:kegg.genes:dme%3ADmel_CG5028"/>
                </rdf:Bag>
              </bqbiol:isEncodedBy>
              <bqbiol:is>
                <rdf:Bag>
                  <rdf:li rdf:resource="urn:miriam:uniprot:A8JRC1"/>
                </rdf:Bag>
              </bqbiol:is>
            </rdf:Description>
          </rdf:RDF>
        </annotation>
            </species>
      <species id="Dmel_CG6439_i" initialConcentration="1" name="CG6439, isoform A" metaid="_8fd06f73_b8d4_4bfa_a9ad_000b8a07ff3e" boundaryCondition="true" sboTerm="SBO:0000252" compartment="i">
        <annotation>
          <rdf:RDF xmlns:rdf="http://www.w3.org/1999/02/22-rdf-syntax-ns#" xmlns:bqmodel="http://biomodels.net/model-qualifiers/" xmlns:bqbiol="http://biomodels.net/biology-qualifiers/">
            <rdf:Description rdf:about="#_8fd06f73_b8d4_4bfa_a9ad_000b8a07ff3e">
              <bqbiol:isEncodedBy>
                <rdf:Bag>
                  <rdf:li rdf:resource="urn:miriam:kegg.genes:dme%3ADmel_CG6439"/>
                </rdf:Bag>
              </bqbiol:isEncodedBy>
              <bqbiol:is>
                <rdf:Bag>
                  <rdf:li rdf:resource="urn:miriam:uniprot:Q9VD58"/>
                </rdf:Bag>
              </bqbiol:is>
            </rdf:Description>
          </rdf:RDF>
        </annotation>
            </species>
      <species id="bigg_cit_i" initialConcentration="1" charge="-3" name="citrate" metaid="_4ab9e61b_ad7a_4e2d_afe0_38008bcb85fe" sboTerm="SBO:0000247" compartment="i">
        <notes>
          <body xmlns="http://www.w3.org/1999/xhtml">
                <p>BIGG: cit</p>
                    <p>BIOPATH: Citrate</p>
                    <p>BRENDA: BG23703</p>
                    <p>CHARGE: -3</p>
                    <p>CHEBI: 16947, 13999, 23321, 42563, 30769, 3727, 23322, 41523, 32142, 35802, 35806, 35809, 35810, 50744, 53258, 63037, 63076</p>
                    <p>FORMULA: C6H5O7</p>
                    <p>HMDB: HMDB00094</p>
                    <p>INCHI: InChI=1S/C6H8O7/c7-3(8)1-6(13,5(11)12)2-4(9)10/h13H,1-2H2,(H,7,8)(H,9,10)(H,11,12)/p-3</p>
                    <p>KEGG: C00158, D00037, C12649, D01222, C13660, D07525, D07691</p>
                    <p>METACYC: CIT</p>
                    <p>MXNREF: MNXM131</p>
                    <p>REACTOME: 433138, 76190, 29654</p>
                    <p>SEED: cpd00137, cpd09279</p>
                    <p>SMILES: OC(CC([O-])=O)(CC([O-])=O)C([O-])=O</p>
                    <p>UPA: UPC00158</p>
                    </body>
          
        </notes>
        <annotation>
          <rdf:RDF xmlns:rdf="http://www.w3.org/1999/02/22-rdf-syntax-ns#" xmlns:bqmodel="http://biomodels.net/model-qualifiers/" xmlns:bqbiol="http://biomodels.net/biology-qualifiers/">
            <rdf:Description rdf:about="#_4ab9e61b_ad7a_4e2d_afe0_38008bcb85fe">
              <bqbiol:is>
                <rdf:Bag>
                  <rdf:li rdf:resource="urn:miriam:chebi:CHEBI%3A16947"/>
                  <rdf:li rdf:resource="urn:miriam:chebi:CHEBI%3A30769"/>
                  <rdf:li rdf:resource="urn:miriam:chebi:CHEBI%3A32142"/>
                  <rdf:li rdf:resource="urn:miriam:chebi:CHEBI%3A35802"/>
                  <rdf:li rdf:resource="urn:miriam:chebi:CHEBI%3A35806"/>
                  <rdf:li rdf:resource="urn:miriam:chebi:CHEBI%3A35809"/>
                  <rdf:li rdf:resource="urn:miriam:chebi:CHEBI%3A35810"/>
                  <rdf:li rdf:resource="urn:miriam:chebi:CHEBI%3A50744"/>
                  <rdf:li rdf:resource="urn:miriam:chebi:CHEBI%3A53258"/>
                  <rdf:li rdf:resource="urn:miriam:chebi:CHEBI%3A63037"/>
                  <rdf:li rdf:resource="urn:miriam:chebi:CHEBI%3A63076"/>
                </rdf:Bag>
              </bqbiol:is>
            </rdf:Description>
          </rdf:RDF>
        </annotation>
            </species>
      <species id="Dmel_CG8322_i" initialConcentration="1" name="ATP citrate lyase, isoform D" metaid="_d7e6a55e_1d1b_4c62_a801_e69468763b3c" boundaryCondition="true" sboTerm="SBO:0000252" compartment="i">
        <annotation>
          <rdf:RDF xmlns:rdf="http://www.w3.org/1999/02/22-rdf-syntax-ns#" xmlns:bqmodel="http://biomodels.net/model-qualifiers/" xmlns:bqbiol="http://biomodels.net/biology-qualifiers/">
            <rdf:Description rdf:about="#_d7e6a55e_1d1b_4c62_a801_e69468763b3c">
              <bqbiol:isEncodedBy>
                <rdf:Bag>
                  <rdf:li rdf:resource="urn:miriam:kegg.genes:dme%3ADmel_CG8322"/>
                </rdf:Bag>
              </bqbiol:isEncodedBy>
              <bqbiol:is>
                <rdf:Bag>
                  <rdf:li rdf:resource="urn:miriam:uniprot:Q7KN85"/>
                </rdf:Bag>
              </bqbiol:is>
            </rdf:Description>
          </rdf:RDF>
        </annotation>
            </species>
      <species id="Dmel_CG8322_2_i" initialConcentration="1" name="ATP citrate lyase, isoform F" metaid="_dffc96ff_4352_4593_8c35_b5d307c7553e" boundaryCondition="true" sboTerm="SBO:0000252" compartment="i">
        <annotation>
          <rdf:RDF xmlns:rdf="http://www.w3.org/1999/02/22-rdf-syntax-ns#" xmlns:bqmodel="http://biomodels.net/model-qualifiers/" xmlns:bqbiol="http://biomodels.net/biology-qualifiers/">
            <rdf:Description rdf:about="#_dffc96ff_4352_4593_8c35_b5d307c7553e">
              <bqbiol:isEncodedBy>
                <rdf:Bag>
                  <rdf:li rdf:resource="urn:miriam:kegg.genes:dme%3ADmel_CG8322"/>
                </rdf:Bag>
              </bqbiol:isEncodedBy>
              <bqbiol:is>
                <rdf:Bag>
                  <rdf:li rdf:resource="urn:miriam:uniprot:E2QCF1"/>
                </rdf:Bag>
              </bqbiol:is>
            </rdf:Description>
          </rdf:RDF>
        </annotation>
            </species>
      <species id="MNXM90278_i" initialConcentration="1" charge="0" name="Ubiquinone" metaid="_c2605498_26c6_47cb_a779_2b926f5b3f46" sboTerm="SBO:0000247" compartment="i">
        <notes>
          <body xmlns="http://www.w3.org/1999/xhtml">
                <p>CHARGE: 0</p>
                    <p>FORMULA: C14H18O4(C5H8)n</p>
                    <p>INCHI: InChI=1S/C19H26O4/c1-12(2)8-7-9-13(3)10-11-15-14(4)16(20)18(22-5)19(23-6)17(15)21/h8,10-11,14H,7,9H2,1-6H3/b13-10+,15-11+</p>
                    <p>KEGG: C00399</p>
                    <p>MXNREF: MNXM90278</p>
                    <p>SMILES: COC1=C(OC)C(=O)C(C\C=C(/C)CCC=C(C)C)=C(C)C1=O</p>
                    </body>
          
        </notes>
      </species>
      <species id="MNXM90307_i" initialConcentration="1" charge="0" name="Ubiquinol" metaid="_72c968ed_382c_434f_8ad7_663a74bcef57" sboTerm="SBO:0000247" compartment="i">
        <notes>
          <body xmlns="http://www.w3.org/1999/xhtml">
                <p>CHARGE: 0</p>
                    <p>FORMULA: C14H20O4(C5H8)n</p>
                    <p>INCHI: InChI=1S/C19H28O4/c1-12(2)8-7-9-13(3)10-11-15-14(4)16(20)18(22-5)19(23-6)17(15)21/h8,10,20-21H,7,9,11H2,1-6H3/b13-10+</p>
                    <p>KEGG: C00390</p>
                    <p>MXNREF: MNXM90307</p>
                    <p>SMILES: COC1=C(OC)C(O)=C(C\C=C(/C)CCC=C(C)C)C(C)=C1O</p>
                    </body>
          
        </notes>
      </species>
      <species id="bigg_fum_i" initialConcentration="1" charge="-2" name="fumarate(2-)" metaid="_b4fec50f_0889_4461_b7fb_07e462a51255" sboTerm="SBO:0000247" compartment="i">
        <notes>
          <body xmlns="http://www.w3.org/1999/xhtml">
                <p>BIGG: fum</p>
                    <p>BIOPATH: Fumarate</p>
                    <p>BRENDA: BG19266</p>
                    <p>CHARGE: -2</p>
                    <p>CHEBI: 18012, 5190, 24124, 42743, 22958, 29806, 24122, 42511, 14284, 36180, 22957, 22956, 37154, 37155</p>
                    <p>FORMULA: C4H2O4</p>
                    <p>HMDB: HMDB00134</p>
                    <p>INCHI: InChI=1S/C4H4O4/c5-3(6)1-2-4(7)8/h1-2H,(H,5,6)(H,7,8)/p-2/b2-1+</p>
                    <p>KEGG: C00122, D02308</p>
                    <p>METACYC: FUM</p>
                    <p>MXNREF: MNXM93</p>
                    <p>REACTOME: 113588, 29586</p>
                    <p>SEED: cpd00106</p>
                    <p>SMILES: [O-]C(=O)\C=C\C([O-])=O</p>
                    <p>UPA: UPC00122</p>
                    </body>
          
        </notes>
        <annotation>
          <rdf:RDF xmlns:rdf="http://www.w3.org/1999/02/22-rdf-syntax-ns#" xmlns:bqmodel="http://biomodels.net/model-qualifiers/" xmlns:bqbiol="http://biomodels.net/biology-qualifiers/">
            <rdf:Description rdf:about="#_b4fec50f_0889_4461_b7fb_07e462a51255">
              <bqbiol:is>
                <rdf:Bag>
                  <rdf:li rdf:resource="urn:miriam:chebi:CHEBI%3A18012"/>
                  <rdf:li rdf:resource="urn:miriam:chebi:CHEBI%3A22958"/>
                  <rdf:li rdf:resource="urn:miriam:chebi:CHEBI%3A29806"/>
                  <rdf:li rdf:resource="urn:miriam:chebi:CHEBI%3A36180"/>
                  <rdf:li rdf:resource="urn:miriam:chebi:CHEBI%3A37154"/>
                  <rdf:li rdf:resource="urn:miriam:chebi:CHEBI%3A37155"/>
                </rdf:Bag>
              </bqbiol:is>
            </rdf:Description>
          </rdf:RDF>
        </annotation>
            </species>
      <species id="Dmel_CG10219_i" initialConcentration="1" name="Putative succinate dehydrogenase [ubiquinone] cytochrome b small subunit, mitochondrial" metaid="_e18b82e4_2e75_432e_a4f2_5f73ff135999" boundaryCondition="true" sboTerm="SBO:0000252" compartment="i">
        <annotation>
          <rdf:RDF xmlns:rdf="http://www.w3.org/1999/02/22-rdf-syntax-ns#" xmlns:bqmodel="http://biomodels.net/model-qualifiers/" xmlns:bqbiol="http://biomodels.net/biology-qualifiers/">
            <rdf:Description rdf:about="#_e18b82e4_2e75_432e_a4f2_5f73ff135999">
              <bqbiol:isEncodedBy>
                <rdf:Bag>
                  <rdf:li rdf:resource="urn:miriam:kegg.genes:dme%3ADmel_CG10219"/>
                </rdf:Bag>
              </bqbiol:isEncodedBy>
              <bqbiol:is>
                <rdf:Bag>
                  <rdf:li rdf:resource="urn:miriam:uniprot:Q9VCI5"/>
                </rdf:Bag>
              </bqbiol:is>
            </rdf:Description>
          </rdf:RDF>
        </annotation>
            </species>
      <species id="Dmel_CG17246_i" initialConcentration="1" name="Succinate dehydrogenase [ubiquinone] flavoprotein subunit, mitochondrial" metaid="_15aedabd_3d71_4d93_b05f_8ea5d27d7dd7" boundaryCondition="true" sboTerm="SBO:0000252" compartment="i">
        <annotation>
          <rdf:RDF xmlns:rdf="http://www.w3.org/1999/02/22-rdf-syntax-ns#" xmlns:bqmodel="http://biomodels.net/model-qualifiers/" xmlns:bqbiol="http://biomodels.net/biology-qualifiers/">
            <rdf:Description rdf:about="#_15aedabd_3d71_4d93_b05f_8ea5d27d7dd7">
              <bqbiol:isEncodedBy>
                <rdf:Bag>
                  <rdf:li rdf:resource="urn:miriam:kegg.genes:dme%3ADmel_CG17246"/>
                </rdf:Bag>
              </bqbiol:isEncodedBy>
              <bqbiol:is>
                <rdf:Bag>
                  <rdf:li rdf:resource="urn:miriam:uniprot:Q94523"/>
                </rdf:Bag>
              </bqbiol:is>
            </rdf:Description>
          </rdf:RDF>
        </annotation>
            </species>
      <species id="Dmel_CG3283_i" initialConcentration="1" name="Succinate dehydrogenase [ubiquinone] iron-sulfur subunit, mitochondrial" metaid="_aade0d92_1781_4bcb_ae6d_ac03fe3ddbe6" boundaryCondition="true" sboTerm="SBO:0000252" compartment="i">
        <annotation>
          <rdf:RDF xmlns:rdf="http://www.w3.org/1999/02/22-rdf-syntax-ns#" xmlns:bqmodel="http://biomodels.net/model-qualifiers/" xmlns:bqbiol="http://biomodels.net/biology-qualifiers/">
            <rdf:Description rdf:about="#_aade0d92_1781_4bcb_ae6d_ac03fe3ddbe6">
              <bqbiol:isEncodedBy>
                <rdf:Bag>
                  <rdf:li rdf:resource="urn:miriam:kegg.genes:dme%3ADmel_CG3283"/>
                </rdf:Bag>
              </bqbiol:isEncodedBy>
              <bqbiol:is>
                <rdf:Bag>
                  <rdf:li rdf:resource="urn:miriam:uniprot:P21914"/>
                </rdf:Bag>
              </bqbiol:is>
            </rdf:Description>
          </rdf:RDF>
        </annotation>
            </species>
      <species id="Dmel_CG5718_i" initialConcentration="1" name="CG5718" metaid="_7ff92679_510d_4227_9070_8c0cda0d016e" boundaryCondition="true" sboTerm="SBO:0000252" compartment="i">
        <annotation>
          <rdf:RDF xmlns:rdf="http://www.w3.org/1999/02/22-rdf-syntax-ns#" xmlns:bqmodel="http://biomodels.net/model-qualifiers/" xmlns:bqbiol="http://biomodels.net/biology-qualifiers/">
            <rdf:Description rdf:about="#_7ff92679_510d_4227_9070_8c0cda0d016e">
              <bqbiol:isEncodedBy>
                <rdf:Bag>
                  <rdf:li rdf:resource="urn:miriam:kegg.genes:dme%3ADmel_CG5718"/>
                </rdf:Bag>
              </bqbiol:isEncodedBy>
              <bqbiol:is>
                <rdf:Bag>
                  <rdf:li rdf:resource="urn:miriam:uniprot:Q8SX97"/>
                </rdf:Bag>
              </bqbiol:is>
            </rdf:Description>
          </rdf:RDF>
        </annotation>
            </species>
      <species id="Dmel_CG6629_i" initialConcentration="1" name="AT18465p" metaid="_db680320_f287_4923_a061_9dc6e1407a73" boundaryCondition="true" sboTerm="SBO:0000252" compartment="i">
        <annotation>
          <rdf:RDF xmlns:rdf="http://www.w3.org/1999/02/22-rdf-syntax-ns#" xmlns:bqmodel="http://biomodels.net/model-qualifiers/" xmlns:bqbiol="http://biomodels.net/biology-qualifiers/">
            <rdf:Description rdf:about="#_db680320_f287_4923_a061_9dc6e1407a73">
              <bqbiol:isEncodedBy>
                <rdf:Bag>
                  <rdf:li rdf:resource="urn:miriam:kegg.genes:dme%3ADmel_CG6629"/>
                </rdf:Bag>
              </bqbiol:isEncodedBy>
              <bqbiol:is>
                <rdf:Bag>
                  <rdf:li rdf:resource="urn:miriam:uniprot:Q9VGT9"/>
                </rdf:Bag>
              </bqbiol:is>
            </rdf:Description>
          </rdf:RDF>
        </annotation>
            </species>
      <species id="Dmel_CG6666_i" initialConcentration="1" name="RH44771p" metaid="_98fa13bd_9a9b_4601_a85c_3022d3ca28a0" boundaryCondition="true" sboTerm="SBO:0000252" compartment="i">
        <annotation>
          <rdf:RDF xmlns:rdf="http://www.w3.org/1999/02/22-rdf-syntax-ns#" xmlns:bqmodel="http://biomodels.net/model-qualifiers/" xmlns:bqbiol="http://biomodels.net/biology-qualifiers/">
            <rdf:Description rdf:about="#_98fa13bd_9a9b_4601_a85c_3022d3ca28a0">
              <bqbiol:isEncodedBy>
                <rdf:Bag>
                  <rdf:li rdf:resource="urn:miriam:kegg.genes:dme%3ADmel_CG6666"/>
                </rdf:Bag>
              </bqbiol:isEncodedBy>
              <bqbiol:is>
                <rdf:Bag>
                  <rdf:li rdf:resource="urn:miriam:uniprot:Q9VGS3"/>
                </rdf:Bag>
              </bqbiol:is>
            </rdf:Description>
          </rdf:RDF>
        </annotation>
            </species>
      <species id="Dmel_CG7349_i" initialConcentration="1" name="CG7349" metaid="_81833c5a_3ef3_4ec1_93e1_1160b42d67c6" boundaryCondition="true" sboTerm="SBO:0000252" compartment="i">
        <annotation>
          <rdf:RDF xmlns:rdf="http://www.w3.org/1999/02/22-rdf-syntax-ns#" xmlns:bqmodel="http://biomodels.net/model-qualifiers/" xmlns:bqbiol="http://biomodels.net/biology-qualifiers/">
            <rdf:Description rdf:about="#_81833c5a_3ef3_4ec1_93e1_1160b42d67c6">
              <bqbiol:isEncodedBy>
                <rdf:Bag>
                  <rdf:li rdf:resource="urn:miriam:kegg.genes:dme%3ADmel_CG7349"/>
                </rdf:Bag>
              </bqbiol:isEncodedBy>
              <bqbiol:is>
                <rdf:Bag>
                  <rdf:li rdf:resource="urn:miriam:uniprot:Q9VWN3"/>
                </rdf:Bag>
              </bqbiol:is>
            </rdf:Description>
          </rdf:RDF>
        </annotation>
            </species>
      <species id="bigg_mal_L_i" initialConcentration="1" charge="-2" name="(S)-malate" metaid="_c91c7fe9_7fcf_4164_a498_c21de67ade79" sboTerm="SBO:0000247" compartment="i">
        <notes>
          <body xmlns="http://www.w3.org/1999/xhtml">
                <p>BIGG: mal-L</p>
                    <p>BIOPATH: (S)-Malate</p>
                    <p>BRENDA: BG19469</p>
                    <p>CHARGE: -2</p>
                    <p>CHEBI: 15589, 11066, 18784, 13140, 30797, 423, 18785</p>
                    <p>FORMULA: C4H4O5</p>
                    <p>HMDB: HMDB00156</p>
                    <p>INCHI: InChI=1S/C4H6O5/c5-2(4(8)9)1-3(6)7/h2,5H,1H2,(H,6,7)(H,8,9)/p-2/t2-/m0/s1</p>
                    <p>KEGG: C00149</p>
                    <p>METACYC: MAL</p>
                    <p>MXNREF: MNXM98</p>
                    <p>REACTOME: 113544, 198498</p>
                    <p>SEED: cpd00130</p>
                    <p>SMILES: O[C@@H](CC([O-])=O)C([O-])=O</p>
                    <p>UPA: UPC00149</p>
                    </body>
          
        </notes>
        <annotation>
          <rdf:RDF xmlns:rdf="http://www.w3.org/1999/02/22-rdf-syntax-ns#" xmlns:bqmodel="http://biomodels.net/model-qualifiers/" xmlns:bqbiol="http://biomodels.net/biology-qualifiers/">
            <rdf:Description rdf:about="#_c91c7fe9_7fcf_4164_a498_c21de67ade79">
              <bqbiol:is>
                <rdf:Bag>
                  <rdf:li rdf:resource="urn:miriam:chebi:CHEBI%3A15589"/>
                  <rdf:li rdf:resource="urn:miriam:chebi:CHEBI%3A30797"/>
                </rdf:Bag>
              </bqbiol:is>
            </rdf:Description>
          </rdf:RDF>
        </annotation>
            </species>
      <species id="Dmel_CG31874_i" initialConcentration="1" name="AT27305p" metaid="_e4f6c7b5_150c_424e_9136_0093ab2991c3" boundaryCondition="true" sboTerm="SBO:0000252" compartment="i">
        <annotation>
          <rdf:RDF xmlns:rdf="http://www.w3.org/1999/02/22-rdf-syntax-ns#" xmlns:bqmodel="http://biomodels.net/model-qualifiers/" xmlns:bqbiol="http://biomodels.net/biology-qualifiers/">
            <rdf:Description rdf:about="#_e4f6c7b5_150c_424e_9136_0093ab2991c3">
              <bqbiol:isEncodedBy>
                <rdf:Bag>
                  <rdf:li rdf:resource="urn:miriam:kegg.genes:dme%3ADmel_CG31874"/>
                </rdf:Bag>
              </bqbiol:isEncodedBy>
              <bqbiol:is>
                <rdf:Bag>
                  <rdf:li rdf:resource="urn:miriam:uniprot:Q8IPD2"/>
                </rdf:Bag>
              </bqbiol:is>
            </rdf:Description>
          </rdf:RDF>
        </annotation>
            </species>
      <species id="Dmel_CG4094_i" initialConcentration="1" name="FI05334p" metaid="_76fc98ff_6bb3_4eac_93b1_df8271a4e1b0" boundaryCondition="true" sboTerm="SBO:0000252" compartment="i">
        <annotation>
          <rdf:RDF xmlns:rdf="http://www.w3.org/1999/02/22-rdf-syntax-ns#" xmlns:bqmodel="http://biomodels.net/model-qualifiers/" xmlns:bqbiol="http://biomodels.net/biology-qualifiers/">
            <rdf:Description rdf:about="#_76fc98ff_6bb3_4eac_93b1_df8271a4e1b0">
              <bqbiol:isEncodedBy>
                <rdf:Bag>
                  <rdf:li rdf:resource="urn:miriam:kegg.genes:dme%3ADmel_CG4094"/>
                </rdf:Bag>
              </bqbiol:isEncodedBy>
              <bqbiol:is>
                <rdf:Bag>
                  <rdf:li rdf:resource="urn:miriam:uniprot:Q9W3X6"/>
                </rdf:Bag>
              </bqbiol:is>
            </rdf:Description>
          </rdf:RDF>
        </annotation>
            </species>
      <species id="Dmel_CG4094_2_i" initialConcentration="1" name="LP02262p" metaid="_688e517c_e989_4222_bd65_5e50bc6eead3" boundaryCondition="true" sboTerm="SBO:0000252" compartment="i">
        <annotation>
          <rdf:RDF xmlns:rdf="http://www.w3.org/1999/02/22-rdf-syntax-ns#" xmlns:bqmodel="http://biomodels.net/model-qualifiers/" xmlns:bqbiol="http://biomodels.net/biology-qualifiers/">
            <rdf:Description rdf:about="#_688e517c_e989_4222_bd65_5e50bc6eead3">
              <bqbiol:isEncodedBy>
                <rdf:Bag>
                  <rdf:li rdf:resource="urn:miriam:kegg.genes:dme%3ADmel_CG4094"/>
                </rdf:Bag>
              </bqbiol:isEncodedBy>
              <bqbiol:is>
                <rdf:Bag>
                  <rdf:li rdf:resource="urn:miriam:uniprot:Q8IRQ5"/>
                </rdf:Bag>
              </bqbiol:is>
            </rdf:Description>
          </rdf:RDF>
        </annotation>
            </species>
      <species id="Dmel_CG4095_i" initialConcentration="1" name="CG4095" metaid="_7ea23bcd_141c_4203_b86f_fbbfbcd3a300" boundaryCondition="true" sboTerm="SBO:0000252" compartment="i">
        <annotation>
          <rdf:RDF xmlns:rdf="http://www.w3.org/1999/02/22-rdf-syntax-ns#" xmlns:bqmodel="http://biomodels.net/model-qualifiers/" xmlns:bqbiol="http://biomodels.net/biology-qualifiers/">
            <rdf:Description rdf:about="#_7ea23bcd_141c_4203_b86f_fbbfbcd3a300">
              <bqbiol:isEncodedBy>
                <rdf:Bag>
                  <rdf:li rdf:resource="urn:miriam:kegg.genes:dme%3ADmel_CG4095"/>
                </rdf:Bag>
              </bqbiol:isEncodedBy>
              <bqbiol:is>
                <rdf:Bag>
                  <rdf:li rdf:resource="urn:miriam:uniprot:Q9W3X5"/>
                </rdf:Bag>
              </bqbiol:is>
            </rdf:Description>
          </rdf:RDF>
        </annotation>
            </species>
      <species id="Dmel_CG6140_i" initialConcentration="1" name="CG6140" metaid="_aaaf6823_a5e4_4791_9912_b409a65466ad" boundaryCondition="true" sboTerm="SBO:0000252" compartment="i">
        <annotation>
          <rdf:RDF xmlns:rdf="http://www.w3.org/1999/02/22-rdf-syntax-ns#" xmlns:bqmodel="http://biomodels.net/model-qualifiers/" xmlns:bqbiol="http://biomodels.net/biology-qualifiers/">
            <rdf:Description rdf:about="#_aaaf6823_a5e4_4791_9912_b409a65466ad">
              <bqbiol:isEncodedBy>
                <rdf:Bag>
                  <rdf:li rdf:resource="urn:miriam:kegg.genes:dme%3ADmel_CG6140"/>
                </rdf:Bag>
              </bqbiol:isEncodedBy>
              <bqbiol:is>
                <rdf:Bag>
                  <rdf:li rdf:resource="urn:miriam:uniprot:Q9VTI5"/>
                </rdf:Bag>
              </bqbiol:is>
            </rdf:Description>
          </rdf:RDF>
        </annotation>
            </species>
      <species id="bigg_acon_C_i" initialConcentration="1" charge="-3" name="cis-aconitate(3-)" metaid="_9dd5fc2d_ea25_4843_ba81_48a20d66c79a" sboTerm="SBO:0000247" compartment="i">
        <notes>
          <body xmlns="http://www.w3.org/1999/xhtml">
                <p>BIGG: acon-C</p>
                    <p>BIOPATH: cis-Aconitate</p>
                    <p>BRENDA: BG23413</p>
                    <p>CHARGE: -3</p>
                    <p>CHEBI: 16383, 23306, 12798, 32805, 23308, 10482</p>
                    <p>FORMULA: C6H3O6</p>
                    <p>HMDB: HMDB00072, HMDB00461</p>
                    <p>INCHI: InChI=1S/C6H6O6/c7-4(8)1-3(6(11)12)2-5(9)10/h1H,2H2,(H,7,8)(H,9,10)(H,11,12)/p-3/b3-1-</p>
                    <p>KEGG: C00417</p>
                    <p>METACYC: CIS-ACONITATE</p>
                    <p>MXNREF: MNXM813</p>
                    <p>SEED: cpd00331</p>
                    <p>SMILES: [O-]C(=O)C\C(=C\C([O-])=O)C([O-])=O</p>
                    <p>UPA: UPC00417</p>
                    </body>
          
        </notes>
        <annotation>
          <rdf:RDF xmlns:rdf="http://www.w3.org/1999/02/22-rdf-syntax-ns#" xmlns:bqmodel="http://biomodels.net/model-qualifiers/" xmlns:bqbiol="http://biomodels.net/biology-qualifiers/">
            <rdf:Description rdf:about="#_9dd5fc2d_ea25_4843_ba81_48a20d66c79a">
              <bqbiol:is>
                <rdf:Bag>
                  <rdf:li rdf:resource="urn:miriam:chebi:CHEBI%3A16383"/>
                  <rdf:li rdf:resource="urn:miriam:chebi:CHEBI%3A32805"/>
                </rdf:Bag>
              </bqbiol:is>
            </rdf:Description>
          </rdf:RDF>
        </annotation>
            </species>
      <species id="Dmel_CG4706_i" initialConcentration="1" name="AT02886p" metaid="_bb3e3aa1_9d0e_4f82_936a_4bf874667bce" boundaryCondition="true" sboTerm="SBO:0000252" compartment="i">
        <annotation>
          <rdf:RDF xmlns:rdf="http://www.w3.org/1999/02/22-rdf-syntax-ns#" xmlns:bqmodel="http://biomodels.net/model-qualifiers/" xmlns:bqbiol="http://biomodels.net/biology-qualifiers/">
            <rdf:Description rdf:about="#_bb3e3aa1_9d0e_4f82_936a_4bf874667bce">
              <bqbiol:isEncodedBy>
                <rdf:Bag>
                  <rdf:li rdf:resource="urn:miriam:kegg.genes:dme%3ADmel_CG4706"/>
                </rdf:Bag>
              </bqbiol:isEncodedBy>
              <bqbiol:is>
                <rdf:Bag>
                  <rdf:li rdf:resource="urn:miriam:uniprot:Q8T4D6"/>
                </rdf:Bag>
              </bqbiol:is>
            </rdf:Description>
          </rdf:RDF>
        </annotation>
            </species>
      <species id="Dmel_CG4900_i" initialConcentration="1" name="Iron regulatory protein 1A" metaid="_4c4a2e50_09e1_4643_aa07_34817d09b80b" boundaryCondition="true" sboTerm="SBO:0000252" compartment="i">
        <annotation>
          <rdf:RDF xmlns:rdf="http://www.w3.org/1999/02/22-rdf-syntax-ns#" xmlns:bqmodel="http://biomodels.net/model-qualifiers/" xmlns:bqbiol="http://biomodels.net/biology-qualifiers/">
            <rdf:Description rdf:about="#_4c4a2e50_09e1_4643_aa07_34817d09b80b">
              <bqbiol:isEncodedBy>
                <rdf:Bag>
                  <rdf:li rdf:resource="urn:miriam:kegg.genes:dme%3ADmel_CG4900"/>
                </rdf:Bag>
              </bqbiol:isEncodedBy>
              <bqbiol:is>
                <rdf:Bag>
                  <rdf:li rdf:resource="urn:miriam:uniprot:Q9VCV4"/>
                </rdf:Bag>
              </bqbiol:is>
            </rdf:Description>
          </rdf:RDF>
        </annotation>
            </species>
      <species id="Dmel_CG6342_i" initialConcentration="1" name="Iron regulatory protein 1B" metaid="_0c097a20_cc93_4d5d_bbb6_82b0ee547be9" boundaryCondition="true" sboTerm="SBO:0000252" compartment="i">
        <annotation>
          <rdf:RDF xmlns:rdf="http://www.w3.org/1999/02/22-rdf-syntax-ns#" xmlns:bqmodel="http://biomodels.net/model-qualifiers/" xmlns:bqbiol="http://biomodels.net/biology-qualifiers/">
            <rdf:Description rdf:about="#_0c097a20_cc93_4d5d_bbb6_82b0ee547be9">
              <bqbiol:isEncodedBy>
                <rdf:Bag>
                  <rdf:li rdf:resource="urn:miriam:kegg.genes:dme%3ADmel_CG6342"/>
                </rdf:Bag>
              </bqbiol:isEncodedBy>
              <bqbiol:is>
                <rdf:Bag>
                  <rdf:li rdf:resource="urn:miriam:uniprot:Q9VGZ3"/>
                </rdf:Bag>
              </bqbiol:is>
            </rdf:Description>
          </rdf:RDF>
        </annotation>
            </species>
      <species id="Dmel_CG9244_i" initialConcentration="1" name="Aconitase, isoform B" metaid="_b61795d1_09d0_4ca2_bae9_4a494ffb7453" boundaryCondition="true" sboTerm="SBO:0000252" compartment="i">
        <annotation>
          <rdf:RDF xmlns:rdf="http://www.w3.org/1999/02/22-rdf-syntax-ns#" xmlns:bqmodel="http://biomodels.net/model-qualifiers/" xmlns:bqbiol="http://biomodels.net/biology-qualifiers/">
            <rdf:Description rdf:about="#_b61795d1_09d0_4ca2_bae9_4a494ffb7453">
              <bqbiol:isEncodedBy>
                <rdf:Bag>
                  <rdf:li rdf:resource="urn:miriam:kegg.genes:dme%3ADmel_CG9244"/>
                </rdf:Bag>
              </bqbiol:isEncodedBy>
              <bqbiol:is>
                <rdf:Bag>
                  <rdf:li rdf:resource="urn:miriam:uniprot:Q9VIE8"/>
                </rdf:Bag>
              </bqbiol:is>
            </rdf:Description>
          </rdf:RDF>
        </annotation>
            </species>
      <species id="Dmel_CG14740_i" initialConcentration="1" name="Citrate synthase" metaid="_d3eae094_2fb4_4239_bbee_73e17ac873b6" boundaryCondition="true" sboTerm="SBO:0000252" compartment="i">
        <annotation>
          <rdf:RDF xmlns:rdf="http://www.w3.org/1999/02/22-rdf-syntax-ns#" xmlns:bqmodel="http://biomodels.net/model-qualifiers/" xmlns:bqbiol="http://biomodels.net/biology-qualifiers/">
            <rdf:Description rdf:about="#_d3eae094_2fb4_4239_bbee_73e17ac873b6">
              <bqbiol:isEncodedBy>
                <rdf:Bag>
                  <rdf:li rdf:resource="urn:miriam:kegg.genes:dme%3ADmel_CG14740"/>
                </rdf:Bag>
              </bqbiol:isEncodedBy>
              <bqbiol:is>
                <rdf:Bag>
                  <rdf:li rdf:resource="urn:miriam:uniprot:Q95TZ4"/>
                </rdf:Bag>
              </bqbiol:is>
            </rdf:Description>
          </rdf:RDF>
        </annotation>
            </species>
      <species id="Dmel_CG3861_i" initialConcentration="1" name="Probable citrate synthase, mitochondrial" metaid="_738554a2_fc51_4b71_8f71_c8f1990cc709" boundaryCondition="true" sboTerm="SBO:0000252" compartment="i">
        <annotation>
          <rdf:RDF xmlns:rdf="http://www.w3.org/1999/02/22-rdf-syntax-ns#" xmlns:bqmodel="http://biomodels.net/model-qualifiers/" xmlns:bqbiol="http://biomodels.net/biology-qualifiers/">
            <rdf:Description rdf:about="#_738554a2_fc51_4b71_8f71_c8f1990cc709">
              <bqbiol:isEncodedBy>
                <rdf:Bag>
                  <rdf:li rdf:resource="urn:miriam:kegg.genes:dme%3ADmel_CG3861"/>
                </rdf:Bag>
              </bqbiol:isEncodedBy>
              <bqbiol:is>
                <rdf:Bag>
                  <rdf:li rdf:resource="urn:miriam:uniprot:Q9W401"/>
                </rdf:Bag>
              </bqbiol:is>
            </rdf:Description>
          </rdf:RDF>
        </annotation>
            </species>
      <species id="Dmel_CG10748_i" initialConcentration="1" name="Malate dehydrogenase" metaid="_50cf0546_2547_44d1_9568_b5414f540613" boundaryCondition="true" sboTerm="SBO:0000252" compartment="i">
        <annotation>
          <rdf:RDF xmlns:rdf="http://www.w3.org/1999/02/22-rdf-syntax-ns#" xmlns:bqmodel="http://biomodels.net/model-qualifiers/" xmlns:bqbiol="http://biomodels.net/biology-qualifiers/">
            <rdf:Description rdf:about="#_50cf0546_2547_44d1_9568_b5414f540613">
              <bqbiol:isEncodedBy>
                <rdf:Bag>
                  <rdf:li rdf:resource="urn:miriam:kegg.genes:dme%3ADmel_CG10748"/>
                </rdf:Bag>
              </bqbiol:isEncodedBy>
              <bqbiol:is>
                <rdf:Bag>
                  <rdf:li rdf:resource="urn:miriam:uniprot:Q9VU28"/>
                </rdf:Bag>
              </bqbiol:is>
            </rdf:Description>
          </rdf:RDF>
        </annotation>
            </species>
      <species id="Dmel_CG10749_i" initialConcentration="1" name="Malate dehydrogenase" metaid="_cd69f2d4_7643_4987_93c4_a46b356a5849" boundaryCondition="true" sboTerm="SBO:0000252" compartment="i">
        <annotation>
          <rdf:RDF xmlns:rdf="http://www.w3.org/1999/02/22-rdf-syntax-ns#" xmlns:bqmodel="http://biomodels.net/model-qualifiers/" xmlns:bqbiol="http://biomodels.net/biology-qualifiers/">
            <rdf:Description rdf:about="#_cd69f2d4_7643_4987_93c4_a46b356a5849">
              <bqbiol:isEncodedBy>
                <rdf:Bag>
                  <rdf:li rdf:resource="urn:miriam:kegg.genes:dme%3ADmel_CG10749"/>
                </rdf:Bag>
              </bqbiol:isEncodedBy>
              <bqbiol:is>
                <rdf:Bag>
                  <rdf:li rdf:resource="urn:miriam:uniprot:Q9VU29"/>
                </rdf:Bag>
              </bqbiol:is>
            </rdf:Description>
          </rdf:RDF>
        </annotation>
            </species>
      <species id="Dmel_CG5362_i" initialConcentration="1" name="Malate dehydrogenase" metaid="_a87d32a1_c75c_4142_b34e_6d34545fbcd1" boundaryCondition="true" sboTerm="SBO:0000252" compartment="i">
        <annotation>
          <rdf:RDF xmlns:rdf="http://www.w3.org/1999/02/22-rdf-syntax-ns#" xmlns:bqmodel="http://biomodels.net/model-qualifiers/" xmlns:bqbiol="http://biomodels.net/biology-qualifiers/">
            <rdf:Description rdf:about="#_a87d32a1_c75c_4142_b34e_6d34545fbcd1">
              <bqbiol:isEncodedBy>
                <rdf:Bag>
                  <rdf:li rdf:resource="urn:miriam:kegg.genes:dme%3ADmel_CG5362"/>
                </rdf:Bag>
              </bqbiol:isEncodedBy>
              <bqbiol:is>
                <rdf:Bag>
                  <rdf:li rdf:resource="urn:miriam:uniprot:Q9VKX2"/>
                </rdf:Bag>
              </bqbiol:is>
            </rdf:Description>
          </rdf:RDF>
        </annotation>
            </species>
      <species id="Dmel_CG7998_i" initialConcentration="1" name="CG7998" metaid="_71192503_b7d4_4dd0_8897_550c30180528" boundaryCondition="true" sboTerm="SBO:0000252" compartment="i">
        <annotation>
          <rdf:RDF xmlns:rdf="http://www.w3.org/1999/02/22-rdf-syntax-ns#" xmlns:bqmodel="http://biomodels.net/model-qualifiers/" xmlns:bqbiol="http://biomodels.net/biology-qualifiers/">
            <rdf:Description rdf:about="#_71192503_b7d4_4dd0_8897_550c30180528">
              <bqbiol:isEncodedBy>
                <rdf:Bag>
                  <rdf:li rdf:resource="urn:miriam:kegg.genes:dme%3ADmel_CG7998"/>
                </rdf:Bag>
              </bqbiol:isEncodedBy>
              <bqbiol:is>
                <rdf:Bag>
                  <rdf:li rdf:resource="urn:miriam:uniprot:Q9VEB1"/>
                </rdf:Bag>
              </bqbiol:is>
            </rdf:Description>
          </rdf:RDF>
        </annotation>
            </species>
      <species id="MNXM60_i" initialConcentration="1" charge="-1" name="bicarbonate" metaid="_97285450_9402_45ca_b29e_b76fa271d533" sboTerm="SBO:0000247" compartment="i">
        <notes>
          <body xmlns="http://www.w3.org/1999/xhtml">
                <p>BIOPATH: Hydrogen_carbonate</p>
                    <p>BRENDA: BG28931</p>
                    <p>CHARGE: -1</p>
                    <p>CHEBI: 17544, 22863, 5589, 13363, 40961, 28976, 23017, 23744, 13351, 3401, 29377, 31793, 32139, 3311, 41609, 41605, 29201, 6504</p>
                    <p>FORMULA: CHO3</p>
                    <p>HMDB: HMDB00595, HMDB03538</p>
                    <p>INCHI: InChI=1S/CH2O3/c2-1(3)4/h(H2,2,3,4)/p-1</p>
                    <p>KEGG: C00288, C01353, C07964, D00801, C08129, D00932, C12893, C18606, D02077, D02038, D02821, D02844, D02919, D04667, D05283</p>
                    <p>METACYC: CO3, H2CO3, HCO3</p>
                    <p>MXNREF: MNXM60</p>
                    <p>REACTOME: 111627, 29896, 425425</p>
                    <p>SEED: cpd09331</p>
                    <p>SMILES: OC([O-])=O</p>
                    </body>
          
        </notes>
        <annotation>
          <rdf:RDF xmlns:rdf="http://www.w3.org/1999/02/22-rdf-syntax-ns#" xmlns:bqmodel="http://biomodels.net/model-qualifiers/" xmlns:bqbiol="http://biomodels.net/biology-qualifiers/">
            <rdf:Description rdf:about="#_97285450_9402_45ca_b29e_b76fa271d533">
              <bqbiol:is>
                <rdf:Bag>
                  <rdf:li rdf:resource="urn:miriam:chebi:CHEBI%3A17544"/>
                  <rdf:li rdf:resource="urn:miriam:chebi:CHEBI%3A28976"/>
                  <rdf:li rdf:resource="urn:miriam:chebi:CHEBI%3A29377"/>
                  <rdf:li rdf:resource="urn:miriam:chebi:CHEBI%3A31793"/>
                  <rdf:li rdf:resource="urn:miriam:chebi:CHEBI%3A32139"/>
                  <rdf:li rdf:resource="urn:miriam:chebi:CHEBI%3A3311"/>
                  <rdf:li rdf:resource="urn:miriam:chebi:CHEBI%3A41609"/>
                  <rdf:li rdf:resource="urn:miriam:chebi:CHEBI%3A6504"/>
                </rdf:Bag>
              </bqbiol:is>
            </rdf:Description>
          </rdf:RDF>
        </annotation>
            </species>
      <species id="Dmel_CG1516_i" initialConcentration="1" name="Pyruvate carboxylase" metaid="_a672d710_4708_4460_bca0_2dff892592a5" boundaryCondition="true" sboTerm="SBO:0000252" compartment="i">
        <annotation>
          <rdf:RDF xmlns:rdf="http://www.w3.org/1999/02/22-rdf-syntax-ns#" xmlns:bqmodel="http://biomodels.net/model-qualifiers/" xmlns:bqbiol="http://biomodels.net/biology-qualifiers/">
            <rdf:Description rdf:about="#_a672d710_4708_4460_bca0_2dff892592a5">
              <bqbiol:isEncodedBy>
                <rdf:Bag>
                  <rdf:li rdf:resource="urn:miriam:kegg.genes:dme%3ADmel_CG1516"/>
                </rdf:Bag>
              </bqbiol:isEncodedBy>
              <bqbiol:is>
                <rdf:Bag>
                  <rdf:li rdf:resource="urn:miriam:uniprot:Q0E9E2"/>
                </rdf:Bag>
              </bqbiol:is>
            </rdf:Description>
          </rdf:RDF>
        </annotation>
            </species>
      <species id="Dmel_CG1516_2_i" initialConcentration="1" name="Pyruvate carboxylase" metaid="_4c994c92_ad4b_47fa_af7b_cb29f7605520" boundaryCondition="true" sboTerm="SBO:0000252" compartment="i">
        <annotation>
          <rdf:RDF xmlns:rdf="http://www.w3.org/1999/02/22-rdf-syntax-ns#" xmlns:bqmodel="http://biomodels.net/model-qualifiers/" xmlns:bqbiol="http://biomodels.net/biology-qualifiers/">
            <rdf:Description rdf:about="#_4c994c92_ad4b_47fa_af7b_cb29f7605520">
              <bqbiol:isEncodedBy>
                <rdf:Bag>
                  <rdf:li rdf:resource="urn:miriam:kegg.genes:dme%3ADmel_CG1516"/>
                </rdf:Bag>
              </bqbiol:isEncodedBy>
              <bqbiol:is>
                <rdf:Bag>
                  <rdf:li rdf:resource="urn:miriam:uniprot:Q7KN97"/>
                </rdf:Bag>
              </bqbiol:is>
            </rdf:Description>
          </rdf:RDF>
        </annotation>
            </species>
      <species id="bigg_2dr5p_i" initialConcentration="1" charge="-2" name="2-deoxy-D-ribofuranose 5-phosphate(2-)" metaid="_03c40a15_c456_41d8_b56f_10e2738a9909" sboTerm="SBO:0000247" compartment="i">
        <notes>
          <body xmlns="http://www.w3.org/1999/xhtml">
                <p>BIGG: 2dr5p</p>
                    <p>BRENDA: BG34541</p>
                    <p>CHARGE: -2</p>
                    <p>CHEBI: 55513, 62877</p>
                    <p>FORMULA: C5H9O7P</p>
                    <p>INCHI: InChI=1S/C5H11O7P/c6-3-1-5(7)12-4(3)2-11-13(8,9)10/h3-7H,1-2H2,(H2,8,9,10)/p-2/t3-,4+,5?/m0/s1</p>
                    <p>KEGG: C00673</p>
                    <p>METACYC: DEOXY-RIBOSE-5P</p>
                    <p>MXNREF: MNXM2179</p>
                    <p>SEED: cpd00510</p>
                    <p>SMILES: OC1C[C@H](O)[C@@H](COP([O-])([O-])=O)O1</p>
                    <p>UPA: UPC00673</p>
                    </body>
          
        </notes>
        <annotation>
          <rdf:RDF xmlns:rdf="http://www.w3.org/1999/02/22-rdf-syntax-ns#" xmlns:bqmodel="http://biomodels.net/model-qualifiers/" xmlns:bqbiol="http://biomodels.net/biology-qualifiers/">
            <rdf:Description rdf:about="#_03c40a15_c456_41d8_b56f_10e2738a9909">
              <bqbiol:is>
                <rdf:Bag>
                  <rdf:li rdf:resource="urn:miriam:chebi:CHEBI%3A55513"/>
                  <rdf:li rdf:resource="urn:miriam:chebi:CHEBI%3A62877"/>
                </rdf:Bag>
              </bqbiol:is>
            </rdf:Description>
          </rdf:RDF>
        </annotation>
            </species>
      <species id="bigg_drib_i" initialConcentration="1" charge="0" name="Deoxyribose" metaid="_aea5a926_6401_43e3_abf2_48ea7add2edb" sboTerm="SBO:0000247" compartment="i">
        <notes>
          <body xmlns="http://www.w3.org/1999/xhtml">
                <p>BIGG: drib</p>
                    <p>BIOPATH: 2-prime-Deoxyribose</p>
                    <p>BRENDA: BG20399</p>
                    <p>CHARGE: 0</p>
                    <p>FORMULA: C5H10O4</p>
                    <p>HMDB: HMDB03224</p>
                    <p>INCHI: InChI=1S/C5H10O4/c6-2-4-3(7)1-5(8)9-4/h3-8H,1-2H2/t3-,4+,5?/m0/s1</p>
                    <p>KEGG: C01801</p>
                    <p>MXNREF: MNXM90412</p>
                    <p>SEED: cpd01242</p>
                    <p>SMILES: OC[C@H]1OC(O)C[C@@H]1O</p>
                    </body>
          
        </notes>
      </species>
      <species id="Dmel_CG13369_i" initialConcentration="1" name="CG13369" metaid="_9c5d4e9e_f6f3_499e_ae19_c0f3b953310d" boundaryCondition="true" sboTerm="SBO:0000252" compartment="i">
        <annotation>
          <rdf:RDF xmlns:rdf="http://www.w3.org/1999/02/22-rdf-syntax-ns#" xmlns:bqmodel="http://biomodels.net/model-qualifiers/" xmlns:bqbiol="http://biomodels.net/biology-qualifiers/">
            <rdf:Description rdf:about="#_9c5d4e9e_f6f3_499e_ae19_c0f3b953310d">
              <bqbiol:isEncodedBy>
                <rdf:Bag>
                  <rdf:li rdf:resource="urn:miriam:kegg.genes:dme%3ADmel_CG13369"/>
                </rdf:Bag>
              </bqbiol:isEncodedBy>
              <bqbiol:is>
                <rdf:Bag>
                  <rdf:li rdf:resource="urn:miriam:uniprot:O77425"/>
                </rdf:Bag>
              </bqbiol:is>
            </rdf:Description>
          </rdf:RDF>
        </annotation>
            </species>
      <species id="Dmel_CG17010_i" initialConcentration="1" name="CG17010" metaid="_e70a710f_f30c_485f_bd4b_9bdf30bae3ea" boundaryCondition="true" sboTerm="SBO:0000252" compartment="i">
        <annotation>
          <rdf:RDF xmlns:rdf="http://www.w3.org/1999/02/22-rdf-syntax-ns#" xmlns:bqmodel="http://biomodels.net/model-qualifiers/" xmlns:bqbiol="http://biomodels.net/biology-qualifiers/">
            <rdf:Description rdf:about="#_e70a710f_f30c_485f_bd4b_9bdf30bae3ea">
              <bqbiol:isEncodedBy>
                <rdf:Bag>
                  <rdf:li rdf:resource="urn:miriam:kegg.genes:dme%3ADmel_CG17010"/>
                </rdf:Bag>
              </bqbiol:isEncodedBy>
              <bqbiol:is>
                <rdf:Bag>
                  <rdf:li rdf:resource="urn:miriam:uniprot:Q9VK96"/>
                </rdf:Bag>
              </bqbiol:is>
            </rdf:Description>
          </rdf:RDF>
        </annotation>
            </species>
      <species id="Dmel_CG8525_i" initialConcentration="1" name="CG8525" metaid="_79aad19a_1e30_45aa_bbe5_12bee345c1e6" boundaryCondition="true" sboTerm="SBO:0000252" compartment="i">
        <annotation>
          <rdf:RDF xmlns:rdf="http://www.w3.org/1999/02/22-rdf-syntax-ns#" xmlns:bqmodel="http://biomodels.net/model-qualifiers/" xmlns:bqbiol="http://biomodels.net/biology-qualifiers/">
            <rdf:Description rdf:about="#_79aad19a_1e30_45aa_bbe5_12bee345c1e6">
              <bqbiol:isEncodedBy>
                <rdf:Bag>
                  <rdf:li rdf:resource="urn:miriam:kegg.genes:dme%3ADmel_CG8525"/>
                </rdf:Bag>
              </bqbiol:isEncodedBy>
              <bqbiol:is>
                <rdf:Bag>
                  <rdf:li rdf:resource="urn:miriam:uniprot:Q7K209"/>
                </rdf:Bag>
              </bqbiol:is>
            </rdf:Description>
          </rdf:RDF>
        </annotation>
            </species>
      <species id="bigg_prpp_i" initialConcentration="1" name="5-phosphoribosyl diphosphate" metaid="_21f8fd6a_9f19_46fd_ab48_71bd79721ae4" sboTerm="SBO:0000247" compartment="i">
        <notes>
          <body xmlns="http://www.w3.org/1999/xhtml">
                <p>BIGG: prpp</p>
                    <p>BIOPATH: alpha-D-Ribose_1-diphosphate-5-phosphate</p>
                    <p>BRENDA: BG20749</p>
                    <p>CHEBI: 12164, 17111, 45139, 12159, 12160, 20625, 2121, 48956, 58017</p>
                    <p>FORMULA:</p>
                    <p>HMDB: HMDB00280</p>
                    <p>INCHI:</p>
                    <p>KEGG: C00119</p>
                    <p>METACYC: PRPP</p>
                    <p>MXNREF: MNXM38291</p>
                    <p>REACTOME: 73566</p>
                    <p>SEED: cpd00103</p>
                    <p>SMILES:</p>
                    <p>UPA: UPC00119</p>
                    </body>
          
        </notes>
        <annotation>
          <rdf:RDF xmlns:rdf="http://www.w3.org/1999/02/22-rdf-syntax-ns#" xmlns:bqmodel="http://biomodels.net/model-qualifiers/" xmlns:bqbiol="http://biomodels.net/biology-qualifiers/">
            <rdf:Description rdf:about="#_21f8fd6a_9f19_46fd_ab48_71bd79721ae4">
              <bqbiol:is>
                <rdf:Bag>
                  <rdf:li rdf:resource="urn:miriam:chebi:CHEBI%3A12164"/>
                  <rdf:li rdf:resource="urn:miriam:chebi:CHEBI%3A17111"/>
                  <rdf:li rdf:resource="urn:miriam:chebi:CHEBI%3A48956"/>
                  <rdf:li rdf:resource="urn:miriam:chebi:CHEBI%3A58017"/>
                </rdf:Bag>
              </bqbiol:is>
            </rdf:Description>
          </rdf:RDF>
        </annotation>
            </species>
      <species id="bigg_r5p_i" initialConcentration="1" charge="-2" name="D-ribose 5-phosphate" metaid="_ef76a763_cbb1_4709_9eac_be540e62f514" sboTerm="SBO:0000247" compartment="i">
        <notes>
          <body xmlns="http://www.w3.org/1999/xhtml">
                <p>BIGG: r5p</p>
                    <p>BIOPATH: alpha-D-Ribose_5-phosphate</p>
                    <p>BRENDA: BG34575, BG81798</p>
                    <p>CHARGE: -2</p>
                    <p>CHEBI: 18189, 10270, 12331, 22413, 52742</p>
                    <p>FORMULA: C5H9O8P</p>
                    <p>HMDB: HMDB00618, HMDB02694, HMDB02033, HMDB01548</p>
                    <p>INCHI: InChI=1S/C5H11O8P/c6-3-2(1-12-14(9,10)11)13-5(8)4(3)7/h2-8H,1H2,(H2,9,10,11)/p-2/t2-,3-,4-,5?/m1/s1</p>
                    <p>KEGG: C00117, C03736</p>
                    <p>METACYC: RIBOSE-5P</p>
                    <p>MXNREF: MNXM89643</p>
                    <p>SEED: cpd00101</p>
                    <p>SMILES: OC1O[C@H](COP([O-])([O-])=O)[C@@H](O)[C@H]1O</p>
                    <p>UPA: UPC00117</p>
                    </body>
          
        </notes>
        <annotation>
          <rdf:RDF xmlns:rdf="http://www.w3.org/1999/02/22-rdf-syntax-ns#" xmlns:bqmodel="http://biomodels.net/model-qualifiers/" xmlns:bqbiol="http://biomodels.net/biology-qualifiers/">
            <rdf:Description rdf:about="#_ef76a763_cbb1_4709_9eac_be540e62f514">
              <bqbiol:is>
                <rdf:Bag>
                  <rdf:li rdf:resource="urn:miriam:chebi:CHEBI%3A18189"/>
                  <rdf:li rdf:resource="urn:miriam:chebi:CHEBI%3A52742"/>
                </rdf:Bag>
              </bqbiol:is>
            </rdf:Description>
          </rdf:RDF>
        </annotation>
            </species>
      <species id="Dmel_CG6767_i" initialConcentration="1" name="Ribose-phosphate pyrophosphokinase" metaid="_7b3b24ee_d3ca_4165_ae98_8d83e9d3fbff" boundaryCondition="true" sboTerm="SBO:0000252" compartment="i">
        <annotation>
          <rdf:RDF xmlns:rdf="http://www.w3.org/1999/02/22-rdf-syntax-ns#" xmlns:bqmodel="http://biomodels.net/model-qualifiers/" xmlns:bqbiol="http://biomodels.net/biology-qualifiers/">
            <rdf:Description rdf:about="#_7b3b24ee_d3ca_4165_ae98_8d83e9d3fbff">
              <bqbiol:isEncodedBy>
                <rdf:Bag>
                  <rdf:li rdf:resource="urn:miriam:kegg.genes:dme%3ADmel_CG6767"/>
                </rdf:Bag>
              </bqbiol:isEncodedBy>
              <bqbiol:is>
                <rdf:Bag>
                  <rdf:li rdf:resource="urn:miriam:uniprot:Q9VT32"/>
                </rdf:Bag>
              </bqbiol:is>
            </rdf:Description>
          </rdf:RDF>
        </annotation>
            </species>
      <species id="Dmel_CG6767_2_i" initialConcentration="1" name="Ribose-phosphate pyrophosphokinase" metaid="_904ba268_69f8_4068_8ba4_d768d9ed13d7" boundaryCondition="true" sboTerm="SBO:0000252" compartment="i">
        <annotation>
          <rdf:RDF xmlns:rdf="http://www.w3.org/1999/02/22-rdf-syntax-ns#" xmlns:bqmodel="http://biomodels.net/model-qualifiers/" xmlns:bqbiol="http://biomodels.net/biology-qualifiers/">
            <rdf:Description rdf:about="#_904ba268_69f8_4068_8ba4_d768d9ed13d7">
              <bqbiol:isEncodedBy>
                <rdf:Bag>
                  <rdf:li rdf:resource="urn:miriam:kegg.genes:dme%3ADmel_CG6767"/>
                </rdf:Bag>
              </bqbiol:isEncodedBy>
              <bqbiol:is>
                <rdf:Bag>
                  <rdf:li rdf:resource="urn:miriam:uniprot:Q9VT33"/>
                </rdf:Bag>
              </bqbiol:is>
            </rdf:Description>
          </rdf:RDF>
        </annotation>
            </species>
      <species id="MNXM3548_i" initialConcentration="1" charge="0" name="beta-D-ribose" metaid="_ef38aead_001d_421a_b17a_d4f36c07af67" sboTerm="SBO:0000247" compartment="i">
        <notes>
          <body xmlns="http://www.w3.org/1999/xhtml">
                <p>BIOPATH: alpha-D-Ribofuranose</p>
                    <p>BRENDA: BG20408, BG20411</p>
                    <p>CHARGE: 0</p>
                    <p>CHEBI: 16988, 13011, 21078, 45506, 45501, 22410, 47002, 47001, 41023, 47013, 4233, 46999</p>
                    <p>FORMULA: C5H10O5</p>
                    <p>HMDB: HMDB00283</p>
                    <p>INCHI: InChI=1S/C5H10O5/c6-1-2-3(7)4(8)5(9)10-2/h2-9H,1H2/t2-,3-,4-,5-/m1/s1</p>
                    <p>KEGG: C00121, C16639</p>
                    <p>METACYC: CPD-10330, CPD-12044, CPD0-1108</p>
                    <p>MXNREF: MNXM3548</p>
                    <p>SEED: cpd16443</p>
                    <p>SMILES: OC[C@H]1O[C@@H](O)[C@H](O)[C@@H]1O</p>
                    <p>UPA: UPC16639</p>
                    </body>
          
        </notes>
        <annotation>
          <rdf:RDF xmlns:rdf="http://www.w3.org/1999/02/22-rdf-syntax-ns#" xmlns:bqmodel="http://biomodels.net/model-qualifiers/" xmlns:bqbiol="http://biomodels.net/biology-qualifiers/">
            <rdf:Description rdf:about="#_ef38aead_001d_421a_b17a_d4f36c07af67">
              <bqbiol:is>
                <rdf:Bag>
                  <rdf:li rdf:resource="urn:miriam:chebi:CHEBI%3A16988"/>
                  <rdf:li rdf:resource="urn:miriam:chebi:CHEBI%3A45506"/>
                  <rdf:li rdf:resource="urn:miriam:chebi:CHEBI%3A47002"/>
                  <rdf:li rdf:resource="urn:miriam:chebi:CHEBI%3A47013"/>
                </rdf:Bag>
              </bqbiol:is>
            </rdf:Description>
          </rdf:RDF>
        </annotation>
            </species>
      <species id="bigg_s7p_i" initialConcentration="1" charge="-2" name="sedoheptulose 7-phosphate(2-)" metaid="_de83584a_cf13_4f7f_a98a_b6d19367ec88" sboTerm="SBO:0000247" compartment="i">
        <notes>
          <body xmlns="http://www.w3.org/1999/xhtml">
                <p>BIGG: s7p</p>
                    <p>BIOPATH: D-Sedoheptulose_7-phosphate</p>
                    <p>BRENDA: BG24563</p>
                    <p>CHARGE: -2</p>
                    <p>CHEBI: 15721, 15074, 15073, 9083, 4244, 26621, 57483</p>
                    <p>FORMULA: C7H13O10P</p>
                    <p>INCHI: InChI=1S/C7H15O10P/c8-1-3(9)5(11)7(13)6(12)4(10)2-17-18(14,15)16/h4-8,10-13H,1-2H2,(H2,14,15,16)/p-2/t4-,5-,6-,7+/m1/s1</p>
                    <p>KEGG: C05382</p>
                    <p>METACYC: D-SEDOHEPTULOSE-7-P</p>
                    <p>MXNREF: MNXM271</p>
                    <p>REACTOME: 29882</p>
                    <p>SEED: cpd00238</p>
                    <p>SMILES: OCC(=O)[C@@H](O)[C@H](O)[C@H](O)[C@H](O)COP([O-])([O-])=O</p>
                    <p>UPA: UPC05382</p>
                    </body>
          
        </notes>
        <annotation>
          <rdf:RDF xmlns:rdf="http://www.w3.org/1999/02/22-rdf-syntax-ns#" xmlns:bqmodel="http://biomodels.net/model-qualifiers/" xmlns:bqbiol="http://biomodels.net/biology-qualifiers/">
            <rdf:Description rdf:about="#_de83584a_cf13_4f7f_a98a_b6d19367ec88">
              <bqbiol:is>
                <rdf:Bag>
                  <rdf:li rdf:resource="urn:miriam:chebi:CHEBI%3A15721"/>
                  <rdf:li rdf:resource="urn:miriam:chebi:CHEBI%3A57483"/>
                </rdf:Bag>
              </bqbiol:is>
            </rdf:Description>
          </rdf:RDF>
        </annotation>
            </species>
      <species id="bigg_xu5p_D_i" initialConcentration="1" charge="-2" name="D-xylulose 5-phosphate(2-)" metaid="_f2de1d0c_df13_42ba_94e7_88cce144296f" sboTerm="SBO:0000247" compartment="i">
        <notes>
          <body xmlns="http://www.w3.org/1999/xhtml">
                <p>BIGG: xu5p-D</p>
                    <p>BIOPATH: D-Xylulose_5-phosphate</p>
                    <p>BRENDA: BG29847</p>
                    <p>CHARGE: -2</p>
                    <p>CHEBI: 16332, 13036, 21121, 4269, 57737</p>
                    <p>FORMULA: C5H9O8P</p>
                    <p>HMDB: HMDB00868, HMDB06212</p>
                    <p>INCHI: InChI=1S/C5H11O8P/c6-1-3(7)5(9)4(8)2-13-14(10,11)12/h4-6,8-9H,1-2H2,(H2,10,11,12)/p-2/t4-,5-/m1/s1</p>
                    <p>KEGG: C00231</p>
                    <p>METACYC: XYLULOSE-5-PHOSPHATE</p>
                    <p>MXNREF: MNXM186</p>
                    <p>REACTOME: 29790</p>
                    <p>SEED: cpd00198</p>
                    <p>SMILES: OCC(=O)[C@@H](O)[C@H](O)COP([O-])([O-])=O</p>
                    <p>UPA: UPC00231</p>
                    </body>
          
        </notes>
        <annotation>
          <rdf:RDF xmlns:rdf="http://www.w3.org/1999/02/22-rdf-syntax-ns#" xmlns:bqmodel="http://biomodels.net/model-qualifiers/" xmlns:bqbiol="http://biomodels.net/biology-qualifiers/">
            <rdf:Description rdf:about="#_f2de1d0c_df13_42ba_94e7_88cce144296f">
              <bqbiol:is>
                <rdf:Bag>
                  <rdf:li rdf:resource="urn:miriam:chebi:CHEBI%3A16332"/>
                  <rdf:li rdf:resource="urn:miriam:chebi:CHEBI%3A57737"/>
                </rdf:Bag>
              </bqbiol:is>
            </rdf:Description>
          </rdf:RDF>
        </annotation>
            </species>
      <species id="Dmel_CG5103_i" initialConcentration="1" name="CG5103" metaid="_2cd606fb_2acb_48ea_8521_94b65c0d1e7d" boundaryCondition="true" sboTerm="SBO:0000252" compartment="i">
        <annotation>
          <rdf:RDF xmlns:rdf="http://www.w3.org/1999/02/22-rdf-syntax-ns#" xmlns:bqmodel="http://biomodels.net/model-qualifiers/" xmlns:bqbiol="http://biomodels.net/biology-qualifiers/">
            <rdf:Description rdf:about="#_2cd606fb_2acb_48ea_8521_94b65c0d1e7d">
              <bqbiol:isEncodedBy>
                <rdf:Bag>
                  <rdf:li rdf:resource="urn:miriam:kegg.genes:dme%3ADmel_CG5103"/>
                </rdf:Bag>
              </bqbiol:isEncodedBy>
              <bqbiol:is>
                <rdf:Bag>
                  <rdf:li rdf:resource="urn:miriam:uniprot:Q9VVP4"/>
                </rdf:Bag>
              </bqbiol:is>
            </rdf:Description>
          </rdf:RDF>
        </annotation>
            </species>
      <species id="Dmel_CG8036_i" initialConcentration="1" name="CG8036, isoform B" metaid="_1e35d0d7_14e1_483c_aeda_ba35388df57f" boundaryCondition="true" sboTerm="SBO:0000252" compartment="i">
        <annotation>
          <rdf:RDF xmlns:rdf="http://www.w3.org/1999/02/22-rdf-syntax-ns#" xmlns:bqmodel="http://biomodels.net/model-qualifiers/" xmlns:bqbiol="http://biomodels.net/biology-qualifiers/">
            <rdf:Description rdf:about="#_1e35d0d7_14e1_483c_aeda_ba35388df57f">
              <bqbiol:isEncodedBy>
                <rdf:Bag>
                  <rdf:li rdf:resource="urn:miriam:kegg.genes:dme%3ADmel_CG8036"/>
                </rdf:Bag>
              </bqbiol:isEncodedBy>
              <bqbiol:is>
                <rdf:Bag>
                  <rdf:li rdf:resource="urn:miriam:uniprot:Q9VHN7"/>
                </rdf:Bag>
              </bqbiol:is>
            </rdf:Description>
          </rdf:RDF>
        </annotation>
            </species>
      <species id="Dmel_CG8036_2_i" initialConcentration="1" name="CG8036, isoform D" metaid="_c220646a_9453_40ba_b5ff_70376dd6aaa7" boundaryCondition="true" sboTerm="SBO:0000252" compartment="i">
        <annotation>
          <rdf:RDF xmlns:rdf="http://www.w3.org/1999/02/22-rdf-syntax-ns#" xmlns:bqmodel="http://biomodels.net/model-qualifiers/" xmlns:bqbiol="http://biomodels.net/biology-qualifiers/">
            <rdf:Description rdf:about="#_c220646a_9453_40ba_b5ff_70376dd6aaa7">
              <bqbiol:isEncodedBy>
                <rdf:Bag>
                  <rdf:li rdf:resource="urn:miriam:kegg.genes:dme%3ADmel_CG8036"/>
                </rdf:Bag>
              </bqbiol:isEncodedBy>
              <bqbiol:is>
                <rdf:Bag>
                  <rdf:li rdf:resource="urn:miriam:uniprot:Q7KSU6"/>
                </rdf:Bag>
              </bqbiol:is>
            </rdf:Description>
          </rdf:RDF>
        </annotation>
            </species>
      <species id="bigg_ru5p_D_i" initialConcentration="1" charge="-2" name="D-ribulose 5-phosphate(2-)" metaid="_db92f532_6202_45d0_a1bc_5114227ccbb5" sboTerm="SBO:0000247" compartment="i">
        <notes>
          <body xmlns="http://www.w3.org/1999/xhtml">
                <p>BIGG: ru5p-D</p>
                    <p>BIOPATH: D-Ribulose_5-phosphate</p>
                    <p>BRENDA: BG20587</p>
                    <p>CHARGE: -2</p>
                    <p>CHEBI: 17363, 21088, 13018, 4243, 40192, 58121</p>
                    <p>FORMULA: C5H9O8P</p>
                    <p>INCHI: InChI=1S/C5H11O8P/c6-1-3(7)5(9)4(8)2-13-14(10,11)12/h4-6,8-9H,1-2H2,(H2,10,11,12)/p-2/t4-,5+/m1/s1</p>
                    <p>KEGG: C00199</p>
                    <p>METACYC: RIBULOSE-5P</p>
                    <p>MXNREF: MNXM145</p>
                    <p>REACTOME: 29732</p>
                    <p>SEED: cpd00171</p>
                    <p>SMILES: OCC(=O)[C@H](O)[C@H](O)COP([O-])([O-])=O</p>
                    <p>UPA: UPC00199</p>
                    </body>
          
        </notes>
        <annotation>
          <rdf:RDF xmlns:rdf="http://www.w3.org/1999/02/22-rdf-syntax-ns#" xmlns:bqmodel="http://biomodels.net/model-qualifiers/" xmlns:bqbiol="http://biomodels.net/biology-qualifiers/">
            <rdf:Description rdf:about="#_db92f532_6202_45d0_a1bc_5114227ccbb5">
              <bqbiol:is>
                <rdf:Bag>
                  <rdf:li rdf:resource="urn:miriam:chebi:CHEBI%3A17363"/>
                  <rdf:li rdf:resource="urn:miriam:chebi:CHEBI%3A58121"/>
                </rdf:Bag>
              </bqbiol:is>
            </rdf:Description>
          </rdf:RDF>
        </annotation>
            </species>
      <species id="Dmel_CG30410_i" initialConcentration="1" name="CG30410" metaid="_b83088e8_e503_43e3_a6b4_44544ec422df" boundaryCondition="true" sboTerm="SBO:0000252" compartment="i">
        <annotation>
          <rdf:RDF xmlns:rdf="http://www.w3.org/1999/02/22-rdf-syntax-ns#" xmlns:bqmodel="http://biomodels.net/model-qualifiers/" xmlns:bqbiol="http://biomodels.net/biology-qualifiers/">
            <rdf:Description rdf:about="#_b83088e8_e503_43e3_a6b4_44544ec422df">
              <bqbiol:isEncodedBy>
                <rdf:Bag>
                  <rdf:li rdf:resource="urn:miriam:kegg.genes:dme%3ADmel_CG30410"/>
                </rdf:Bag>
              </bqbiol:isEncodedBy>
              <bqbiol:is>
                <rdf:Bag>
                  <rdf:li rdf:resource="urn:miriam:uniprot:Q8MLS2"/>
                </rdf:Bag>
              </bqbiol:is>
            </rdf:Description>
          </rdf:RDF>
        </annotation>
            </species>
      <species id="Dmel_CG30499_i" initialConcentration="1" name="Ribulose-phosphate 3-epimerase" metaid="_60fb25fa_097d_46e0_b314_27ef4e011973" boundaryCondition="true" sboTerm="SBO:0000252" compartment="i">
        <annotation>
          <rdf:RDF xmlns:rdf="http://www.w3.org/1999/02/22-rdf-syntax-ns#" xmlns:bqmodel="http://biomodels.net/model-qualifiers/" xmlns:bqbiol="http://biomodels.net/biology-qualifiers/">
            <rdf:Description rdf:about="#_60fb25fa_097d_46e0_b314_27ef4e011973">
              <bqbiol:isEncodedBy>
                <rdf:Bag>
                  <rdf:li rdf:resource="urn:miriam:kegg.genes:dme%3ADmel_CG30499"/>
                </rdf:Bag>
              </bqbiol:isEncodedBy>
              <bqbiol:is>
                <rdf:Bag>
                  <rdf:li rdf:resource="urn:miriam:uniprot:Q95RV5"/>
                </rdf:Bag>
              </bqbiol:is>
            </rdf:Description>
          </rdf:RDF>
        </annotation>
            </species>
      <species id="bigg_e4p_i" initialConcentration="1" charge="-2" name="D-erythrose 4-phosphate(2-)" metaid="_9c3f1e7f_040e_45b7_802c_4237c6e9d8d0" sboTerm="SBO:0000247" compartment="i">
        <notes>
          <body xmlns="http://www.w3.org/1999/xhtml">
                <p>BIGG: e4p</p>
                    <p>BIOPATH: D-Erythrose_4-phosphate</p>
                    <p>BRENDA: BG59851, BG91980</p>
                    <p>CHARGE: -2</p>
                    <p>CHEBI: 16897, 20927, 27508, 21109, 4256, 48153, 4114, 42349, 12921</p>
                    <p>FORMULA: C4H7O7P</p>
                    <p>HMDB: HMDB01321</p>
                    <p>INCHI: InChI=1S/C4H9O7P/c5-1-3(6)4(7)2-11-12(8,9)10/h1,3-4,6-7H,2H2,(H2,8,9,10)/p-2/t3-,4+/m0/s1</p>
                    <p>KEGG: C00279, C03109</p>
                    <p>METACYC: ERYTHROSE-4P</p>
                    <p>MXNREF: MNXM258</p>
                    <p>REACTOME: 29878</p>
                    <p>SEED: cpd00236, cpd01994</p>
                    <p>SMILES: O[C@H](COP([O-])([O-])=O)[C@@H](O)C=O</p>
                    <p>UPA: UPC00279</p>
                    </body>
          
        </notes>
        <annotation>
          <rdf:RDF xmlns:rdf="http://www.w3.org/1999/02/22-rdf-syntax-ns#" xmlns:bqmodel="http://biomodels.net/model-qualifiers/" xmlns:bqbiol="http://biomodels.net/biology-qualifiers/">
            <rdf:Description rdf:about="#_9c3f1e7f_040e_45b7_802c_4237c6e9d8d0">
              <bqbiol:is>
                <rdf:Bag>
                  <rdf:li rdf:resource="urn:miriam:chebi:CHEBI%3A16897"/>
                  <rdf:li rdf:resource="urn:miriam:chebi:CHEBI%3A27508"/>
                  <rdf:li rdf:resource="urn:miriam:chebi:CHEBI%3A48153"/>
                </rdf:Bag>
              </bqbiol:is>
            </rdf:Description>
          </rdf:RDF>
        </annotation>
            </species>
      <species id="bigg_6pgc_i" initialConcentration="1" charge="-3" name="6-phosphonatooxy-D-gluconate" metaid="_a8c0a9b6_92cf_43b6_afab_169ba21b91bb" sboTerm="SBO:0000247" compartment="i">
        <notes>
          <body xmlns="http://www.w3.org/1999/xhtml">
                <p>BIGG: 6pgc</p>
                    <p>BIOPATH: 6-Phospho-D-gluconate</p>
                    <p>BRENDA: BG22563</p>
                    <p>CHARGE: -3</p>
                    <p>CHEBI: 16863, 12232, 48928, 2231, 33851, 40282, 58759</p>
                    <p>FORMULA: C6H10O10P</p>
                    <p>HMDB: HMDB01316</p>
                    <p>INCHI: InChI=1S/C6H13O10P/c7-2(1-16-17(13,14)15)3(8)4(9)5(10)6(11)12/h2-5,7-10H,1H2,(H,11,12)(H2,13,14,15)/p-3/t2-,3-,4+,5-/m1/s1</p>
                    <p>KEGG: C00345</p>
                    <p>METACYC: CPD-2961</p>
                    <p>MXNREF: MNXM325</p>
                    <p>REACTOME: 29996</p>
                    <p>SEED: cpd00284</p>
                    <p>SMILES: O[C@H](COP([O-])([O-])=O)[C@@H](O)[C@H](O)[C@@H](O)C([O-])=O</p>
                    <p>UPA: UPC00345</p>
                    </body>
          
        </notes>
        <annotation>
          <rdf:RDF xmlns:rdf="http://www.w3.org/1999/02/22-rdf-syntax-ns#" xmlns:bqmodel="http://biomodels.net/model-qualifiers/" xmlns:bqbiol="http://biomodels.net/biology-qualifiers/">
            <rdf:Description rdf:about="#_a8c0a9b6_92cf_43b6_afab_169ba21b91bb">
              <bqbiol:is>
                <rdf:Bag>
                  <rdf:li rdf:resource="urn:miriam:chebi:CHEBI%3A16863"/>
                  <rdf:li rdf:resource="urn:miriam:chebi:CHEBI%3A48928"/>
                  <rdf:li rdf:resource="urn:miriam:chebi:CHEBI%3A58759"/>
                </rdf:Bag>
              </bqbiol:is>
            </rdf:Description>
          </rdf:RDF>
        </annotation>
            </species>
      <species id="Dmel_CG15093_i" initialConcentration="1" name="Probable 3-hydroxyisobutyrate dehydrogenase, mitochondrial" metaid="_b02b24be_2e10_4f31_9799_0fd8c88807a5" boundaryCondition="true" sboTerm="SBO:0000252" compartment="i">
        <annotation>
          <rdf:RDF xmlns:rdf="http://www.w3.org/1999/02/22-rdf-syntax-ns#" xmlns:bqmodel="http://biomodels.net/model-qualifiers/" xmlns:bqbiol="http://biomodels.net/biology-qualifiers/">
            <rdf:Description rdf:about="#_b02b24be_2e10_4f31_9799_0fd8c88807a5">
              <bqbiol:isEncodedBy>
                <rdf:Bag>
                  <rdf:li rdf:resource="urn:miriam:kegg.genes:dme%3ADmel_CG15093"/>
                </rdf:Bag>
              </bqbiol:isEncodedBy>
              <bqbiol:is>
                <rdf:Bag>
                  <rdf:li rdf:resource="urn:miriam:uniprot:Q9V8M5"/>
                </rdf:Bag>
              </bqbiol:is>
            </rdf:Description>
          </rdf:RDF>
        </annotation>
            </species>
      <species id="Dmel_CG3724_i" initialConcentration="1" name="6-phosphogluconate dehydrogenase, decarboxylating" metaid="_3b9dd61d_8ef5_4f4e_a021_e3e12128372c" boundaryCondition="true" sboTerm="SBO:0000252" compartment="i">
        <annotation>
          <rdf:RDF xmlns:rdf="http://www.w3.org/1999/02/22-rdf-syntax-ns#" xmlns:bqmodel="http://biomodels.net/model-qualifiers/" xmlns:bqbiol="http://biomodels.net/biology-qualifiers/">
            <rdf:Description rdf:about="#_3b9dd61d_8ef5_4f4e_a021_e3e12128372c">
              <bqbiol:isEncodedBy>
                <rdf:Bag>
                  <rdf:li rdf:resource="urn:miriam:kegg.genes:dme%3ADmel_CG3724"/>
                </rdf:Bag>
              </bqbiol:isEncodedBy>
              <bqbiol:is>
                <rdf:Bag>
                  <rdf:li rdf:resource="urn:miriam:uniprot:P41572"/>
                </rdf:Bag>
              </bqbiol:is>
            </rdf:Description>
          </rdf:RDF>
        </annotation>
            </species>
      <species id="bigg_6pgl_i" initialConcentration="1" charge="-2" name="6-O-phosphono-D-glucono-1,5-lactone" metaid="_f1444e8b_2171_4515_ae84_dc3dc4643629" sboTerm="SBO:0000247" compartment="i">
        <notes>
          <body xmlns="http://www.w3.org/1999/xhtml">
                <p>BIGG: 6pgl</p>
                    <p>BIOPATH: D-Glucono-1,5-lactone_6-phosphate</p>
                    <p>BRENDA: BG22089</p>
                    <p>CHARGE: -2</p>
                    <p>CHEBI: 16938, 4160, 12958, 12233, 20989, 57955</p>
                    <p>FORMULA: C6H9O9P</p>
                    <p>HMDB: HMDB01127</p>
                    <p>INCHI: InChI=1S/C6H11O9P/c7-3-2(1-14-16(11,12)13)15-6(10)5(9)4(3)8/h2-5,7-9H,1H2,(H2,11,12,13)/p-2/t2-,3-,4+,5-/m1/s1</p>
                    <p>KEGG: C01236</p>
                    <p>METACYC: D-6-P-GLUCONO-DELTA-LACTONE</p>
                    <p>MXNREF: MNXM429</p>
                    <p>REACTOME: 31467</p>
                    <p>SEED: cpd00911</p>
                    <p>SMILES: O[C@H]1[C@H](O)[C@@H](COP([O-])([O-])=O)OC(=O)[C@@H]1O</p>
                    <p>UPA: UPC01236</p>
                    </body>
          
        </notes>
        <annotation>
          <rdf:RDF xmlns:rdf="http://www.w3.org/1999/02/22-rdf-syntax-ns#" xmlns:bqmodel="http://biomodels.net/model-qualifiers/" xmlns:bqbiol="http://biomodels.net/biology-qualifiers/">
            <rdf:Description rdf:about="#_f1444e8b_2171_4515_ae84_dc3dc4643629">
              <bqbiol:is>
                <rdf:Bag>
                  <rdf:li rdf:resource="urn:miriam:chebi:CHEBI%3A16938"/>
                  <rdf:li rdf:resource="urn:miriam:chebi:CHEBI%3A57955"/>
                </rdf:Bag>
              </bqbiol:is>
            </rdf:Description>
          </rdf:RDF>
        </annotation>
            </species>
      <species id="Dmel_CG17333_i" initialConcentration="1" name="Probable 6-phosphogluconolactonase" metaid="_d0f37f64_b959_4ebd_b878_bc7b4fdac428" boundaryCondition="true" sboTerm="SBO:0000252" compartment="i">
        <annotation>
          <rdf:RDF xmlns:rdf="http://www.w3.org/1999/02/22-rdf-syntax-ns#" xmlns:bqmodel="http://biomodels.net/model-qualifiers/" xmlns:bqbiol="http://biomodels.net/biology-qualifiers/">
            <rdf:Description rdf:about="#_d0f37f64_b959_4ebd_b878_bc7b4fdac428">
              <bqbiol:isEncodedBy>
                <rdf:Bag>
                  <rdf:li rdf:resource="urn:miriam:kegg.genes:dme%3ADmel_CG17333"/>
                </rdf:Bag>
              </bqbiol:isEncodedBy>
              <bqbiol:is>
                <rdf:Bag>
                  <rdf:li rdf:resource="urn:miriam:uniprot:Q9VZ64"/>
                </rdf:Bag>
              </bqbiol:is>
            </rdf:Description>
          </rdf:RDF>
        </annotation>
            </species>
      <species id="Dmel_CG12529_i" initialConcentration="1" name="Glucose-6-phosphate 1-dehydrogenase" metaid="_c8ac51a9_fd58_4f5c_a76c_3d2c008dac22" boundaryCondition="true" sboTerm="SBO:0000252" compartment="i">
        <annotation>
          <rdf:RDF xmlns:rdf="http://www.w3.org/1999/02/22-rdf-syntax-ns#" xmlns:bqmodel="http://biomodels.net/model-qualifiers/" xmlns:bqbiol="http://biomodels.net/biology-qualifiers/">
            <rdf:Description rdf:about="#_c8ac51a9_fd58_4f5c_a76c_3d2c008dac22">
              <bqbiol:isEncodedBy>
                <rdf:Bag>
                  <rdf:li rdf:resource="urn:miriam:kegg.genes:dme%3ADmel_CG12529"/>
                </rdf:Bag>
              </bqbiol:isEncodedBy>
              <bqbiol:is>
                <rdf:Bag>
                  <rdf:li rdf:resource="urn:miriam:uniprot:P12646"/>
                </rdf:Bag>
              </bqbiol:is>
            </rdf:Description>
          </rdf:RDF>
        </annotation>
            </species>
      <species id="Dmel_CG12529_2_i" initialConcentration="1" name="Glucose-6-phosphate 1-dehydrogenase" metaid="_54bd4eda_b70d_4632_89c6_c1ec4afba31a" boundaryCondition="true" sboTerm="SBO:0000252" compartment="i">
        <annotation>
          <rdf:RDF xmlns:rdf="http://www.w3.org/1999/02/22-rdf-syntax-ns#" xmlns:bqmodel="http://biomodels.net/model-qualifiers/" xmlns:bqbiol="http://biomodels.net/biology-qualifiers/">
            <rdf:Description rdf:about="#_54bd4eda_b70d_4632_89c6_c1ec4afba31a">
              <bqbiol:isEncodedBy>
                <rdf:Bag>
                  <rdf:li rdf:resource="urn:miriam:kegg.genes:dme%3ADmel_CG12529"/>
                </rdf:Bag>
              </bqbiol:isEncodedBy>
              <bqbiol:is>
                <rdf:Bag>
                  <rdf:li rdf:resource="urn:miriam:uniprot:B7FNK0"/>
                </rdf:Bag>
              </bqbiol:is>
            </rdf:Description>
          </rdf:RDF>
        </annotation>
            </species>
      <species id="Dmel_CG7140_i" initialConcentration="1" name="Glucose-6-phosphate 1-dehydrogenase" metaid="_151c54eb_6433_47b1_be2c_e8fd511e48b9" boundaryCondition="true" sboTerm="SBO:0000252" compartment="i">
        <annotation>
          <rdf:RDF xmlns:rdf="http://www.w3.org/1999/02/22-rdf-syntax-ns#" xmlns:bqmodel="http://biomodels.net/model-qualifiers/" xmlns:bqbiol="http://biomodels.net/biology-qualifiers/">
            <rdf:Description rdf:about="#_151c54eb_6433_47b1_be2c_e8fd511e48b9">
              <bqbiol:isEncodedBy>
                <rdf:Bag>
                  <rdf:li rdf:resource="urn:miriam:kegg.genes:dme%3ADmel_CG7140"/>
                </rdf:Bag>
              </bqbiol:isEncodedBy>
              <bqbiol:is>
                <rdf:Bag>
                  <rdf:li rdf:resource="urn:miriam:uniprot:Q9VNW4"/>
                </rdf:Bag>
              </bqbiol:is>
            </rdf:Description>
          </rdf:RDF>
        </annotation>
            </species>
      <species id="MNXM24_i" initialConcentration="1" name="AH2" metaid="_6f7f5d1d_a0d2_42fc_bd78_52893c031b71" sboTerm="SBO:0000247" compartment="i">
        <notes>
          <body xmlns="http://www.w3.org/1999/xhtml">
                <p>BIOPATH: ACCEPTOR_(reduced,unspecified)</p>
                    <p>BRENDA: BG94142, BL26772</p>
                    <p>CHEBI: 17499, 8785, 15018, 13233</p>
                    <p>FORMULA: RH2</p>
                    <p>INCHI:</p>
                    <p>KEGG: C00030</p>
                    <p>METACYC: Donor-H2</p>
                    <p>MXNREF: MNXM24</p>
                    <p>SEED: cpd11850</p>
                    <p>SMILES:</p>
                    <p>UPA: UPC00030</p>
                    </body>
          
        </notes>
        <annotation>
          <rdf:RDF xmlns:rdf="http://www.w3.org/1999/02/22-rdf-syntax-ns#" xmlns:bqmodel="http://biomodels.net/model-qualifiers/" xmlns:bqbiol="http://biomodels.net/biology-qualifiers/">
            <rdf:Description rdf:about="#_6f7f5d1d_a0d2_42fc_bd78_52893c031b71">
              <bqbiol:is>
                <rdf:Bag>
                  <rdf:li rdf:resource="urn:miriam:chebi:CHEBI%3A17499"/>
                </rdf:Bag>
              </bqbiol:is>
            </rdf:Description>
          </rdf:RDF>
        </annotation>
            </species>
      <species id="MNXM339_i" initialConcentration="1" charge="0" name="D-glucono-1,5-lactone" metaid="_9490ec44_aba7_451e_a39c_2c1b203841a8" sboTerm="SBO:0000247" compartment="i">
        <notes>
          <body xmlns="http://www.w3.org/1999/xhtml">
                <p>BIOPATH: D-Glucono-1,5-lactone</p>
                    <p>BRENDA: BG24208</p>
                    <p>CHARGE: 0</p>
                    <p>CHEBI: 16217, 43753, 12957, 20988, 4159</p>
                    <p>FORMULA: C6H10O6</p>
                    <p>HMDB: HMDB00150</p>
                    <p>INCHI: InChI=1S/C6H10O6/c7-1-2-3(8)4(9)5(10)6(11)12-2/h2-5,7-10H,1H2/t2-,3-,4+,5-/m1/s1</p>
                    <p>KEGG: C00198, D04332</p>
                    <p>METACYC: GLC-D-LACTONE</p>
                    <p>MXNREF: MNXM339</p>
                    <p>SEED: cpd00170</p>
                    <p>SMILES: OC[C@H]1OC(=O)[C@H](O)[C@@H](O)[C@@H]1O</p>
                    <p>UPA: UPC00198</p>
                    </body>
          
        </notes>
        <annotation>
          <rdf:RDF xmlns:rdf="http://www.w3.org/1999/02/22-rdf-syntax-ns#" xmlns:bqmodel="http://biomodels.net/model-qualifiers/" xmlns:bqbiol="http://biomodels.net/biology-qualifiers/">
            <rdf:Description rdf:about="#_9490ec44_aba7_451e_a39c_2c1b203841a8">
              <bqbiol:is>
                <rdf:Bag>
                  <rdf:li rdf:resource="urn:miriam:chebi:CHEBI%3A16217"/>
                </rdf:Bag>
              </bqbiol:is>
            </rdf:Description>
          </rdf:RDF>
        </annotation>
            </species>
      <species id="bigg_glc_D_i" initialConcentration="1" charge="0" name="D-glucopyranose" metaid="_b1ba4984_b89c_4b2c_b2c4_2d9f60562677" sboTerm="SBO:0000247" compartment="i">
        <notes>
          <body xmlns="http://www.w3.org/1999/xhtml">
                <p>BIGG: glc-D</p>
                    <p>BIOPATH: beta-D-Glucopyranose</p>
                    <p>BRENDA: BG22345</p>
                    <p>CHARGE: 0</p>
                    <p>CHEBI: 17634, 12965, 20999, 4167</p>
                    <p>FORMULA: C6H12O6</p>
                    <p>HMDB: HMDB00122, HMDB06564</p>
                    <p>INCHI: InChI=1S/C6H12O6/c7-1-2-3(8)4(9)5(10)6(11)12-2/h2-11H,1H2/t2-,3-,4+,5-,6?/m1/s1</p>
                    <p>KEGG: C00031, D00009</p>
                    <p>METACYC: D-Glucose</p>
                    <p>MXNREF: MNXM41</p>
                    <p>SEED: cpd00027</p>
                    <p>SMILES: OC[C@H]1OC(O)[C@H](O)[C@@H](O)[C@@H]1O</p>
                    <p>UPA: UPC00031</p>
                    </body>
          
        </notes>
        <annotation>
          <rdf:RDF xmlns:rdf="http://www.w3.org/1999/02/22-rdf-syntax-ns#" xmlns:bqmodel="http://biomodels.net/model-qualifiers/" xmlns:bqbiol="http://biomodels.net/biology-qualifiers/">
            <rdf:Description rdf:about="#_b1ba4984_b89c_4b2c_b2c4_2d9f60562677">
              <bqbiol:is>
                <rdf:Bag>
                  <rdf:li rdf:resource="urn:miriam:chebi:CHEBI%3A17634"/>
                  <rdf:li rdf:resource="urn:miriam:chebi:CHEBI%3A4167"/>
                </rdf:Bag>
              </bqbiol:is>
            </rdf:Description>
          </rdf:RDF>
        </annotation>
            </species>
      <species id="MNXM90227_i" initialConcentration="1" name="an oxidized electron acceptor" metaid="_dfabab28_6a84_4f84_8773_785d3986f029" sboTerm="SBO:0000247" compartment="i">
        <notes>
          <body xmlns="http://www.w3.org/1999/xhtml">
                <p>BIOPATH: ACCEPTOR_(unspecified)</p>
                    <p>BRENDA: BG94222, BL30415</p>
                    <p>FORMULA:</p>
                    <p>INCHI:</p>
                    <p>KEGG: C00028, C19645</p>
                    <p>METACYC: Acceptor</p>
                    <p>MXNREF: MNXM90227</p>
                    <p>SEED: cpd12040</p>
                    <p>SMILES:</p>
                    <p>UPA: UPC00028</p>
                    </body>
          
        </notes>
      </species>
      <species id="Dmel_CG12398_i" initialConcentration="1" name="CG12398" metaid="_4c411956_76d7_4db1_8c23_ff47f1fa51ef" boundaryCondition="true" sboTerm="SBO:0000252" compartment="i">
        <annotation>
          <rdf:RDF xmlns:rdf="http://www.w3.org/1999/02/22-rdf-syntax-ns#" xmlns:bqmodel="http://biomodels.net/model-qualifiers/" xmlns:bqbiol="http://biomodels.net/biology-qualifiers/">
            <rdf:Description rdf:about="#_4c411956_76d7_4db1_8c23_ff47f1fa51ef">
              <bqbiol:isEncodedBy>
                <rdf:Bag>
                  <rdf:li rdf:resource="urn:miriam:kegg.genes:dme%3ADmel_CG12398"/>
                </rdf:Bag>
              </bqbiol:isEncodedBy>
              <bqbiol:is>
                <rdf:Bag>
                  <rdf:li rdf:resource="urn:miriam:uniprot:Q9VY02"/>
                </rdf:Bag>
              </bqbiol:is>
            </rdf:Description>
          </rdf:RDF>
        </annotation>
            </species>
      <species id="Dmel_CG12539_i" initialConcentration="1" name="CG12539" metaid="_513b6d53_688e_45bc_b2fb_e24d7b9ddce0" boundaryCondition="true" sboTerm="SBO:0000252" compartment="i">
        <annotation>
          <rdf:RDF xmlns:rdf="http://www.w3.org/1999/02/22-rdf-syntax-ns#" xmlns:bqmodel="http://biomodels.net/model-qualifiers/" xmlns:bqbiol="http://biomodels.net/biology-qualifiers/">
            <rdf:Description rdf:about="#_513b6d53_688e_45bc_b2fb_e24d7b9ddce0">
              <bqbiol:isEncodedBy>
                <rdf:Bag>
                  <rdf:li rdf:resource="urn:miriam:kegg.genes:dme%3ADmel_CG12539"/>
                </rdf:Bag>
              </bqbiol:isEncodedBy>
              <bqbiol:is>
                <rdf:Bag>
                  <rdf:li rdf:resource="urn:miriam:uniprot:Q8SXY8"/>
                </rdf:Bag>
              </bqbiol:is>
            </rdf:Description>
          </rdf:RDF>
        </annotation>
            </species>
      <species id="Dmel_CG2827_i" initialConcentration="1" name="Probable transaldolase" metaid="_2c0b23d0_2ad8_4944_bec3_c7cd9400cf3e" boundaryCondition="true" sboTerm="SBO:0000252" compartment="i">
        <annotation>
          <rdf:RDF xmlns:rdf="http://www.w3.org/1999/02/22-rdf-syntax-ns#" xmlns:bqmodel="http://biomodels.net/model-qualifiers/" xmlns:bqbiol="http://biomodels.net/biology-qualifiers/">
            <rdf:Description rdf:about="#_2c0b23d0_2ad8_4944_bec3_c7cd9400cf3e">
              <bqbiol:isEncodedBy>
                <rdf:Bag>
                  <rdf:li rdf:resource="urn:miriam:kegg.genes:dme%3ADmel_CG2827"/>
                </rdf:Bag>
              </bqbiol:isEncodedBy>
              <bqbiol:is>
                <rdf:Bag>
                  <rdf:li rdf:resource="urn:miriam:uniprot:Q9W1G0"/>
                </rdf:Bag>
              </bqbiol:is>
            </rdf:Description>
          </rdf:RDF>
        </annotation>
            </species>
      <species id="Dmel_CG2827_2_i" initialConcentration="1" name="GH16689p" metaid="_e3bb6385_e505_421b_bf42_98f3f9d031c9" boundaryCondition="true" sboTerm="SBO:0000252" compartment="i">
        <annotation>
          <rdf:RDF xmlns:rdf="http://www.w3.org/1999/02/22-rdf-syntax-ns#" xmlns:bqmodel="http://biomodels.net/model-qualifiers/" xmlns:bqbiol="http://biomodels.net/biology-qualifiers/">
            <rdf:Description rdf:about="#_e3bb6385_e505_421b_bf42_98f3f9d031c9">
              <bqbiol:isEncodedBy>
                <rdf:Bag>
                  <rdf:li rdf:resource="urn:miriam:kegg.genes:dme%3ADmel_CG2827"/>
                </rdf:Bag>
              </bqbiol:isEncodedBy>
              <bqbiol:is>
                <rdf:Bag>
                  <rdf:li rdf:resource="urn:miriam:uniprot:B3DMP7"/>
                </rdf:Bag>
              </bqbiol:is>
            </rdf:Description>
          </rdf:RDF>
        </annotation>
            </species>
      <species id="bigg_r1p_i" initialConcentration="1" charge="-2" name="alpha-D-ribose 1-phosphate(2-)" metaid="_718aa478_a7ef_4af3_8f3b_204b6882e0b3" sboTerm="SBO:0000247" compartment="i">
        <notes>
          <body xmlns="http://www.w3.org/1999/xhtml">
                <p>BIGG: r1p</p>
                    <p>BRENDA: BG20581</p>
                    <p>CHARGE: -2</p>
                    <p>CHEBI: 16300, 45429, 12330, 45482, 12329, 10269, 22412, 35425, 21081, 4236, 57720</p>
                    <p>FORMULA: C5H9O8P</p>
                    <p>HMDB: HMDB01489</p>
                    <p>INCHI: InChI=1S/C5H11O8P/c6-1-2-3(7)4(8)5(12-2)13-14(9,10)11/h2-8H,1H2,(H2,9,10,11)/p-2/t2-,3-,4-,5-/m1/s1</p>
                    <p>KEGG: C00620</p>
                    <p>METACYC: RIBOSE-1P</p>
                    <p>MXNREF: MNXM295</p>
                    <p>REACTOME: 112016</p>
                    <p>SEED: cpd00475</p>
                    <p>SMILES: OC[C@H]1O[C@H](OP([O-])([O-])=O)[C@H](O)[C@@H]1O</p>
                    <p>UPA: UPC00620</p>
                    </body>
          
        </notes>
        <annotation>
          <rdf:RDF xmlns:rdf="http://www.w3.org/1999/02/22-rdf-syntax-ns#" xmlns:bqmodel="http://biomodels.net/model-qualifiers/" xmlns:bqbiol="http://biomodels.net/biology-qualifiers/">
            <rdf:Description rdf:about="#_718aa478_a7ef_4af3_8f3b_204b6882e0b3">
              <bqbiol:is>
                <rdf:Bag>
                  <rdf:li rdf:resource="urn:miriam:chebi:CHEBI%3A16300"/>
                  <rdf:li rdf:resource="urn:miriam:chebi:CHEBI%3A35425"/>
                  <rdf:li rdf:resource="urn:miriam:chebi:CHEBI%3A57720"/>
                </rdf:Bag>
              </bqbiol:is>
            </rdf:Description>
          </rdf:RDF>
        </annotation>
            </species>
      <species id="MNXM10548_i" initialConcentration="1" name="acceptor beta-D-glucuronoside" metaid="_4c169889_9220_4e6a_88fb_ff5837c608da" sboTerm="SBO:0000247" compartment="i">
        <notes>
          <body xmlns="http://www.w3.org/1999/xhtml">
                <p>CHEBI: 15341, 10404, 22803, 13701, 24302</p>
                    <p>FORMULA:</p>
                    <p>INCHI:</p>
                    <p>KEGG: C03033, C19646</p>
                    <p>METACYC: Beta-D-Glucuronides</p>
                    <p>MXNREF: MNXM10548</p>
                    <p>SEED: cpd12241</p>
                    <p>SMILES:</p>
                    </body>
          
        </notes>
        <annotation>
          <rdf:RDF xmlns:rdf="http://www.w3.org/1999/02/22-rdf-syntax-ns#" xmlns:bqmodel="http://biomodels.net/model-qualifiers/" xmlns:bqbiol="http://biomodels.net/biology-qualifiers/">
            <rdf:Description rdf:about="#_4c169889_9220_4e6a_88fb_ff5837c608da">
              <bqbiol:is>
                <rdf:Bag>
                  <rdf:li rdf:resource="urn:miriam:chebi:CHEBI%3A15341"/>
                  <rdf:li rdf:resource="urn:miriam:chebi:CHEBI%3A24302"/>
                </rdf:Bag>
              </bqbiol:is>
            </rdf:Description>
          </rdf:RDF>
        </annotation>
            </species>
      <species id="bigg_glcur_i" initialConcentration="1" charge="-1" name="D-glucopyranuronate" metaid="_6dc0039c_b34c_4284_8927_456470c64893" sboTerm="SBO:0000247" compartment="i">
        <notes>
          <body xmlns="http://www.w3.org/1999/xhtml">
                <p>BIGG: glcur</p>
                    <p>BIOPATH: D-Glucuronate</p>
                    <p>CHARGE: -1</p>
                    <p>CHEBI: 15748, 21013, 12975, 24297, 24298, 47952, 58720</p>
                    <p>FORMULA: C6H9O7</p>
                    <p>INCHI: InChI=1S/C6H10O7/c7-1-2(8)4(5(10)11)13-6(12)3(1)9/h1-4,6-9,12H,(H,10,11)/p-1/t1-,2-,3+,4-,6?/m0/s1</p>
                    <p>KEGG: C00191</p>
                    <p>MXNREF: MNXM241</p>
                    <p>SEED: cpd00164</p>
                    <p>SMILES: OC1O[C@@H]([C@@H](O)[C@H](O)[C@H]1O)C([O-])=O</p>
                    <p>UPA: UPC00191</p>
                    </body>
          
        </notes>
        <annotation>
          <rdf:RDF xmlns:rdf="http://www.w3.org/1999/02/22-rdf-syntax-ns#" xmlns:bqmodel="http://biomodels.net/model-qualifiers/" xmlns:bqbiol="http://biomodels.net/biology-qualifiers/">
            <rdf:Description rdf:about="#_6dc0039c_b34c_4284_8927_456470c64893">
              <bqbiol:is>
                <rdf:Bag>
                  <rdf:li rdf:resource="urn:miriam:chebi:CHEBI%3A15748"/>
                  <rdf:li rdf:resource="urn:miriam:chebi:CHEBI%3A24297"/>
                  <rdf:li rdf:resource="urn:miriam:chebi:CHEBI%3A24298"/>
                  <rdf:li rdf:resource="urn:miriam:chebi:CHEBI%3A47952"/>
                  <rdf:li rdf:resource="urn:miriam:chebi:CHEBI%3A58720"/>
                </rdf:Bag>
              </bqbiol:is>
            </rdf:Description>
          </rdf:RDF>
        </annotation>
            </species>
      <species id="MNXM832_i" initialConcentration="1" name="a primary alcohol" metaid="_b367562c_8d2c_4d14_889e_368ab6e0a940" sboTerm="SBO:0000247" compartment="i">
        <notes>
          <body xmlns="http://www.w3.org/1999/xhtml">
                <p>BIOPATH: 1-Alcohol, ROH</p>
                    <p>BRENDA: BG92963, BG93131</p>
                    <p>CHEBI: 15734, 26262, 13676, 8406, 14887, 57489, 18076</p>
                    <p>FORMULA: CH3OR</p>
                    <p>INCHI:</p>
                    <p>KEGG: C00069, C00226, C00778, C01335</p>
                    <p>METACYC: Alcohols, Primary-Alcohols</p>
                    <p>MXNREF: MNXM832</p>
                    <p>SEED: cpd00057, cpd00195, cpd11750, cpd11848</p>
                    <p>SMILES: OC[*]</p>
                    </body>
          
        </notes>
        <annotation>
          <rdf:RDF xmlns:rdf="http://www.w3.org/1999/02/22-rdf-syntax-ns#" xmlns:bqmodel="http://biomodels.net/model-qualifiers/" xmlns:bqbiol="http://biomodels.net/biology-qualifiers/">
            <rdf:Description rdf:about="#_b367562c_8d2c_4d14_889e_368ab6e0a940">
              <bqbiol:is>
                <rdf:Bag>
                  <rdf:li rdf:resource="urn:miriam:chebi:CHEBI%3A15734"/>
                  <rdf:li rdf:resource="urn:miriam:chebi:CHEBI%3A18076"/>
                </rdf:Bag>
              </bqbiol:is>
            </rdf:Description>
          </rdf:RDF>
        </annotation>
            </species>
      <species id="Dmel_CG15117_i" initialConcentration="1" name="CG15117, isoform B" metaid="_c86ecfe0_e717_457e_b746_6af8dd0adaf0" boundaryCondition="true" sboTerm="SBO:0000252" compartment="i">
        <annotation>
          <rdf:RDF xmlns:rdf="http://www.w3.org/1999/02/22-rdf-syntax-ns#" xmlns:bqmodel="http://biomodels.net/model-qualifiers/" xmlns:bqbiol="http://biomodels.net/biology-qualifiers/">
            <rdf:Description rdf:about="#_c86ecfe0_e717_457e_b746_6af8dd0adaf0">
              <bqbiol:isEncodedBy>
                <rdf:Bag>
                  <rdf:li rdf:resource="urn:miriam:kegg.genes:dme%3ADmel_CG15117"/>
                </rdf:Bag>
              </bqbiol:isEncodedBy>
              <bqbiol:is>
                <rdf:Bag>
                  <rdf:li rdf:resource="urn:miriam:uniprot:A1ZBG9"/>
                </rdf:Bag>
              </bqbiol:is>
            </rdf:Description>
          </rdf:RDF>
        </annotation>
            </species>
      <species id="Dmel_CG15117_2_i" initialConcentration="1" name="CG15117, isoform A" metaid="_21f26ab3_aa5b_4f44_8618_9ca9858b3d65" boundaryCondition="true" sboTerm="SBO:0000252" compartment="i">
        <annotation>
          <rdf:RDF xmlns:rdf="http://www.w3.org/1999/02/22-rdf-syntax-ns#" xmlns:bqmodel="http://biomodels.net/model-qualifiers/" xmlns:bqbiol="http://biomodels.net/biology-qualifiers/">
            <rdf:Description rdf:about="#_21f26ab3_aa5b_4f44_8618_9ca9858b3d65">
              <bqbiol:isEncodedBy>
                <rdf:Bag>
                  <rdf:li rdf:resource="urn:miriam:kegg.genes:dme%3ADmel_CG15117"/>
                </rdf:Bag>
              </bqbiol:isEncodedBy>
              <bqbiol:is>
                <rdf:Bag>
                  <rdf:li rdf:resource="urn:miriam:uniprot:Q7K173"/>
                </rdf:Bag>
              </bqbiol:is>
            </rdf:Description>
          </rdf:RDF>
        </annotation>
            </species>
      <species id="Dmel_CG15117_3_i" initialConcentration="1" name="CG15117, isoform C" metaid="_55e69a27_641a_4e86_a093_f85b463079e9" boundaryCondition="true" sboTerm="SBO:0000252" compartment="i">
        <annotation>
          <rdf:RDF xmlns:rdf="http://www.w3.org/1999/02/22-rdf-syntax-ns#" xmlns:bqmodel="http://biomodels.net/model-qualifiers/" xmlns:bqbiol="http://biomodels.net/biology-qualifiers/">
            <rdf:Description rdf:about="#_55e69a27_641a_4e86_a093_f85b463079e9">
              <bqbiol:isEncodedBy>
                <rdf:Bag>
                  <rdf:li rdf:resource="urn:miriam:kegg.genes:dme%3ADmel_CG15117"/>
                </rdf:Bag>
              </bqbiol:isEncodedBy>
              <bqbiol:is>
                <rdf:Bag>
                  <rdf:li rdf:resource="urn:miriam:uniprot:A1ZBH0"/>
                </rdf:Bag>
              </bqbiol:is>
            </rdf:Description>
          </rdf:RDF>
        </annotation>
            </species>
      <species id="Dmel_CG2135_i" initialConcentration="1" name="CG2135" metaid="_ef38dc0f_263b_42c9_a1e3_a9d84eff579d" boundaryCondition="true" sboTerm="SBO:0000252" compartment="i">
        <annotation>
          <rdf:RDF xmlns:rdf="http://www.w3.org/1999/02/22-rdf-syntax-ns#" xmlns:bqmodel="http://biomodels.net/model-qualifiers/" xmlns:bqbiol="http://biomodels.net/biology-qualifiers/">
            <rdf:Description rdf:about="#_ef38dc0f_263b_42c9_a1e3_a9d84eff579d">
              <bqbiol:isEncodedBy>
                <rdf:Bag>
                  <rdf:li rdf:resource="urn:miriam:kegg.genes:dme%3ADmel_CG2135"/>
                </rdf:Bag>
              </bqbiol:isEncodedBy>
              <bqbiol:is>
                <rdf:Bag>
                  <rdf:li rdf:resource="urn:miriam:uniprot:Q9V9T9"/>
                </rdf:Bag>
              </bqbiol:is>
            </rdf:Description>
          </rdf:RDF>
        </annotation>
            </species>
      <species id="bigg_xylu_D_i" initialConcentration="1" charge="0" name="D-Xylulose" metaid="_59c87f94_7caf_40d5_a36f_0be62446c3cf" sboTerm="SBO:0000247" compartment="i">
        <notes>
          <body xmlns="http://www.w3.org/1999/xhtml">
                <p>BIGG: xylu-D</p>
                    <p>BRENDA: BG20412</p>
                    <p>CHARGE: 0</p>
                    <p>FORMULA: C5H10O5</p>
                    <p>HMDB: HMDB03371</p>
                    <p>INCHI: InChI=1S/C5H10O5/c6-2-5(9)4(8)3(7)1-10-5/h3-4,6-9H,1-2H2/t3-,4+,5?/m1/s1</p>
                    <p>KEGG: C00310</p>
                    <p>MXNREF: MNXM90010</p>
                    <p>SEED: cpd00259</p>
                    <p>SMILES: OCC1(O)OC[C@@H](O)[C@@H]1O</p>
                    <p>UPA: UPC00310</p>
                    </body>
          
        </notes>
      </species>
      <species id="Dmel_CG3534_i" initialConcentration="1" name="CG3534" metaid="_857eb994_379b_4c5f_91d6_8b96e0c4d3fd" boundaryCondition="true" sboTerm="SBO:0000252" compartment="i">
        <annotation>
          <rdf:RDF xmlns:rdf="http://www.w3.org/1999/02/22-rdf-syntax-ns#" xmlns:bqmodel="http://biomodels.net/model-qualifiers/" xmlns:bqbiol="http://biomodels.net/biology-qualifiers/">
            <rdf:Description rdf:about="#_857eb994_379b_4c5f_91d6_8b96e0c4d3fd">
              <bqbiol:isEncodedBy>
                <rdf:Bag>
                  <rdf:li rdf:resource="urn:miriam:kegg.genes:dme%3ADmel_CG3534"/>
                </rdf:Bag>
              </bqbiol:isEncodedBy>
              <bqbiol:is>
                <rdf:Bag>
                  <rdf:li rdf:resource="urn:miriam:uniprot:Q9VEQ0"/>
                </rdf:Bag>
              </bqbiol:is>
            </rdf:Description>
          </rdf:RDF>
        </annotation>
            </species>
      <species id="bigg_arab_L_i" initialConcentration="1" charge="0" name="L-arabinopyranose" metaid="_6a77a4ee_7ff3_45a0_9449_c06b7dbde509" sboTerm="SBO:0000247" compartment="i">
        <notes>
          <body xmlns="http://www.w3.org/1999/xhtml">
                <p>BIGG: arab-L</p>
                    <p>CHARGE: 0</p>
                    <p>CHEBI: 17535, 6181, 21232, 22599, 33943, 30849, 13076, 47010</p>
                    <p>FORMULA: C5H10O5</p>
                    <p>HMDB: HMDB00646, HMDB00487</p>
                    <p>INCHI: InChI=1S/C5H10O5/c6-2-1-10-5(9)4(8)3(2)7/h2-9H,1H2/t2-,3-,4+,5?/m0/s1</p>
                    <p>KEGG: C00259</p>
                    <p>METACYC: BETA-L-ARABINOSE, L-ARABINOSE</p>
                    <p>MXNREF: MNXM461</p>
                    <p>SEED: cpd00224</p>
                    <p>SMILES: O[C@H]1COC(O)[C@H](O)[C@H]1O</p>
                    <p>UPA: UPC00259</p>
                    </body>
          
        </notes>
        <annotation>
          <rdf:RDF xmlns:rdf="http://www.w3.org/1999/02/22-rdf-syntax-ns#" xmlns:bqmodel="http://biomodels.net/model-qualifiers/" xmlns:bqbiol="http://biomodels.net/biology-qualifiers/">
            <rdf:Description rdf:about="#_6a77a4ee_7ff3_45a0_9449_c06b7dbde509">
              <bqbiol:is>
                <rdf:Bag>
                  <rdf:li rdf:resource="urn:miriam:chebi:CHEBI%3A17535"/>
                  <rdf:li rdf:resource="urn:miriam:chebi:CHEBI%3A22599"/>
                  <rdf:li rdf:resource="urn:miriam:chebi:CHEBI%3A30849"/>
                  <rdf:li rdf:resource="urn:miriam:chebi:CHEBI%3A47010"/>
                </rdf:Bag>
              </bqbiol:is>
            </rdf:Description>
          </rdf:RDF>
        </annotation>
            </species>
      <species id="bigg_abt_i" initialConcentration="1" charge="0" name="L-arabinitol" metaid="_0ee422f9_2bdd_4d5e_ab10_07a27e06a9f8" sboTerm="SBO:0000247" compartment="i">
        <notes>
          <body xmlns="http://www.w3.org/1999/xhtml">
                <p>BIGG: abt</p>
                    <p>BIOPATH: L-Arabitol</p>
                    <p>BRENDA: BG20701</p>
                    <p>CHARGE: 0</p>
                    <p>CHEBI: 18403, 6184, 21234, 13073</p>
                    <p>FORMULA: C5H12O5</p>
                    <p>HMDB: HMDB01851, HMDB00199</p>
                    <p>INCHI: InChI=1S/C5H12O5/c6-1-3(8)5(10)4(9)2-7/h3-10H,1-2H2/t3-,4-/m0/s1</p>
                    <p>KEGG: C00532</p>
                    <p>METACYC: L-ARABITOL</p>
                    <p>MXNREF: MNXM801</p>
                    <p>SEED: cpd00417</p>
                    <p>SMILES: OC[C@H](O)C(O)[C@@H](O)CO</p>
                    <p>UPA: UPC00532</p>
                    </body>
          
        </notes>
        <annotation>
          <rdf:RDF xmlns:rdf="http://www.w3.org/1999/02/22-rdf-syntax-ns#" xmlns:bqmodel="http://biomodels.net/model-qualifiers/" xmlns:bqbiol="http://biomodels.net/biology-qualifiers/">
            <rdf:Description rdf:about="#_0ee422f9_2bdd_4d5e_ab10_07a27e06a9f8">
              <bqbiol:is>
                <rdf:Bag>
                  <rdf:li rdf:resource="urn:miriam:chebi:CHEBI%3A18403"/>
                </rdf:Bag>
              </bqbiol:is>
            </rdf:Description>
          </rdf:RDF>
        </annotation>
            </species>
      <species id="Dmel_CG10863_i" initialConcentration="1" name="BcDNA.GH10614" metaid="_596cccd0_bbf3_4873_aa74_18ce61608c7e" boundaryCondition="true" sboTerm="SBO:0000252" compartment="i">
        <annotation>
          <rdf:RDF xmlns:rdf="http://www.w3.org/1999/02/22-rdf-syntax-ns#" xmlns:bqmodel="http://biomodels.net/model-qualifiers/" xmlns:bqbiol="http://biomodels.net/biology-qualifiers/">
            <rdf:Description rdf:about="#_596cccd0_bbf3_4873_aa74_18ce61608c7e">
              <bqbiol:isEncodedBy>
                <rdf:Bag>
                  <rdf:li rdf:resource="urn:miriam:kegg.genes:dme%3ADmel_CG10863"/>
                </rdf:Bag>
              </bqbiol:isEncodedBy>
              <bqbiol:is>
                <rdf:Bag>
                  <rdf:li rdf:resource="urn:miriam:uniprot:Q9Y112"/>
                </rdf:Bag>
              </bqbiol:is>
            </rdf:Description>
          </rdf:RDF>
        </annotation>
            </species>
      <species id="Dmel_CG12766_i" initialConcentration="1" name="CG12766" metaid="_d7c58b65_4c2b_461e_b60d_31b1580f4a93" boundaryCondition="true" sboTerm="SBO:0000252" compartment="i">
        <annotation>
          <rdf:RDF xmlns:rdf="http://www.w3.org/1999/02/22-rdf-syntax-ns#" xmlns:bqmodel="http://biomodels.net/model-qualifiers/" xmlns:bqbiol="http://biomodels.net/biology-qualifiers/">
            <rdf:Description rdf:about="#_d7c58b65_4c2b_461e_b60d_31b1580f4a93">
              <bqbiol:isEncodedBy>
                <rdf:Bag>
                  <rdf:li rdf:resource="urn:miriam:kegg.genes:dme%3ADmel_CG12766"/>
                </rdf:Bag>
              </bqbiol:isEncodedBy>
              <bqbiol:is>
                <rdf:Bag>
                  <rdf:li rdf:resource="urn:miriam:uniprot:Q9VZK8"/>
                </rdf:Bag>
              </bqbiol:is>
            </rdf:Description>
          </rdf:RDF>
        </annotation>
            </species>
      <species id="Dmel_CG6083_i" initialConcentration="1" name="CG6083" metaid="_7d417dfe_19bb_4bfb_996a_f7a18812f14e" boundaryCondition="true" sboTerm="SBO:0000252" compartment="i">
        <annotation>
          <rdf:RDF xmlns:rdf="http://www.w3.org/1999/02/22-rdf-syntax-ns#" xmlns:bqmodel="http://biomodels.net/model-qualifiers/" xmlns:bqbiol="http://biomodels.net/biology-qualifiers/">
            <rdf:Description rdf:about="#_7d417dfe_19bb_4bfb_996a_f7a18812f14e">
              <bqbiol:isEncodedBy>
                <rdf:Bag>
                  <rdf:li rdf:resource="urn:miriam:kegg.genes:dme%3ADmel_CG6083"/>
                </rdf:Bag>
              </bqbiol:isEncodedBy>
              <bqbiol:is>
                <rdf:Bag>
                  <rdf:li rdf:resource="urn:miriam:uniprot:Q9VTL0"/>
                </rdf:Bag>
              </bqbiol:is>
            </rdf:Description>
          </rdf:RDF>
        </annotation>
            </species>
      <species id="Dmel_CG6084_i" initialConcentration="1" name="AT18092p" metaid="_f3870b94_ae14_45ac_acf7_1739d91fa045" boundaryCondition="true" sboTerm="SBO:0000252" compartment="i">
        <annotation>
          <rdf:RDF xmlns:rdf="http://www.w3.org/1999/02/22-rdf-syntax-ns#" xmlns:bqmodel="http://biomodels.net/model-qualifiers/" xmlns:bqbiol="http://biomodels.net/biology-qualifiers/">
            <rdf:Description rdf:about="#_f3870b94_ae14_45ac_acf7_1739d91fa045">
              <bqbiol:isEncodedBy>
                <rdf:Bag>
                  <rdf:li rdf:resource="urn:miriam:kegg.genes:dme%3ADmel_CG6084"/>
                </rdf:Bag>
              </bqbiol:isEncodedBy>
              <bqbiol:is>
                <rdf:Bag>
                  <rdf:li rdf:resource="urn:miriam:uniprot:Q8IQF8"/>
                </rdf:Bag>
              </bqbiol:is>
            </rdf:Description>
          </rdf:RDF>
        </annotation>
            </species>
      <species id="Dmel_CG6084_2_i" initialConcentration="1" name="CG6084, isoform A" metaid="_0ea0fadf_9353_4ea1_b39e_f06063eb04c3" boundaryCondition="true" sboTerm="SBO:0000252" compartment="i">
        <annotation>
          <rdf:RDF xmlns:rdf="http://www.w3.org/1999/02/22-rdf-syntax-ns#" xmlns:bqmodel="http://biomodels.net/model-qualifiers/" xmlns:bqbiol="http://biomodels.net/biology-qualifiers/">
            <rdf:Description rdf:about="#_0ea0fadf_9353_4ea1_b39e_f06063eb04c3">
              <bqbiol:isEncodedBy>
                <rdf:Bag>
                  <rdf:li rdf:resource="urn:miriam:kegg.genes:dme%3ADmel_CG6084"/>
                </rdf:Bag>
              </bqbiol:isEncodedBy>
              <bqbiol:is>
                <rdf:Bag>
                  <rdf:li rdf:resource="urn:miriam:uniprot:Q9VTK9"/>
                </rdf:Bag>
              </bqbiol:is>
            </rdf:Description>
          </rdf:RDF>
        </annotation>
            </species>
      <species id="Dmel_CG9436_i" initialConcentration="1" name="CG9436" metaid="_09d24dbc_dc3a_4ef6_85be_4b13c4be3d74" boundaryCondition="true" sboTerm="SBO:0000252" compartment="i">
        <annotation>
          <rdf:RDF xmlns:rdf="http://www.w3.org/1999/02/22-rdf-syntax-ns#" xmlns:bqmodel="http://biomodels.net/model-qualifiers/" xmlns:bqbiol="http://biomodels.net/biology-qualifiers/">
            <rdf:Description rdf:about="#_09d24dbc_dc3a_4ef6_85be_4b13c4be3d74">
              <bqbiol:isEncodedBy>
                <rdf:Bag>
                  <rdf:li rdf:resource="urn:miriam:kegg.genes:dme%3ADmel_CG9436"/>
                </rdf:Bag>
              </bqbiol:isEncodedBy>
              <bqbiol:is>
                <rdf:Bag>
                  <rdf:li rdf:resource="urn:miriam:uniprot:Q7JVH6"/>
                </rdf:Bag>
              </bqbiol:is>
            </rdf:Description>
          </rdf:RDF>
        </annotation>
            </species>
      <species id="bigg_xylu_L_i" initialConcentration="1" charge="0" name="L-Xylulose" metaid="_2f234a92_2e31_42dc_8183_c4a794a751da" sboTerm="SBO:0000247" compartment="i">
        <notes>
          <body xmlns="http://www.w3.org/1999/xhtml">
                <p>BIGG: xylu-L</p>
                    <p>BRENDA: BG20431</p>
                    <p>CHARGE: 0</p>
                    <p>FORMULA: C5H10O5</p>
                    <p>INCHI: InChI=1S/C5H10O5/c6-2-5(9)4(8)3(7)1-10-5/h3-4,6-9H,1-2H2/t3-,4+,5?/m0/s1</p>
                    <p>KEGG: C00312</p>
                    <p>MXNREF: MNXM89852</p>
                    <p>SEED: cpd00261</p>
                    <p>SMILES: OCC1(O)OC[C@H](O)[C@H]1O</p>
                    <p>UPA: UPC00312</p>
                    </body>
          
        </notes>
      </species>
      <species id="bigg_xylt_i" initialConcentration="1" charge="0" name="xylitol" metaid="_ff848886_c3b9_4ef3_ad00_85a904db7ce2" sboTerm="SBO:0000247" compartment="i">
        <notes>
          <body xmlns="http://www.w3.org/1999/xhtml">
                <p>BIGG: xylt</p>
                    <p>BIOPATH: Xylitol</p>
                    <p>BRENDA: BG20699</p>
                    <p>CHARGE: 0</p>
                    <p>CHEBI: 17151, 15328, 27339, 253147, 60939, 46522, 10078</p>
                    <p>FORMULA: C5H12O5</p>
                    <p>INCHI: InChI=1S/C5H12O5/c6-1-3(8)5(10)4(9)2-7/h3-10H,1-2H2/t3-,4+,5+</p>
                    <p>KEGG: C00379, D00061</p>
                    <p>METACYC: XYLITOL</p>
                    <p>MXNREF: MNXM510</p>
                    <p>SEED: cpd00306</p>
                    <p>SMILES: OC[C@H](O)[C@@H](O)[C@H](O)CO</p>
                    <p>UPA: UPC00379</p>
                    </body>
          
        </notes>
        <annotation>
          <rdf:RDF xmlns:rdf="http://www.w3.org/1999/02/22-rdf-syntax-ns#" xmlns:bqmodel="http://biomodels.net/model-qualifiers/" xmlns:bqbiol="http://biomodels.net/biology-qualifiers/">
            <rdf:Description rdf:about="#_ff848886_c3b9_4ef3_ad00_85a904db7ce2">
              <bqbiol:is>
                <rdf:Bag>
                  <rdf:li rdf:resource="urn:miriam:chebi:CHEBI%3A17151"/>
                </rdf:Bag>
              </bqbiol:is>
            </rdf:Description>
          </rdf:RDF>
        </annotation>
            </species>
      <species id="Dmel_CG7322_i" initialConcentration="1" name="CG7322" metaid="_afa0f30b_cbf8_4e10_a86b_f6e41bc9194a" boundaryCondition="true" sboTerm="SBO:0000252" compartment="i">
        <annotation>
          <rdf:RDF xmlns:rdf="http://www.w3.org/1999/02/22-rdf-syntax-ns#" xmlns:bqmodel="http://biomodels.net/model-qualifiers/" xmlns:bqbiol="http://biomodels.net/biology-qualifiers/">
            <rdf:Description rdf:about="#_afa0f30b_cbf8_4e10_a86b_f6e41bc9194a">
              <bqbiol:isEncodedBy>
                <rdf:Bag>
                  <rdf:li rdf:resource="urn:miriam:kegg.genes:dme%3ADmel_CG7322"/>
                </rdf:Bag>
              </bqbiol:isEncodedBy>
              <bqbiol:is>
                <rdf:Bag>
                  <rdf:li rdf:resource="urn:miriam:uniprot:Q9VWP2"/>
                </rdf:Bag>
              </bqbiol:is>
            </rdf:Description>
          </rdf:RDF>
        </annotation>
            </species>
      <species id="bigg_xyl_D_i" initialConcentration="1" charge="0" name="D-xylose" metaid="_bea17381_9c56_4ede_8319_60279a4b939f" sboTerm="SBO:0000247" compartment="i">
        <notes>
          <body xmlns="http://www.w3.org/1999/xhtml">
                <p>BIGG: xyl-D</p>
                    <p>BRENDA: BG20416</p>
                    <p>CHARGE: 0</p>
                    <p>CHEBI: 53455</p>
                    <p>FORMULA: C5H10O5</p>
                    <p>HMDB: HMDB00098, HMDB03763</p>
                    <p>INCHI: InChI=1S/C5H10O5/c6-2-1-10-5(9)4(8)3(2)7/h2-9H,1H2/t2-,3+,4-,5?/m1/s1</p>
                    <p>KEGG: C00181, D06346</p>
                    <p>MXNREF: MNXM348</p>
                    <p>SEED: cpd00154</p>
                    <p>SMILES: O[C@@H]1COC(O)[C@H](O)[C@H]1O</p>
                    </body>
          
        </notes>
        <annotation>
          <rdf:RDF xmlns:rdf="http://www.w3.org/1999/02/22-rdf-syntax-ns#" xmlns:bqmodel="http://biomodels.net/model-qualifiers/" xmlns:bqbiol="http://biomodels.net/biology-qualifiers/">
            <rdf:Description rdf:about="#_bea17381_9c56_4ede_8319_60279a4b939f">
              <bqbiol:is>
                <rdf:Bag>
                  <rdf:li rdf:resource="urn:miriam:chebi:CHEBI%3A53455"/>
                </rdf:Bag>
              </bqbiol:is>
            </rdf:Description>
          </rdf:RDF>
        </annotation>
            </species>
      <species id="bigg_galctn_L_i" initialConcentration="1" charge="-1" name="L-gulonate" metaid="_9a0f0a9a_cd64_42f3_bf46_b0c67e304af0" sboTerm="SBO:0000247" compartment="i">
        <notes>
          <body xmlns="http://www.w3.org/1999/xhtml">
                <p>BIGG: galctn-L, guln, idon-L</p>
                    <p>BIOPATH: L-Gulonate</p>
                    <p>BRENDA: BG22380</p>
                    <p>CHARGE: -1</p>
                    <p>CHEBI: 13115, 16154, 6235, 21319, 21318, 24461, 24462</p>
                    <p>FORMULA: C6H11O7</p>
                    <p>INCHI: InChI=1S/C6H12O7/c7-1-2(8)3(9)4(10)5(11)6(12)13/h2-5,7-11H,1H2,(H,12,13)/p-1/t2-,3+,4-,5-/m0/s1</p>
                    <p>KEGG: C00770, C00800, C15930</p>
                    <p>METACYC: L-GULONATE</p>
                    <p>MXNREF: MNXM1927</p>
                    <p>SEED: cpd00573, cpd00594, cpd14659</p>
                    <p>SMILES: OC[C@H](O)[C@@H](O)[C@H](O)[C@H](O)C([O-])=O</p>
                    <p>UPA: UPC00770, UPC00800</p>
                    </body>
          
        </notes>
        <annotation>
          <rdf:RDF xmlns:rdf="http://www.w3.org/1999/02/22-rdf-syntax-ns#" xmlns:bqmodel="http://biomodels.net/model-qualifiers/" xmlns:bqbiol="http://biomodels.net/biology-qualifiers/">
            <rdf:Description rdf:about="#_9a0f0a9a_cd64_42f3_bf46_b0c67e304af0">
              <bqbiol:is>
                <rdf:Bag>
                  <rdf:li rdf:resource="urn:miriam:chebi:CHEBI%3A13115"/>
                  <rdf:li rdf:resource="urn:miriam:chebi:CHEBI%3A16154"/>
                  <rdf:li rdf:resource="urn:miriam:chebi:CHEBI%3A24461"/>
                  <rdf:li rdf:resource="urn:miriam:chebi:CHEBI%3A24462"/>
                </rdf:Bag>
              </bqbiol:is>
            </rdf:Description>
          </rdf:RDF>
        </annotation>
            </species>
      <species id="bigg_3dhguln_i" initialConcentration="1" charge="-1" name="3-dehydro-L-gulonate" metaid="_21992215_4ba9_452c_a228_a6b193ef01fa" sboTerm="SBO:0000247" compartment="i">
        <notes>
          <body xmlns="http://www.w3.org/1999/xhtml">
                <p>BIGG: 3dhguln</p>
                    <p>BIOPATH: 3-Dehydro-L-gulonate</p>
                    <p>BRENDA: BG21858</p>
                    <p>CHARGE: -1</p>
                    <p>CHEBI: 16142, 11777, 1482, 19992, 57655</p>
                    <p>FORMULA: C6H9O7</p>
                    <p>HMDB: HMDB06334</p>
                    <p>INCHI: InChI=1S/C6H10O7/c7-1-2(8)3(9)4(10)5(11)6(12)13/h2-3,5,7-9,11H,1H2,(H,12,13)/p-1/t2-,3+,5-/m0/s1</p>
                    <p>KEGG: C00618</p>
                    <p>METACYC: 3-KETO-L-GULONATE</p>
                    <p>MXNREF: MNXM736</p>
                    <p>SEED: cpd00473</p>
                    <p>SMILES: OC[C@H](O)[C@@H](O)C(=O)[C@H](O)C([O-])=O</p>
                    </body>
          
        </notes>
        <annotation>
          <rdf:RDF xmlns:rdf="http://www.w3.org/1999/02/22-rdf-syntax-ns#" xmlns:bqmodel="http://biomodels.net/model-qualifiers/" xmlns:bqbiol="http://biomodels.net/biology-qualifiers/">
            <rdf:Description rdf:about="#_21992215_4ba9_452c_a228_a6b193ef01fa">
              <bqbiol:is>
                <rdf:Bag>
                  <rdf:li rdf:resource="urn:miriam:chebi:CHEBI%3A16142"/>
                  <rdf:li rdf:resource="urn:miriam:chebi:CHEBI%3A57655"/>
                </rdf:Bag>
              </bqbiol:is>
            </rdf:Description>
          </rdf:RDF>
        </annotation>
            </species>
      <species id="Dmel_CG10131_i" initialConcentration="1" name="CG10131" metaid="_6e0c8f77_1a5e_4892_acd1_72d2fc7d2a48" boundaryCondition="true" sboTerm="SBO:0000252" compartment="i">
        <annotation>
          <rdf:RDF xmlns:rdf="http://www.w3.org/1999/02/22-rdf-syntax-ns#" xmlns:bqmodel="http://biomodels.net/model-qualifiers/" xmlns:bqbiol="http://biomodels.net/biology-qualifiers/">
            <rdf:Description rdf:about="#_6e0c8f77_1a5e_4892_acd1_72d2fc7d2a48">
              <bqbiol:isEncodedBy>
                <rdf:Bag>
                  <rdf:li rdf:resource="urn:miriam:kegg.genes:dme%3ADmel_CG10131"/>
                </rdf:Bag>
              </bqbiol:isEncodedBy>
              <bqbiol:is>
                <rdf:Bag>
                  <rdf:li rdf:resource="urn:miriam:uniprot:Q5U1B0"/>
                </rdf:Bag>
              </bqbiol:is>
            </rdf:Description>
          </rdf:RDF>
        </annotation>
            </species>
      <species id="Dmel_CG9914_i" initialConcentration="1" name="CG9914" metaid="_de1cb728_1367_4f62_a955_307b26c9d724" boundaryCondition="true" sboTerm="SBO:0000252" compartment="i">
        <annotation>
          <rdf:RDF xmlns:rdf="http://www.w3.org/1999/02/22-rdf-syntax-ns#" xmlns:bqmodel="http://biomodels.net/model-qualifiers/" xmlns:bqbiol="http://biomodels.net/biology-qualifiers/">
            <rdf:Description rdf:about="#_de1cb728_1367_4f62_a955_307b26c9d724">
              <bqbiol:isEncodedBy>
                <rdf:Bag>
                  <rdf:li rdf:resource="urn:miriam:kegg.genes:dme%3ADmel_CG9914"/>
                </rdf:Bag>
              </bqbiol:isEncodedBy>
              <bqbiol:is>
                <rdf:Bag>
                  <rdf:li rdf:resource="urn:miriam:uniprot:Q9VXI1"/>
                </rdf:Bag>
              </bqbiol:is>
            </rdf:Description>
          </rdf:RDF>
        </annotation>
            </species>
      <species id="bigg_udpg_i" initialConcentration="1" charge="-2" name="UDP-D-glucose(2-)" metaid="_8f9a8269_86f4_46ed_a4d6_b6f8f7a60907" sboTerm="SBO:0000247" compartment="i">
        <notes>
          <body xmlns="http://www.w3.org/1999/xhtml">
                <p>BIGG: udpg</p>
                    <p>BIOPATH: UDP-D-Glucose</p>
                    <p>BRENDA: BG6433</p>
                    <p>CHARGE: -2</p>
                    <p>CHEBI: 18066, 22103, 9845, 13498, 13505, 9895, 27234, 52249, 58367, 58885</p>
                    <p>FORMULA: C15H22N2O17P2</p>
                    <p>INCHI: InChI=1S/C15H24N2O17P2/c18-3-5-8(20)10(22)12(24)14(32-5)33-36(28,29)34-35(26,27)30-4-6-9(21)11(23)13(31-6)17-2-1-7(19)16-15(17)25/h1-2,5-6,8-14,18,20-24H,3-4H2,(H,26,27)(H,28,29)(H,16,19,25)/p-2/t5-,6-,8-,9-,10+,11-,12-,13-,14?/m1/s1</p>
                    <p>KEGG: C00029, G10608</p>
                    <p>METACYC: CPD-12575, UDP-GLUCOSE</p>
                    <p>MXNREF: MNXM50</p>
                    <p>REACTOME: 29410, 744227, 417855, 173594</p>
                    <p>SEED: cpd00026</p>
                    <p>SMILES: OC[C@H]1OC(OP([O-])(=O)OP([O-])(=O)OC[C@H]2O[C@H]([C@H](O)[C@@H]2O)N2C=CC(=O)NC2=O)[C@H](O)[C@@H](O)[C@@H]1O</p>
                    <p>UPA: UPC00029</p>
                    </body>
          
        </notes>
        <annotation>
          <rdf:RDF xmlns:rdf="http://www.w3.org/1999/02/22-rdf-syntax-ns#" xmlns:bqmodel="http://biomodels.net/model-qualifiers/" xmlns:bqbiol="http://biomodels.net/biology-qualifiers/">
            <rdf:Description rdf:about="#_8f9a8269_86f4_46ed_a4d6_b6f8f7a60907">
              <bqbiol:is>
                <rdf:Bag>
                  <rdf:li rdf:resource="urn:miriam:chebi:CHEBI%3A18066"/>
                  <rdf:li rdf:resource="urn:miriam:chebi:CHEBI%3A52249"/>
                  <rdf:li rdf:resource="urn:miriam:chebi:CHEBI%3A58367"/>
                  <rdf:li rdf:resource="urn:miriam:chebi:CHEBI%3A58885"/>
                </rdf:Bag>
              </bqbiol:is>
            </rdf:Description>
          </rdf:RDF>
        </annotation>
            </species>
      <species id="bigg_utp_i" initialConcentration="1" charge="-3" name="UTP (3-)" metaid="_42861b91_f7cb_4090_9ef0_c20a42048053" sboTerm="SBO:0000247" compartment="i">
        <notes>
          <body xmlns="http://www.w3.org/1999/xhtml">
                <p>BIGG: utp</p>
                    <p>BIOPATH: Uridine-5-prime-triphosphate</p>
                    <p>BRENDA: BG27658</p>
                    <p>CHARGE: -3</p>
                    <p>CHEBI: 15713, 9850, 13510, 27233, 46398, 37567, 46397, 57481</p>
                    <p>FORMULA: C9H12N2O15P3</p>
                    <p>HMDB: HMDB00285</p>
                    <p>INCHI: InChI=1S/C9H15N2O15P3/c12-5-1-2-11(9(15)10-5)8-7(14)6(13)4(24-8)3-23-28(19,20)26-29(21,22)25-27(16,17)18/h1-2,4,6-8,13-14H,3H2,(H,19,20)(H,21,22)(H,10,12,15)(H2,16,17,18)/p-3/t4-,6-,7-,8-/m1/s1</p>
                    <p>KEGG: C00075</p>
                    <p>METACYC: UTP</p>
                    <p>MXNREF: MNXM121</p>
                    <p>REACTOME: 29494, 417877</p>
                    <p>SEED: cpd00062</p>
                    <p>SMILES: O[C@H]1[C@@H](O)[C@@H](O[C@@H]1COP([O-])(=O)OP([O-])(=O)OP(O)([O-])=O)N1C=CC(=O)NC1=O</p>
                    <p>UPA: UPC00075</p>
                    </body>
          
        </notes>
        <annotation>
          <rdf:RDF xmlns:rdf="http://www.w3.org/1999/02/22-rdf-syntax-ns#" xmlns:bqmodel="http://biomodels.net/model-qualifiers/" xmlns:bqbiol="http://biomodels.net/biology-qualifiers/">
            <rdf:Description rdf:about="#_42861b91_f7cb_4090_9ef0_c20a42048053">
              <bqbiol:is>
                <rdf:Bag>
                  <rdf:li rdf:resource="urn:miriam:chebi:CHEBI%3A15713"/>
                  <rdf:li rdf:resource="urn:miriam:chebi:CHEBI%3A46398"/>
                  <rdf:li rdf:resource="urn:miriam:chebi:CHEBI%3A57481"/>
                </rdf:Bag>
              </bqbiol:is>
            </rdf:Description>
          </rdf:RDF>
        </annotation>
            </species>
      <species id="Dmel_CG4347_i" initialConcentration="1" name="RE14081p" metaid="_f08debd7_dd97_4dce_955a_445cd31a1e37" boundaryCondition="true" sboTerm="SBO:0000252" compartment="i">
        <annotation>
          <rdf:RDF xmlns:rdf="http://www.w3.org/1999/02/22-rdf-syntax-ns#" xmlns:bqmodel="http://biomodels.net/model-qualifiers/" xmlns:bqbiol="http://biomodels.net/biology-qualifiers/">
            <rdf:Description rdf:about="#_f08debd7_dd97_4dce_955a_445cd31a1e37">
              <bqbiol:isEncodedBy>
                <rdf:Bag>
                  <rdf:li rdf:resource="urn:miriam:kegg.genes:dme%3ADmel_CG4347"/>
                </rdf:Bag>
              </bqbiol:isEncodedBy>
              <bqbiol:is>
                <rdf:Bag>
                  <rdf:li rdf:resource="urn:miriam:uniprot:Q9VSW2"/>
                </rdf:Bag>
              </bqbiol:is>
            </rdf:Description>
          </rdf:RDF>
        </annotation>
            </species>
      <species id="Dmel_CG4347_2_i" initialConcentration="1" name="LD13601p" metaid="_5cc0c1f0_cad1_4f3a_a23a_f0896c023af9" boundaryCondition="true" sboTerm="SBO:0000252" compartment="i">
        <annotation>
          <rdf:RDF xmlns:rdf="http://www.w3.org/1999/02/22-rdf-syntax-ns#" xmlns:bqmodel="http://biomodels.net/model-qualifiers/" xmlns:bqbiol="http://biomodels.net/biology-qualifiers/">
            <rdf:Description rdf:about="#_5cc0c1f0_cad1_4f3a_a23a_f0896c023af9">
              <bqbiol:isEncodedBy>
                <rdf:Bag>
                  <rdf:li rdf:resource="urn:miriam:kegg.genes:dme%3ADmel_CG4347"/>
                </rdf:Bag>
              </bqbiol:isEncodedBy>
              <bqbiol:is>
                <rdf:Bag>
                  <rdf:li rdf:resource="urn:miriam:uniprot:Q9VSW1"/>
                </rdf:Bag>
              </bqbiol:is>
            </rdf:Description>
          </rdf:RDF>
        </annotation>
            </species>
      <species id="Dmel_CG4347_3_i" initialConcentration="1" name="LD36265p" metaid="_39163226_99c4_42ca_88af_30b42cd6f5b5" boundaryCondition="true" sboTerm="SBO:0000252" compartment="i">
        <annotation>
          <rdf:RDF xmlns:rdf="http://www.w3.org/1999/02/22-rdf-syntax-ns#" xmlns:bqmodel="http://biomodels.net/model-qualifiers/" xmlns:bqbiol="http://biomodels.net/biology-qualifiers/">
            <rdf:Description rdf:about="#_39163226_99c4_42ca_88af_30b42cd6f5b5">
              <bqbiol:isEncodedBy>
                <rdf:Bag>
                  <rdf:li rdf:resource="urn:miriam:kegg.genes:dme%3ADmel_CG4347"/>
                </rdf:Bag>
              </bqbiol:isEncodedBy>
              <bqbiol:is>
                <rdf:Bag>
                  <rdf:li rdf:resource="urn:miriam:uniprot:A5XCL5"/>
                </rdf:Bag>
              </bqbiol:is>
            </rdf:Description>
          </rdf:RDF>
        </annotation>
            </species>
      <species id="Dmel_CG4347_4_i" initialConcentration="1" name="FI18837p1" metaid="_4e6ee5f8_ee1d_47bc_bc11_53aed2f6213e" boundaryCondition="true" sboTerm="SBO:0000252" compartment="i">
        <annotation>
          <rdf:RDF xmlns:rdf="http://www.w3.org/1999/02/22-rdf-syntax-ns#" xmlns:bqmodel="http://biomodels.net/model-qualifiers/" xmlns:bqbiol="http://biomodels.net/biology-qualifiers/">
            <rdf:Description rdf:about="#_4e6ee5f8_ee1d_47bc_bc11_53aed2f6213e">
              <bqbiol:isEncodedBy>
                <rdf:Bag>
                  <rdf:li rdf:resource="urn:miriam:kegg.genes:dme%3ADmel_CG4347"/>
                </rdf:Bag>
              </bqbiol:isEncodedBy>
              <bqbiol:is>
                <rdf:Bag>
                  <rdf:li rdf:resource="urn:miriam:uniprot:E1JI91"/>
                </rdf:Bag>
              </bqbiol:is>
            </rdf:Description>
          </rdf:RDF>
        </annotation>
            </species>
      <species id="bigg_udp_i" initialConcentration="1" charge="-3" name="UDP" metaid="_8e1434bd_0ce2_4297_bc61_1234e4cd801c" sboTerm="SBO:0000247" compartment="i">
        <notes>
          <body xmlns="http://www.w3.org/1999/xhtml">
                <p>BIGG: udp</p>
                    <p>BIOPATH: Uridine-5-prime-diphosphate</p>
                    <p>BRENDA: BG27564</p>
                    <p>CHARGE: -3</p>
                    <p>CHEBI: 17659, 13445, 27230, 46402, 9802, 58223</p>
                    <p>FORMULA: C9H11N2O12P2</p>
                    <p>HMDB: HMDB00295</p>
                    <p>INCHI:</p>
                    <p>KEGG: C00015, G10619</p>
                    <p>METACYC: UDP</p>
                    <p>MXNREF: MNXM17</p>
                    <p>REACTOME: 110096, 158602, 111814, 417888, 205687</p>
                    <p>SEED: cpd00014</p>
                    <p>SMILES:</p>
                    <p>UPA: UPC00015</p>
                    </body>
          
        </notes>
        <annotation>
          <rdf:RDF xmlns:rdf="http://www.w3.org/1999/02/22-rdf-syntax-ns#" xmlns:bqmodel="http://biomodels.net/model-qualifiers/" xmlns:bqbiol="http://biomodels.net/biology-qualifiers/">
            <rdf:Description rdf:about="#_8e1434bd_0ce2_4297_bc61_1234e4cd801c">
              <bqbiol:is>
                <rdf:Bag>
                  <rdf:li rdf:resource="urn:miriam:chebi:CHEBI%3A17659"/>
                  <rdf:li rdf:resource="urn:miriam:chebi:CHEBI%3A58223"/>
                </rdf:Bag>
              </bqbiol:is>
            </rdf:Description>
          </rdf:RDF>
        </annotation>
            </species>
      <species id="bigg_udpglcur_i" initialConcentration="1" charge="-3" name="UDP-alpha-D-glucuronate(3-)" metaid="_62603807_392c_493c_bad1_b2f46d56b537" sboTerm="SBO:0000247" compartment="i">
        <notes>
          <body xmlns="http://www.w3.org/1999/xhtml">
                <p>BIGG: udpglcur</p>
                    <p>BRENDA: BG36564</p>
                    <p>CHARGE: -3</p>
                    <p>CHEBI: 17200, 22104, 9846, 13506, 13489, 46309, 58052</p>
                    <p>FORMULA: C15H19N2O18P2</p>
                    <p>HMDB: HMDB00935, HMDB01384</p>
                    <p>INCHI: InChI=1S/C15H22N2O18P2/c18-5-1-2-17(15(26)16-5)12-9(22)6(19)4(32-12)3-31-36(27,28)35-37(29,30)34-14-10(23)7(20)8(21)11(33-14)13(24)25/h1-2,4,6-12,14,19-23H,3H2,(H,24,25)(H,27,28)(H,29,30)(H,16,18,26)/p-3/t4-,6-,7+,8+,9-,10-,11+,12-,14-/m1/s1</p>
                    <p>KEGG: C00167, G10612</p>
                    <p>METACYC: UDP-GLUCURONATE</p>
                    <p>MXNREF: MNXM87</p>
                    <p>REACTOME: 174384, 158601, 1889970</p>
                    <p>SEED: cpd00144</p>
                    <p>SMILES: O[C@H]1[C@@H](O)[C@@H](O[C@@H]1COP([O-])(=O)OP([O-])(=O)O[C@H]1O[C@@H]([C@@H](O)[C@H](O)[C@H]1O)C([O-])=O)N1C=CC(=O)NC1=O</p>
                    <p>UPA: UPC00167</p>
                    </body>
          
        </notes>
        <annotation>
          <rdf:RDF xmlns:rdf="http://www.w3.org/1999/02/22-rdf-syntax-ns#" xmlns:bqmodel="http://biomodels.net/model-qualifiers/" xmlns:bqbiol="http://biomodels.net/biology-qualifiers/">
            <rdf:Description rdf:about="#_62603807_392c_493c_bad1_b2f46d56b537">
              <bqbiol:is>
                <rdf:Bag>
                  <rdf:li rdf:resource="urn:miriam:chebi:CHEBI%3A17200"/>
                  <rdf:li rdf:resource="urn:miriam:chebi:CHEBI%3A58052"/>
                </rdf:Bag>
              </bqbiol:is>
            </rdf:Description>
          </rdf:RDF>
        </annotation>
            </species>
      <species id="Dmel_CG10178_i" initialConcentration="1" name="CG10178" metaid="_ac6a572f_619d_4c9e_a8a4_ccb9f0b423a6" boundaryCondition="true" sboTerm="SBO:0000252" compartment="i">
        <annotation>
          <rdf:RDF xmlns:rdf="http://www.w3.org/1999/02/22-rdf-syntax-ns#" xmlns:bqmodel="http://biomodels.net/model-qualifiers/" xmlns:bqbiol="http://biomodels.net/biology-qualifiers/">
            <rdf:Description rdf:about="#_ac6a572f_619d_4c9e_a8a4_ccb9f0b423a6">
              <bqbiol:isEncodedBy>
                <rdf:Bag>
                  <rdf:li rdf:resource="urn:miriam:kegg.genes:dme%3ADmel_CG10178"/>
                </rdf:Bag>
              </bqbiol:isEncodedBy>
              <bqbiol:is>
                <rdf:Bag>
                  <rdf:li rdf:resource="urn:miriam:uniprot:Q9VJ81"/>
                </rdf:Bag>
              </bqbiol:is>
            </rdf:Description>
          </rdf:RDF>
        </annotation>
            </species>
      <species id="Dmel_CG11012_i" initialConcentration="1" name="UDP-glycosyltransferase 37a1" metaid="_071b810a_d80a_4e31_9703_ee68d30779d1" boundaryCondition="true" sboTerm="SBO:0000252" compartment="i">
        <annotation>
          <rdf:RDF xmlns:rdf="http://www.w3.org/1999/02/22-rdf-syntax-ns#" xmlns:bqmodel="http://biomodels.net/model-qualifiers/" xmlns:bqbiol="http://biomodels.net/biology-qualifiers/">
            <rdf:Description rdf:about="#_071b810a_d80a_4e31_9703_ee68d30779d1">
              <bqbiol:isEncodedBy>
                <rdf:Bag>
                  <rdf:li rdf:resource="urn:miriam:kegg.genes:dme%3ADmel_CG11012"/>
                </rdf:Bag>
              </bqbiol:isEncodedBy>
              <bqbiol:is>
                <rdf:Bag>
                  <rdf:li rdf:resource="urn:miriam:uniprot:Q9VIM9"/>
                </rdf:Bag>
              </bqbiol:is>
            </rdf:Description>
          </rdf:RDF>
        </annotation>
            </species>
      <species id="Dmel_CG11289_i" initialConcentration="1" name="CG11289" metaid="_c5ec103d_215b_4110_a1a4_76f6856fcb12" boundaryCondition="true" sboTerm="SBO:0000252" compartment="i">
        <annotation>
          <rdf:RDF xmlns:rdf="http://www.w3.org/1999/02/22-rdf-syntax-ns#" xmlns:bqmodel="http://biomodels.net/model-qualifiers/" xmlns:bqbiol="http://biomodels.net/biology-qualifiers/">
            <rdf:Description rdf:about="#_c5ec103d_215b_4110_a1a4_76f6856fcb12">
              <bqbiol:isEncodedBy>
                <rdf:Bag>
                  <rdf:li rdf:resource="urn:miriam:kegg.genes:dme%3ADmel_CG11289"/>
                </rdf:Bag>
              </bqbiol:isEncodedBy>
              <bqbiol:is>
                <rdf:Bag>
                  <rdf:li rdf:resource="urn:miriam:uniprot:Q9VM44"/>
                </rdf:Bag>
              </bqbiol:is>
            </rdf:Description>
          </rdf:RDF>
        </annotation>
            </species>
      <species id="Dmel_CG13270_i" initialConcentration="1" name="Ugt36Ba" metaid="_5790afa1_a2bb_4ea7_934b_b0d357bb2acf" boundaryCondition="true" sboTerm="SBO:0000252" compartment="i">
        <annotation>
          <rdf:RDF xmlns:rdf="http://www.w3.org/1999/02/22-rdf-syntax-ns#" xmlns:bqmodel="http://biomodels.net/model-qualifiers/" xmlns:bqbiol="http://biomodels.net/biology-qualifiers/">
            <rdf:Description rdf:about="#_5790afa1_a2bb_4ea7_934b_b0d357bb2acf">
              <bqbiol:isEncodedBy>
                <rdf:Bag>
                  <rdf:li rdf:resource="urn:miriam:kegg.genes:dme%3ADmel_CG13270"/>
                </rdf:Bag>
              </bqbiol:isEncodedBy>
              <bqbiol:is>
                <rdf:Bag>
                  <rdf:li rdf:resource="urn:miriam:uniprot:Q9VJI0"/>
                </rdf:Bag>
              </bqbiol:is>
            </rdf:Description>
          </rdf:RDF>
        </annotation>
            </species>
      <species id="Dmel_CG13271_i" initialConcentration="1" name="Ugt36Bb" metaid="_f065dc7e_e1fc_4aea_ae58_f7a6bb9d2aff" boundaryCondition="true" sboTerm="SBO:0000252" compartment="i">
        <annotation>
          <rdf:RDF xmlns:rdf="http://www.w3.org/1999/02/22-rdf-syntax-ns#" xmlns:bqmodel="http://biomodels.net/model-qualifiers/" xmlns:bqbiol="http://biomodels.net/biology-qualifiers/">
            <rdf:Description rdf:about="#_f065dc7e_e1fc_4aea_ae58_f7a6bb9d2aff">
              <bqbiol:isEncodedBy>
                <rdf:Bag>
                  <rdf:li rdf:resource="urn:miriam:kegg.genes:dme%3ADmel_CG13271"/>
                </rdf:Bag>
              </bqbiol:isEncodedBy>
              <bqbiol:is>
                <rdf:Bag>
                  <rdf:li rdf:resource="urn:miriam:uniprot:Q9VJH9"/>
                </rdf:Bag>
              </bqbiol:is>
            </rdf:Description>
          </rdf:RDF>
        </annotation>
            </species>
      <species id="Dmel_CG15661_i" initialConcentration="1" name="CG15661, isoform A" metaid="_db426daa_be1a_42bf_aed0_55dedd8cad26" boundaryCondition="true" sboTerm="SBO:0000252" compartment="i">
        <annotation>
          <rdf:RDF xmlns:rdf="http://www.w3.org/1999/02/22-rdf-syntax-ns#" xmlns:bqmodel="http://biomodels.net/model-qualifiers/" xmlns:bqbiol="http://biomodels.net/biology-qualifiers/">
            <rdf:Description rdf:about="#_db426daa_be1a_42bf_aed0_55dedd8cad26">
              <bqbiol:isEncodedBy>
                <rdf:Bag>
                  <rdf:li rdf:resource="urn:miriam:kegg.genes:dme%3ADmel_CG15661"/>
                </rdf:Bag>
              </bqbiol:isEncodedBy>
              <bqbiol:is>
                <rdf:Bag>
                  <rdf:li rdf:resource="urn:miriam:uniprot:Q9W2J3"/>
                </rdf:Bag>
              </bqbiol:is>
            </rdf:Description>
          </rdf:RDF>
        </annotation>
            </species>
      <species id="Dmel_CG15902_i" initialConcentration="1" name="IP03623p" metaid="_67b998b6_bf59_4835_8f6f_7ca8b335119e" boundaryCondition="true" sboTerm="SBO:0000252" compartment="i">
        <annotation>
          <rdf:RDF xmlns:rdf="http://www.w3.org/1999/02/22-rdf-syntax-ns#" xmlns:bqmodel="http://biomodels.net/model-qualifiers/" xmlns:bqbiol="http://biomodels.net/biology-qualifiers/">
            <rdf:Description rdf:about="#_67b998b6_bf59_4835_8f6f_7ca8b335119e">
              <bqbiol:isEncodedBy>
                <rdf:Bag>
                  <rdf:li rdf:resource="urn:miriam:kegg.genes:dme%3ADmel_CG15902"/>
                </rdf:Bag>
              </bqbiol:isEncodedBy>
              <bqbiol:is>
                <rdf:Bag>
                  <rdf:li rdf:resource="urn:miriam:uniprot:Q9VGS8"/>
                </rdf:Bag>
              </bqbiol:is>
            </rdf:Description>
          </rdf:RDF>
        </annotation>
            </species>
      <species id="Dmel_CG17200_i" initialConcentration="1" name="Ugt86Dg" metaid="_297e5ea0_aac4_46dc_bb16_51793caaf51b" boundaryCondition="true" sboTerm="SBO:0000252" compartment="i">
        <annotation>
          <rdf:RDF xmlns:rdf="http://www.w3.org/1999/02/22-rdf-syntax-ns#" xmlns:bqmodel="http://biomodels.net/model-qualifiers/" xmlns:bqbiol="http://biomodels.net/biology-qualifiers/">
            <rdf:Description rdf:about="#_297e5ea0_aac4_46dc_bb16_51793caaf51b">
              <bqbiol:isEncodedBy>
                <rdf:Bag>
                  <rdf:li rdf:resource="urn:miriam:kegg.genes:dme%3ADmel_CG17200"/>
                </rdf:Bag>
              </bqbiol:isEncodedBy>
              <bqbiol:is>
                <rdf:Bag>
                  <rdf:li rdf:resource="urn:miriam:uniprot:Q9VGT2"/>
                </rdf:Bag>
              </bqbiol:is>
            </rdf:Description>
          </rdf:RDF>
        </annotation>
            </species>
      <species id="Dmel_CG17323_i" initialConcentration="1" name="CG17323" metaid="_e7e278d8_c0b3_48cd_b169_7fd7fb483029" boundaryCondition="true" sboTerm="SBO:0000252" compartment="i">
        <annotation>
          <rdf:RDF xmlns:rdf="http://www.w3.org/1999/02/22-rdf-syntax-ns#" xmlns:bqmodel="http://biomodels.net/model-qualifiers/" xmlns:bqbiol="http://biomodels.net/biology-qualifiers/">
            <rdf:Description rdf:about="#_e7e278d8_c0b3_48cd_b169_7fd7fb483029">
              <bqbiol:isEncodedBy>
                <rdf:Bag>
                  <rdf:li rdf:resource="urn:miriam:kegg.genes:dme%3ADmel_CG17323"/>
                </rdf:Bag>
              </bqbiol:isEncodedBy>
              <bqbiol:is>
                <rdf:Bag>
                  <rdf:li rdf:resource="urn:miriam:uniprot:Q9VJ46"/>
                </rdf:Bag>
              </bqbiol:is>
            </rdf:Description>
          </rdf:RDF>
        </annotation>
            </species>
      <species id="Dmel_CG17323_2_i" initialConcentration="1" name="MIP21412p" metaid="_90d7b4b8_2505_4c4d_874f_ae0c03b99547" boundaryCondition="true" sboTerm="SBO:0000252" compartment="i">
        <annotation>
          <rdf:RDF xmlns:rdf="http://www.w3.org/1999/02/22-rdf-syntax-ns#" xmlns:bqmodel="http://biomodels.net/model-qualifiers/" xmlns:bqbiol="http://biomodels.net/biology-qualifiers/">
            <rdf:Description rdf:about="#_90d7b4b8_2505_4c4d_874f_ae0c03b99547">
              <bqbiol:isEncodedBy>
                <rdf:Bag>
                  <rdf:li rdf:resource="urn:miriam:kegg.genes:dme%3ADmel_CG17323"/>
                </rdf:Bag>
              </bqbiol:isEncodedBy>
              <bqbiol:is>
                <rdf:Bag>
                  <rdf:li rdf:resource="urn:miriam:uniprot:D6W4K8"/>
                </rdf:Bag>
              </bqbiol:is>
            </rdf:Description>
          </rdf:RDF>
        </annotation>
            </species>
      <species id="Dmel_CG17932_i" initialConcentration="1" name="FI03416p" metaid="_830683e6_e490_4a78_b7d1_083bb09d985c" boundaryCondition="true" sboTerm="SBO:0000252" compartment="i">
        <annotation>
          <rdf:RDF xmlns:rdf="http://www.w3.org/1999/02/22-rdf-syntax-ns#" xmlns:bqmodel="http://biomodels.net/model-qualifiers/" xmlns:bqbiol="http://biomodels.net/biology-qualifiers/">
            <rdf:Description rdf:about="#_830683e6_e490_4a78_b7d1_083bb09d985c">
              <bqbiol:isEncodedBy>
                <rdf:Bag>
                  <rdf:li rdf:resource="urn:miriam:kegg.genes:dme%3ADmel_CG17932"/>
                </rdf:Bag>
              </bqbiol:isEncodedBy>
              <bqbiol:is>
                <rdf:Bag>
                  <rdf:li rdf:resource="urn:miriam:uniprot:Q9VJH8"/>
                </rdf:Bag>
              </bqbiol:is>
            </rdf:Description>
          </rdf:RDF>
        </annotation>
            </species>
      <species id="Dmel_CG31002_i" initialConcentration="1" name="CG31002" metaid="_0441905e_0631_4290_bfab_58a5d34a91e4" boundaryCondition="true" sboTerm="SBO:0000252" compartment="i">
        <annotation>
          <rdf:RDF xmlns:rdf="http://www.w3.org/1999/02/22-rdf-syntax-ns#" xmlns:bqmodel="http://biomodels.net/model-qualifiers/" xmlns:bqbiol="http://biomodels.net/biology-qualifiers/">
            <rdf:Description rdf:about="#_0441905e_0631_4290_bfab_58a5d34a91e4">
              <bqbiol:isEncodedBy>
                <rdf:Bag>
                  <rdf:li rdf:resource="urn:miriam:kegg.genes:dme%3ADmel_CG31002"/>
                </rdf:Bag>
              </bqbiol:isEncodedBy>
              <bqbiol:is>
                <rdf:Bag>
                  <rdf:li rdf:resource="urn:miriam:uniprot:Q9V9X9"/>
                </rdf:Bag>
              </bqbiol:is>
            </rdf:Description>
          </rdf:RDF>
        </annotation>
            </species>
      <species id="Dmel_CG3797_i" initialConcentration="1" name="CG3797" metaid="_59cf643b_a728_46fa_b226_df01ef3a54f8" boundaryCondition="true" sboTerm="SBO:0000252" compartment="i">
        <annotation>
          <rdf:RDF xmlns:rdf="http://www.w3.org/1999/02/22-rdf-syntax-ns#" xmlns:bqmodel="http://biomodels.net/model-qualifiers/" xmlns:bqbiol="http://biomodels.net/biology-qualifiers/">
            <rdf:Description rdf:about="#_59cf643b_a728_46fa_b226_df01ef3a54f8">
              <bqbiol:isEncodedBy>
                <rdf:Bag>
                  <rdf:li rdf:resource="urn:miriam:kegg.genes:dme%3ADmel_CG3797"/>
                </rdf:Bag>
              </bqbiol:isEncodedBy>
              <bqbiol:is>
                <rdf:Bag>
                  <rdf:li rdf:resource="urn:miriam:uniprot:Q9VVW2"/>
                </rdf:Bag>
              </bqbiol:is>
            </rdf:Description>
          </rdf:RDF>
        </annotation>
            </species>
      <species id="Dmel_CG4302_i" initialConcentration="1" name="CG4302" metaid="_a559e4d2_7bd0_4d98_9748_605d52908599" boundaryCondition="true" sboTerm="SBO:0000252" compartment="i">
        <annotation>
          <rdf:RDF xmlns:rdf="http://www.w3.org/1999/02/22-rdf-syntax-ns#" xmlns:bqmodel="http://biomodels.net/model-qualifiers/" xmlns:bqbiol="http://biomodels.net/biology-qualifiers/">
            <rdf:Description rdf:about="#_a559e4d2_7bd0_4d98_9748_605d52908599">
              <bqbiol:isEncodedBy>
                <rdf:Bag>
                  <rdf:li rdf:resource="urn:miriam:kegg.genes:dme%3ADmel_CG4302"/>
                </rdf:Bag>
              </bqbiol:isEncodedBy>
              <bqbiol:is>
                <rdf:Bag>
                  <rdf:li rdf:resource="urn:miriam:uniprot:Q9W2J4"/>
                </rdf:Bag>
              </bqbiol:is>
            </rdf:Description>
          </rdf:RDF>
        </annotation>
            </species>
      <species id="Dmel_CG4414_i" initialConcentration="1" name="RE07815p" metaid="_73542d8d_6c31_4071_938b_485d151502e6" boundaryCondition="true" sboTerm="SBO:0000252" compartment="i">
        <annotation>
          <rdf:RDF xmlns:rdf="http://www.w3.org/1999/02/22-rdf-syntax-ns#" xmlns:bqmodel="http://biomodels.net/model-qualifiers/" xmlns:bqbiol="http://biomodels.net/biology-qualifiers/">
            <rdf:Description rdf:about="#_73542d8d_6c31_4071_938b_485d151502e6">
              <bqbiol:isEncodedBy>
                <rdf:Bag>
                  <rdf:li rdf:resource="urn:miriam:kegg.genes:dme%3ADmel_CG4414"/>
                </rdf:Bag>
              </bqbiol:isEncodedBy>
              <bqbiol:is>
                <rdf:Bag>
                  <rdf:li rdf:resource="urn:miriam:uniprot:Q9W228"/>
                </rdf:Bag>
              </bqbiol:is>
            </rdf:Description>
          </rdf:RDF>
        </annotation>
            </species>
      <species id="Dmel_CG4772_i" initialConcentration="1" name="Ugt86Dh" metaid="_aa1fa4a9_7f56_4eba_9260_afa7035ccfbf" boundaryCondition="true" sboTerm="SBO:0000252" compartment="i">
        <annotation>
          <rdf:RDF xmlns:rdf="http://www.w3.org/1999/02/22-rdf-syntax-ns#" xmlns:bqmodel="http://biomodels.net/model-qualifiers/" xmlns:bqbiol="http://biomodels.net/biology-qualifiers/">
            <rdf:Description rdf:about="#_aa1fa4a9_7f56_4eba_9260_afa7035ccfbf">
              <bqbiol:isEncodedBy>
                <rdf:Bag>
                  <rdf:li rdf:resource="urn:miriam:kegg.genes:dme%3ADmel_CG4772"/>
                </rdf:Bag>
              </bqbiol:isEncodedBy>
              <bqbiol:is>
                <rdf:Bag>
                  <rdf:li rdf:resource="urn:miriam:uniprot:Q9VGS7"/>
                </rdf:Bag>
              </bqbiol:is>
            </rdf:Description>
          </rdf:RDF>
        </annotation>
            </species>
      <species id="Dmel_CG5724_i" initialConcentration="1" name="CG5724" metaid="_7a969fb1_5c79_48ee_bc0f_7d3963572a60" boundaryCondition="true" sboTerm="SBO:0000252" compartment="i">
        <annotation>
          <rdf:RDF xmlns:rdf="http://www.w3.org/1999/02/22-rdf-syntax-ns#" xmlns:bqmodel="http://biomodels.net/model-qualifiers/" xmlns:bqbiol="http://biomodels.net/biology-qualifiers/">
            <rdf:Description rdf:about="#_7a969fb1_5c79_48ee_bc0f_7d3963572a60">
              <bqbiol:isEncodedBy>
                <rdf:Bag>
                  <rdf:li rdf:resource="urn:miriam:kegg.genes:dme%3ADmel_CG5724"/>
                </rdf:Bag>
              </bqbiol:isEncodedBy>
              <bqbiol:is>
                <rdf:Bag>
                  <rdf:li rdf:resource="urn:miriam:uniprot:Q9VG30"/>
                </rdf:Bag>
              </bqbiol:is>
            </rdf:Description>
          </rdf:RDF>
        </annotation>
            </species>
      <species id="Dmel_CG5999_i" initialConcentration="1" name="CG5999" metaid="_c33048d4_3fd2_4bc6_8462_d200c4b26427" boundaryCondition="true" sboTerm="SBO:0000252" compartment="i">
        <annotation>
          <rdf:RDF xmlns:rdf="http://www.w3.org/1999/02/22-rdf-syntax-ns#" xmlns:bqmodel="http://biomodels.net/model-qualifiers/" xmlns:bqbiol="http://biomodels.net/biology-qualifiers/">
            <rdf:Description rdf:about="#_c33048d4_3fd2_4bc6_8462_d200c4b26427">
              <bqbiol:isEncodedBy>
                <rdf:Bag>
                  <rdf:li rdf:resource="urn:miriam:kegg.genes:dme%3ADmel_CG5999"/>
                </rdf:Bag>
              </bqbiol:isEncodedBy>
              <bqbiol:is>
                <rdf:Bag>
                  <rdf:li rdf:resource="urn:miriam:uniprot:Q9VG29"/>
                </rdf:Bag>
              </bqbiol:is>
            </rdf:Description>
          </rdf:RDF>
        </annotation>
            </species>
      <species id="Dmel_CG6475_i" initialConcentration="1" name="CG6475" metaid="_d33cc07d_f68c_42d5_93d6_d5b1687b311e" boundaryCondition="true" sboTerm="SBO:0000252" compartment="i">
        <annotation>
          <rdf:RDF xmlns:rdf="http://www.w3.org/1999/02/22-rdf-syntax-ns#" xmlns:bqmodel="http://biomodels.net/model-qualifiers/" xmlns:bqbiol="http://biomodels.net/biology-qualifiers/">
            <rdf:Description rdf:about="#_d33cc07d_f68c_42d5_93d6_d5b1687b311e">
              <bqbiol:isEncodedBy>
                <rdf:Bag>
                  <rdf:li rdf:resource="urn:miriam:kegg.genes:dme%3ADmel_CG6475"/>
                </rdf:Bag>
              </bqbiol:isEncodedBy>
              <bqbiol:is>
                <rdf:Bag>
                  <rdf:li rdf:resource="urn:miriam:uniprot:Q9VDA5"/>
                </rdf:Bag>
              </bqbiol:is>
            </rdf:Description>
          </rdf:RDF>
        </annotation>
            </species>
      <species id="Dmel_CG6633_i" initialConcentration="1" name="Ugt86Dd" metaid="_fc0f16f8_b469_4033_994b_0af2a9925d0d" boundaryCondition="true" sboTerm="SBO:0000252" compartment="i">
        <annotation>
          <rdf:RDF xmlns:rdf="http://www.w3.org/1999/02/22-rdf-syntax-ns#" xmlns:bqmodel="http://biomodels.net/model-qualifiers/" xmlns:bqbiol="http://biomodels.net/biology-qualifiers/">
            <rdf:Description rdf:about="#_fc0f16f8_b469_4033_994b_0af2a9925d0d">
              <bqbiol:isEncodedBy>
                <rdf:Bag>
                  <rdf:li rdf:resource="urn:miriam:kegg.genes:dme%3ADmel_CG6633"/>
                </rdf:Bag>
              </bqbiol:isEncodedBy>
              <bqbiol:is>
                <rdf:Bag>
                  <rdf:li rdf:resource="urn:miriam:uniprot:Q9VGT8"/>
                </rdf:Bag>
              </bqbiol:is>
            </rdf:Description>
          </rdf:RDF>
        </annotation>
            </species>
      <species id="Dmel_CG6644_i" initialConcentration="1" name="LD21102p" metaid="_6d71b6df_7f20_4a2d_9e78_33d54abdb509" boundaryCondition="true" sboTerm="SBO:0000252" compartment="i">
        <annotation>
          <rdf:RDF xmlns:rdf="http://www.w3.org/1999/02/22-rdf-syntax-ns#" xmlns:bqmodel="http://biomodels.net/model-qualifiers/" xmlns:bqbiol="http://biomodels.net/biology-qualifiers/">
            <rdf:Description rdf:about="#_6d71b6df_7f20_4a2d_9e78_33d54abdb509">
              <bqbiol:isEncodedBy>
                <rdf:Bag>
                  <rdf:li rdf:resource="urn:miriam:kegg.genes:dme%3ADmel_CG6644"/>
                </rdf:Bag>
              </bqbiol:isEncodedBy>
              <bqbiol:is>
                <rdf:Bag>
                  <rdf:li rdf:resource="urn:miriam:uniprot:Q9VGS9"/>
                </rdf:Bag>
              </bqbiol:is>
            </rdf:Description>
          </rdf:RDF>
        </annotation>
            </species>
      <species id="Dmel_CG6649_i" initialConcentration="1" name="GH11333p" metaid="_4a4b1348_c6de_4861_9e6d_bf43609e658d" boundaryCondition="true" sboTerm="SBO:0000252" compartment="i">
        <annotation>
          <rdf:RDF xmlns:rdf="http://www.w3.org/1999/02/22-rdf-syntax-ns#" xmlns:bqmodel="http://biomodels.net/model-qualifiers/" xmlns:bqbiol="http://biomodels.net/biology-qualifiers/">
            <rdf:Description rdf:about="#_4a4b1348_c6de_4861_9e6d_bf43609e658d">
              <bqbiol:isEncodedBy>
                <rdf:Bag>
                  <rdf:li rdf:resource="urn:miriam:kegg.genes:dme%3ADmel_CG6649"/>
                </rdf:Bag>
              </bqbiol:isEncodedBy>
              <bqbiol:is>
                <rdf:Bag>
                  <rdf:li rdf:resource="urn:miriam:uniprot:Q9VGT0"/>
                </rdf:Bag>
              </bqbiol:is>
            </rdf:Description>
          </rdf:RDF>
        </annotation>
            </species>
      <species id="Dmel_CG6653_i" initialConcentration="1" name="RE70280p" metaid="_dee0664b_e83d_4ab3_845b_e8ec29f52f9a" boundaryCondition="true" sboTerm="SBO:0000252" compartment="i">
        <annotation>
          <rdf:RDF xmlns:rdf="http://www.w3.org/1999/02/22-rdf-syntax-ns#" xmlns:bqmodel="http://biomodels.net/model-qualifiers/" xmlns:bqbiol="http://biomodels.net/biology-qualifiers/">
            <rdf:Description rdf:about="#_dee0664b_e83d_4ab3_845b_e8ec29f52f9a">
              <bqbiol:isEncodedBy>
                <rdf:Bag>
                  <rdf:li rdf:resource="urn:miriam:kegg.genes:dme%3ADmel_CG6653"/>
                </rdf:Bag>
              </bqbiol:isEncodedBy>
              <bqbiol:is>
                <rdf:Bag>
                  <rdf:li rdf:resource="urn:miriam:uniprot:Q9VGT1"/>
                </rdf:Bag>
              </bqbiol:is>
            </rdf:Description>
          </rdf:RDF>
        </annotation>
            </species>
      <species id="Dmel_CG6658_i" initialConcentration="1" name="Ugt86Di" metaid="_0c5786d7_4d78_4dbd_92e4_ab02240903bb" boundaryCondition="true" sboTerm="SBO:0000252" compartment="i">
        <annotation>
          <rdf:RDF xmlns:rdf="http://www.w3.org/1999/02/22-rdf-syntax-ns#" xmlns:bqmodel="http://biomodels.net/model-qualifiers/" xmlns:bqbiol="http://biomodels.net/biology-qualifiers/">
            <rdf:Description rdf:about="#_0c5786d7_4d78_4dbd_92e4_ab02240903bb">
              <bqbiol:isEncodedBy>
                <rdf:Bag>
                  <rdf:li rdf:resource="urn:miriam:kegg.genes:dme%3ADmel_CG6658"/>
                </rdf:Bag>
              </bqbiol:isEncodedBy>
              <bqbiol:is>
                <rdf:Bag>
                  <rdf:li rdf:resource="urn:miriam:uniprot:Q9VGT5"/>
                </rdf:Bag>
              </bqbiol:is>
            </rdf:Description>
          </rdf:RDF>
        </annotation>
            </species>
      <species id="Dmel_CG8652_i" initialConcentration="1" name="EG:EG0003.4 protein" metaid="_b88f2fe7_7b0e_45d1_978f_f1dfa6e5acd6" boundaryCondition="true" sboTerm="SBO:0000252" compartment="i">
        <annotation>
          <rdf:RDF xmlns:rdf="http://www.w3.org/1999/02/22-rdf-syntax-ns#" xmlns:bqmodel="http://biomodels.net/model-qualifiers/" xmlns:bqbiol="http://biomodels.net/biology-qualifiers/">
            <rdf:Description rdf:about="#_b88f2fe7_7b0e_45d1_978f_f1dfa6e5acd6">
              <bqbiol:isEncodedBy>
                <rdf:Bag>
                  <rdf:li rdf:resource="urn:miriam:kegg.genes:dme%3ADmel_CG8652"/>
                </rdf:Bag>
              </bqbiol:isEncodedBy>
              <bqbiol:is>
                <rdf:Bag>
                  <rdf:li rdf:resource="urn:miriam:uniprot:Q7K7B0"/>
                </rdf:Bag>
              </bqbiol:is>
            </rdf:Description>
          </rdf:RDF>
        </annotation>
            </species>
      <species id="Dmel_CG9481_i" initialConcentration="1" name="RE52038p" metaid="_3f721209_b842_4f99_aef8_d1967e0b033f" boundaryCondition="true" sboTerm="SBO:0000252" compartment="i">
        <annotation>
          <rdf:RDF xmlns:rdf="http://www.w3.org/1999/02/22-rdf-syntax-ns#" xmlns:bqmodel="http://biomodels.net/model-qualifiers/" xmlns:bqbiol="http://biomodels.net/biology-qualifiers/">
            <rdf:Description rdf:about="#_3f721209_b842_4f99_aef8_d1967e0b033f">
              <bqbiol:isEncodedBy>
                <rdf:Bag>
                  <rdf:li rdf:resource="urn:miriam:kegg.genes:dme%3ADmel_CG9481"/>
                </rdf:Bag>
              </bqbiol:isEncodedBy>
              <bqbiol:is>
                <rdf:Bag>
                  <rdf:li rdf:resource="urn:miriam:uniprot:Q9VMG1"/>
                </rdf:Bag>
              </bqbiol:is>
            </rdf:Description>
          </rdf:RDF>
        </annotation>
            </species>
      <species id="Dmel_CG10072_i" initialConcentration="1" name="UDP-glucose 6-dehydrogenase" metaid="_3d78587b_0627_47a0_abb6_2b3a92901a2d" boundaryCondition="true" sboTerm="SBO:0000252" compartment="i">
        <annotation>
          <rdf:RDF xmlns:rdf="http://www.w3.org/1999/02/22-rdf-syntax-ns#" xmlns:bqmodel="http://biomodels.net/model-qualifiers/" xmlns:bqbiol="http://biomodels.net/biology-qualifiers/">
            <rdf:Description rdf:about="#_3d78587b_0627_47a0_abb6_2b3a92901a2d">
              <bqbiol:isEncodedBy>
                <rdf:Bag>
                  <rdf:li rdf:resource="urn:miriam:kegg.genes:dme%3ADmel_CG10072"/>
                </rdf:Bag>
              </bqbiol:isEncodedBy>
              <bqbiol:is>
                <rdf:Bag>
                  <rdf:li rdf:resource="urn:miriam:uniprot:O02373"/>
                </rdf:Bag>
              </bqbiol:is>
            </rdf:Description>
          </rdf:RDF>
        </annotation>
            </species>
      <species id="MNXM1737_i" initialConcentration="1" charge="0" name="D-xylono-1,5-lactone" metaid="_565e1e2f_1699_435c_a520_abbefd65773c" sboTerm="SBO:0000247" compartment="i">
        <notes>
          <body xmlns="http://www.w3.org/1999/xhtml">
                <p>BRENDA: BG21227</p>
                    <p>CHARGE: 0</p>
                    <p>CHEBI: 15867, 4264, 13031, 21116</p>
                    <p>FORMULA: C5H8O5</p>
                    <p>HMDB: HMDB11676</p>
                    <p>INCHI: InChI=1S/C5H8O5/c6-2-1-10-5(9)4(8)3(2)7/h2-4,6-8H,1H2/t2-,3+,4-/m1/s1</p>
                    <p>KEGG: C02266</p>
                    <p>METACYC: CPD-360</p>
                    <p>MXNREF: MNXM1737</p>
                    <p>SEED: cpd01527</p>
                    <p>SMILES: O[C@@H]1COC(=O)[C@H](O)[C@H]1O</p>
                    </body>
          
        </notes>
        <annotation>
          <rdf:RDF xmlns:rdf="http://www.w3.org/1999/02/22-rdf-syntax-ns#" xmlns:bqmodel="http://biomodels.net/model-qualifiers/" xmlns:bqbiol="http://biomodels.net/biology-qualifiers/">
            <rdf:Description rdf:about="#_565e1e2f_1699_435c_a520_abbefd65773c">
              <bqbiol:is>
                <rdf:Bag>
                  <rdf:li rdf:resource="urn:miriam:chebi:CHEBI%3A15867"/>
                </rdf:Bag>
              </bqbiol:is>
            </rdf:Description>
          </rdf:RDF>
        </annotation>
            </species>
      <species id="Dmel_CG3609_i" initialConcentration="1" name="CG3609" metaid="_431ce63c_09b6_4d70_baf7_8974f4af4f4f" boundaryCondition="true" sboTerm="SBO:0000252" compartment="i">
        <annotation>
          <rdf:RDF xmlns:rdf="http://www.w3.org/1999/02/22-rdf-syntax-ns#" xmlns:bqmodel="http://biomodels.net/model-qualifiers/" xmlns:bqbiol="http://biomodels.net/biology-qualifiers/">
            <rdf:Description rdf:about="#_431ce63c_09b6_4d70_baf7_8974f4af4f4f">
              <bqbiol:isEncodedBy>
                <rdf:Bag>
                  <rdf:li rdf:resource="urn:miriam:kegg.genes:dme%3ADmel_CG3609"/>
                </rdf:Bag>
              </bqbiol:isEncodedBy>
              <bqbiol:is>
                <rdf:Bag>
                  <rdf:li rdf:resource="urn:miriam:uniprot:Q9VQB4"/>
                </rdf:Bag>
              </bqbiol:is>
            </rdf:Description>
          </rdf:RDF>
        </annotation>
            </species>
      <species id="MNXM770_i" initialConcentration="1" charge="-1" name="2,5-dioxopentanoate" metaid="_a5aaecdb_8ed5_452a_b4b2_7a966adc2c71" sboTerm="SBO:0000247" compartment="i">
        <notes>
          <body xmlns="http://www.w3.org/1999/xhtml">
                <p>BIOPATH: 2,5-Dioxopentanoate</p>
                    <p>BRENDA: BG20992</p>
                    <p>CHARGE: -1</p>
                    <p>CHEBI: 17415, 19385, 11454, 938, 58136</p>
                    <p>FORMULA: C5H5O4</p>
                    <p>INCHI: InChI=1S/C5H6O4/c6-3-1-2-4(7)5(8)9/h3H,1-2H2,(H,8,9)/p-1</p>
                    <p>KEGG: C00433</p>
                    <p>METACYC: CPD-654</p>
                    <p>MXNREF: MNXM770</p>
                    <p>SEED: cpd00340</p>
                    <p>SMILES: [O-]C(=O)C(=O)CCC=O</p>
                    <p>UPA: UPC00433</p>
                    </body>
          
        </notes>
        <annotation>
          <rdf:RDF xmlns:rdf="http://www.w3.org/1999/02/22-rdf-syntax-ns#" xmlns:bqmodel="http://biomodels.net/model-qualifiers/" xmlns:bqbiol="http://biomodels.net/biology-qualifiers/">
            <rdf:Description rdf:about="#_a5aaecdb_8ed5_452a_b4b2_7a966adc2c71">
              <bqbiol:is>
                <rdf:Bag>
                  <rdf:li rdf:resource="urn:miriam:chebi:CHEBI%3A17415"/>
                  <rdf:li rdf:resource="urn:miriam:chebi:CHEBI%3A58136"/>
                </rdf:Bag>
              </bqbiol:is>
            </rdf:Description>
          </rdf:RDF>
        </annotation>
            </species>
      <species id="bigg_sbt_D_i" initialConcentration="1" charge="0" name="D-glucitol" metaid="_7fcd3246_a540_47e1_8ed4_0de3fe3287ec" sboTerm="SBO:0000247" compartment="i">
        <notes>
          <body xmlns="http://www.w3.org/1999/xhtml">
                <p>BIGG: sbt-D</p>
                    <p>BIOPATH: D-Sorbitol</p>
                    <p>BRENDA: BG22796</p>
                    <p>CHARGE: 0</p>
                    <p>CHEBI: 17924, 13020, 12954, 45559, 4246, 21091, 30911, 15093, 26726, 33795, 9201, 33796, 26724</p>
                    <p>FORMULA: C6H14O6</p>
                    <p>HMDB: HMDB00247</p>
                    <p>INCHI: InChI=1S/C6H14O6/c7-1-3(9)5(11)6(12)4(10)2-8/h3-12H,1-2H2/t3-,4+,5-,6-/m1/s1</p>
                    <p>KEGG: C00794, D00096</p>
                    <p>METACYC: SORBITOL</p>
                    <p>MXNREF: MNXM469</p>
                    <p>SEED: cpd00588</p>
                    <p>SMILES: OC[C@H](O)[C@@H](O)[C@H](O)[C@H](O)CO</p>
                    <p>UPA: UPC00794</p>
                    </body>
          
        </notes>
        <annotation>
          <rdf:RDF xmlns:rdf="http://www.w3.org/1999/02/22-rdf-syntax-ns#" xmlns:bqmodel="http://biomodels.net/model-qualifiers/" xmlns:bqbiol="http://biomodels.net/biology-qualifiers/">
            <rdf:Description rdf:about="#_7fcd3246_a540_47e1_8ed4_0de3fe3287ec">
              <bqbiol:is>
                <rdf:Bag>
                  <rdf:li rdf:resource="urn:miriam:chebi:CHEBI%3A17924"/>
                  <rdf:li rdf:resource="urn:miriam:chebi:CHEBI%3A30911"/>
                </rdf:Bag>
              </bqbiol:is>
            </rdf:Description>
          </rdf:RDF>
        </annotation>
            </species>
      <species id="bigg_fru_i" initialConcentration="1" charge="0" name="beta-D-fructofuranose" metaid="_0c2e9dc3_814f_49ee_8df5_49380a25a5ac" sboTerm="SBO:0000247" compartment="i">
        <notes>
          <body xmlns="http://www.w3.org/1999/xhtml">
                <p>BIGG: fru</p>
                    <p>BIOPATH: beta-D-Fructofuranose</p>
                    <p>BRENDA: BG22357, BG22370</p>
                    <p>CHARGE: 0</p>
                    <p>CHEBI: 28645, 10373, 42560, 22766, 28757, 24110, 5172, 24104, 37720, 37721, 48673, 49089</p>
                    <p>FORMULA: C6H12O6</p>
                    <p>HMDB: HMDB00660</p>
                    <p>INCHI: InChI=1S/C6H12O6/c7-1-3-4(9)5(10)6(11,2-8)12-3/h3-5,7-11H,1-2H2/t3-,4-,5+,6-/m1/s1</p>
                    <p>KEGG: C00095, C02336</p>
                    <p>METACYC: BETA-D-FRUCTOSE, CPD-10723</p>
                    <p>MXNREF: MNXM1542</p>
                    <p>SEED: cpd00082</p>
                    <p>SMILES: OC[C@H]1O[C@](O)(CO)[C@@H](O)[C@@H]1O</p>
                    <p>UPA: UPC00095</p>
                    </body>
          
        </notes>
        <annotation>
          <rdf:RDF xmlns:rdf="http://www.w3.org/1999/02/22-rdf-syntax-ns#" xmlns:bqmodel="http://biomodels.net/model-qualifiers/" xmlns:bqbiol="http://biomodels.net/biology-qualifiers/">
            <rdf:Description rdf:about="#_0c2e9dc3_814f_49ee_8df5_49380a25a5ac">
              <bqbiol:is>
                <rdf:Bag>
                  <rdf:li rdf:resource="urn:miriam:chebi:CHEBI%3A28645"/>
                  <rdf:li rdf:resource="urn:miriam:chebi:CHEBI%3A28757"/>
                  <rdf:li rdf:resource="urn:miriam:chebi:CHEBI%3A37720"/>
                  <rdf:li rdf:resource="urn:miriam:chebi:CHEBI%3A37721"/>
                  <rdf:li rdf:resource="urn:miriam:chebi:CHEBI%3A48673"/>
                  <rdf:li rdf:resource="urn:miriam:chebi:CHEBI%3A49089"/>
                </rdf:Bag>
              </bqbiol:is>
            </rdf:Description>
          </rdf:RDF>
        </annotation>
            </species>
      <species id="Dmel_CG1982_i" initialConcentration="1" name="FI05212p" metaid="_1911098f_6ea1_4a79_8a3d_57921dc8c551" boundaryCondition="true" sboTerm="SBO:0000252" compartment="i">
        <annotation>
          <rdf:RDF xmlns:rdf="http://www.w3.org/1999/02/22-rdf-syntax-ns#" xmlns:bqmodel="http://biomodels.net/model-qualifiers/" xmlns:bqbiol="http://biomodels.net/biology-qualifiers/">
            <rdf:Description rdf:about="#_1911098f_6ea1_4a79_8a3d_57921dc8c551">
              <bqbiol:isEncodedBy>
                <rdf:Bag>
                  <rdf:li rdf:resource="urn:miriam:kegg.genes:dme%3ADmel_CG1982"/>
                </rdf:Bag>
              </bqbiol:isEncodedBy>
              <bqbiol:is>
                <rdf:Bag>
                  <rdf:li rdf:resource="urn:miriam:uniprot:O97479"/>
                </rdf:Bag>
              </bqbiol:is>
            </rdf:Description>
          </rdf:RDF>
        </annotation>
            </species>
      <species id="Dmel_CG4649_i" initialConcentration="1" name="LD47736p" metaid="_7f4fd5eb_e4f8_425c_b76c_cda1c189b102" boundaryCondition="true" sboTerm="SBO:0000252" compartment="i">
        <annotation>
          <rdf:RDF xmlns:rdf="http://www.w3.org/1999/02/22-rdf-syntax-ns#" xmlns:bqmodel="http://biomodels.net/model-qualifiers/" xmlns:bqbiol="http://biomodels.net/biology-qualifiers/">
            <rdf:Description rdf:about="#_7f4fd5eb_e4f8_425c_b76c_cda1c189b102">
              <bqbiol:isEncodedBy>
                <rdf:Bag>
                  <rdf:li rdf:resource="urn:miriam:kegg.genes:dme%3ADmel_CG4649"/>
                </rdf:Bag>
              </bqbiol:isEncodedBy>
              <bqbiol:is>
                <rdf:Bag>
                  <rdf:li rdf:resource="urn:miriam:uniprot:O96299"/>
                </rdf:Bag>
              </bqbiol:is>
            </rdf:Description>
          </rdf:RDF>
        </annotation>
            </species>
      <species id="bigg_f1p_i" initialConcentration="1" charge="-2" name="D-fructofuranose 1-phosphate(2-)" metaid="_adfe0e24_7fd0_436c_907f_f0dd5c7ff679" sboTerm="SBO:0000247" compartment="i">
        <notes>
          <body xmlns="http://www.w3.org/1999/xhtml">
                <p>BIGG: f1p</p>
                    <p>BIOPATH: beta-D-Fructose_1-phosphate</p>
                    <p>BRENDA: BG22630</p>
                    <p>CHARGE: -2</p>
                    <p>CHEBI: 37515, 20930, 5174, 58674</p>
                    <p>FORMULA: C6H11O9P</p>
                    <p>HMDB: HMDB01076</p>
                    <p>INCHI: InChI=1S/C6H13O9P/c7-1-3-4(8)5(9)6(10,15-3)2-14-16(11,12)13/h3-5,7-10H,1-2H2,(H2,11,12,13)/p-2/t3-,4-,5+,6?/m1/s1</p>
                    <p>KEGG: C01094</p>
                    <p>METACYC: FRU1P</p>
                    <p>MXNREF: MNXM743</p>
                    <p>SEED: cpd00802</p>
                    <p>SMILES: OC[C@H]1OC(O)(COP([O-])([O-])=O)[C@@H](O)[C@@H]1O</p>
                    </body>
          
        </notes>
        <annotation>
          <rdf:RDF xmlns:rdf="http://www.w3.org/1999/02/22-rdf-syntax-ns#" xmlns:bqmodel="http://biomodels.net/model-qualifiers/" xmlns:bqbiol="http://biomodels.net/biology-qualifiers/">
            <rdf:Description rdf:about="#_adfe0e24_7fd0_436c_907f_f0dd5c7ff679">
              <bqbiol:is>
                <rdf:Bag>
                  <rdf:li rdf:resource="urn:miriam:chebi:CHEBI%3A37515"/>
                  <rdf:li rdf:resource="urn:miriam:chebi:CHEBI%3A58674"/>
                </rdf:Bag>
              </bqbiol:is>
            </rdf:Description>
          </rdf:RDF>
        </annotation>
            </species>
      <species id="Dmel_CG12289_i" initialConcentration="1" name="CG12289" metaid="_45e27858_48de_45ef_82b7_42018a8657a4" boundaryCondition="true" sboTerm="SBO:0000252" compartment="i">
        <annotation>
          <rdf:RDF xmlns:rdf="http://www.w3.org/1999/02/22-rdf-syntax-ns#" xmlns:bqmodel="http://biomodels.net/model-qualifiers/" xmlns:bqbiol="http://biomodels.net/biology-qualifiers/">
            <rdf:Description rdf:about="#_45e27858_48de_45ef_82b7_42018a8657a4">
              <bqbiol:isEncodedBy>
                <rdf:Bag>
                  <rdf:li rdf:resource="urn:miriam:kegg.genes:dme%3ADmel_CG12289"/>
                </rdf:Bag>
              </bqbiol:isEncodedBy>
              <bqbiol:is>
                <rdf:Bag>
                  <rdf:li rdf:resource="urn:miriam:uniprot:Q9VTI3"/>
                </rdf:Bag>
              </bqbiol:is>
            </rdf:Description>
          </rdf:RDF>
        </annotation>
            </species>
      <species id="Dmel_CG7328_i" initialConcentration="1" name="CG7328" metaid="_214a7ba3_4592_41f8_aed0_efefc66cdbf4" boundaryCondition="true" sboTerm="SBO:0000252" compartment="i">
        <annotation>
          <rdf:RDF xmlns:rdf="http://www.w3.org/1999/02/22-rdf-syntax-ns#" xmlns:bqmodel="http://biomodels.net/model-qualifiers/" xmlns:bqbiol="http://biomodels.net/biology-qualifiers/">
            <rdf:Description rdf:about="#_214a7ba3_4592_41f8_aed0_efefc66cdbf4">
              <bqbiol:isEncodedBy>
                <rdf:Bag>
                  <rdf:li rdf:resource="urn:miriam:kegg.genes:dme%3ADmel_CG7328"/>
                </rdf:Bag>
              </bqbiol:isEncodedBy>
              <bqbiol:is>
                <rdf:Bag>
                  <rdf:li rdf:resource="urn:miriam:uniprot:Q9VW84"/>
                </rdf:Bag>
              </bqbiol:is>
            </rdf:Description>
          </rdf:RDF>
        </annotation>
            </species>
      <species id="Dmel_CG7335_i" initialConcentration="1" name="CG7335" metaid="_5a07b866_4113_4faf_910b_59345d92ca4f" boundaryCondition="true" sboTerm="SBO:0000252" compartment="i">
        <annotation>
          <rdf:RDF xmlns:rdf="http://www.w3.org/1999/02/22-rdf-syntax-ns#" xmlns:bqmodel="http://biomodels.net/model-qualifiers/" xmlns:bqbiol="http://biomodels.net/biology-qualifiers/">
            <rdf:Description rdf:about="#_5a07b866_4113_4faf_910b_59345d92ca4f">
              <bqbiol:isEncodedBy>
                <rdf:Bag>
                  <rdf:li rdf:resource="urn:miriam:kegg.genes:dme%3ADmel_CG7335"/>
                </rdf:Bag>
              </bqbiol:isEncodedBy>
              <bqbiol:is>
                <rdf:Bag>
                  <rdf:li rdf:resource="urn:miriam:uniprot:Q9VW82"/>
                </rdf:Bag>
              </bqbiol:is>
            </rdf:Description>
          </rdf:RDF>
        </annotation>
            </species>
      <species id="Dmel_CG7551_i" initialConcentration="1" name="AT07524p" metaid="_1e4e4905_66e4_429b_b12a_8097841104bf" boundaryCondition="true" sboTerm="SBO:0000252" compartment="i">
        <annotation>
          <rdf:RDF xmlns:rdf="http://www.w3.org/1999/02/22-rdf-syntax-ns#" xmlns:bqmodel="http://biomodels.net/model-qualifiers/" xmlns:bqbiol="http://biomodels.net/biology-qualifiers/">
            <rdf:Description rdf:about="#_1e4e4905_66e4_429b_b12a_8097841104bf">
              <bqbiol:isEncodedBy>
                <rdf:Bag>
                  <rdf:li rdf:resource="urn:miriam:kegg.genes:dme%3ADmel_CG7551"/>
                </rdf:Bag>
              </bqbiol:isEncodedBy>
              <bqbiol:is>
                <rdf:Bag>
                  <rdf:li rdf:resource="urn:miriam:uniprot:Q8T4I0"/>
                </rdf:Bag>
              </bqbiol:is>
            </rdf:Description>
          </rdf:RDF>
        </annotation>
            </species>
      <species id="bigg_man6p_i" initialConcentration="1" charge="-2" name="D-mannopyranose 6-phosphate(2-)" metaid="_d025355c_2810_40ef_9fd6_c51250558baa" sboTerm="SBO:0000247" compartment="i">
        <notes>
          <body xmlns="http://www.w3.org/1999/xhtml">
                <p>BIGG: man6p</p>
                    <p>BRENDA: BG22644</p>
                    <p>CHARGE: -2</p>
                    <p>CHEBI: 43896, 43894, 12328, 48066, 49728, 49724, 48067, 58735, 60332</p>
                    <p>FORMULA: C6H11O9P</p>
                    <p>HMDB: HMDB01078</p>
                    <p>INCHI: InChI=1S/C6H13O9P/c7-3-2(1-14-16(11,12)13)15-6(10)5(9)4(3)8/h2-10H,1H2,(H2,11,12,13)/p-2/t2-,3-,4+,5+,6?/m1/s1</p>
                    <p>KEGG: C00275</p>
                    <p>METACYC: MANNOSE-6P</p>
                    <p>MXNREF: MNXM427</p>
                    <p>SEED: cpd00235</p>
                    <p>SMILES: OC1O[C@H](COP([O-])([O-])=O)[C@@H](O)[C@H](O)[C@@H]1O</p>
                    <p>UPA: UPC00275</p>
                    </body>
          
        </notes>
        <annotation>
          <rdf:RDF xmlns:rdf="http://www.w3.org/1999/02/22-rdf-syntax-ns#" xmlns:bqmodel="http://biomodels.net/model-qualifiers/" xmlns:bqbiol="http://biomodels.net/biology-qualifiers/">
            <rdf:Description rdf:about="#_d025355c_2810_40ef_9fd6_c51250558baa">
              <bqbiol:is>
                <rdf:Bag>
                  <rdf:li rdf:resource="urn:miriam:chebi:CHEBI%3A43896"/>
                  <rdf:li rdf:resource="urn:miriam:chebi:CHEBI%3A48066"/>
                  <rdf:li rdf:resource="urn:miriam:chebi:CHEBI%3A49728"/>
                  <rdf:li rdf:resource="urn:miriam:chebi:CHEBI%3A58735"/>
                  <rdf:li rdf:resource="urn:miriam:chebi:CHEBI%3A60332"/>
                </rdf:Bag>
              </bqbiol:is>
            </rdf:Description>
          </rdf:RDF>
        </annotation>
            </species>
      <species id="bigg_man_i" initialConcentration="1" charge="0" name="D-mannopyranose" metaid="_74901d4e_8c1a_4e34_bd32_b756a5c1ddf0" sboTerm="SBO:0000247" compartment="i">
        <notes>
          <body xmlns="http://www.w3.org/1999/xhtml">
                <p>BIGG: man</p>
                    <p>BRENDA: BG22341</p>
                    <p>CHARGE: 0</p>
                    <p>CHEBI: 16024, 21057, 12999, 4208</p>
                    <p>FORMULA: C6H12O6</p>
                    <p>HMDB: HMDB00169</p>
                    <p>INCHI: InChI=1S/C6H12O6/c7-1-2-3(8)4(9)5(10)6(11)12-2/h2-11H,1H2/t2-,3-,4+,5+,6?/m1/s1</p>
                    <p>KEGG: C00159</p>
                    <p>METACYC: MANNOSE</p>
                    <p>MXNREF: MNXM182</p>
                    <p>REACTOME: 912281, 964752</p>
                    <p>SEED: cpd00138</p>
                    <p>SMILES: OC[C@H]1OC(O)[C@@H](O)[C@@H](O)[C@@H]1O</p>
                    </body>
          
        </notes>
        <annotation>
          <rdf:RDF xmlns:rdf="http://www.w3.org/1999/02/22-rdf-syntax-ns#" xmlns:bqmodel="http://biomodels.net/model-qualifiers/" xmlns:bqbiol="http://biomodels.net/biology-qualifiers/">
            <rdf:Description rdf:about="#_74901d4e_8c1a_4e34_bd32_b756a5c1ddf0">
              <bqbiol:is>
                <rdf:Bag>
                  <rdf:li rdf:resource="urn:miriam:chebi:CHEBI%3A16024"/>
                  <rdf:li rdf:resource="urn:miriam:chebi:CHEBI%3A4208"/>
                </rdf:Bag>
              </bqbiol:is>
            </rdf:Description>
          </rdf:RDF>
        </annotation>
            </species>
      <species id="bigg_f26bp_i" initialConcentration="1" charge="-4" name="beta-D-fructofuranose 2,6-bisphosphate(4-)" metaid="_c6d3981c_7e59_4b13_8790_3c73979bea3c" sboTerm="SBO:0000247" compartment="i">
        <notes>
          <body xmlns="http://www.w3.org/1999/xhtml">
                <p>BIGG: f26bp</p>
                    <p>BIOPATH: D-Fructose_2,6-bisphosphate</p>
                    <p>BRENDA: BG22754, BG85262</p>
                    <p>CHARGE: -4</p>
                    <p>CHEBI: 28602, 4122, 12351, 20933, 42586, 58579</p>
                    <p>FORMULA: C6H10O12P2</p>
                    <p>HMDB: HMDB01047</p>
                    <p>INCHI: InChI=1S/C6H14O12P2/c7-2-6(18-20(13,14)15)5(9)4(8)3(17-6)1-16-19(10,11)12/h3-5,7-9H,1-2H2,(H2,10,11,12)(H2,13,14,15)/p-4/t3-,4-,5+,6+/m1/s1</p>
                    <p>KEGG: C00665</p>
                    <p>METACYC: CPD-535</p>
                    <p>MXNREF: MNXM651</p>
                    <p>REACTOME: 30533</p>
                    <p>SEED: cpd00503</p>
                    <p>SMILES: OC[C@@]1(OP([O-])([O-])=O)O[C@H](COP([O-])([O-])=O)[C@@H](O)[C@@H]1O</p>
                    </body>
          
        </notes>
        <annotation>
          <rdf:RDF xmlns:rdf="http://www.w3.org/1999/02/22-rdf-syntax-ns#" xmlns:bqmodel="http://biomodels.net/model-qualifiers/" xmlns:bqbiol="http://biomodels.net/biology-qualifiers/">
            <rdf:Description rdf:about="#_c6d3981c_7e59_4b13_8790_3c73979bea3c">
              <bqbiol:is>
                <rdf:Bag>
                  <rdf:li rdf:resource="urn:miriam:chebi:CHEBI%3A28602"/>
                  <rdf:li rdf:resource="urn:miriam:chebi:CHEBI%3A58579"/>
                </rdf:Bag>
              </bqbiol:is>
            </rdf:Description>
          </rdf:RDF>
        </annotation>
            </species>
      <species id="Dmel_CG3400_i" initialConcentration="1" name="6-phosphofructo-2-kinase, isoform A" metaid="_f2b73f38_d330_46c5_8615_c9c9011a3d3e" boundaryCondition="true" sboTerm="SBO:0000252" compartment="i">
        <annotation>
          <rdf:RDF xmlns:rdf="http://www.w3.org/1999/02/22-rdf-syntax-ns#" xmlns:bqmodel="http://biomodels.net/model-qualifiers/" xmlns:bqbiol="http://biomodels.net/biology-qualifiers/">
            <rdf:Description rdf:about="#_f2b73f38_d330_46c5_8615_c9c9011a3d3e">
              <bqbiol:isEncodedBy>
                <rdf:Bag>
                  <rdf:li rdf:resource="urn:miriam:kegg.genes:dme%3ADmel_CG3400"/>
                </rdf:Bag>
              </bqbiol:isEncodedBy>
              <bqbiol:is>
                <rdf:Bag>
                  <rdf:li rdf:resource="urn:miriam:uniprot:Q0KHQ6"/>
                </rdf:Bag>
              </bqbiol:is>
            </rdf:Description>
          </rdf:RDF>
        </annotation>
            </species>
      <species id="Dmel_CG3400_2_i" initialConcentration="1" name="6-phosphofructo 2-kinase/fructose 2,6-bisphosphatase long form" metaid="_a628578d_c615_4d25_aed4_0dca00c25902" boundaryCondition="true" sboTerm="SBO:0000252" compartment="i">
        <annotation>
          <rdf:RDF xmlns:rdf="http://www.w3.org/1999/02/22-rdf-syntax-ns#" xmlns:bqmodel="http://biomodels.net/model-qualifiers/" xmlns:bqbiol="http://biomodels.net/biology-qualifiers/">
            <rdf:Description rdf:about="#_a628578d_c615_4d25_aed4_0dca00c25902">
              <bqbiol:isEncodedBy>
                <rdf:Bag>
                  <rdf:li rdf:resource="urn:miriam:kegg.genes:dme%3ADmel_CG3400"/>
                </rdf:Bag>
              </bqbiol:isEncodedBy>
              <bqbiol:is>
                <rdf:Bag>
                  <rdf:li rdf:resource="urn:miriam:uniprot:Q9VWH7"/>
                </rdf:Bag>
              </bqbiol:is>
            </rdf:Description>
          </rdf:RDF>
        </annotation>
            </species>
      <species id="Dmel_CG8417_i" initialConcentration="1" name="Mannose-6-phosphate isomerase" metaid="_0c0c7ae4_b004_4eab_bac3_18022384dca6" boundaryCondition="true" sboTerm="SBO:0000252" compartment="i">
        <annotation>
          <rdf:RDF xmlns:rdf="http://www.w3.org/1999/02/22-rdf-syntax-ns#" xmlns:bqmodel="http://biomodels.net/model-qualifiers/" xmlns:bqbiol="http://biomodels.net/biology-qualifiers/">
            <rdf:Description rdf:about="#_0c0c7ae4_b004_4eab_bac3_18022384dca6">
              <bqbiol:isEncodedBy>
                <rdf:Bag>
                  <rdf:li rdf:resource="urn:miriam:kegg.genes:dme%3ADmel_CG8417"/>
                </rdf:Bag>
              </bqbiol:isEncodedBy>
              <bqbiol:is>
                <rdf:Bag>
                  <rdf:li rdf:resource="urn:miriam:uniprot:Q9VH77"/>
                </rdf:Bag>
              </bqbiol:is>
            </rdf:Description>
          </rdf:RDF>
        </annotation>
            </species>
      <species id="bigg_man1p_i" initialConcentration="1" charge="-2" name="alpha-D-mannose 1-phosphate(2-)" metaid="_746b3d8b_63fc_4514_9ea8_cb236b4a4975" sboTerm="SBO:0000247" compartment="i">
        <notes>
          <body xmlns="http://www.w3.org/1999/xhtml">
                <p>BIGG: man1p</p>
                    <p>BRENDA: BG56456</p>
                    <p>CHARGE: -2</p>
                    <p>CHEBI: 18205, 10261, 12327, 43854, 22404, 58409</p>
                    <p>FORMULA: C6H11O9P</p>
                    <p>INCHI: InChI=1S/C6H13O9P/c7-1-2-3(8)4(9)5(10)6(14-2)15-16(11,12)13/h2-10H,1H2,(H2,11,12,13)/p-2/t2-,3-,4+,5+,6-/m1/s1</p>
                    <p>KEGG: C00636</p>
                    <p>METACYC: MANNOSE-1P</p>
                    <p>MXNREF: MNXM721</p>
                    <p>SEED: cpd00485</p>
                    <p>SMILES: OC[C@H]1O[C@H](OP([O-])([O-])=O)[C@@H](O)[C@@H](O)[C@@H]1O</p>
                    <p>UPA: UPC00636</p>
                    </body>
          
        </notes>
        <annotation>
          <rdf:RDF xmlns:rdf="http://www.w3.org/1999/02/22-rdf-syntax-ns#" xmlns:bqmodel="http://biomodels.net/model-qualifiers/" xmlns:bqbiol="http://biomodels.net/biology-qualifiers/">
            <rdf:Description rdf:about="#_746b3d8b_63fc_4514_9ea8_cb236b4a4975">
              <bqbiol:is>
                <rdf:Bag>
                  <rdf:li rdf:resource="urn:miriam:chebi:CHEBI%3A18205"/>
                  <rdf:li rdf:resource="urn:miriam:chebi:CHEBI%3A58409"/>
                </rdf:Bag>
              </bqbiol:is>
            </rdf:Description>
          </rdf:RDF>
        </annotation>
            </species>
      <species id="Dmel_CG10688_i" initialConcentration="1" name="Probable phosphomannomutase" metaid="_3e1dd230_1d2d_45f0_bd8c_3136cb0bb07a" boundaryCondition="true" sboTerm="SBO:0000252" compartment="i">
        <annotation>
          <rdf:RDF xmlns:rdf="http://www.w3.org/1999/02/22-rdf-syntax-ns#" xmlns:bqmodel="http://biomodels.net/model-qualifiers/" xmlns:bqbiol="http://biomodels.net/biology-qualifiers/">
            <rdf:Description rdf:about="#_3e1dd230_1d2d_45f0_bd8c_3136cb0bb07a">
              <bqbiol:isEncodedBy>
                <rdf:Bag>
                  <rdf:li rdf:resource="urn:miriam:kegg.genes:dme%3ADmel_CG10688"/>
                </rdf:Bag>
              </bqbiol:isEncodedBy>
              <bqbiol:is>
                <rdf:Bag>
                  <rdf:li rdf:resource="urn:miriam:uniprot:Q9VTZ6"/>
                </rdf:Bag>
              </bqbiol:is>
            </rdf:Description>
          </rdf:RDF>
        </annotation>
            </species>
      <species id="bigg_gdpddman_i" initialConcentration="1" charge="-2" name="GDP-4-dehydro-6-deoxy-alpha-D-mannose(2-)" metaid="_424a1a63_1299_4edd_844a_2a2d2f6c4f55" sboTerm="SBO:0000247" compartment="i">
        <notes>
          <body xmlns="http://www.w3.org/1999/xhtml">
                <p>BIGG: gdpddman</p>
                    <p>BRENDA: BG7246</p>
                    <p>CHARGE: -2</p>
                    <p>CHEBI: 16955, 5214, 21153, 13329, 57964</p>
                    <p>FORMULA: C16H21N5O15P2</p>
                    <p>HMDB: HMDB01346, HMDB01391</p>
                    <p>INCHI: InChI=1S/C16H23N5O15P2/c1-4-7(22)9(24)11(26)15(33-4)35-38(30,31)36-37(28,29)32-2-5-8(23)10(25)14(34-5)21-3-18-6-12(21)19-16(17)20-13(6)27/h3-5,8-11,14-15,23-26H,2H2,1H3,(H,28,29)(H,30,31)(H3,17,19,20,27)/p-2/t4-,5-,8-,9+,10-,11+,14-,15-/m1/s1</p>
                    <p>KEGG: C01222</p>
                    <p>METACYC: GDP-4-DEHYDRO-6-DEOXY-D-MANNOSE</p>
                    <p>MXNREF: MNXM516</p>
                    <p>SEED: cpd00900</p>
                    <p>SMILES: C[C@H]1O[C@H](OP([O-])(=O)OP([O-])(=O)OC[C@H]2O[C@H]([C@H](O)[C@@H]2O)N2C=NC3=C2N=C(N)NC3=O)[C@@H](O)[C@@H](O)C1=O</p>
                    <p>UPA: UPC01222</p>
                    </body>
          
        </notes>
        <annotation>
          <rdf:RDF xmlns:rdf="http://www.w3.org/1999/02/22-rdf-syntax-ns#" xmlns:bqmodel="http://biomodels.net/model-qualifiers/" xmlns:bqbiol="http://biomodels.net/biology-qualifiers/">
            <rdf:Description rdf:about="#_424a1a63_1299_4edd_844a_2a2d2f6c4f55">
              <bqbiol:is>
                <rdf:Bag>
                  <rdf:li rdf:resource="urn:miriam:chebi:CHEBI%3A16955"/>
                  <rdf:li rdf:resource="urn:miriam:chebi:CHEBI%3A57964"/>
                </rdf:Bag>
              </bqbiol:is>
            </rdf:Description>
          </rdf:RDF>
        </annotation>
            </species>
      <species id="bigg_gdpfuc_i" initialConcentration="1" charge="-2" name="GDP-beta-L-fucose(2-)" metaid="_74adeb96_8849_4c26_91ac_16ce72090e45" sboTerm="SBO:0000247" compartment="i">
        <notes>
          <body xmlns="http://www.w3.org/1999/xhtml">
                <p>BIGG: gdpfuc</p>
                    <p>BRENDA: BG58753, BG76397</p>
                    <p>CHARGE: -2</p>
                    <p>CHEBI: 13332, 17009, 5221, 13335, 21162, 57273, 57984</p>
                    <p>FORMULA: C16H23N5O15P2</p>
                    <p>HMDB: HMDB01095</p>
                    <p>INCHI: InChI=1S/C16H25N5O15P2/c1-4-7(22)9(24)11(26)15(33-4)35-38(30,31)36-37(28,29)32-2-5-8(23)10(25)14(34-5)21-3-18-6-12(21)19-16(17)20-13(6)27/h3-5,7-11,14-15,22-26H,2H2,1H3,(H,28,29)(H,30,31)(H3,17,19,20,27)/p-2/t4-,5+,7+,8+,9+,10+,11-,14+,15+/m0/s1</p>
                    <p>KEGG: C00325, G10615</p>
                    <p>METACYC: CPD-13118, CPD-14072, GUANOSINE_DIPHOSPHATE_FUCOSE</p>
                    <p>MXNREF: MNXM193</p>
                    <p>REACTOME: 742368, 205683, 1463452</p>
                    <p>SEED: cpd00272</p>
                    <p>SMILES: C[C@@H]1O[C@H](OP([O-])(=O)OP([O-])(=O)OC[C@H]2O[C@H]([C@H](O)[C@@H]2O)N2C=NC3=C2N=C(N)NC3=O)[C@@H](O)[C@H](O)[C@@H]1O</p>
                    <p>UPA: UPC00325</p>
                    </body>
          
        </notes>
        <annotation>
          <rdf:RDF xmlns:rdf="http://www.w3.org/1999/02/22-rdf-syntax-ns#" xmlns:bqmodel="http://biomodels.net/model-qualifiers/" xmlns:bqbiol="http://biomodels.net/biology-qualifiers/">
            <rdf:Description rdf:about="#_74adeb96_8849_4c26_91ac_16ce72090e45">
              <bqbiol:is>
                <rdf:Bag>
                  <rdf:li rdf:resource="urn:miriam:chebi:CHEBI%3A13332"/>
                  <rdf:li rdf:resource="urn:miriam:chebi:CHEBI%3A17009"/>
                  <rdf:li rdf:resource="urn:miriam:chebi:CHEBI%3A57273"/>
                  <rdf:li rdf:resource="urn:miriam:chebi:CHEBI%3A57984"/>
                </rdf:Bag>
              </bqbiol:is>
            </rdf:Description>
          </rdf:RDF>
        </annotation>
            </species>
      <species id="Dmel_CG3495_i" initialConcentration="1" name="Probable GDP-L-fucose synthase" metaid="_9b1b0c6b_fbf7_4b35_98d3_1f849b8e2945" boundaryCondition="true" sboTerm="SBO:0000252" compartment="i">
        <annotation>
          <rdf:RDF xmlns:rdf="http://www.w3.org/1999/02/22-rdf-syntax-ns#" xmlns:bqmodel="http://biomodels.net/model-qualifiers/" xmlns:bqbiol="http://biomodels.net/biology-qualifiers/">
            <rdf:Description rdf:about="#_9b1b0c6b_fbf7_4b35_98d3_1f849b8e2945">
              <bqbiol:isEncodedBy>
                <rdf:Bag>
                  <rdf:li rdf:resource="urn:miriam:kegg.genes:dme%3ADmel_CG3495"/>
                </rdf:Bag>
              </bqbiol:isEncodedBy>
              <bqbiol:is>
                <rdf:Bag>
                  <rdf:li rdf:resource="urn:miriam:uniprot:Q9W1X8"/>
                </rdf:Bag>
              </bqbiol:is>
            </rdf:Description>
          </rdf:RDF>
        </annotation>
            </species>
      <species id="Dmel_CG3495_2_i" initialConcentration="1" name="FI03065p" metaid="_1d81e8dc_c0cd_4841_b5f3_01bef608c610" boundaryCondition="true" sboTerm="SBO:0000252" compartment="i">
        <annotation>
          <rdf:RDF xmlns:rdf="http://www.w3.org/1999/02/22-rdf-syntax-ns#" xmlns:bqmodel="http://biomodels.net/model-qualifiers/" xmlns:bqbiol="http://biomodels.net/biology-qualifiers/">
            <rdf:Description rdf:about="#_1d81e8dc_c0cd_4841_b5f3_01bef608c610">
              <bqbiol:isEncodedBy>
                <rdf:Bag>
                  <rdf:li rdf:resource="urn:miriam:kegg.genes:dme%3ADmel_CG3495"/>
                </rdf:Bag>
              </bqbiol:isEncodedBy>
              <bqbiol:is>
                <rdf:Bag>
                  <rdf:li rdf:resource="urn:miriam:uniprot:B6IDX2"/>
                </rdf:Bag>
              </bqbiol:is>
            </rdf:Description>
          </rdf:RDF>
        </annotation>
            </species>
      <species id="bigg_gdpmann_i" initialConcentration="1" charge="-2" name="GDP-alpha-D-mannose" metaid="_4f76fe7b_be34_4cba_b5da_932fe3de99c4" sboTerm="SBO:0000247" compartment="i">
        <notes>
          <body xmlns="http://www.w3.org/1999/xhtml">
                <p>BIGG: gdpmann</p>
                    <p>BIOPATH: GDP-D-Glucose</p>
                    <p>BRENDA: BG36265, BG7334</p>
                    <p>CHARGE: -2</p>
                    <p>CHEBI: 15820, 13340, 21159, 13333, 5225, 13328, 57527</p>
                    <p>FORMULA: C16H23N5O16P2</p>
                    <p>HMDB: HMDB01163</p>
                    <p>INCHI: InChI=1S/C16H25N5O16P2/c17-16-19-12-6(13(28)20-16)18-3-21(12)14-10(26)8(24)5(34-14)2-33-38(29,30)37-39(31,32)36-15-11(27)9(25)7(23)4(1-22)35-15/h3-5,7-11,14-15,22-27H,1-2H2,(H,29,30)(H,31,32)(H3,17,19,20,28)/p-2/t4-,5-,7-,8-,9+,10-,11+,14-,15-/m1/s1</p>
                    <p>KEGG: C00096, G10614</p>
                    <p>METACYC: GDP-MANNOSE</p>
                    <p>MXNREF: MNXM82</p>
                    <p>REACTOME: 162860, 744233</p>
                    <p>SEED: cpd00083</p>
                    <p>SMILES: NC1=NC2=C(N=CN2[C@@H]2O[C@H](COP([O-])(=O)OP([O-])(=O)O[C@H]3O[C@H](CO)[C@@H](O)[C@H](O)[C@@H]3O)[C@@H](O)[C@H]2O)C(=O)N1</p>
                    <p>UPA: UPC00096</p>
                    </body>
          
        </notes>
        <annotation>
          <rdf:RDF xmlns:rdf="http://www.w3.org/1999/02/22-rdf-syntax-ns#" xmlns:bqmodel="http://biomodels.net/model-qualifiers/" xmlns:bqbiol="http://biomodels.net/biology-qualifiers/">
            <rdf:Description rdf:about="#_4f76fe7b_be34_4cba_b5da_932fe3de99c4">
              <bqbiol:is>
                <rdf:Bag>
                  <rdf:li rdf:resource="urn:miriam:chebi:CHEBI%3A15820"/>
                  <rdf:li rdf:resource="urn:miriam:chebi:CHEBI%3A57527"/>
                </rdf:Bag>
              </bqbiol:is>
            </rdf:Description>
          </rdf:RDF>
        </annotation>
            </species>
      <species id="Dmel_CG8890_i" initialConcentration="1" name="GDP-mannose 4,6 dehydratase" metaid="_07a2b5b4_e733_4074_8745_2656a381e841" boundaryCondition="true" sboTerm="SBO:0000252" compartment="i">
        <annotation>
          <rdf:RDF xmlns:rdf="http://www.w3.org/1999/02/22-rdf-syntax-ns#" xmlns:bqmodel="http://biomodels.net/model-qualifiers/" xmlns:bqbiol="http://biomodels.net/biology-qualifiers/">
            <rdf:Description rdf:about="#_07a2b5b4_e733_4074_8745_2656a381e841">
              <bqbiol:isEncodedBy>
                <rdf:Bag>
                  <rdf:li rdf:resource="urn:miriam:kegg.genes:dme%3ADmel_CG8890"/>
                </rdf:Bag>
              </bqbiol:isEncodedBy>
              <bqbiol:is>
                <rdf:Bag>
                  <rdf:li rdf:resource="urn:miriam:uniprot:Q9VMW9"/>
                </rdf:Bag>
              </bqbiol:is>
            </rdf:Description>
          </rdf:RDF>
        </annotation>
            </species>
      <species id="Dmel_CG8890_2_i" initialConcentration="1" name="FI07655p" metaid="_d86d58c6_e637_46f1_96bb_229ba26ee838" boundaryCondition="true" sboTerm="SBO:0000252" compartment="i">
        <annotation>
          <rdf:RDF xmlns:rdf="http://www.w3.org/1999/02/22-rdf-syntax-ns#" xmlns:bqmodel="http://biomodels.net/model-qualifiers/" xmlns:bqbiol="http://biomodels.net/biology-qualifiers/">
            <rdf:Description rdf:about="#_d86d58c6_e637_46f1_96bb_229ba26ee838">
              <bqbiol:isEncodedBy>
                <rdf:Bag>
                  <rdf:li rdf:resource="urn:miriam:kegg.genes:dme%3ADmel_CG8890"/>
                </rdf:Bag>
              </bqbiol:isEncodedBy>
              <bqbiol:is>
                <rdf:Bag>
                  <rdf:li rdf:resource="urn:miriam:uniprot:C7LA78"/>
                </rdf:Bag>
              </bqbiol:is>
            </rdf:Description>
          </rdf:RDF>
        </annotation>
            </species>
      <species id="Dmel_CG1129_i" initialConcentration="1" name="Mannose-1-phosphate guanyltransferase beta" metaid="_2de9c2bd_bcd7_4b2c_8e99_db2ea8da7428" boundaryCondition="true" sboTerm="SBO:0000252" compartment="i">
        <annotation>
          <rdf:RDF xmlns:rdf="http://www.w3.org/1999/02/22-rdf-syntax-ns#" xmlns:bqmodel="http://biomodels.net/model-qualifiers/" xmlns:bqbiol="http://biomodels.net/biology-qualifiers/">
            <rdf:Description rdf:about="#_2de9c2bd_bcd7_4b2c_8e99_db2ea8da7428">
              <bqbiol:isEncodedBy>
                <rdf:Bag>
                  <rdf:li rdf:resource="urn:miriam:kegg.genes:dme%3ADmel_CG1129"/>
                </rdf:Bag>
              </bqbiol:isEncodedBy>
              <bqbiol:is>
                <rdf:Bag>
                  <rdf:li rdf:resource="urn:miriam:uniprot:Q7JZB4"/>
                </rdf:Bag>
              </bqbiol:is>
            </rdf:Description>
          </rdf:RDF>
        </annotation>
            </species>
      <species id="Dmel_CG1129_2_i" initialConcentration="1" name="CG1129, isoform B" metaid="_a9ae94fe_ded8_48f8_83d3_e93841363faf" boundaryCondition="true" sboTerm="SBO:0000252" compartment="i">
        <annotation>
          <rdf:RDF xmlns:rdf="http://www.w3.org/1999/02/22-rdf-syntax-ns#" xmlns:bqmodel="http://biomodels.net/model-qualifiers/" xmlns:bqbiol="http://biomodels.net/biology-qualifiers/">
            <rdf:Description rdf:about="#_a9ae94fe_ded8_48f8_83d3_e93841363faf">
              <bqbiol:isEncodedBy>
                <rdf:Bag>
                  <rdf:li rdf:resource="urn:miriam:kegg.genes:dme%3ADmel_CG1129"/>
                </rdf:Bag>
              </bqbiol:isEncodedBy>
              <bqbiol:is>
                <rdf:Bag>
                  <rdf:li rdf:resource="urn:miriam:uniprot:E2QCZ9"/>
                </rdf:Bag>
              </bqbiol:is>
            </rdf:Description>
          </rdf:RDF>
        </annotation>
            </species>
      <species id="Dmel_CG8207_i" initialConcentration="1" name="CG8207" metaid="_0f3fd96e_0fe0_458a_97e7_2e5c6552303c" boundaryCondition="true" sboTerm="SBO:0000252" compartment="i">
        <annotation>
          <rdf:RDF xmlns:rdf="http://www.w3.org/1999/02/22-rdf-syntax-ns#" xmlns:bqmodel="http://biomodels.net/model-qualifiers/" xmlns:bqbiol="http://biomodels.net/biology-qualifiers/">
            <rdf:Description rdf:about="#_0f3fd96e_0fe0_458a_97e7_2e5c6552303c">
              <bqbiol:isEncodedBy>
                <rdf:Bag>
                  <rdf:li rdf:resource="urn:miriam:kegg.genes:dme%3ADmel_CG8207"/>
                </rdf:Bag>
              </bqbiol:isEncodedBy>
              <bqbiol:is>
                <rdf:Bag>
                  <rdf:li rdf:resource="urn:miriam:uniprot:Q8SXU3"/>
                </rdf:Bag>
              </bqbiol:is>
            </rdf:Description>
          </rdf:RDF>
        </annotation>
            </species>
      <species id="bigg_glyald_i" initialConcentration="1" charge="0" name="D-glyceraldehyde" metaid="_1f57e785_2cb2_47bc_9a1c_26182cea53de" sboTerm="SBO:0000247" compartment="i">
        <notes>
          <body xmlns="http://www.w3.org/1999/xhtml">
                <p>BIGG: glyald</p>
                    <p>BIOPATH: D-Glyceraldehyde</p>
                    <p>BRENDA: BG17856</p>
                    <p>CHARGE: 0</p>
                    <p>CHEBI: 17378, 4186, 39973, 12982, 21025</p>
                    <p>FORMULA: C3H6O3</p>
                    <p>INCHI: InChI=1S/C3H6O3/c4-1-3(6)2-5/h1,3,5-6H,2H2/t3-/m0/s1</p>
                    <p>KEGG: C00577</p>
                    <p>METACYC: GLYCERALD</p>
                    <p>MXNREF: MNXM435</p>
                    <p>REACTOME: 30393</p>
                    <p>SEED: cpd00448</p>
                    <p>SMILES: OC[C@@H](O)C=O</p>
                    </body>
          
        </notes>
        <annotation>
          <rdf:RDF xmlns:rdf="http://www.w3.org/1999/02/22-rdf-syntax-ns#" xmlns:bqmodel="http://biomodels.net/model-qualifiers/" xmlns:bqbiol="http://biomodels.net/biology-qualifiers/">
            <rdf:Description rdf:about="#_1f57e785_2cb2_47bc_9a1c_26182cea53de">
              <bqbiol:is>
                <rdf:Bag>
                  <rdf:li rdf:resource="urn:miriam:chebi:CHEBI%3A17378"/>
                </rdf:Bag>
              </bqbiol:is>
            </rdf:Description>
          </rdf:RDF>
        </annotation>
            </species>
      <species id="MNXM6310_i" initialConcentration="1" charge="-2" name="L-sorbose 1-phosphate" metaid="_35d7f2ff_668b_4778_9c22_6b60709bb61d" sboTerm="SBO:0000247" compartment="i">
        <notes>
          <body xmlns="http://www.w3.org/1999/xhtml">
                <p>CHARGE: -2</p>
                    <p>CHEBI: 38342, 39737, 38343</p>
                    <p>FORMULA: C6H11O9P</p>
                    <p>HMDB: HMDB06328, HMDB06797</p>
                    <p>INCHI: InChI=1S/C6H13O9P/c7-1-3(8)5(10)6(11)4(9)2-15-16(12,13)14/h3,5-8,10-11H,1-2H2,(H2,12,13,14)/p-2/t3-,5+,6+/m0/s1</p>
                    <p>KEGG: C02888, C03654</p>
                    <p>METACYC: CPD-531, CPD0-1116</p>
                    <p>MXNREF: MNXM6310</p>
                    <p>SEED: cpd01850, cpd02293</p>
                    <p>SMILES: OC[C@H](O)[C@@H](O)[C@H](O)C(=O)COP([O-])([O-])=O</p>
                    </body>
          
        </notes>
        <annotation>
          <rdf:RDF xmlns:rdf="http://www.w3.org/1999/02/22-rdf-syntax-ns#" xmlns:bqmodel="http://biomodels.net/model-qualifiers/" xmlns:bqbiol="http://biomodels.net/biology-qualifiers/">
            <rdf:Description rdf:about="#_35d7f2ff_668b_4778_9c22_6b60709bb61d">
              <bqbiol:is>
                <rdf:Bag>
                  <rdf:li rdf:resource="urn:miriam:chebi:CHEBI%3A38342"/>
                  <rdf:li rdf:resource="urn:miriam:chebi:CHEBI%3A39737"/>
                </rdf:Bag>
              </bqbiol:is>
            </rdf:Description>
          </rdf:RDF>
        </annotation>
            </species>
      <species id="bigg_sbt6p_i" initialConcentration="1" charge="-2" name="D-glucitol 6-phosphate" metaid="_1e6c2b23_619b_464f_ad0a_e4aea596e8fe" sboTerm="SBO:0000247" compartment="i">
        <notes>
          <body xmlns="http://www.w3.org/1999/xhtml">
                <p>BIGG: sbt6p</p>
                    <p>CHARGE: -2</p>
                    <p>CHEBI: 17044, 21093, 13021, 15094, 45426, 4247, 9202, 60084</p>
                    <p>FORMULA: C6H13O9P</p>
                    <p>INCHI: InChI=1S/C6H15O9P/c7-1-3(8)5(10)6(11)4(9)2-15-16(12,13)14/h3-11H,1-2H2,(H2,12,13,14)/p-2/t3-,4+,5+,6+/m0/s1</p>
                    <p>KEGG: C01096</p>
                    <p>MXNREF: MNXM393</p>
                    <p>SEED: cpd00804</p>
                    <p>SMILES: OC[C@H](O)[C@@H](O)[C@H](O)[C@H](O)COP([O-])([O-])=O</p>
                    <p>UPA: UPC01096</p>
                    </body>
          
        </notes>
        <annotation>
          <rdf:RDF xmlns:rdf="http://www.w3.org/1999/02/22-rdf-syntax-ns#" xmlns:bqmodel="http://biomodels.net/model-qualifiers/" xmlns:bqbiol="http://biomodels.net/biology-qualifiers/">
            <rdf:Description rdf:about="#_1e6c2b23_619b_464f_ad0a_e4aea596e8fe">
              <bqbiol:is>
                <rdf:Bag>
                  <rdf:li rdf:resource="urn:miriam:chebi:CHEBI%3A17044"/>
                  <rdf:li rdf:resource="urn:miriam:chebi:CHEBI%3A60084"/>
                </rdf:Bag>
              </bqbiol:is>
            </rdf:Description>
          </rdf:RDF>
        </annotation>
            </species>
      <species id="Dmel_CG2070_i" initialConcentration="1" name="CG2070" metaid="_9b951a57_c457_4952_8e13_5e957a757624" boundaryCondition="true" sboTerm="SBO:0000252" compartment="i">
        <annotation>
          <rdf:RDF xmlns:rdf="http://www.w3.org/1999/02/22-rdf-syntax-ns#" xmlns:bqmodel="http://biomodels.net/model-qualifiers/" xmlns:bqbiol="http://biomodels.net/biology-qualifiers/">
            <rdf:Description rdf:about="#_9b951a57_c457_4952_8e13_5e957a757624">
              <bqbiol:isEncodedBy>
                <rdf:Bag>
                  <rdf:li rdf:resource="urn:miriam:kegg.genes:dme%3ADmel_CG2070"/>
                </rdf:Bag>
              </bqbiol:isEncodedBy>
              <bqbiol:is>
                <rdf:Bag>
                  <rdf:li rdf:resource="urn:miriam:uniprot:Q8MZG9"/>
                </rdf:Bag>
              </bqbiol:is>
            </rdf:Description>
          </rdf:RDF>
        </annotation>
            </species>
      <species id="bigg_raffin_i" initialConcentration="1" charge="0" name="raffinose" metaid="_9e9b678b_f991_4586_a967_cc29781d6497" sboTerm="SBO:0000247" compartment="i">
        <notes>
          <body xmlns="http://www.w3.org/1999/xhtml">
                <p>BIGG: raffin</p>
                    <p>BIOPATH: Raffinose</p>
                    <p>BRENDA: BG8887, BG8888</p>
                    <p>CHARGE: 0</p>
                    <p>CHEBI: 16634, 49843, 8771, 26521, 15015, 28782, 22765, 10372, 60212</p>
                    <p>FORMULA: C18H32O16</p>
                    <p>HMDB: HMDB03213</p>
                    <p>INCHI: InChI=1S/C18H32O16/c19-1-5-8(22)11(25)13(27)16(31-5)30-3-7-9(23)12(26)14(28)17(32-7)34-18(4-21)15(29)10(24)6(2-20)33-18/h5-17,19-29H,1-4H2/t5-,6-,7-,8+,9-,10-,11+,12+,13-,14-,15+,16+,17-,18+/m1/s1</p>
                    <p>KEGG: C00492, G00249, C08239</p>
                    <p>METACYC: CPD-1099</p>
                    <p>MXNREF: MNXM621</p>
                    <p>SEED: cpd00382, cpd05157</p>
                    <p>SMILES: OC[C@H]1O[C@@](CO)(O[C@H]2O[C@H](CO[C@H]3O[C@H](CO)[C@H](O)[C@H](O)[C@H]3O)[C@@H](O)[C@H](O)[C@H]2O)[C@@H](O)[C@@H]1O</p>
                    <p>UPA: UPC00492</p>
                    </body>
          
        </notes>
        <annotation>
          <rdf:RDF xmlns:rdf="http://www.w3.org/1999/02/22-rdf-syntax-ns#" xmlns:bqmodel="http://biomodels.net/model-qualifiers/" xmlns:bqbiol="http://biomodels.net/biology-qualifiers/">
            <rdf:Description rdf:about="#_9e9b678b_f991_4586_a967_cc29781d6497">
              <bqbiol:is>
                <rdf:Bag>
                  <rdf:li rdf:resource="urn:miriam:chebi:CHEBI%3A16634"/>
                  <rdf:li rdf:resource="urn:miriam:chebi:CHEBI%3A28782"/>
                  <rdf:li rdf:resource="urn:miriam:chebi:CHEBI%3A60212"/>
                </rdf:Bag>
              </bqbiol:is>
            </rdf:Description>
          </rdf:RDF>
        </annotation>
            </species>
      <species id="bigg_gal_i" initialConcentration="1" charge="0" name="D-galactopyranose" metaid="_ba019b36_96bf_4eef_9803_a68bd113a7a8" sboTerm="SBO:0000247" compartment="i">
        <notes>
          <body xmlns="http://www.w3.org/1999/xhtml">
                <p>BIGG: gal</p>
                    <p>BIOPATH: alpha-D-Galactopyranose</p>
                    <p>CHARGE: 0</p>
                    <p>CHEBI: 12936, 4139</p>
                    <p>FORMULA: C6H12O6</p>
                    <p>INCHI: InChI=1S/C6H12O6/c7-1-2-3(8)4(9)5(10)6(11)12-2/h2-11H,1H2/t2-,3+,4+,5-,6?/m1/s1</p>
                    <p>KEGG: C00124</p>
                    <p>METACYC: D-Galactose</p>
                    <p>MXNREF: MNXM89602</p>
                    <p>SEED: cpd00108</p>
                    <p>SMILES: OC[C@H]1OC(O)[C@H](O)[C@@H](O)[C@H]1O</p>
                    </body>
          
        </notes>
        <annotation>
          <rdf:RDF xmlns:rdf="http://www.w3.org/1999/02/22-rdf-syntax-ns#" xmlns:bqmodel="http://biomodels.net/model-qualifiers/" xmlns:bqbiol="http://biomodels.net/biology-qualifiers/">
            <rdf:Description rdf:about="#_ba019b36_96bf_4eef_9803_a68bd113a7a8">
              <bqbiol:is>
                <rdf:Bag>
                  <rdf:li rdf:resource="urn:miriam:chebi:CHEBI%3A12936"/>
                  <rdf:li rdf:resource="urn:miriam:chebi:CHEBI%3A4139"/>
                </rdf:Bag>
              </bqbiol:is>
            </rdf:Description>
          </rdf:RDF>
        </annotation>
            </species>
      <species id="MNXM1503_i" initialConcentration="1" charge="0" name="stachyose" metaid="_b0df5c47_72ec_4428_8e00_ac34175f3045" sboTerm="SBO:0000247" compartment="i">
        <notes>
          <body xmlns="http://www.w3.org/1999/xhtml">
                <p>BRENDA: BG13216</p>
                    <p>CHARGE: 0</p>
                    <p>CHEBI: 17164, 26749, 15105, 9248, 60167</p>
                    <p>FORMULA: C24H42O21</p>
                    <p>HMDB: HMDB03553</p>
                    <p>INCHI: InChI=1S/C24H42O21/c25-1-6-10(28)14(32)17(35)21(41-6)39-3-8-11(29)15(33)18(36)22(42-8)40-4-9-12(30)16(34)19(37)23(43-9)45-24(5-27)20(38)13(31)7(2-26)44-24/h6-23,25-38H,1-5H2/t6-,7-,8-,9-,10+,11+,12-,13-,14+,15+,16+,17-,18-,19-,20+,21+,22+,23-,24+/m1/s1</p>
                    <p>KEGG: C01613, G00278</p>
                    <p>METACYC: CPD-170</p>
                    <p>MXNREF: MNXM1503</p>
                    <p>SEED: cpd01133</p>
                    <p>SMILES: OC[C@H]1O[C@@](CO)(O[C@H]2O[C@H](CO[C@H]3O[C@H](CO[C@H]4O[C@H](CO)[C@H](O)[C@H](O)[C@H]4O)[C@H](O)[C@H](O)[C@H]3O)[C@@H](O)[C@H](O)[C@H]2O)[C@@H](O)[C@@H]1O</p>
                    <p>UPA: UPC01613</p>
                    </body>
          
        </notes>
        <annotation>
          <rdf:RDF xmlns:rdf="http://www.w3.org/1999/02/22-rdf-syntax-ns#" xmlns:bqmodel="http://biomodels.net/model-qualifiers/" xmlns:bqbiol="http://biomodels.net/biology-qualifiers/">
            <rdf:Description rdf:about="#_b0df5c47_72ec_4428_8e00_ac34175f3045">
              <bqbiol:is>
                <rdf:Bag>
                  <rdf:li rdf:resource="urn:miriam:chebi:CHEBI%3A17164"/>
                  <rdf:li rdf:resource="urn:miriam:chebi:CHEBI%3A60167"/>
                </rdf:Bag>
              </bqbiol:is>
            </rdf:Description>
          </rdf:RDF>
        </annotation>
            </species>
      <species id="Dmel_CG7997_i" initialConcentration="1" name="CG7997, isoform A" metaid="_1ff010a7_f0ec_4a20_bf9b_97d550d24b87" boundaryCondition="true" sboTerm="SBO:0000252" compartment="i">
        <annotation>
          <rdf:RDF xmlns:rdf="http://www.w3.org/1999/02/22-rdf-syntax-ns#" xmlns:bqmodel="http://biomodels.net/model-qualifiers/" xmlns:bqbiol="http://biomodels.net/biology-qualifiers/">
            <rdf:Description rdf:about="#_1ff010a7_f0ec_4a20_bf9b_97d550d24b87">
              <bqbiol:isEncodedBy>
                <rdf:Bag>
                  <rdf:li rdf:resource="urn:miriam:kegg.genes:dme%3ADmel_CG7997"/>
                </rdf:Bag>
              </bqbiol:isEncodedBy>
              <bqbiol:is>
                <rdf:Bag>
                  <rdf:li rdf:resource="urn:miriam:uniprot:Q7K127"/>
                </rdf:Bag>
              </bqbiol:is>
            </rdf:Description>
          </rdf:RDF>
        </annotation>
            </species>
      <species id="bigg_tagdp_D_i" initialConcentration="1" charge="-4" name="D-tagatose 1,6-bisphosphate" metaid="_04e2838c_7748_488f_9999_196680061c72" sboTerm="SBO:0000247" compartment="i">
        <notes>
          <body xmlns="http://www.w3.org/1999/xhtml">
                <p>BIGG: tagdp-D</p>
                    <p>BRENDA: BG22758</p>
                    <p>CHARGE: -4</p>
                    <p>CHEBI: 16743, 21096, 13024, 4250, 58694</p>
                    <p>FORMULA: C6H10O12P2</p>
                    <p>HMDB: HMDB06872</p>
                    <p>INCHI: InChI=1S/C6H14O12P2/c7-4-3(1-16-19(10,11)12)18-6(9,5(4)8)2-17-20(13,14)15/h3-5,7-9H,1-2H2,(H2,10,11,12)(H2,13,14,15)/p-4/t3-,4+,5+,6?/m1/s1</p>
                    <p>KEGG: C03785</p>
                    <p>METACYC: TAGATOSE-1-6-DIPHOSPHATE</p>
                    <p>MXNREF: MNXM1324</p>
                    <p>SEED: cpd02371</p>
                    <p>SMILES: O[C@@H]1[C@H](O)C(O)(COP([O-])([O-])=O)O[C@@H]1COP([O-])([O-])=O</p>
                    <p>UPA: UPC03785</p>
                    </body>
          
        </notes>
        <annotation>
          <rdf:RDF xmlns:rdf="http://www.w3.org/1999/02/22-rdf-syntax-ns#" xmlns:bqmodel="http://biomodels.net/model-qualifiers/" xmlns:bqbiol="http://biomodels.net/biology-qualifiers/">
            <rdf:Description rdf:about="#_04e2838c_7748_488f_9999_196680061c72">
              <bqbiol:is>
                <rdf:Bag>
                  <rdf:li rdf:resource="urn:miriam:chebi:CHEBI%3A16743"/>
                  <rdf:li rdf:resource="urn:miriam:chebi:CHEBI%3A4250"/>
                  <rdf:li rdf:resource="urn:miriam:chebi:CHEBI%3A58694"/>
                </rdf:Bag>
              </bqbiol:is>
            </rdf:Description>
          </rdf:RDF>
        </annotation>
            </species>
      <species id="bigg_tag6p_D_i" initialConcentration="1" charge="-2" name="D-tagatofuranose 6-phosphate(2-)" metaid="_8896b75b_6830_461e_8f7a_f94665710b7c" sboTerm="SBO:0000247" compartment="i">
        <notes>
          <body xmlns="http://www.w3.org/1999/xhtml">
                <p>BIGG: tag6p-D</p>
                    <p>BRENDA: BG22615</p>
                    <p>CHARGE: -2</p>
                    <p>CHEBI: 17837, 21097, 13025, 4251, 58695</p>
                    <p>FORMULA: C6H11O9P</p>
                    <p>HMDB: HMDB06873</p>
                    <p>INCHI: InChI=1S/C6H13O9P/c7-2-6(10)5(9)4(8)3(15-6)1-14-16(11,12)13/h3-5,7-10H,1-2H2,(H2,11,12,13)/p-2/t3-,4+,5+,6?/m1/s1</p>
                    <p>KEGG: C01097</p>
                    <p>METACYC: TAGATOSE-6-PHOSPHATE</p>
                    <p>MXNREF: MNXM795</p>
                    <p>SEED: cpd00805</p>
                    <p>SMILES: OCC1(O)O[C@H](COP([O-])([O-])=O)[C@H](O)[C@@H]1O</p>
                    <p>UPA: UPC01097</p>
                    </body>
          
        </notes>
        <annotation>
          <rdf:RDF xmlns:rdf="http://www.w3.org/1999/02/22-rdf-syntax-ns#" xmlns:bqmodel="http://biomodels.net/model-qualifiers/" xmlns:bqbiol="http://biomodels.net/biology-qualifiers/">
            <rdf:Description rdf:about="#_8896b75b_6830_461e_8f7a_f94665710b7c">
              <bqbiol:is>
                <rdf:Bag>
                  <rdf:li rdf:resource="urn:miriam:chebi:CHEBI%3A17837"/>
                  <rdf:li rdf:resource="urn:miriam:chebi:CHEBI%3A4251"/>
                  <rdf:li rdf:resource="urn:miriam:chebi:CHEBI%3A58695"/>
                </rdf:Bag>
              </bqbiol:is>
            </rdf:Description>
          </rdf:RDF>
        </annotation>
            </species>
      <species id="bigg_cdp_i" initialConcentration="1" charge="-3" name="CDP" metaid="_49bf245e_7291_4bfe_bd60_b400f51d3676" sboTerm="SBO:0000247" compartment="i">
        <notes>
          <body xmlns="http://www.w3.org/1999/xhtml">
                <p>BIGG: cdp</p>
                    <p>BIOPATH: Cytidine-5-prime-diphosphate</p>
                    <p>BRENDA: BG27664</p>
                    <p>CHARGE: -3</p>
                    <p>CHEBI: 17239, 3260, 13254, 41451, 23519, 58069</p>
                    <p>FORMULA: C9H12N3O11P2</p>
                    <p>HMDB: HMDB01546</p>
                    <p>INCHI:</p>
                    <p>KEGG: C00112</p>
                    <p>METACYC: CDP</p>
                    <p>MXNREF: MNXM220</p>
                    <p>REACTOME: 110094, 111809</p>
                    <p>SEED: cpd00096</p>
                    <p>SMILES:</p>
                    <p>UPA: UPC00112</p>
                    </body>
          
        </notes>
        <annotation>
          <rdf:RDF xmlns:rdf="http://www.w3.org/1999/02/22-rdf-syntax-ns#" xmlns:bqmodel="http://biomodels.net/model-qualifiers/" xmlns:bqbiol="http://biomodels.net/biology-qualifiers/">
            <rdf:Description rdf:about="#_49bf245e_7291_4bfe_bd60_b400f51d3676">
              <bqbiol:is>
                <rdf:Bag>
                  <rdf:li rdf:resource="urn:miriam:chebi:CHEBI%3A17239"/>
                  <rdf:li rdf:resource="urn:miriam:chebi:CHEBI%3A58069"/>
                </rdf:Bag>
              </bqbiol:is>
            </rdf:Description>
          </rdf:RDF>
        </annotation>
            </species>
      <species id="bigg_ctp_i" initialConcentration="1" charge="-3" name="CTP(3-)" metaid="_e62b404b_97df_4c23_b812_400a7c14c9df" sboTerm="SBO:0000247" compartment="i">
        <notes>
          <body xmlns="http://www.w3.org/1999/xhtml">
                <p>BIGG: ctp</p>
                    <p>BIOPATH: Cytidine-5-prime-triphosphate</p>
                    <p>BRENDA: BG27764</p>
                    <p>CHARGE: -3</p>
                    <p>CHEBI: 17677, 3285, 13286, 23522, 41675, 37563, 58231</p>
                    <p>FORMULA: C9H13N3O14P3</p>
                    <p>HMDB: HMDB00082</p>
                    <p>INCHI: InChI=1S/C9H16N3O14P3/c10-5-1-2-12(9(15)11-5)8-7(14)6(13)4(24-8)3-23-28(19,20)26-29(21,22)25-27(16,17)18/h1-2,4,6-8,13-14H,3H2,(H,19,20)(H,21,22)(H2,10,11,15)(H2,16,17,18)/p-3/t4-,6-,7-,8-/m1/s1</p>
                    <p>KEGG: C00063</p>
                    <p>METACYC: CTP</p>
                    <p>MXNREF: MNXM63</p>
                    <p>REACTOME: 110614, 110577</p>
                    <p>SEED: cpd00052</p>
                    <p>SMILES: NC1=NC(=O)N(C=C1)[C@@H]1O[C@H](COP([O-])(=O)OP([O-])(=O)OP(O)([O-])=O)[C@@H](O)[C@H]1O</p>
                    <p>UPA: UPC00063</p>
                    </body>
          
        </notes>
        <annotation>
          <rdf:RDF xmlns:rdf="http://www.w3.org/1999/02/22-rdf-syntax-ns#" xmlns:bqmodel="http://biomodels.net/model-qualifiers/" xmlns:bqbiol="http://biomodels.net/biology-qualifiers/">
            <rdf:Description rdf:about="#_e62b404b_97df_4c23_b812_400a7c14c9df">
              <bqbiol:is>
                <rdf:Bag>
                  <rdf:li rdf:resource="urn:miriam:chebi:CHEBI%3A17677"/>
                  <rdf:li rdf:resource="urn:miriam:chebi:CHEBI%3A37563"/>
                  <rdf:li rdf:resource="urn:miriam:chebi:CHEBI%3A58231"/>
                </rdf:Bag>
              </bqbiol:is>
            </rdf:Description>
          </rdf:RDF>
        </annotation>
            </species>
      <species id="bigg_6dg_i" initialConcentration="1" charge="0" name="melibiose" metaid="_25b9a863_618d_4cd6_a7bd_e844f5fe383a" sboTerm="SBO:0000247" compartment="i">
        <notes>
          <body xmlns="http://www.w3.org/1999/xhtml">
                <p>BIGG: 6dg, melib</p>
                    <p>BRENDA: BG4011</p>
                    <p>CHARGE: 0</p>
                    <p>CHEBI: 28053, 60170, 6733, 20943, 25182</p>
                    <p>FORMULA: C12H22O11</p>
                    <p>HMDB: HMDB00048</p>
                    <p>INCHI: InChI=1S/C12H22O11/c13-1-3-5(14)8(17)10(19)12(23-3)21-2-4-6(15)7(16)9(18)11(20)22-4/h3-20H,1-2H2/t3-,4-,5+,6-,7+,8+,9-,10-,11?,12+/m1/s1</p>
                    <p>KEGG: C05402, G01275</p>
                    <p>MXNREF: MNXM1434</p>
                    <p>SEED: cpd03198</p>
                    <p>SMILES: OC[C@H]1O[C@H](OC[C@H]2OC(O)[C@H](O)[C@@H](O)[C@@H]2O)[C@H](O)[C@@H](O)[C@H]1O</p>
                    </body>
          
        </notes>
        <annotation>
[truncated: 20,996,856 more chars]
