# Supplementary material for: FlySilico: Flux balance modeling of Drosophila larval growth and resource allocation
Source: Sci Rep. 2019 Nov 20;9:17156. doi: 10.1038/s41598-019-53532-4 (PMC6868164; doi:10.1038/s41598-019-53532-4)
Supplement: Supplementary file 6 — Dataset 5 [file 41598_2019_53532_MOESM6_ESM.zip › FlySilico/Comparison/Computational_network_solution.ipynb]

# %% [code]
import copy

import sys
sys.path.append('..')

import cobra
from cameo.flux_analysis import structural
import cameo
from cameo import fba
from cameo import models
from cameo import load_model

import timeit #time measure
import re

import matplotlib.pyplot as plt
import numpy as np
import pandas as pd

%matplotlib notebook
% matplotlib inline

pd.options.display.max_rows = None

# %% [code]
dmel_com = load_model("BMID000000141998.xml")

# %% [code]
%time fba_result = fba(dmel_com) #fba result of the loopless model

# %% [code]
dmel_com.summary()

# %% [code]
rec = dmel_com.reactions.get_by_id("BIOMASS_REACTION").reaction

# %% [code]
rec

# %% [code]
