# Supplementary material for: FlySilico: Flux balance modeling of Drosophila larval growth and resource allocation
Source: Sci Rep. 2019 Nov 20;9:17156. doi: 10.1038/s41598-019-53532-4 (PMC6868164; doi:10.1038/s41598-019-53532-4)
Supplement: Supplementary file 6 — Dataset 5 [file 41598_2019_53532_MOESM6_ESM.zip › FlySilico/Comparison/FBA_comparison_models.ipynb]

# %% [code]
import copy

import sys
sys.path.append('..')

import cobra
from cameo.flux_analysis import structural
import cameo
from cameo import models
from cameo import load_model

import timeit #time measure
import re

import matplotlib.pyplot as plt
import numpy as np
import pandas as pd

%matplotlib notebook
% matplotlib inline

pd.options.display.max_rows = None

# %% [code]
 start_time = timeit.default_timer()

print "Loading Models..."
ecoli =  models.bigg.iWFL_1372
print "Done (ecoli)"
ecoli_core =  models.bigg.e_coli_core
print "Done (ecoli_core)"
human = models.bigg.RECON1
print "Done (human)"
human2 = models.bigg.Recon3D
print "Done (human2)"
mouse = models.bigg.iMM1415
print "Done (mouse)"
yeast = models.bigg.iMM904
print "Done (yeast)"
#%time dmel_feala = load_model("12918_2009_359_MOESM3_ESM.XML") #download this model from "Metabolism as means for hypoxia adaptation: metabolic profiling and flux balance analysis"
#print "Done (dmel_feala)"
dmel_com = load_model("BMID000000141998.xml")
print "Done (dmel_com)"
dmel_our = load_model("../FBA_Dmel.xml")
print "Done (dmel_our)"

elapsed = timeit.default_timer() - start_time
print "\nFinished (Elapsed time: %.2f s)" % elapsed

# %% [code]
start_time = timeit.default_timer()

print "start loopless...."
ecoli_ll = copy.deepcopy(ecoli)
ecoli_core_ll = copy.deepcopy(ecoli_core)
human_ll = copy.deepcopy(human)
human2_ll = copy.deepcopy(human2)
mouse_ll = copy.deepcopy(mouse)
yeast_ll = copy.deepcopy(yeast)
dmel_com_ll = copy.deepcopy(dmel_com)
dmel_our_ll = copy.deepcopy(dmel_our)

start_time = timeit.default_timer()
cobra.flux_analysis.add_loopless(ecoli_ll)
print "Done with E. coli"
cobra.flux_analysis.add_loopless(ecoli_core_ll)
print "Done with E. coli (core)"
cobra.flux_analysis.add_loopless(human_ll)
print "Done with Recon1"
cobra.flux_analysis.add_loopless(human2_ll)
print "Done with Recon3D"
cobra.flux_analysis.add_loopless(mouse_ll)
print "Done with iMM1415"
cobra.flux_analysis.add_loopless(yeast_ll)
print "Done with iMM904"
cobra.flux_analysis.add_loopless(dmel_com_ll)
print "Done with BMID000000141998"
cobra.flux_analysis.add_loopless(dmel_our_ll)
print "Done with FlySilico"

elapsed = timeit.default_timer() - start_time
print "\nFinished (Elapsed time: %.2f s)" % elapsed

# %% [code]
#Code for extracting infos for model comparison 


models_name = [ecoli,ecoli_core,human,human2,mouse,yeast,dmel_our,dmel_com]
org = ["E. coli (core)","E. coli","Human","Human","Mouse","Yeast","D. melanogaster (our)","D. melanogaster (Computer generated)"]

    
model = []
reactions = []
metab = []
dead_end = []
blocked = []
compa = []
unbal = []
exch = []

start_time_overall = timeit.default_timer()

print "Starting..." 
for i,o in zip(models_name,org):
    start_time = timeit.default_timer()
    
    model += [i.id]
    reactions += [len(i.reactions)]
    
    trash_meta = 0
    for z in i.metabolites:
        if len(i.metabolites.get_by_id(str(z)).reactions) == 0:
            trash_meta += 1
    if trash_meta == 0:
        metab += [len(i.metabolites)]
    else:
        meta_num = len(i.metabolites) - trash_meta # del metabolites that are not used in the model
        metab += ["%s (%s)" % (meta_num,len(i.metabolites))]    
    
    block = cameo.flux_analysis.analysis.find_blocked_reactions(i)
    dead = structural.find_dead_end_reactions(i)
    dead_end += ["%5d (%2.1f%s)" % (len(dead), (float(len(dead))/len(i.reactions))*100, "%")]
    blocked += ["%5d (%2.1f%s)" % (len(block), (float(len(block))/len(i.reactions))*100, "%")]
    
    compa += [(', '.join(i.compartments.values())).encode("utf-8")]
    
    all_rea = i.reactions
    counter = 0
    for z in all_rea:
        try:
            if str(z.check_mass_balance()) != "{}":
                counter += 1
        except:
            counter += 1
            
    counter = counter - len(i.exchanges)
    if counter < 0:
        counter = 0
    unbal += ["%5d (%2.1f%s)" % (counter,(float(counter)/len(i.reactions))*100, "%")]
    
    
    exch += ["%5d (%2.1f%s)" % (len(i.exchanges),(float(len(i.exchanges))/len(i.reactions))*100, "%")]
    
    elapsed = timeit.default_timer() - start_time
    print "Done with %s (Time: %2.2fs)" % (o,elapsed) 
    
    
df_org = pd.DataFrame({"Organism": pd.Series(org)})
df_modelid = pd.DataFrame({"Model ID": pd.Series(model)})
df_reac = pd.DataFrame({"Reactions #": pd.Series(reactions)})
df_meta = pd.DataFrame({"Metabolites #": pd.Series(metab)})
df_compa = pd.DataFrame({"Compartments": pd.Series(compa)})

df_dead_end = pd.DataFrame({"# of dead-end\n reactions": pd.Series(dead_end)})
df_blocked = pd.DataFrame({"# of blocked\n reactions": pd.Series(blocked)})

df_unbal = pd.DataFrame({"# of unbalanced\n reactions": pd.Series(unbal)})
df_exch = pd.DataFrame({"# of exchange\n reactions": pd.Series(exch)})


df_full = pd.concat([df_org,df_modelid,df_reac,df_meta,df_compa,df_dead_end,df_blocked, df_unbal,df_exch], ignore_index=False, axis=1)

elapsed_overall = (timeit.default_timer() - start_time_overall)/60.
print "Finished! (Time: %2.2fmin)" % elapsed_overall

# %% [code]
df_full

# %% [code]
writer = pd.ExcelWriter('Model_comparison_all.xlsx', engine='xlsxwriter')
#df_trans = df_full.T
df_full.to_excel(writer,'comparison')

worksheet = writer.sheets['comparison']
worksheet.set_column('B:B', 12)
worksheet.set_column('C:C', 17)
worksheet.set_column('D:E', 11)
worksheet.set_column('F:F', 55)
worksheet.set_column('G:H', 20)
worksheet.set_column('I:I', 23)
worksheet.set_column('J:J', 20)

writer.save()

# %% [markdown]
## Code for extracting infos for model comparison 
#### now for loopless

# %% [code]
#Code for extracting infos for model comparsion 
#now for loopless

models_name = [ecoli_ll,ecoli_core_ll,human_ll,human2_ll,mouse_ll,yeast_ll,dmel_our_ll,dmel_com_ll]
org = ["E. coli","E. coli (core)","Human","Human","Mouse","Yeast","D. melanogaster (our)","D. melanogaster (Computer generated)"]

model = []
reactions = []
metab = []
dead_end = []
blocked = []
compa = []
unbal = []
exch = []

start_time_overall = timeit.default_timer()

print "Starting..." 
for i,o in zip(models_name,org):
    start_time = timeit.default_timer()
    
    model += [i.id]
    reactions += [len(i.reactions)]
    
    trash_meta = 0
    for z in i.metabolites:
        if len(i.metabolites.get_by_id(str(z)).reactions) == 0:
            trash_meta += 1
    print "1"
    if trash_meta == 0:
        metab += [len(i.metabolites)]
    else:
        meta_num = len(i.metabolites) - trash_meta # del metabolites that are not used in the model
        metab += ["%s (%s)" % (meta_num,len(i.metabolites))]    
    
    block = cameo.flux_analysis.analysis.find_blocked_reactions(i)
    dead = structural.find_dead_end_reactions(i)
    dead_end += ["%5d (%2.1f%s)" % (len(dead), (float(len(dead))/len(i.reactions))*100, "%")]
    blocked += ["%5d (%2.1f%s)" % (len(block), (float(len(block))/len(i.reactions))*100, "%")]
    
    compa += [(', '.join(i.compartments.values())).encode("utf-8")]
    
    all_rea = i.reactions
    counter = 0
    for z in all_rea:
        try:
            if str(z.check_mass_balance()) != "{}":
                counter += 1
        except:
            counter += 1
            
    counter = counter - len(i.exchanges)
    if counter < 0:
        counter = 0
    unbal += ["%5d (%2.1f%s)" % (counter,(float(counter)/len(i.reactions))*100, "%")]
    
    
    exch += ["%5d (%2.1f%s)" % (len(i.exchanges),(float(len(i.exchanges))/len(i.reactions))*100, "%")]
    
    elapsed = timeit.default_timer() - start_time
    print "Done with %s (Time: %2.2fs)" % (o,elapsed) 
    
    
df_org = pd.DataFrame({"Organism": pd.Series(org)})
df_modelid = pd.DataFrame({"Model ID": pd.Series(model)})
df_reac = pd.DataFrame({"Reactions #": pd.Series(reactions)})
df_meta = pd.DataFrame({"Metabolites #": pd.Series(metab)})
df_compa = pd.DataFrame({"Compartments": pd.Series(compa)})

df_dead_end = pd.DataFrame({"# of dead-end\n reactions": pd.Series(dead_end)})
df_blocked = pd.DataFrame({"# of blocked\n reactions": pd.Series(blocked)})

df_unbal = pd.DataFrame({"# of unbalanced\n reactions": pd.Series(unbal)})
df_exch = pd.DataFrame({"# of exchange\n reactions": pd.Series(exch)})


df_full_ll = pd.concat([df_org,df_modelid,df_reac,df_meta,df_compa,df_dead_end,df_blocked, df_unbal,df_exch], ignore_index=False, axis=1)

elapsed_overall = (timeit.default_timer() - start_time_overall)/60.
print "Finished! (Time: %2.2fmin)" % elapsed_overall

# %% [code]
df_full_ll

# %% [code]
writer = pd.ExcelWriter('Model_comparison_all_ll.xlsx', engine='xlsxwriter')
df_full.to_excel(writer,'comparison_loopless')

worksheet = writer.sheets['comparison_loopless']
worksheet.set_column('B:B', 12)
worksheet.set_column('C:C', 17)
worksheet.set_column('D:E', 11)
worksheet.set_column('F:F', 55)
worksheet.set_column('G:H', 20)
worksheet.set_column('I:I', 23)
worksheet.set_column('J:J', 20)

df_full_ll.to_excel(writer,'comparison_loopless_ll')

worksheet = writer.sheets['comparison_loopless_ll']
worksheet.set_column('B:B', 12)
worksheet.set_column('C:C', 17)
worksheet.set_column('D:E', 11)
worksheet.set_column('F:F', 55)
worksheet.set_column('G:H', 20)
worksheet.set_column('I:I', 23)
worksheet.set_column('J:J', 20)

writer.save()

# %% [code]
