# Supplementary material for: FlySilico: Flux balance modeling of Drosophila larval growth and resource allocation
Source: Sci Rep. 2019 Nov 20;9:17156. doi: 10.1038/s41598-019-53532-4 (PMC6868164; doi:10.1038/s41598-019-53532-4)
Supplement: Supplementary file 6 — Dataset 5 [file 41598_2019_53532_MOESM6_ESM.zip › FlySilico/Comparison/Model_comparison_all_new.xlsx]

## Sheet: comparsion
	Organism	Model ID	Reactions #	Metabolites #	Compartments	# of dead-end reactions	# of blocked reactions	# of unbalanced reactions	# of exchange reactions
0	E. coli	iWFL_1372	2782	1973	periplasm, cytosol, extracellular space	264 (9.5%)	379 (13.6%)	39 (1.4%)	391 (14.1%)
1	E. coli (core)	e_coli_core	95	72	cytosol, extracellular space	0 (0.0%)	0 (0.0%)	1 (1.1%)	20 (21.1%)
2	Human	RECON1	3741	2766	cytosol, extracellular space, golgi apparatus, mitochondria, lysosome, nucleus, endoplasmic reticulum, peroxisome/glyoxysome	434 (11.6%)	1274 (34.1%)	55 (1.5%)	430 (11.5%)
3	Human	Recon3D	10600	5835	cytosol, extracellular space, golgi apparatus, , mitochondria, lysosome, nucleus, endoplasmic reticulum, peroxisome/glyoxysome	0 (0.0%)	0 (0.0%)	3077 (29.0%)	1806 (17.0%)
4	Mouse	iMM1415	3726	2775	cytosol, extracellular space, golgi apparatus, mitochondria, lysosome, nucleus, endoplasmic reticulum, peroxisome/glyoxysome	518 (13.9%)	792 (21.3%)	0 (0.0%)	454 (12.2%)
5	Yeast	iMM904	1577	1226	cytosol, extracellular space, golgi apparatus, mitochondria, nucleus, endoplasmic reticulum, vacuole, peroxisome/glyoxysome	213 (13.5%)	553 (35.1%)	53 (3.4%)	164 (10.4%)
6	D. melanogaster (our)	FlySilico_v1	363	293	mitochondria, cytosol, extracellular	9 (2.5%)	10 (2.8%)	2 (0.6%)	64 (17.6%)
7	D. melanogaster (Computer generated)	BMID000000141998	6198	2873	intracellular, bm	12 (0.2%)	12 (0.2%)	407 (6.6%)	2865 (46.2%)

## Sheet: comparsion_loopless
	Organism	Model ID	Reactions #	Metabolites #	Compartments	# of dead-end reactions	# of blocked reactions	# of unbalanced reactions	# of exchange reactions
0	E. coli	iWFL_1372	2782	1973	periplasm, cytosol, extracellular space	264 (9.5%)	385 (13.8%)	39 (1.4%)	391 (14.1%)
1	E. coli (core)	e_coli_core	95	72	cytosol, extracellular space	0 (0.0%)	0 (0.0%)	1 (1.1%)	20 (21.1%)
2	Human	RECON1	3741	2766	cytosol, extracellular space, golgi apparatus, mitochondria, lysosome, nucleus, endoplasmic reticulum, peroxisome/glyoxysome	434 (11.6%)	*	55 (1.5%)	430 (11.5%)
3	Human	Recon3D	10600	5835	cytosol, extracellular space, golgi apparatus, , mitochondria, lysosome, nucleus, endoplasmic reticulum, peroxisome/glyoxysome	0 (0.0%)	*	3076 (29.0%)	1806 (17.0%)
4	Mouse	iMM1415	3726	2775	cytosol, extracellular space, golgi apparatus, mitochondria, lysosome, nucleus, endoplasmic reticulum, peroxisome/glyoxysome	518 (13.9%)	*	0 (0.0%)	454 (12.2%)
5	Yeast	iMM904	1577	1226	cytosol, extracellular space, golgi apparatus, mitochondria, nucleus, endoplasmic reticulum, vacuole, peroxisome/glyoxysome	213 (13.5%)	562 (35.6%)	50 (3.2%)	164 (10.4%)
6	D. melanogaster (our)	FlySilico_v1	363	293	mitochondria, cytosol, extracellular	9 (2.5%)	13 (2.8%)	2 (0.6%)	64 (17.6%)
7	D. melanogaster (Computer generated)	BMID000000141998	6198	2873	intracellular, bm	12 (0.2%)	*	407 (6.6%)	2865 (46.2%)
							* Incomputable in a reasonable time
