# Supplementary material for: FlySilico: Flux balance modeling of Drosophila larval growth and resource allocation
Source: Sci Rep. 2019 Nov 20;9:17156. doi: 10.1038/s41598-019-53532-4 (PMC6868164; doi:10.1038/s41598-019-53532-4)
Supplement: Supplementary file 6 — Dataset 5 [file 41598_2019_53532_MOESM6_ESM.zip › FlySilico/ECI.ipynb]

# %% [code]
import numpy as np

# %% [code]
#######################
### ECI calculation ###
#######################
"""
Based on measurements from Waldbauer (1968)[1].

[1] Waldbauer, G. P. (1968): The Consumption and Utilization of Food by Insects.
    In James Beament, J. E. Treherne, Vincent B. Wigglesworth (Eds.): Advances in insect physiology, vol. 5. London,
    New York: Academic Press (Advances in Insect Physiology, 5), pp. 229–288.
""" 

percent = np.array([12,23,19,21,14,28,26,14,3,21,29,33,38,31,10,18,20,
34,22,14,23,26,30,10,11,8,11,12,34,17,13,25,27,36,27,21,20,12,25,2,22,
13,28,34,14,15,16,13,16,18,22])

# %% [code]
print "Max:",percent.max()
print "Min:",percent.min()
print "Mean:",percent.mean()
print "Median:",np.median(percent)

# %% [code]
20.2 - 12.2
