# Supplementary material for: FlySilico: Flux balance modeling of Drosophila larval growth and resource allocation
Source: Sci Rep. 2019 Nov 20;9:17156. doi: 10.1038/s41598-019-53532-4 (PMC6868164; doi:10.1038/s41598-019-53532-4)
Supplement: Supplementary file 6 — Dataset 5 [file 41598_2019_53532_MOESM6_ESM.zip › FlySilico/Experiments/2019-03-14_results_Cholesterol.xlsx]

## Sheet: Rohdaten
							Well	BCA:562
							A1	2.368
							B1	1.43
							C1	0.818
							D1	0.491
							E1	0.311
							F1	0.209
							G1	0.154
							H1	0.101
							A2	0.574
							B2	0.484
							C2	0.542
							D2	0.478
							2019-03-07
	1	2	3	4	5	6	7	8	9	10	11	12
A	2.071	0.358	0.401										BCA:562
B	1.169	0.412	0.484										BCA:562
C	0.672	0.494	0.405										BCA:562
D	0.4	0.438	0.502										BCA:562
E	0.239	0.326	0.042										BCA:562
F	0.157	0.398	0.042										BCA:562
G	0.118	0.351	0.043										BCA:562
H	0.076	0.411	0.043										BCA:562
	2019-03-12
	Cholesterol Assay HD Proben von Jürgen normal HD Futter
	1	2	3	4	5	6	7	8	9	10	11	12
A			50202	17904	21806	19231	10048	12765	11151	0	3	2	530.59
B			17996	25665	29986	23113	14227	17415	13156	0	2	0	530.59
C			7105	32205	23635	18031	17730	13258	10421	13	0	5	530.59
D			3758	25633	39822	26156	13892	22461	13750	0	6	0	530.59
E			2273	22174	18279	21989	12210	9860	12629	4	0	19	530.59
F			1455	22910	23419	30306	12369	12949	16515	5	15	0	530.59
G			1113	17280	30075	22454	9817	16544	12324	0	0	0	530.59
H			1159	23351	23208	42039	13570	13058	22497	0	11	1	530.59
	2019-03-14	Wiederholung Cholesterol Messung HD
				unverdünnt			1 zu 2 verdünnt
				Die CE war definitiv in den richtigen Proben. Neue Cholesterol-Esterase verwendet!
				with cholesterol esterase: E5-H5,A6-H6

## Sheet: Auswertung
sample						Protein	free Cholesterol	total Cholesterol		µg Protein/well	ng cholesterol/well		ng Cholesterol/µg Protein			mean			SD
		Annotation									free	total	free	total	Ester	free	total	Ester	free	total	Ester
		HD 96h				0.358	17904	18279		6.04552	158.612	161.65	4.91932	5.01353	0.0942072	5.28653	4.99456	-0.291975	0.309829	0.205143	0.263298		HD 96h
		HD 96h				0.412	25665	23419		7.39292	221.476	203.284	5.61711	5.1557	-0.461402
		HD 96h				0.494	32205	30075		9.43899	274.45	257.197	5.4518	5.10908	-0.342721
		HD 96h				0.438	25633	23208		8.04168	221.217	201.575	5.15791	4.69993	-0.457985
		HD 132h				0.326	22174	19231		5.24705	193.199	169.361	6.90386	6.05201	-0.851846	5.56723	5.55832	-0.00890139	0.906122	0.421312	0.605335		HD 132h
		HD 132h				0.398	22910	23113		7.0436	199.161	200.805	5.30165	5.34542	0.0437711
		HD 132h				0.351	17280	18031		5.87085	153.558	159.641	4.90425	5.09853	0.194279
		HD 132h				0.411	23351	26156		7.36797	202.733	225.454	5.15915	5.73734	0.578191
		HD 168h				0.401	21806	21989		7.11845	190.219	191.701	5.01036	5.0494	0.0390438	5.52711	5.57531	0.0481937	0.687528	0.881754	0.244137		HD 168h
		HD 168h				0.484	29986	30306		9.18947	256.477	259.069	5.2331	5.28598	0.0528866
		HD 168h				0.405	23635	22454		7.21826	205.034	195.467	5.32591	5.07742	-0.248487
		HD 168h				0.502	39822	42039		9.6386	336.148	354.106	6.5391	6.88843	0.349332
		Info: 60 (96h) und 20 (jeweils für 132h und 168h) Larven in 500 µl homogenisiert, 400 µl davon extrahiert, eindampfen, aufnehmen in 750 µl Amplex red Puffer (VF 1,875)
		TAG/BCA: von den 500 µl homogenat etwas entnehmen und 1:10 verdünnen														Important: total cholesterol can't be lower than free.
																Lower values can be caused by degraded enzyme.
									Protein Standard			Cholesterol Standard				For calculation of the cholesterol value in the biomass function
									OD562	BSA [µg]		OD562	Chol [ng]			we took free cholesterol as free cholesterol is also the form which is taken up from the food.
									2.071	50		50202	400
									1.169	25		17996	200
									0.672	12.5		7105	100
									0.4	6.25		3758	50
									0.239	3.125		2273	25
									0.157	1.563		1455	12.5
									0.118	0.78		1113	6.25
									0.076	0		1159	0

## Sheet: Diagramme
				SD
	free	total	Ester	free	total	Ester
96h	18.318	17.1573	-1.16069	1.59843	0.947787	1.04669	HD 96h
132h	18.887	18.8516	-0.0353858	3.2589	1.59513	2.40639	HD 132h
168h	19.4745	19.6661	0.191585	3.01721	3.80696	0.970521	HD 168h
mean	18.8931
