# Supplementary material for: FlySilico: Flux balance modeling of Drosophila larval growth and resource allocation
Source: Sci Rep. 2019 Nov 20;9:17156. doi: 10.1038/s41598-019-53532-4 (PMC6868164; doi:10.1038/s41598-019-53532-4)
Supplement: Supplementary file 6 — Dataset 5 [file 41598_2019_53532_MOESM6_ESM.zip › FlySilico/Experiments/Exp_1-3_HD_HD-sucrose_HD-EAA/Exp_1-3.xlsx]

## Sheet: wet weights
HD	96 h	132 h	168 h		HD + 2x sucrose	96 h	132 h	168 h		HD + 2x EAA	96 h	132 h	168 h		T-Test	time point	p value	sign.
V50	0.243	0.705	1.6325		V50	0.256	0.605	1.5025		V50	0.294	0.845	1.7025		HD vs HD + 2xEAA	96 h	1.97953e-05	***
	0.295	0.6325	1.5925			0.26	0.5825	1.275			0.279	0.9925	1.5275			132 h	0.00174639	**
	0.242	0.73	1.7175			0.274	0.665	1.35			0.286	0.9475	1.6575			168 h	7.04587e-05	***
	0.247	0.6625	1.695			0.279	0.68	1.335			0.277	0.8775	1.7425		HD vs HD + 2xsucrose	96 h	0.0142101	*
V51	0.271	0.68	1.335		V51	0.25	0.85	1.3525		V51	0.335	0.5725	1.81			132 h	0.933637	n.s.
	0.225	0.6675	1.3675			0.227	0.655	1.3275			0.275	0.6275	1.8575			168 h	0.264848	n.s.
	0.225	0.64	1.3			0.244	0.45	1.3825			0.25	0.65	1.6925
	0.211	0.535	1.3425			0.264	0.645	1.505			0.274	0.7875	1.74
V52	0.221	0.67	1.475		V52	0.233	0.7775	1.4025		V52	0.334	1.295	1.9025
	0.216	0.675	1.2075			0.282	0.64	1.2975			0.29	0.8625	1.8125
	0.219	0.6125	1.3			0.266	0.695	1.6			0.313	1.1625	1.7175
	0.191	0.655	1.53			0.28	0.5875	1.3825			0.309	0.925	2.0875
mean	0.233833	0.655417	1.45792		mean	0.259583	0.652708	1.39271		mean	0.293	0.87875	1.77083
sd	0.0280611	0.0491037	0.172379		sd	0.0182929	0.0999799	0.0962387		sd	0.025488	0.211608	0.140082
sem	0.00810054	0.014175	0.0497616		sem	0.00528069	0.0288617	0.0277817		sem	0.00735774	0.0610859	0.0404383

## Sheet: dry weight
HD	96 h	132 h	168 h		HD + 2x sucrose	96 h	132 h	168 h		HD + 2x EAA	96 h	132 h	168 h
V50	0.033	0.0825	0.2275		V50	0.04	0.08	0.2325		V50	0.038	0.1	0.26
	0.044	0.085	0.2625			0.039	0.0825	0.1975			0.039	0.1275	0.235
	0.033	0.09	0.265			0.042	0.095	0.23			0.041	0.1175	0.2425
	0.033	0.0875	0.29			0.045	0.0925	0.225			0.04	0.13	0.2875
V51	0.036	0.075	0.1975		V51	0.032	0.1125	0.29		V51	0.043	0.06	0.3025
	0.029	0.0825	0.295			0.034	0.0875	0.2125			0.039	0.08	0.3075
	0.032	0.0775	0.2			0.036	0.055	0.2375			0.034	0.0875	0.2825
	0.028	0.0675	0.22			0.04	0.0975	0.255			0.044	0.1025	0.28
V52	0.033	0.07	0.22		V52	0.029	0.0925	0.215		V52	0.042	0.165	0.3
	0.027	0.0825	0.175			0.037	0.075	0.1975			0.042	0.11	0.2975
	0.03	0.065	0.205			0.04	0.09	0.26			0.045	0.1575	0.28
	0.024	0.08	0.2475			0.041	0.075	0.2275			0.045	0.12	0.3475
mean	0.0318333	0.07875	0.23375		mean	0.0379167	0.08625	0.231667		mean	0.041	0.113125	0.285208
sd	0.00506024	0.00794155	0.0382055		sd	0.00452183	0.0143614	0.0266785		sd	0.00321926	0.0302851	0.0302914
sem	0.00146077	0.00229253	0.011029		sem	0.00130534	0.00414578	0.00770142		sem	0.00092932	0.00874256	0.00874436

## Sheet: TAG
HD	96 h	132 h	168 h		HD + 2x sucrose	96 h	132 h	168 h		HD + 2x EAA	96 h	132 h	168 h		T-Test	time point	p value	sign.
V50	9.23918	31.1346	69.4499		V50	10.3703	26.893	80.1245		V50	9.87258	28.0241	67.6119		HD vs HD + 2xEAA	96 h	1.08014e-05	***
	8.89985	30.7811	72.7725			11.4787	33.6795	80.69			10.5286	31.9829	69.3085			132 h	0.390024	n.s.
	8.26645	25.8326	85.1437			8.78674	30.7104	71.5707			10.5739	37.4969	69.3085			168 h	0.0316345	*
	8.67364	30.6397	79.4883			8.62839	21.5204	80.2659			10.1214	36.7193	67.3998		HD vs HD + 2xsucrose	96 h	0.000297066	***
V51	9.84905	39.3597	65.3923		V51	12.0874	22.4132	68.1326		V51	10.9105	36.1867	64.9596			132 h	0.203998	n.s.
	8.39526	39.5039	60.7771			11.5336	27.389	59.4791			9.52599	33.0138	69.3585			168 h	0.257496	n.s.
	9.24908	36.5473	55.8734			12.2259	27.6053	59.5512			9.8952	31.3552	60.705
	10.449	32.0042	51.5467			9.68752	28.1101	57.0994			10.3567	34.0234	71.9545
V52	7.93374	25.0093	46.7152		V52	10.2644	35.754	61.7867		V52	10.7721	28.5428	76.5697
	7.54145	25.8746	42.9653			9.94136	25.8025	60.3444			10.3336	30.4898	66.6182
	7.81836	24.2882	44.2633			10.9105	32.3648	53.4937			11.3259	29.0476	78.661
	9.01832	27.5332	41.1625			12.3413	24.8651	55.6571			11.5336	30.7062	80.2475
mean	8.77778	30.709	59.6292		mean	10.688	28.0923	65.6829		mean	10.4792	32.2991	70.2252
sd	0.854319	5.38591	14.9244		sd	1.28424	4.35157	10.1338		sd	0.594962	3.23211	5.74826
sem	0.246621	1.55478	4.3083		sem	0.370729	1.25619	2.92538		sem	0.171751	0.933031	1.65938

## Sheet: glycerol
HD	96 h	132 h	168 h		HD + 2x sucrose	96 h	132 h	168 h		HD + 2x EAA	96 h	132 h	168 h		T-Test	time point	p value	sign.
V50	1.299	4.39	10.2813		V50	1.3672	3.4231	5.8869		V50	1.616	4.7663	13.8575		HD vs HD + 2xEAA	96 h	0.610596	n.s.
	1.0912	5.0119	9.1938			1.282	3.8463	4.5813			1.3418	6.9288	14.0956			132 h	0.436341	n.s.
	1.28	3.5269	4.955			0.9648	4.255	5.6431			1.445	5.8656	10.2744			168 h	0.119647	n.s.
	1.2916	4.655	5.5231			0.8824	3.1806	5.5925			1.2442	6.9219	13.2869		HD vs HD + 2xsucrose	96 h	0.496216	n.s.
V51	0.7833	4.4056	4.3345		V51	0.7008	1.6951	3.5329		V51	0.8205	3.8071	8.0493			132 h	0.0115	*
	0.6968	4.3673	4.6101			0.5974	1.9266	2.9193			0.6148	3.1009	6.082			168 h	0.0507102	n.s.
	0.7782	3.8967	3.9274			0.7586	2.0114	3.9295			0.695	2.7093	6.5356
	0.8356	3.8502	4.4624			0.5418	2.284	3.0674			0.6417	4.3834	4.3653
V52	0.6423	2.266	4.1939		V52	0.6635	2.0916	3.2669		V52	0.8368	2.2289	4.2963
	0.5919	2.7565	5.2244			0.5899	2.2024	3.3119			0.7428	2.7524	3.6156
	0.5703	2.0245	3.7459			0.6565	1.9126	2.8287			0.7459	2.6551	3.5843
	0.7513	2.3093	3.9728			0.6748	1.4757	2.3343			0.6758	2.8	3.0284
mean	0.884292	3.62166	5.36872		mean	0.806642	2.52537	3.90789		mean	0.951692	4.07664	7.58927
sd	0.279055	1.03387	2.12104		sd	0.270651	0.910134	1.22291		sd	0.355528	1.69794	4.25076
sem	0.0805562	0.298453	0.612291		sem	0.0781301	0.262733	0.353023		sem	0.102632	0.490154	1.22709

## Sheet: glycogen
HD	96 h	132 h	168 h		HD + 2x sucrose	96 h	132 h	168 h		HD + 2x EAA	96 h	132 h	168 h		T-Test	time point	p value	sign.
V50	1.2025	2.77203	9.75855		V50	2.93986	4.59591	12.7972		V50	2.06157	4.25933	11.6972		HD vs HD + 2xEAA	96 h	0.00809681	**
	1.14109	2.99215	12.8526			2.59772	4.6588	12.7012			2.04944	4.79976	10.0844			132 h	0.632075	n.s.
	1.26952	2.89781	10.6384			2.01408	4.78459	11.7196			1.76685	5.86407	10.5645			168 h	0.0563553	n.s.
	1.1581	3.77831	11.5322			1.80276	3.62107	11.6395			2.01842	4.74692	9.69373		HD vs HD + 2xsucrose	96 h	0.00038458	***
V51	1.5717	5.92803	9.26607		V51	1.61935	3.64086	9.01799		V51	1.43328	3.97667	8.507			132 h	0.517228	n.s.
	1.3208	6.27267	8.4272			1.74818	4.30634	8.65275			1.42111	3.22008	10.6297			168 h	0.488903	n.s.
	1.38902	5.52542	7.45371			2.44559	3.89439	8.91016			1.58185	3.63203	8.05453
	1.70291	4.45345	6.85166			1.65205	4.36678	8.25701			1.58225	4.32942	10.6172
V52	1.37842	3.49989	9.30838		V52	1.76234	5.05431	9.04478		V52	1.52607	3.23889	12.8076
	1.47535	4.05579	6.75441			1.44264	5.40071	9.41497			1.98615	2.92982	12.5184
	1.61275	3.64261	10.8078			2.02339	4.89714	7.76594			1.61521	2.68614	13.1934
	1.83034	3.70057	10.0282			2.35244	3.36651	10.0269			1.43213	3.30372	13.2026
mean	1.42104	4.12656	9.47326		mean	2.03337	4.38228	9.99566		mean	1.70619	3.91557	10.9642
sd	0.221665	1.18632	1.87556		sd	0.455888	0.635526	1.75853		sd	0.256916	0.926495	1.74811
sem	0.0639893	0.342462	0.541427		sem	0.131603	0.18346	0.507644		sem	0.0741653	0.267456	0.504635

## Sheet: glucose
HD	96 h	132 h	168 h		HD + 2x sucrose	96 h	132 h	168 h		HD + 2x EAA	96 h	132 h	168 h		T-Test	time point	p value	sign.
V50	0.08706		1.06372		V50			0.823823		V50	0.163827	0.368021	2.64703		HD vs HD + 2xEAA	96 h	0.0264932	*
	0.148473		0.799833					0.919781			0.286653	0.487969	2.719			132 h	0.180351	n.s.
	0.140797		1.5675					0.39201			0.186857	0.775844	3.15081			168 h	0.000597561	***
	0.332713		1.71144					0.943771			0.186857	0.823823	2.57506		HD vs HD + 2xsucrose	96 h	0.723776	n.s.
V51	0.304144	1.0782	1.94688		V51	0.148802		1.58919		V51	0.17333	0.33726	2.10018			132 h	0.0375494	*
	0.124275	1.10375	1.74249			0.181506	0.209512	1.1804			0.0670437	0.28616	1.89578			168 h	0.323617	n.s.
	0.27144	0.975999	1.53809			0.17333	0.183962	1.46144			0.132451	0.31171	1.94688
	0.140627	0.567206	1.2315			0.116099	0.0817637	1.20595			0.0997472	0.388359	1.53809
V52	0.0343403	0.107313	1.2315		V52	0.124275	0.132863	1.46144		V52	0.737465	1.51254	6.8524
	0.0343403	0.0562142	0.9249			0.0670437	0.158413	1.46144			0.761992	2.02353	5.72822
	0.0261644	0.132863	1.0782			0.132451	0.0562142	1.46144			0.712937	1.99798	6.26476
	0.0670437	0.209512	0.848251			0.0833955	0.005115	0.95045			0.712937	1.71694	4.80844
mean	0.142618	0.528881	1.30702		mean	0.128363	0.118263	1.15426		mean	0.351841	0.919178	3.51889
sd	0.106604	0.461916	0.383825		sd	0.0400534	0.0735443	0.35688		sd	0.285467	0.692912	1.87482
sem	0.0307738	0.163312	0.110801		sem	0.014161	0.0260018	0.103022		sem	0.0824074	0.200026	0.541214

## Sheet: lactate
HD	96 h	132 h	168 h		HD + 2x sucrose	96 h	132 h	168 h		HD + 2x EAA	96 h	132 h	168 h		T-Test	time point	p value	sign.
V50	1.4668		2.81675		V50	1.55656		4.20575		V50	1.5352	3.3755	7.40225		HD vs HD + 2xEAA	96 h	0.0239865	*
	1.74472		3.383			1.31032		2.88275			1.41376	3.69275	6.85925			132 h	0.224773	n.s.
	1.29088		3.34775			1.48072		3.4145			2.51128	3.872	5.8715			168 h	0.0364518	*
	1.85848	3.26225	4.94225			1.42792	4.9625	3.6635			1.53952	3.70475	6.81725		HD vs HD + 2xsucrose	96 h	0.0857944	n.s.
V51	2.35772	11.9894	9.81363		V51	3.35852	5.72425	10.7519		V51	4.96664	11.9601	9.06325			132 h	0.166593	n.s.
	2.44736	12.2043	12.7713			5.14952	17.9721	10.6371			5.27912	20.2986	19.5753			168 h	0.512049	n.s.
	3.83984	12.211	12.2853			4.47668	13.0975	11.6305			4.5044	10.6281	10.2209
	3.77828	10.8509	11.8049			5.90048	9.69325	9.16337			3.44204	8.5705	10.9139
V52	2.98124	6.91563	11.527		V52	4.8914	11.9455	5.46775		V52	5.38064	14.5263	42.127
	2.9528	8.79775	13.2921			8.70344	16.2543	18.0903			9.46448	35.2926	35.7933
	3.96188	10.4234	13.2561			4.30172	15.1608	9.22188			7.4906	28.582	41.6252
	2.978	5.60163	12.6992			4.15016	11.3999	8.43887			8.17316	20.0489	35.377
mean	2.63817	9.13957	9.32827		mean	3.89229	11.8011	8.13068		mean	4.64174	13.7127	19.3038
sd	0.931117	3.23355	4.33857		sd	2.22854	4.46093	4.46381		sd	2.70681	10.5065	14.8938
sem	0.26879	1.07785	1.25244		sem	0.643325	1.48698	1.28859		sem	0.781387	3.03297	4.29947

## Sheet: protein
HD	96 h	132 h	168 h		HD + 2x sucrose	96 h	132 h	168 h		HD + 2x EAA	96 h	132 h	168 h		T-Test	time point	p value	sign.
V50	15.3431	36.502	68.7291		V50	16.3069	27.7073	65.5967		V50	17.6369	35.8996	73.0059		HD vs HD + 2xEAA	96 h	0.000215119	***
	13.6468	37.8875	66.9219			17.0586	33.6708	68.1869			16.4225	41.1403	70.3555			132 h	0.103098	n.s.
	13.242	31.5625	79.4513			14.3407	31.7432	64.392			16.9237	47.8869	73.1866			168 h	0.00425509	**
	14.0709	39.032	72.8855			14.4178	24.0931	68.2472			16.1912	47.6459	66.1991		HD vs HD + 2xsucrose	96 h	0.903	n.s.
V51	14.3873	43.1583	63.0969		V51	12.7504	23.3941	52.4009		V51	16.8613	39.4379	62.9806			132 h	0.000684366	***
	12.3969	42.1701	57.4001			11.9319	30.1953	54.5517			14.6291	34.6713	66.2359			168 h	0.480065	n.s.
	14.0339	37.7522	53.5054			14.2013	30.6022	50.4245			15.0383	36.0664	61.2948
	13.9223	34.9619	49.3782			11.1134	25.1961	51.0058			15.3732	36.7058	65.9452
V52	12.5829	28.5676	55.0749		V52	12.5457	32.1136	62.1668		V52	13.9037	36.3571	76.9318
	11.3738	30.7766	51.0058			11.2808	26.5912	56.005			14.4617	35.8339	77.2806
	13.1038	29.4396	55.133			13.3084	30.4278	47.6343			15.243	34.8457	79.6058
	15.615	31.416	50.7733			15.429	24.9054	52.0521			16.9357	36.6477	85.7675
mean	13.6432	35.2688	60.2796		mean	13.7237	28.3867	57.722		mean	15.8017	38.5949	71.5658
sd	1.20695	4.92044	9.7835		sd	1.91389	3.50025	7.50837		sd	1.18416	4.65689	7.39747
sem	0.348416	1.42041	2.82425		sem	0.552492	1.01044	2.16748		sem	0.341837	1.34433	2.13547

## Sheet: area
HD	96 h	132 h	168 h		HD + 2x sucrose	96 h	132 h	168 h		HD + 2x EAA	96 h	132 h	168 h
V50	1.14509		2.70161		V50	1.07981	1.47095	2.271		V50	1.03438	1.95422	3.06163
	1.04137	1.4926	2.59464			1.12024	1.58703	2.54228			1.28387	1.42355	3.28328
	1.09617	1.59704	2.84433			0.862433	1.16838	2.72787			1.20484	2.43778	3.20209
	0.992427	1.60613	3.35098			0.889316	1.49869	2.57879			1.20662	2.55514	3.0927
	1.06828	1.9367	3.16594			0.800078	1.76897	2.11549			0.988463	2.38162	2.65293
	1.10796	1.87883	3.00408			1.28671	2.11271	2.17154			1.22791	2.0893	3.86486
	1.07819	1.49734	2.48493			1.18652	1.42531	2.28231			1.1215	1.9161	3.26948
	1.3281	1.85681	2.61157			0.923505	1.49252	2.76764			1.16572	2.23354	3.75754
	1.10189	1.48564	3.50061			0.853427	1.92652	2.45448			1.19907	2.17462	4.32943
	0.969178	1.5455	3.23114			0.835076	1.59384	3.03698			1.13861	2.43626	4.33069
	1.05049	1.69375	2.99578			0.856984	1.17204	3.17084			1.02596	1.95973	3.77414
	1.21758	1.88216	3.1343			1.12135	2.00872	2.97937			1.24829	1.95434	3.45397
	1.1361	1.77585	2.61541			1.11532	1.95708	3.08037			1.08578	2.01586	3.50272
	1.33118	1.95377	2.63877			1.02674	1.91004	2.88952			1.08055	1.7729	2.46473
	1.34968	1.70093	3.84437			1.09972	1.75418	3.1372			1.16895	1.82416	3.58094
	1.09883	1.94446	2.74957			1.08826	2.48135	2.84849			1.37995	1.71978	3.42244
	1.58796	2.06484	3.15065			0.991621	1.62757	3.17358			0.97786	1.94858	3.34353
	1.14069	2.00066	3.24221			0.970233	1.6597	2.55397			1.08092	1.88466	2.7813
	0.960114	1.73325	2.98733			0.66299	1.42074	2.2731			0.961074	1.94187	3.93911
	1.12216	2.05618	2.90489			0.896994	2.01291	2.56937			1.31751	1.58944	2.9021
V51	0.869082	2.28007	2.40472		V51	0.788772	1.894	2.84242		V51	0.927569	2.08966	3.39956
	0.970091	2.93917	2.55931			1.0307	1.63497	3.4587			0.994511	2.22244	3.18442
	1.27794	2.22805	1.98467			1.16702	1.65352	2.61941			1.05631	2.94776	3.0505
	0.957155	1.87699	2.52819			0.823249	1.44924	2.27822			1.0305	1.97172	2.91575
	1.30561	2.20061	1.98351			0.789149	1.57628	3.00863			1.25761	1.66534	3.19339
	0.959438	1.94787	2.46864			0.971397	1.83459	2.477			0.810149	2.62993	2.80169
	0.75784	2.8151	2.91102			1.06759	0.946809	2.66988			1.14324	2.28709	3.82279
	0.763896	1.80019	2.64686			1.05438	1.29181	2.20978			1.45216	1.70421	3.376
	0.826439	2.53003	2.71839			0.731167	2.23257	2.61505			0.801389	1.65413	3.68259
	0.927348	2.28864	2.67083			0.772161	1.79472	2.72012			0.828562	2.41526	3.29637
	0.91681	2.20897	2.17816			0.973357	2.12291	2.39903			1.14704	1.97137	3.08343
	0.897213	2.22777	2.54894			0.750599	1.71172	2.31664			0.89157	1.87147	3.25459
	1.15554	2.46818	3.05441			0.886856	1.46111	2.82993			0.787179	1.94292	3.05152
	0.992813	1.84318	3.16117			1.09352	1.66545	2.95431			0.951463	1.8411	3.38595
	0.900474	2.68871	3.06622			1.13402	1.73742	2.81295			0.818694	2.28101	3.76232
	0.784356	1.97112	2.59187			1.22298	1.98437	3.62638			0.878946	2.06759	3.19844
	1.01212	1.52937	2.0176			0.881705	1.5053	2.55622			0.768052	1.96071	2.53041
	0.942087	1.82158	2.29229			1.05199	1.74305	2.1803			1.10274	1.78448	2.81405
	0.751781	1.82818	2.93878			0.806513	1.77734	2.67359			1.13807	1.54699	2.59779
	0.866737	2.40866	2.73472			0.763871	1.53206	2.08303			1.13466	1.93891	3.17935
	0.903329	2.09454	3.11365			0.979593	1.79377	2.76116			0.763726	2.32812	3.27213
	0.929836	1.63741	3.37892			1.0338	1.78277	2.41294			0.79229	2.02478	3.52522
	1.01249	1.68407	3.1852			1.18806	1.36162	2.5356			0.83222	1.70839	2.93591
	1.02641	2.42652	2.51316			1.02943	1.74916	2.8292			1.27062	2.24695	3.18592
	0.632485	2.10764	2.14751			0.919991	1.84702	2.55504			1.02958	1.67382	3.02509
	0.850513	2.14383	2.35732			1.20444	1.75529	2.90899			1.06088	1.80838	3.04287
	1.21713	1.67247	2.13275			0.815504	1.85983	2.29559			0.966802	1.2961	2.97547
	0.764003	2.12555	3.12731			1.00053		2.46534			0.93377	1.56154	3.02076
	1.07498	2.31723	3.12376			0.834941		2.43508			1.14167	1.79684	2.99324
	0.691902	2.09055	2.74369			0.804195		2.60422			1.13097	1.96243	3.08973
V52	1.11251	1.52013	2.33028		V52	1.14421	1.69698	2.3607		V52	0.962612	1.70793	2.95169
	1.01709	2.12074	2.55795			1.0909	1.85514	2.96361			1.11355	1.7281	3.85793
	0.922186	1.40503	2.03805			0.957119	1.78777	2.87571			0.899172	1.52091	3.51293
	0.977354	2.01789	2.73247			0.994237	1.42764	2.47185			0.986326	1.8292	3.13076
	0.927991	2.53716	2.51093			0.957539	1.33484	3.0644			1.61658	2.35989	4.42747
	0.914672	1.81505	2.01394			1.12011	1.45817	3.06678			1.23115	1.29195	3.07258
	1.21366	1.95212	2.53955			0.729532	1.37668	2.9833			1.06076	1.36958	3.18122
	1.21664	1.74956	2.89861			0.920986	1.22575	2.80069			1.43585	2.21519	3.93069
	1.11841	1.75447	2.37496			1.01688	1.6732	2.6626			1.17613	1.82328	4.38981
	1.24526	1.55418	2.78207			0.834189	1.50828	2.99318			1.07362	1.99921	4.33633
	1.20077	1.49705	2.19368			0.972926	1.96147	1.85499			0.964113	1.64299	3.73511
	1.17745	1.81469	3.0774			1.13007	1.68144	2.67264			1.05198	1.89301	3.06783
	0.874011	1.79399	2.19531			1.07433	1.62097	3.02723			0.920646	1.5841	3.1263
	0.984001	1.57641	2.35423			0.835268	1.34782	2.9523			1.09461	1.79321	2.88424
	1.10373	1.71524	2.97283			1.05113	1.20783	2.07147			1.16667	1.45856	3.76183
	1.07855	1.55673	2.7592			0.723877	1.3502	3.28349			1.21081	1.64459	3.02923
	1.10383	1.84002	2.51186			1.00619	1.78262	2.65601			1.10035	1.94922	3.64364
	0.866078	1.55689	3.08316			0.945694	1.68762	3.09096			1.06512	1.93068	3.57591
	1.01076	1.5574	3.12613			0.934693	1.95192	2.58973			1.03327	1.59511	3.59924
	0.991633	1.9384	1.9405			1.11564	2.12239	2.83445			0.973831	1.58386	2.71178
		2.12878	2.7683			1.1909	1.98922	2.41051			1.4473	1.77826	3.87356
		1.86622	3.00636			1.17156	1.58869	2.69138			0.993716	1.88996	3.71332
		1.79256	2.57589			1.06797	1.57767	3.47792			1.09217	1.34864	3.21442
		2.06808	1.97016			0.910322	1.43377	2.91378			0.874195	1.75659	3.56183
		1.5606	2.22222			1.35256	1.32663	2.9717			1.18545	1.91025	3.41923
		1.6734	2.11345			0.926529	1.53738	3.22633			1.27404	1.56632	3.21603
		1.855	2.07535			1.08458	1.07331	3.25376			1.10779	1.56923	3.15571
		1.59856	2.64503			1.02461	1.48357	2.5773			1.19954	1.68192	3.31083
		1.67677	3.05406			0.803189	1.57781	2.72327			0.82525	2.04435	3.25497
		1.40555	2.68639			1.02306	1.241	3.04809			1.08101	1.65877	3.55992
# samples	70	79	80		# samples	80	77	80		# samples	80	80	80
mean	1.0274	1.9089	2.68934		mean	0.97937	1.64462	2.71661		mean	1.07448	1.89425	3.33579
sd	0.172133	0.331653	0.413494		sd	0.147134	0.281491	0.35384		sd	0.171956	0.317393	0.432921
sem	0.0205739	0.0373139	0.0462301		sem	0.0164501	0.0320788	0.0395605		sem	0.0192252	0.0354856	0.0484021

## Sheet: length
HD	96 h	132 h	168 h		HD + 2x sucrose	96 h	132 h	168 h		HD + 2x EAA	96 h	132 h	168 h
V50	2.64718		4.38462		V50	2.58862	3.19022	4.01889		V50	2.39898	3.53641	4.41514
	2.71094	2.88823	4.32957			2.77286	3.23716	4.26806			2.91363	3.04922	4.7752
	2.53109	3.13019	4.56622			2.425	2.75774	4.23229			3.00131	3.96282	4.44021
	2.64874	3.13084	4.64509			2.16758	3.40757	4.09297			2.78471	4.33708	4.54808
	2.83301	3.48638	4.45008			2.40391	3.38873	3.66357			2.62503	3.63353	4.2698
	2.95335	3.35297	4.06405			2.83065	3.62059	4.16261			2.89054	3.75795	5.2086
	2.71374	2.90125	3.94183			2.61118	3.25724	4.10943			2.61433	3.5468	4.67195
	2.90116	3.36263	4.58062			2.51335	3.17838	4.20992			2.73376	3.70504	4.52787
	2.7902	3.05339	4.49125			2.49114	3.82948	4.28817			2.63784	3.50965	5.11471
	2.64908	2.91045	4.4909			2.29995	3.5161	4.47656			2.5608	4.05572	4.76657
	2.84009	3.2343	4.36168			2.35483	2.92482	4.55791			2.40134	3.57612	4.60741
	2.95179	3.4084	4.38236			2.64951	3.42407	4.50991			2.82883	3.68136	4.56186
	2.92342	3.61266	4.07407			2.57022	3.73012	4.3109			2.49625	3.64682	4.51934
	3.00131	3.69632	3.92459			2.64514	3.7246	4.2113			2.54897	3.48095	4.0989
	2.89836	3.16593	4.9678			2.89978	3.25752	4.6794			2.68534	3.63749	4.4232
	2.75937	3.77509	4.2994			2.66283	4.05064	4.3415			2.8945	3.57184	4.42826
	3.11085	3.64442	4.31964			2.6025	3.24949	4.78029			2.50622	3.58554	4.47659
	2.67632	3.63873	4.79957			2.37571	3.16756	4.14806			2.81594	3.65355	4.27808
	2.50658	3.56146	4.03103			2.14557	2.867	4.16582			2.51145	3.6192	4.74732
	2.73587	3.78404	4.41744			2.48618	3.56333	4.00726			2.71852	3.39358	3.94473
V51	2.40691	3.87084	4.02247		V51	2.02879	3.40474	4.51319		V51	2.53642	3.46447	4.42361
	2.6	4.2206	3.94721			2.57901	3.22705	4.58222			2.6393	3.9585	4.74244
	2.63104	4.04794	3.80005			2.57457	3.34356	4.08432			2.58758	4.26154	4.57885
	2.58758	3.64428	3.82891			2.31311	3.034	4.0034			2.50658	3.40021	4.57053
	2.669	3.95687	3.78173			2.1903	3.13343	4.53848			2.91164	3.19907	4.35705
	2.32776	3.77366	4.15135			2.48323	3.39642	3.93967			2.21709	3.96992	4.26085
	2.19891	4.54049	4.36628			2.47316	2.17853	4.35268			2.72334	3.97371	4.93291
	2.04216	3.49952	4.21008			2.3705	2.62768	4.14086			2.93785	3.45041	4.63266
	2.2598	4.25203	4.20595			2.13981	3.64625	4.1195			2.18625	2.86928	4.86663
	2.47946	3.89138	4.0411			2.3698	3.5072	4.15828			2.35237	3.74444	4.44918
	2.47112	3.77178	4.09297			2.30648	3.92181	3.91041			2.59061	3.64555	4.40009
	2.29773	3.68719	4.22082			2.26513	3.29833	3.69889			2.28834	3.40005	4.54762
	2.53607	3.63661	4.63389			2.07945	2.89903	4.14071			2.36246	3.48047	4.5139
	2.46167	3.25219	4.40245			2.64281	3.16545	4.32342			2.38203	3.40923	4.38286
	2.29342	4.28106	4.48236			2.49279	3.35976	4.28337			2.2666	3.59582	4.83367
	2.40995	3.52034	4.42387			2.85936	3.56568	5.03119			2.36311	3.49956	4.16014
	2.58536	2.98442	3.72967			2.45997	3.01882	4.31177			2.24934	3.16577	4.20861
	2.48138	3.53612	3.92551			2.52463	3.25586	3.80766			2.5628	3.17616	4.33898
	2.10341	3.43464	4.41855			2.37159	3.40697	3.92928			2.82651	2.87417	3.99884
	2.4187	4.23132	4.05347			2.09516	3.24097	3.5323			2.61078	3.34652	4.53281
	2.54155	3.44145	4.4363			2.4824	3.28242	4.39224			2.23258	3.55119	4.32136
	2.50395	3.44586	4.46234			2.24184	3.16122	4.04835			2.29441	3.59964	4.49834
	2.45273	3.47429	4.43757			2.55657	2.66934	4.00401			2.32559	3.15409	4.55802
	2.36201	3.93209	4.27775			2.53063	3.36094	4.23247			2.87251	3.57889	4.7207
	2.03683	3.54303	3.97717			2.27595	3.43932	4.16548			2.44592	3.14015	4.23274
	2.16518	3.49555	4.18556			2.70024	3.45291	4.41436			2.3145	3.201	4.41351
	2.5257	3.15095	3.70851			2.3096	3.30117	3.71419			2.35854	2.74901	4.54072
	1.95237	3.78268	4.32794			2.35854		4.06838			2.0863	2.88283	4.53298
	2.17609	3.50866	4.29476			2.0565		3.73835			2.57362	3.25689	4.13013
	2.18197	3.38428	4.30168			2.05074		4.1325			2.41836	3.19614	4.36958
V52	2.64845	3.0477	3.92318		V52	2.61255	3.39157	3.85969		V52	2.43746	3.2879	3.90672
	2.61859	3.80303	4.08857			2.62609	3.33914	4.4239			2.54889	3.54629	5.21669
	2.50457	2.90629	3.70615			2.27017	3.52939	3.8855			2.36975	3.31815	4.59598
	2.58517	3.54484	4.44762			2.54539	3.07944	4.11741			2.39859	3.49368	4.28012
	2.47512	4.37828	4.18092			2.37429	2.70067	4.64315			3.04614	3.84955	5.03865
	2.30035	3.54466	3.89019			2.59929	2.89876	4.71666			2.63703	2.8937	4.48993
	2.86222	3.53012	4.30383			2.24645	2.83315	4.54785			2.33742	2.96197	4.70957
	2.51678	3.21095	4.1816			2.40416	2.89463	4.06462			2.9275	3.45197	4.35425
	2.7148	3.51449	4.05657			2.62409	3.17923	4.02299			2.65326	3.52224	5.02324
	2.72231	3.02495	4.33708			2.17318	3.356	4.02807			2.56691	3.61789	4.91993
	2.72603	3.11383	3.76629			2.56043	3.51917	3.61009			2.4277	3.52534	4.52599
	2.79334	3.54858	4.00077			2.65831	3.23907	3.99614			2.59544	3.51277	4.44154
	2.42685	3.49662	3.94081			2.71918	3.27221	4.41418			2.51181	3.25262	4.3396
	2.27739	3.1719	3.70278			2.12862	2.81936	3.89208			2.59756	3.40871	4.29072
	2.59887	3.19364	4.18618			2.36954	3.03336	3.81387			2.64883	3.13014	4.71315
	2.42385	2.92658	3.97011			2.27731	2.52315	4.59408			2.45842	3.35761	4.37972
	2.59422	3.11932	3.74471			2.68997	3.26671	4.19723			2.50899	3.57875	4.1589
	2.37729	3.19344	4.4915			2.45267	3.15861	4.42224			2.50914	3.76332	4.23104
	2.47953	3.29794	4.30078			2.4888	3.50701	3.97616			2.56233	3.48778	4.33622
	2.45071	3.57515	3.53954			2.69259	3.72108	4.44392			2.36285	3.19425	3.77611
		3.77345	4.54445			2.80497	4.08186	3.62144			2.8803	3.46213	4.87247
		3.52939	4.34227			2.62338	3.23267	3.76834			2.53127	3.5113	4.59847
		3.48479	3.9584			2.57183	3.2047	4.7656			2.44973	3.16577	4.31258
		3.70559	3.29825			2.26041	3.01631	4.15113			2.34754	3.5157	4.82728
		3.15274	3.61607			2.81002	2.9473	4.1422			2.66766	3.46035	4.5178
		3.23231	3.74444			2.24926	3.06667	4.2174			2.81749	3.23716	4.38404
		3.3007	3.51624			2.71752	2.87734	4.57053			2.49908	3.23899	4.38536
		3.26848	3.80303			2.58755	2.99371	4.29599			2.50536	3.34933	4.40473
		2.9452	4.164			2.14132	3.02181	4.40569			2.21535	3.41172	4.07407
		2.75209	3.73698			2.42641	2.90337	4.06585			2.51161	3.15046	4.5552
# samples	70	79	80		# samples	80	77	80		# samples	80	80	80
mean	2.54341	3.48376	4.15192		mean	2.45481	3.237	4.19026		mean	2.55154	3.45991	4.49418
sd	0.245292	0.37667	0.31841		sd	0.211721	0.337444	0.300614		sd	0.212451	0.301448	0.28175
sem	0.0293179	0.0423787	0.0355993		sem	0.0236711	0.0384554	0.0336097		sem	0.0237528	0.033703	0.0315006

[truncated: 1 more sheets: width]
