# Supplementary material for: FlySilico: Flux balance modeling of Drosophila larval growth and resource allocation
Source: Sci Rep. 2019 Nov 20;9:17156. doi: 10.1038/s41598-019-53532-4 (PMC6868164; doi:10.1038/s41598-019-53532-4)
Supplement: Supplementary file 6 — Dataset 5 [file 41598_2019_53532_MOESM6_ESM.zip › FlySilico/Experiments/experiment_GCMS/2017-10_Larval_composition.xlsx]

## Sheet: sheet 1
raw data	96 h	132 h	168 h		data [mg]	96 h	132 h	168 h
wet weight [mg]	0.35	0.94	1.88		wet weight	0.35	0.94	1.88
dry weight [mg]	0.32	0.85	1.6		dry weight	0.32	0.85	1.6
water [mg]	0.03	0.09	0.28		water	0.03	0.09	0.28
Protein [µg]	16.77	27.78	64.8		Protein	0.01677	0.02778	0.0648
TAG [µg]	10.234	24.422	70.03		TAG	0.010234	0.024422	0.07003
Glycerol [nmol]	1.62	5.58	5.66		Glycerol	0.000149192	0.000513884	0.000521251
Glucose [µg]	0.14	0.45	2.09		Glucose	0.00014	0.00045	0.00209
Glycogen [µg]	1.52	3.41	7.88		Glycogen	0.00152	0.00341	0.00788
Lactate [nmol]	3.41	9.5	9.75		Lactate	0.000303727	0.00084616	0.000868428
					sum	0.0591169	0.147422	0.42619
*per animal					?	0.290883	0.792578	1.45381
					metabolites	0.0291169	0.057422	0.14619
molecular wieght						0.076336	0.225938	0.4192
Gycerol	92.0938	g/mol
Lactate	89.0695	g/mol
