# Supplementary material for: FlySilico: Flux balance modeling of Drosophila larval growth and resource allocation
Source: Sci Rep. 2019 Nov 20;9:17156. doi: 10.1038/s41598-019-53532-4 (PMC6868164; doi:10.1038/s41598-019-53532-4)
Supplement: Supplementary file 6 — Dataset 5 [file 41598_2019_53532_MOESM6_ESM.zip › FlySilico/Experiments/experiment_GCMS/2017-10_weights.xlsx]

## Sheet: Sammelliste_basal
HD (basal)
GC-MS (Chloroform/ Methanol extraction)	#	stadium	# animals		weight [g] (Tube)	weight [g] (+ larvae)	wet weight [mg]	wet weight/animal [mg]
	LJ_1	96 h	25		1.0273	1.0368	9.5	0.38
	LJ_2	96 h	25		1.0369	1.0452	8.3	0.332
	LJ_3	96 h	25		1.0207	1.0293	8.6	0.344
	LJ_4	96 h	25		1.027	1.0347	7.7	0.308
	LJ_5	132 h	8		1.0131	1.0181	5	0.625
	LJ_6	132 h	8		1.0217	1.0262	4.5	0.5625
	LJ_7	132 h	8		1.0242	1.0296	5.4	0.675
	LJ_8	132 h	8		1.0375	1.0438	6.3	0.7875
	LJ_9	168 h	8		1.0288	1.0423	13.5	1.6875
	LJ_10	168 h	8		1.0385	1.0536	15.1	1.8875
	LJ_11	168 h	8		1.034	1.0486	14.6	1.825
	LJ_12	168 h	8		1.0211	1.0357	14.6	1.825
	LJ_13	Blank	-		-	-	-	-
	> collect in 1.5 ml reaction tubes
TAG, Protein, Glucose, Glycogen, Lactate, Glycerol (1 mL Homogenat)	#	stadium	# animals		weight [g] (Tube)	weight [g] (+ larvae)	wet weight [mg]	wet weight/animal [mg]
	1-1	96 h	25		1.5324	1.5405	8.1	0.324
	1-2	96 h	25		1.5226	1.5305	7.9	0.316
	1-3	96 h	25		1.5542	1.5621	7.9	0.316
	1-4	96 h	25		1.556	1.5645	8.5	0.34
	1-5	132 h	8		1.5199	1.5247	4.8	0.6
	1-6	132 h	8		1.5469	1.5527	5.8	0.725
	1-7	132 h	8		1.5508	1.556	5.2	0.65
	1-8	132 h	8		1.5507	1.5604	9.7	1.2125
	1-9	168 h	8		1.5523	1.5639	11.6	1.45
	1-10	168 h	8		1.517	1.53	13	1.625
	1-11	168 h	8		1.5551	1.5687	13.6	1.7
	1-12	168 h	8		1.5504	1.5673	16.9	2.1125
	> collect in screw-cap tubes
dry weight measurements	#	stadium	# animals		weight [g] (Tube)	weight [g] (+ larvae)	wet weight [mg]	weight [g] (dry) 20-24 h	weight [g] (dry) 32-36 h	weight [g] (dry) 44-48 h	weight [g] (dry) 70-72 h	weight [g] (dry) 96 h	dry weight [mg] 20-24 h	dry weight [mg] 32-36 h	dry weight [mg] 44-48 h	dry weight [mg] 70-72 h	dry weight [mg] 96 h
	1-1	96 h	40		1.0192	1.0331	13.9	1.0204	1.02	1.0204	1.0204	1.0201	12.7	13.1	12.7	12.7	13
	1-2	96 h	40		1.0256	1.0401	14.5	1.0268	1.0269	1.0264	1.0271	1.0266	13.3	13.2	13.7	13	13.5
	1-3	96 h	40		1.0312	1.0463	15.1	1.033	1.0326	1.0324	1.033	1.0326	13.3	13.7	13.9	13.3	13.7
	1-4	96 h	40		1.0209	1.0333	12.4	1.0223	1.0221	1.0223	1.0223	1.0222	11	11.2	11	11	11.1
	1-5	132 h	15		1.0136	1.0261	12.5	1.0152	1.0142	1.0144	1.0147	-	10.9	11.9	11.7	11.4	-
	1-6	132 h	15		1.0307	1.0442	13.5	1.0324	1.0323	1.0316	1.032	-	11.8	11.9	12.6	12.2	-
	1-7	132 h	15		1.0243	1.0391	14.8	1.0262	1.026	1.0252	1.026	-	12.9	13.1	13.9	13.1	-
	1-8	132 h	15		1.0296	1.045	15.4	1.0309	1.031	1.0314	1.0312	-	14.1	14	13.6	13.8	-
	1-9	168 h	15		1.0262	1.0535	27.3	1.0304	1.0305	-	-	-	23.1	23	-	-	-
	1-10	168 h	15		1.007	1.035	28	1.011	1.0112	-	-	-	24	23.8	-	-	-
	1-11	168 h	15		1.0281	1.0565	28.4	1.0321	1.0321	-	-	-	24.4	24.4	-	-	-
	1-12	168 h	15		1.0262	1.055	28.8	1.0301	1.0303	-	-	-	24.9	24.7	-	-	-
	> collect in 1.5 ml reaction tubes

## Sheet: Sammmelliste_perturb
HD + 2x sucrose
TAG, Protein, Glucose, Glycogen, Lactate, Glycerol (1 mL Homogenat)	#	stadium	# animals		weight [g] (Tube)	weight [g] (+ larvae)	wet weight [mg]	wet weight/animal [mg]
	2-1	96 h	25		1.546	1.5551	9.1	0.364
	2-2	96 h	25		1.5545	1.5613	6.8	0.272
	2-3	96 h	25		1.5566	1.5643	7.7	0.308
	2-4	96 h	25		1.5541	1.5612	7.1	0.284
	2-5	132 h	8		1.5512	1.5575	6.3	0.7875
	2-6	132 h	8		1.5177	1.5233	5.6	0.7
	2-7	132 h	8		1.5442	1.5514	7.2	0.9
	2-8	132 h	8		1.5196	1.5267	7.1	0.8875
	2-9	168 h	8		1.5538	1.5647	10.9	1.3625
	2-10	168 h	8		1.5592	1.5704	11.2	1.4
	2-11	168 h	8		1.5531	1.5666	13.5	1.6875
	2-12	168 h	8		1.5269	1.5381	11.2	1.4
	> collect in screw-cap tubes
dry weight measurements	#	stadium	# animals		weight [g] (Tube)	weight [g] (+ larvae)	wet weight [mg]	weight [g] (dry) 20-24 h	weight [g] (dry) 32-36 h	weight [g] (dry) 44-48 h	weight [g] (dry) 70-72 h	weight [g] (dry) 96 h	dry weight [mg] 20-24 h	dry weight [mg] 32-36 h	dry weight [mg] 44-48 h	dry weight [mg] 70-72 h	dry weight [mg] 96 h
	2-1	96 h	40		1.0214	1.0325	11.1	1.0224	1.0228	1.0221	1.0225	1.0226	10.1	9.7	10.4	10	9.9
	2-2	96 h	40		1.026	1.039	13	1.0279	1.0276	1.0273	1.0279	1.0275	11.1	11.4	11.7	11.1	11.5
	2-3	96 h	40		1.0292	1.0392	10	1.0309	1.0309	1.0306	1.0305	1.0306	8.3	8.3	8.6	8.7	8.6
	2-4	96 h	40		1.025	1.035	10	1.0265	1.0262	1.0258	1.0261	1.026	8.5	8.8	9.2	8.9	9
	2-5	132 h	15		1.028	1.0434	15.4	1.0303	1.0301	1.0302	1.03	-	13.1	13.3	13.2	13.4	-
	2-6	132 h	15		1.0135	1.0297	16.2	1.0152	1.0156	1.0153	1.0154	-	14.5	14.1	14.4	14.3	-
	2-7	132 h	15		1.0211	1.0375	16.4	1.0232	1.0232	1.0234	1.023	-	14.3	14.3	14.1	14.5	-
	2-8	132 h	15		1.0307	1.0443	13.6	1.0322	1.0321	1.0322	1.0324	-	12.1	12.2	12.1	11.9	-
	2-9	168 h	15		1.0283	1.0507	22.4	1.032	1.0322	-	-	-	18.7	18.5	-	-	-
	2-10	168 h	15		1.02	1.0412	21.2	1.0232	1.0229	-	-	-	18	18.3	-	-	-
	2-11	168 h	15		1.0289	1.0563	27.4	1.034	1.0341	-	-	-	22.3	22.2	-	-	-
	2-12	168 h	15		1.0256	1.0514	25.8	1.0307	1.0305	-	-	-	20.7	20.9	-	-	-
	> collect in 1.5 ml reaction tubes
HD + 2x EAA
TAG, Protein, Glucose, Glycogen, Lactate, Glycerol (1 mL Homogenat)	#	stadium	# animals		weight [g] (Tube)	weight [g] (+ larvae)	wet weight [mg]	wet weight/animal [mg]
	3-1	96 h	25		1.5175	1.5288	11.3	0.452
	3-2	96 h	25		1.5211	1.5365	15.4	0.616
	3-3	96 h	25		1.5507	1.5621	11.4	0.456
	3-4	96 h	25		1.5548	1.5655	10.7	0.428
	3-5	132 h	8		1.5428	1.5569	14.1	1.7625
	3-6	132 h	8		1.5192	1.5297	10.5	1.3125
	3-7	132 h	8		1.5445	1.5583	13.8	1.725
	3-8	132 h	8		1.552	1.5643	12.3	1.5375
	3-9	168 h	8		1.5524	1.5658	13.4	1.675
	3-10	168 h	8		1.5209	1.5343	13.4	1.675
	3-11	168 h	8		1.5316	1.547	15.4	1.925
	3-12	168 h	8		1.5468	1.5622	15.4	1.925
	> collect in screw-cap tubes
dry weight measurements	#	stadium	# animals		weight [g] (- larvae)	weight [g] (+ larvae)	wet weight [mg]	weight [g] (dry)	dry weight [mg]
	3-1	96 h
	3-2	96 h
	3-3	96 h
	3-4	96 h
	3-5	132 h
	3-6	132 h
	3-7	132 h
	3-8	132 h
	3-9	168 h
	3-10	168 h
	3-11	168 h
	3-12	168 h
	> collect in 1.5 ml reaction tubes

## Sheet: only wet weight
HD (basal)
GC-MS (Chloroform/ Methanol extraction)	#	stadium	# animals		weight [g] (Tube)	weight [g] (+ larvae)	wet weight [mg]	wet weight/animal [mg]
	LJ_1	96 h	25		1.0273	1.0368	9.5	0.38
	LJ_2	96 h	25		1.0369	1.0452	8.3	0.332
	LJ_3	96 h	25		1.0207	1.0293	8.6	0.344
	LJ_4	96 h	25		1.027	1.0347	7.7	0.308
	LJ_5	132 h	8		1.0131	1.0181	5	0.625
	LJ_6	132 h	8		1.0217	1.0262	4.5	0.5625
	LJ_7	132 h	8		1.0242	1.0296	5.4	0.675
	LJ_8	132 h	8		1.0375	1.0438	6.3	0.7875
	LJ_9	168 h	8		1.0288	1.0423	13.5	1.6875
	LJ_10	168 h	8		1.0385	1.0536	15.1	1.8875
	LJ_11	168 h	8		1.034	1.0486	14.6	1.825
	LJ_12	168 h	8		1.0211	1.0357	14.6	1.825
	LJ_13	Blank	-		-	-	-	-
TAG, Protein, Glucose, Glycogen, Lactate, Glycerol (1 mL Homogenat)	#	stadium	# animals		weight [g] (Tube)	weight [g] (+ larvae)	wet weight [mg]	wet weight/animal [mg]
	1-1	96 h	25		1.5324	1.5405	8.1	0.324
	1-2	96 h	25		1.5226	1.5305	7.9	0.316
	1-3	96 h	25		1.5542	1.5621	7.9	0.316
	1-4	96 h	25		1.556	1.5645	8.5	0.34
	1-5	132 h	8		1.5199	1.5247	4.8	0.6
	1-6	132 h	8		1.5469	1.5527	5.8	0.725
	1-7	132 h	8		1.5508	1.556	5.2	0.65
	1-8	132 h	8		1.5507	1.5604	9.7	1.2125
	1-9	168 h	8		1.5523	1.5639	11.6	1.45
	1-10	168 h	8		1.517	1.53	13	1.625
	1-11	168 h	8		1.5551	1.5687	13.6	1.7
	1-12	168 h	8		1.5504	1.5673	16.9	2.1125
dry weight measurements	#	stadium	# animals		weight [g] (Tube)	weight [g] (+ larvae)	wet weight [mg]	wet weight/animal [mg]
	1-1	96 h	40		1.0192	1.0331	13.9	0.3475
	1-2	96 h	40		1.0256	1.0401	14.5	0.3625
	1-3	96 h	40		1.0312	1.0463	15.1	0.3775
	1-4	96 h	40		1.0209	1.0333	12.4	0.31
	1-5	132 h	15		1.0136	1.0261	12.5	0.833333
	1-6	132 h	15		1.0307	1.0442	13.5	0.9
	1-7	132 h	15		1.0243	1.0391	14.8	0.986667
	1-8	132 h	15		1.0296	1.045	15.4	1.02667
	1-9	168 h	15		1.0262	1.0535	27.3	1.82
	1-10	168 h	15		1.007	1.035	28	1.86667
	1-11	168 h	15		1.0281	1.0565	28.4	1.89333
	1-12	168 h	15		1.0262	1.055	28.8	1.92
HD + 2x sucrose
TAG, Protein, Glucose, Glycogen, Lactate, Glycerol (1 mL Homogenat)	#	stadium	# animals		weight [g] (Tube)	weight [g] (+ larvae)	wet weight [mg]	wet weight/animal [mg]
	2-1	96 h	25		1.546	1.5551	9.1	0.364
	2-2	96 h	25		1.5545	1.5613	6.8	0.272
	2-3	96 h	25		1.5566	1.5643	7.7	0.308
	2-4	96 h	25		1.5541	1.5612	7.1	0.284
	2-5	132 h	8		1.5512	1.5575	6.3	0.7875
	2-6	132 h	8		1.5177	1.5233	5.6	0.7
	2-7	132 h	8		1.5442	1.5514	7.2	0.9
	2-8	132 h	8		1.5196	1.5267	7.1	0.8875
	2-9	168 h	8		1.5538	1.5647	10.9	1.3625
	2-10	168 h	8		1.5592	1.5704	11.2	1.4
	2-11	168 h	8		1.5531	1.5666	13.5	1.6875
	2-12	168 h	8		1.5269	1.5381	11.2	1.4
dry weight measurements	#	stadium	# animals		weight [g] (Tube)	weight [g] (+ larvae)	wet weight [mg]	wet weight/animal [mg]
	2-1	96 h	40		1.0214	1.0325	11.1	0.2775
	2-2	96 h	40		1.026	1.039	13	0.325
	2-3	96 h	40		1.0292	1.0392	10	0.25
	2-4	96 h	40		1.025	1.035	10	0.25
	2-5	132 h	15		1.028	1.0434	15.4	1.02667
	2-6	132 h	15		1.0135	1.0297	16.2	1.08
	2-7	132 h	15		1.0211	1.0375	16.4	1.09333
	2-8	132 h	15		1.0307	1.0443	13.6	0.906667
	2-9	168 h	15		1.0283	1.0507	22.4	1.49333
	2-10	168 h	15		1.02	1.0412	21.2	1.41333
	2-11	168 h	15		1.0289	1.0563	27.4	1.82667
	2-12	168 h	15		1.0256	1.0514	25.8	1.72
HD + 2x EAA
TAG, Protein, Glucose, Glycogen, Lactate, Glycerol (1 mL Homogenat)	#	stadium	# animals		weight [g] (Tube)	weight [g] (+ larvae)	wet weight [mg]	wet weight/animal [mg]
	3-1	96 h	25		1.5175	1.5288	11.3	0.452
	3-2	96 h	25		1.5211	1.5365	15.4	0.616
	3-3	96 h	25		1.5507	1.5621	11.4	0.456
	3-4	96 h	25		1.5548	1.5655	10.7	0.428
	3-5	132 h	8		1.5428	1.5569	14.1	1.7625
	3-6	132 h	8		1.5192	1.5297	10.5	1.3125
	3-7	132 h	8		1.5445	1.5583	13.8	1.725
	3-8	132 h	8		1.552	1.5643	12.3	1.5375
	3-9	168 h	8		1.5524	1.5658	13.4	1.675
	3-10	168 h	8		1.5209	1.5343	13.4	1.675
	3-11	168 h	8		1.5316	1.547	15.4	1.925
	3-12	168 h	8		1.5468	1.5622	15.4	1.925

## Sheet: only dry weight
HD (basal)
dry weight measurements	#	stadium	# animals		weight [g] (Tube)	weight [g] (+ larvae)	wet weight [mg]	weight [g] (dry) 20-24 h	weight [g] (dry) 32-36 h	weight [g] (dry) 44-48 h	weight [g] (dry) 70-72 h	weight [g] (dry) 96 h	dry weight [mg] 20-24 h	dry weight [mg] 32-36 h	dry weight [mg] 44-48 h	dry weight [mg] 70-72 h	dry weight [mg] 96 h	mean dry weight [mg]
	1-1	96 h	40		1.0192	1.0331	13.9	1.0204	1.02	1.0204	1.0204	1.0201	12.7	13.1	12.7	12.7	13	12.84
	1-2	96 h	40		1.0256	1.0401	14.5	1.0268	1.0269	1.0264	1.0271	1.0266	13.3	13.2	13.7	13	13.5	13.34
	1-3	96 h	40		1.0312	1.0463	15.1	1.033	1.0326	1.0324	1.033	1.0326	13.3	13.7	13.9	13.3	13.7	13.58
	1-4	96 h	40		1.0209	1.0333	12.4	1.0223	1.0221	1.0223	1.0223	1.0222	11	11.2	11	11	11.1	11.06
	1-5	132 h	15		1.0136	1.0261	12.5	1.0152	1.0142	1.0144	1.0147	-	10.9	11.9	11.7	11.4	-	11.475
	1-6	132 h	15		1.0307	1.0442	13.5	1.0324	1.0323	1.0316	1.032	-	11.8	11.9	12.6	12.2	-	12.125
	1-7	132 h	15		1.0243	1.0391	14.8	1.0262	1.026	1.0252	1.026	-	12.9	13.1	13.9	13.1	-	13.25
	1-8	132 h	15		1.0296	1.045	15.4	1.0309	1.031	1.0314	1.0312	-	14.1	14	13.6	13.8	-	13.875
	1-9	168 h	15		1.0262	1.0535	27.3	1.0304	1.0305	-	-	-	23.1	23	-	-	-	23.05
	1-10	168 h	15		1.007	1.035	28	1.011	1.0112	-	-	-	24	23.8	-	-	-	23.9
	1-11	168 h	15		1.0281	1.0565	28.4	1.0321	1.0321	-	-	-	24.4	24.4	-	-	-	24.4
	1-12	168 h	15		1.0262	1.055	28.8	1.0301	1.0303	-	-	-	24.9	24.7	-	-	-	24.8
HD + 2x sucrose
dry weight measurements	#	stadium	# animals		weight [g] (Tube)	weight [g] (+ larvae)	wet weight [mg]	weight [g] (dry) 20-24 h	weight [g] (dry) 32-36 h	weight [g] (dry) 44-48 h	weight [g] (dry) 70-72 h	weight [g] (dry) 96 h	dry weight [mg] 20-24 h	dry weight [mg] 32-36 h	dry weight [mg] 44-48 h	dry weight [mg] 70-72 h	dry weight [mg] 96 h	mean dry weight [mg]
	2-1	96 h	40		1.0214	1.0325	11.1	1.0224	1.0228	1.0221	1.0225	1.0226	10.1	9.7	10.4	10	9.9	10.02
	2-2	96 h	40		1.026	1.039	13	1.0279	1.0276	1.0273	1.0279	1.0275	11.1	11.4	11.7	11.1	11.5	11.36
	2-3	96 h	40		1.0292	1.0392	10	1.0309	1.0309	1.0306	1.0305	1.0306	8.3	8.3	8.6	8.7	8.6	8.5
	2-4	96 h	40		1.025	1.035	10	1.0265	1.0262	1.0258	1.0261	1.026	8.5	8.8	9.2	8.9	9	8.88
	2-5	132 h	15		1.028	1.0434	15.4	1.0303	1.0301	1.0302	1.03	-	13.1	13.3	13.2	13.4	-	13.25
	2-6	132 h	15		1.0135	1.0297	16.2	1.0152	1.0156	1.0153	1.0154	-	14.5	14.1	14.4	14.3	-	14.325
	2-7	132 h	15		1.0211	1.0375	16.4	1.0232	1.0232	1.0234	1.023	-	14.3	14.3	14.1	14.5	-	14.3
	2-8	132 h	15		1.0307	1.0443	13.6	1.0322	1.0321	1.0322	1.0324	-	12.1	12.2	12.1	11.9	-	12.075
	2-9	168 h	15		1.0283	1.0507	22.4	1.032	1.0322	-	-	-	18.7	18.5	-	-	-	18.6
	2-10	168 h	15		1.02	1.0412	21.2	1.0232	1.0229	-	-	-	18	18.3	-	-	-	18.15
	2-11	168 h	15		1.0289	1.0563	27.4	1.034	1.0341	-	-	-	22.3	22.2	-	-	-	22.25
	2-12	168 h	15		1.0256	1.0514	25.8	1.0307	1.0305	-	-	-	20.7	20.9	-	-	-	20.8
