# Supplementary material for: FlySilico: Flux balance modeling of Drosophila larval growth and resource allocation
Source: Sci Rep. 2019 Nov 20;9:17156. doi: 10.1038/s41598-019-53532-4 (PMC6868164; doi:10.1038/s41598-019-53532-4)
Supplement: Supplementary file 6 — Dataset 5 [file 41598_2019_53532_MOESM6_ESM.zip › FlySilico/Experiments/experiment_GCMS/2017-10-20_Glycerol-BCA.xlsx]

## Sheet: Rohdaten
Glycerol	1	2	3	4	5	6	7	8	9	10	11	12
A	21792	9640	10578	9837	11312	11981							Glycerol-Sigma_SK_AD_wide:535,587
B	12864	10140	11783	8541	17062	12484							Glycerol-Sigma_SK_AD_wide:535,587
C	7551	10279	10294	11053	14298	12316							Glycerol-Sigma_SK_AD_wide:535,587
D	4723	10520	11764	10636	12962	8521							Glycerol-Sigma_SK_AD_wide:535,587
E	4096	7044	10196	8658	12674	0							Glycerol-Sigma_SK_AD_wide:535,587
F	2762	8167	8400	10862	10382	0							Glycerol-Sigma_SK_AD_wide:535,587
G	2632	9497	9010	9789	11789	0							Glycerol-Sigma_SK_AD_wide:535,587
H	1940	19250	8892	10826	11988	0							Glycerol-Sigma_SK_AD_wide:535,587
BCA	1	2	3	4	5	6	7	8	9	10	11	12
A							2.225	1.042	1.254	0.745	1.324	1.358	BCA:562
B							1.22	1.044	1.281	0.62	1.489	1.274	BCA:562
C							0.681	0.96	1.2	0.692	1.249	1.441	BCA:562
D							0.403	0.991	1.192	0.726	1.215	1.417	BCA:562
E							0.262	0.532	1.058	1.133	1.362		BCA:562
F							0.177	0.612	1.008	1.14	1.105		BCA:562
G							0.131	0.585	0.974	1.322	1.413		BCA:562
H							0.085	0.906	0.957	1.198	1.225		BCA:562

## Sheet: Auswertung
BCA	2017-10-20			Homogenat: 1mL
	Well	BCA:562		STD - Blank	µg BSA		m	23.559
	A7	2.225		2.14	50		n	-0.9846
	B7	1.22		1.135	25
	C7	0.681		0.596	12.5
	D7	0.403		0.318	6.25		# animals
	E7	0.262		0.177	3.125		L2 (96h)	25
	F7	0.177		0.092	1.5625		L3 (132/168h)	8
	G7	0.131		0.046	0.78125
Blank	H7	0.085		Probe - Blank	µg Protein (50 µl)	µg Protein (1mL)	µg Protein/animal	mean (µg Protein)	sd (µg Protein)	annotation	diet
	A8	1.042		0.957	21.5614	431.227	17.2491	16.6318	0.77241	96h	HD
	B8	1.044		0.959	21.6085	432.17	17.2868
	C8	0.96		0.875	19.6295	392.591	15.7036
	D8	0.991		0.906	20.3599	407.197	16.2879
	E8	0.532		0.447	9.54627	190.925	23.8657	31.3309	9.90358	132h	HD
	F8	0.612		0.527	11.431	228.62	28.5775
	G8	0.585		0.5	10.7949	215.898	26.9872
	H8	0.906		0.821	18.3573	367.147	45.8933
	A9	1.254		1.169	26.5559	531.117	66.3897	65.0792	2.52385	168h	HD
	B9	1.281		1.196	27.192	543.839	67.9799
	C9	1.2		1.115	25.2837	505.674	63.2092
	D9	1.192		1.107	25.0952	501.904	62.738
	E9	1.058		0.973	21.9383	438.766	17.5506	16.4434	0.839406	96h	HD + 2x sucrose
	F9	1.008		0.923	20.7604	415.207	16.6083
	G9	0.974		0.889	19.9594	399.187	15.9675
	H9	0.957		0.872	19.5588	391.177	15.6471
	A10	0.745		0.66	14.5643	291.287	36.4109	33.5101	3.24253	132h	HD + 2x sucrose
	B10	0.62		0.535	11.6195	232.389	29.0487
	C10	0.692		0.607	13.3157	266.314	33.2893
	D10	0.726		0.641	14.1167	282.334	35.2918
	E10	1.133		1.048	23.7052	474.105	59.2631	63.1061	5.15308	168h	HD + 2x sucrose
	F10	1.14		1.055	23.8701	477.403	59.6754
	G10	1.322		1.237	28.1579	563.158	70.3947
	H10	1.198		1.113	25.2366	504.731	63.0914
	A11	1.324		1.239	28.205	564.1	22.564	22.4745	2.29907	96h	HD + 2x EAA
	B11	1.489		1.404	32.0922	641.845	25.6738
	C11	1.249		1.164	26.4381	528.762	21.1505
	D11	1.215		1.13	25.6371	512.741	20.5097
	E11	1.362		1.277	29.1002	582.005	72.7506	67.7001	8.18984	132h	HD + 2x EAA
	F11	1.105		1.02	23.0456	460.912	57.614
	G11	1.413		1.328	30.3018	606.035	75.7544
	H11	1.225		1.14	25.8727	517.453	64.6817
	A12	1.358		1.273	29.006	580.12	72.515	73.369	4.37919	168h	HD + 2x EAA
	B12	1.274		1.189	27.0271	540.541	67.5676
	C12	1.441		1.356	30.9614	619.228	77.4035
	D12	1.417		1.332	30.396	607.92	75.99
Glycerol	2017-10-20
	Well	Glycerol		STD - Blank 1	nmol Glycerol
	A1	21792		19852	1
	B1	12864		10924	0.6
	C1	7551		5611	0.3
	D1	4723		2783	0.15
	E1	4096		2156	0.075		m	5e-05
	F1	2762		822	0.0375		n	-0.0057
	G1	2632		692	0.01875
Blank (10µl)	H1	1940		# Probe	Probe - Blank	nmol Glycerol (10µL)	nmol Glycerol (1mL)	µg Protein (1mL)	nmol Glycerol/µg Protein	mean (nmol Glyc/µg Prot)	sd (nmol Glyc/µg Prot)	nmol Glycerol/animal	mean (nmol Glyc/animal)	sd (nmol Glyc/animal)	annotation	diet
Proben (10µl)	A2	9640		1-1	7700	0.3793	37.93	431.227	0.0879583	0.0975542	0.00818316	1.5172	1.61815	0.0742636	96h	HD
	B2	10140		1-2	8200	0.4043	40.43	432.17	0.0935512			1.6172
	C2	10279		1-3	8339	0.41125	41.125	392.591	0.104753			1.645
	D2	10520		1-4	8580	0.4233	42.33	407.197	0.103955			1.6932
	E2	7044		1-5	5104	0.2495	24.95	190.925	0.130679	0.133694	0.0232507	3.11875	3.86375	0.767472	132h	HD
	F2	8167		1-6	6227	0.30565	30.565	228.62	0.133694			3.82063
	G2	9497		1-7	7557	0.37215	37.215	215.898	0.172373			4.65188
	H2	19250		1-8	17310	0.8598	85.98	367.147	0.234184			10.7475
	A3	10578		1-9	8638	0.4262	42.62	531.117	0.0802459	0.0854614	0.00767744	5.3275	5.65672	0.488063	168h	HD
	B3	11783		1-10	9843	0.48645	48.645	543.839	0.0894474			6.08063
	C3	10294		1-11	8354	0.412	41.2	505.674	0.0814755			5.15
	D3	11764		1-12	9824	0.4855	48.55	501.904	0.0967316			6.06875
	E3	10196		2-1	8256	0.4071	40.71	438.766	0.0927829	0.0859331	0.00685592	1.6284	1.4141	0.152323	96h	HD + 2x sucrose
	F3	8400		2-2	6460	0.3173	31.73	415.207	0.0764197			1.2692
	G3	9010		2-3	7070	0.3478	34.78	399.187	0.0871271			1.3912
	H3	8892		2-4	6952	0.3419	34.19	391.177	0.0874029			1.3676
	A4	9837		2-5	7897	0.38915	38.915	291.287	0.133597	0.145777	0.015624	4.86438	4.97672	0.691036	132h	HD + 2x sucrose
	B4	8541		2-6	6601	0.32435	32.435	232.389	0.139572			4.05438
	C4	11053		2-7	9113	0.44995	44.995	266.314	0.168955			5.62438
	D4	10636		2-8	8696	0.4291	42.91	282.334	0.151983			5.36375
	E4	8658		2-9	6718	0.3302	33.02	474.105	0.0696471	0.0782724	0.0119924	4.1275	4.98734	0.652145	168h	HD + 2x sucrose
	F4	10862		2-10	8922	0.4404	44.04	477.403	0.0922491			5.505
	G4	9789		2-11	7849	0.38675	38.675	563.158	0.0686753			4.83438
	H4	10826		2-12	8886	0.4386	43.86	504.731	0.0868977			5.4825
	A5	11312		3-1	9372	0.4629	46.29	564.1	0.0820599	0.105281	0.0161858	1.8516	2.3709	0.486264	96h	HD + 2x EAA
	B5	17062		3-2	15122	0.7504	75.04	641.845	0.116913			3.0016
	C5	14298		3-3	12358	0.6122	61.22	528.762	0.11578			2.4488
	D5	12962		3-4	11022	0.5454	54.54	512.741	0.106369			2.1816
	E5	12674		3-5	10734	0.531	53.1	582.005	0.0912364	0.0907895	0.00658682	6.6375	6.03391	0.601257	132h	HD + 2x EAA
	F5	10382		3-6	8442	0.4164	41.64	460.912	0.0903427			5.205
	G5	11789		3-7	9849	0.48675	48.675	606.035	0.0803171			6.08438
	H5	11988		3-8	10048	0.4967	49.67	517.453	0.0959894			6.20875
	A6	11981		3-9	10041	0.49635	49.635	580.12	0.0855599	0.0842105	0.0185157	6.20437	5.79469	1.17583	168h	HD + 2x EAA
	B6	12484		3-10	10544	0.5215	52.15	540.541	0.0964774			6.51875
	C6	12316		3-11	10376	0.5131	51.31	619.228	0.0828612			6.41375
	D6	8521		3-12	6581	0.32335	32.335	607.92	0.0531896			4.04188
