# Supplementary material for: FlySilico: Flux balance modeling of Drosophila larval growth and resource allocation
Source: Sci Rep. 2019 Nov 20;9:17156. doi: 10.1038/s41598-019-53532-4 (PMC6868164; doi:10.1038/s41598-019-53532-4)
Supplement: Supplementary file 6 — Dataset 5 [file 41598_2019_53532_MOESM6_ESM.zip › FlySilico/Experiments/experiment_GCMS/2017-10-20_Lactate_BCA.xlsx]

## Sheet: Rohdaten
Lactate	1	2	3	4	5	6	7	8	9	10	11	12
A	2808	12008	12917	13358	20851	18544							535.59
B	5842	16863	9655	12164	22549	16991							535.59
C	7624	13880	13234	12421	25545	20567							535.59
D	10072	14381	15611	13516	25655	21619							535.59
E	13411	12334	15455	13771	21768								535.59
F	17591	13254	16180	15363	18616								535.59
G		12181	14398	16616	19175								535.59
H		13568	15264	13752	15357								535.59
BCA	1	2	3	4	5	6	7	8	9	10	11	12
A							2.225	1.042	1.254	0.745	1.324	1.358	BCA:562
B							1.22	1.044	1.281	0.62	1.489	1.274	BCA:562
C							0.681	0.96	1.2	0.692	1.249	1.441	BCA:562
D							0.403	0.991	1.192	0.726	1.215	1.417	BCA:562
E							0.262	0.532	1.058	1.133	1.362		BCA:562
F							0.177	0.612	1.008	1.14	1.105		BCA:562
G							0.131	0.585	0.974	1.322	1.413		BCA:562
H							0.085	0.906	0.957	1.198	1.225		BCA:562

## Sheet: Auswertung
BCA	2017-10-20			1 mL Homogenat (Tween20)
	Well	BCA:562		STD - Blank	µg BSA
	A7	2.225		2.14	50
	B7	1.22		1.135	25						m	23.559
	C7	0.681		0.596	12.5						n	-0.9846
	D7	0.403		0.318	6.25							L3 (132/168h)	L2 (96h)
	E7	0.262		0.177	3.125						# Larven:	8	25
	F7	0.177		0.092	1.5625
	G7	0.131		0.046	0.78125
Blank	H7	0.085		Probe - Blank	µg Protein (50µl)	µg Protein/ Probe	µg Protein/ animal	Mittelwert µg Prot/animal	Stabw µg Prot/ animal	Annotation	Annotation
	A8	1.042		0.957	21.5614	431.227	17.2491	16.7685	0.77241	96h	HD
	B8	1.044		0.959	21.6085	432.17	17.2868
	C8	0.96		0.875	19.6295	392.591	15.7036
	D8	0.991		0.906	20.3599	407.197	16.2879
	E8	0.532		0.447	9.54627	190.925	23.8657	27.7824	9.90358	132h	HD
	F8	0.612		0.527	11.431	228.62	28.5775
	G8	0.585		0.5	10.7949	215.898	26.9872
	H8	0.906		0.821	18.3573	367.147	45.8933
	A9	1.254		1.169	26.5559	531.117	66.3897	64.7994	2.52385	168h	HD
	B9	1.281		1.196	27.192	543.839	67.9799
	C9	1.2		1.115	25.2837	505.674	63.2092
	D9	1.192		1.107	25.0952	501.904	62.738
	E9	1.058		0.973	21.9383	438.766	17.5506	16.2879	0.839406	96h	HD + 2x sucrose
	F9	1.008		0.923	20.7604	415.207	16.6083
	G9	0.974		0.889	19.9594	399.187	15.9675
	H9	0.957		0.872	19.5588	391.177	15.6471
	A10	0.745		0.66	14.5643	291.287	36.4109	34.2905	3.24253	132h	HD + 2x sucrose
	B10	0.62		0.535	11.6195	232.389	29.0487
	C10	0.692		0.607	13.3157	266.314	33.2893
	D10	0.726		0.641	14.1167	282.334	35.2918
	E10	1.133		1.048	23.7052	474.105	59.2631	61.3834	5.15308	168h	HD + 2x sucrose
	F10	1.14		1.055	23.8701	477.403	59.6754
	G10	1.322		1.237	28.1579	563.158	70.3947
	H10	1.198		1.113	25.2366	504.731	63.0914
	A11	1.324		1.239	28.205	564.1	22.564	21.8572	2.29907	96h	HD + 2x EAA
	B11	1.489		1.404	32.0922	641.845	25.6738
	C11	1.249		1.164	26.4381	528.762	21.1505
	D11	1.215		1.13	25.6371	512.741	20.5097
	E11	1.362		1.277	29.1002	582.005	72.7506	68.7161	8.18984	132h	HD + 2x EAA
	F11	1.105		1.02	23.0456	460.912	57.614
	G11	1.413		1.328	30.3018	606.035	75.7544
	H11	1.225		1.14	25.8727	517.453	64.6817
	A12	1.358		1.273	29.006	580.12	72.515	74.2525	4.37919	168h	HD + 2x EAA
	B12	1.274		1.189	27.0271	540.541	67.5676
	C12	1.441		1.356	30.9614	619.228	77.4035
	D12	1.417		1.332	30.396	607.92	75.99
Lactate	2017-10-20											m	7e-06
												n	0.0061
	Well	TAG:510		STD - Blank	nmol Lactate								L3 (132/168h)	L2 (96h)
	A1	17591		14783	0.1							# Larven:	8	25
	B1	13411		10603	0.08
	C1	10072		7264	0.06
	D1	7624		4816	0.04
	E1	5842		3034	0.02
Blank	F1	2808
	G1	-
	H1	-		# Probe	Probe - Blank	nmol Lactate (1:50)	nmol Lactate (50 µL)	µg Protein (50µl)	nmol Lactate/µg Protein	nmol Lactate (1ml)	µg Lactate/animal	Mittelwert (LAC/Prot)	STABW (LAC/Prot)	Mittelwert (LAC/animal)	STABW( LAC/animal)	Annotation	Annotation
	A2	12008		1-1	9200	0.0705	3.525	21.5614	0.163487	70.5	2.82	0.213442	0.0325649	3.4143	0.560094	96h	HD
	B2	16863		1-2	14055	0.104485	5.22425	21.6085	0.241768	104.485	4.1794
	C2	13880		1-3	11072	0.083604	4.1802	19.6295	0.212955	83.604	3.34416
	D2	14381		1-4	11573	0.087111	4.35555	20.3599	0.213928	87.111	3.48444
	E2	12334		1-5	9526	0.072782	3.6391	9.54627	0.381206	72.782	9.09775	0.339338	0.0689129	9.50025	0.595935	132h	HD
	F2	13254		1-6	10446	0.079222	3.9611	11.431	0.346523	79.222	9.90275
	G2	12181		1-7	9373	0.071711	3.58555	10.7949	0.332152	71.711	8.96387
	H2	13568		1-8	10760	0.08142	4.071	18.3573	0.221764	81.42	10.1775
	A3	12917		1-9	10109	0.076863	3.84315	26.5559	0.144719	76.863	9.60787	0.150554	0.0377389	9.74656	2.14229	168h	HD
	B3	9655		1-10	6847	0.054029	2.70145	27.192	0.0993474	54.029	6.75362
	C3	13234		1-11	10426	0.079082	3.9541	25.2837	0.156389	79.082	9.88525
	D3	15611		1-12	12803	0.095721	4.78605	25.0952	0.190716	95.721	11.9651
	E3	15455		2-1	12647	0.094629	4.73145	21.9383	0.215671	94.629	3.78516	0.228505	0.0128963	3.75842	0.205183	96h	HD + 2x sucrose
	F3	16180		2-2	13372	0.099704	4.9852	20.7604	0.240131	99.704	3.98816
	G3	14398		2-3	11590	0.08723	4.3615	19.9594	0.218519	87.23	3.4892
	H3	15264		2-4	12456	0.093292	4.6646	19.5588	0.238491	93.292	3.73168
	A4	13358		2-5	10550	0.07995	3.9975	14.5643	0.274472	79.95	9.99375	0.281336	0.0155921	9.58381	0.588138	132h	HD + 2x sucrose
	B4	12164		2-6	9356	0.071592	3.5796	11.6195	0.308069	71.592	8.949
	C4	12421		2-7	9613	0.073391	3.66955	13.3157	0.27558	73.391	9.17388
	D4	13516		2-8	10708	0.081056	4.0528	14.1167	0.287092	81.056	10.132
	E4	13771		2-9	10963	0.082841	4.14205	23.7052	0.174731	82.841	10.3551	0.178598	0.0138755	11.0516	1.2113	168h	HD + 2x sucrose
	F4	15363		2-10	12555	0.093985	4.69925	23.8701	0.196867	93.985	11.7481
	G4	16616		2-11	13808	0.102756	5.1378	28.1579	0.182464	102.756	12.8445
	H4	13752		2-12	10944	0.082708	4.1354	25.2366	0.163865	82.708	10.3385
	A5	20851		3-1	18043	0.132401	6.62005	28.205	0.234712	132.401	5.29604	0.273626	0.0514138	6.19092	0.659788	96h	HD + 2x EAA
	B5	22549		3-2	19741	0.144287	7.21435	32.0922	0.2248	144.287	5.77148
	C5	25545		3-3	22737	0.165259	8.26295	26.4381	0.31254	165.259	6.61036
	D5	25655		3-4	22847	0.166029	8.30145	25.6371	0.323807	166.029	6.64116
	E5	21768		3-5	18960	0.13882	6.941	29.1002	0.23852	138.82	17.3525	0.218816	0.0334347	14.8391	2.30496	132h	HD + 2x EAA
	F5	18616		3-6	15808	0.116756	5.8378	23.0456	0.253315	116.756	14.5945
	G5	19175		3-7	16367	0.120669	6.03345	30.3018	0.199112	120.669	15.0836
	H5	15357		3-8	12549	0.093943	4.69715	25.8727	0.181549	93.943	11.7429
	A6	18544		3-9	15736	0.116252	5.8126	29.006	0.200393	116.252	14.5315	0.205499	0.0139294	15.4166	1.80868	168h	HD + 2x EAA
	B6	16991		3-10	14183	0.105381	5.26905	27.0271	0.194955	105.381	13.1726
	C6	20567		3-11	17759	0.130413	6.52065	30.9614	0.210606	130.413	16.3016
	D6	21619		3-12	18811	0.137777	6.88885	30.396	0.226637	137.777	17.2221
