# Supplementary material for: FlySilico: Flux balance modeling of Drosophila larval growth and resource allocation
Source: Sci Rep. 2019 Nov 20;9:17156. doi: 10.1038/s41598-019-53532-4 (PMC6868164; doi:10.1038/s41598-019-53532-4)
Supplement: Supplementary file 6 — Dataset 5 [file 41598_2019_53532_MOESM6_ESM.zip › FlySilico/Experiments/experiment_GCMS/2017-10-20_Protein-Glucose-Glycogen.xlsx]

## Sheet: Rohdaten
GLC&GLY	1	2	3	4	5	6	7	8	9	10	11	12
A	0.669	0.111	0.147	0.104	0.156	0.243	0.826	0.282	0.406	0.302	0.324	0.618	GO-Glucose:540
B	0.493	0.108	0.16	0.089	0.207	0.255	0.461	0.286	0.456	0.227	0.354	0.586	GO-Glucose:540
C	0.272	0.115	0.17	0.091	0.206	0.275	0.271	0.284	0.453	0.32	0.378	0.663	GO-Glucose:540
D	0.175	0.1	0.168	0.091	0.199	0.261	0.175	0.266	0.511	0.274	0.385	0.858	GO-Glucose:540
E	0.122	0.085	0.112	0.136	0.177	0.043	0.135	0.183	0.389	0.408	0.458	0.044	GO-Glucose:540
F	0.101	0.09	0.105	0.141	0.157	0.044	0.111	0.196	0.356	0.395	0.345	0.043	GO-Glucose:540
G	0.092	0.093	0.111	0.151	0.198	0.043	0.103	0.209	0.363	0.552	0.46	0.042	GO-Glucose:540
H	0.079	0.109	0.093	0.154	0.177	0.043	0.086	0.285	0.347	0.499	0.343	0.044	GO-Glucose:540
	STD GLC	GLC -->	unverdünnt				STD GLY	GLY -->	unverdünnt
BCA	1	2	3	4	5	6	7	8	9	10	11	12
A							2.225	1.042	1.254	0.745	1.324	1.358	BCA:562
B							1.22	1.044	1.281	0.62	1.489	1.274	BCA:562
C							0.681	0.96	1.2	0.692	1.249	1.441	BCA:562
D							0.403	0.991	1.192	0.726	1.215	1.417	BCA:562
E							0.262	0.532	1.058	1.133	1.362		BCA:562
F							0.177	0.612	1.008	1.14	1.105		BCA:562
G							0.131	0.585	0.974	1.322	1.413		BCA:562
H							0.085	0.906	0.957	1.198	1.225		BCA:562
							STD	Proebn
								unverdünnt

## Sheet: Auswertung
BCA (562nm)	2017-10-20			Homogenat 1 mL
P1
	Well	BCA:562		STD - Blank	µg BSA					m	23.559
	A7	2.225		2.14	50					n	-0.9846
	B7	1.22		1.135	25						132/168h	96h
	C7	0.681		0.596	12.5					# animals:	8	25
	D7	0.403		0.318	6.25
	E7	0.262		0.177	3.125
	F7	0.177		0.092	1.5625
	G7	0.131		0.046	0.78125
Blank	H7	0.085		#	Probe - Blank	µg Protein 50µl	µg Protein/ Probe	µg Protein/animal	MW (Prot/animal)	STABW (Prot/animal)	Annotation	Annotation
	A8	1.042		1-1	0.957	21.5614	431.227	17.2491	16.6318	0.77241	96h	HD
	B8	1.044		1-2	0.959	21.6085	432.17	17.2868
	C8	0.96		1-3	0.875	19.6295	392.591	15.7036
	D8	0.991		1-4	0.906	20.3599	407.197	16.2879
	E8	0.532		1-5	0.447	9.54627	190.925	23.8657	31.3309	9.90358	132h	HD
	F8	0.612		1-6	0.527	11.431	228.62	28.5775
	G8	0.585		1-7	0.5	10.7949	215.898	26.9872
	H8	0.906		1-8	0.821	18.3573	367.147	45.8933
	A9	1.254		1-9	1.169	26.5559	531.117	66.3897	65.0792	2.52385	168h	HD
	B9	1.281		1-10	1.196	27.192	543.839	67.9799
	C9	1.2		1-11	1.115	25.2837	505.674	63.2092
	D9	1.192		1-12	1.107	25.0952	501.904	62.738
	E9	1.058		2-1	0.973	21.9383	438.766	17.5506	16.4434	0.839406	96h	HD + 2x sucrose
	F9	1.008		2-2	0.923	20.7604	415.207	16.6083
	G9	0.974		2-3	0.889	19.9594	399.187	15.9675
	H9	0.957		2-4	0.872	19.5588	391.177	15.6471
	A10	0.745		2-5	0.66	14.5643	291.287	36.4109	33.5101	3.24253	132h	HD + 2x sucrose
	B10	0.62		2-6	0.535	11.6195	232.389	29.0487
	C10	0.692		2-7	0.607	13.3157	266.314	33.2893
	D10	0.726		2-8	0.641	14.1167	282.334	35.2918
	E10	1.133		2-9	1.048	23.7052	474.105	59.2631	63.1061	5.15308	168h	HD + 2x sucrose
	F10	1.14		2-10	1.055	23.8701	477.403	59.6754
	G10	1.322		2-11	1.237	28.1579	563.158	70.3947
	H10	1.198		2-12	1.113	25.2366	504.731	63.0914
	A11	1.324		3-1	1.239	28.205	564.1	22.564	22.4745	2.29907	96h	HD + 2x EAA
	B11	1.489		3-2	1.404	32.0922	641.845	25.6738
	C11	1.249		3-3	1.164	26.4381	528.762	21.1505
	D11	1.215		3-4	1.13	25.6371	512.741	20.5097
	E11	1.362		3-5	1.277	29.1002	582.005	72.7506	67.7001	8.18984	132h	HD + 2x EAA
	F11	1.105		3-6	1.02	23.0456	460.912	57.614
	G11	1.413		3-7	1.328	30.3018	606.035	75.7544
	H11	1.225		3-8	1.14	25.8727	517.453	64.6817
	A12	1.358		3-9	1.273	29.006	580.12	72.515	73.369	4.37919	168h	HD + 2x EAA
	B12	1.274		3-10	1.189	27.0271	540.541	67.5676
	C12	1.441		3-11	1.356	30.9614	619.228	77.4035
	D12	1.417		3-12	1.332	30.396	607.92	75.99
GLC (540nm)	2017-10-20
	Well	GLC:540		STD - Blank	µg Glucose					m	7.5562
	A1	0.669		0.59	4.8					n	-0.1192
	B1	0.493		0.414	2.4						L3 (132/168h)	L2 (96h)
	C1	0.272		0.193	1.2					# animal:	8	25
	D1	0.175		0.096	0.6
	E1	0.122		0.043	0.3						1.66667
	F1	0.101		0.022	0.15
	G1	0.092		0.013	0.075	FREE	FREE
Blank	H1	0.079		# Probe	Probe - Blank	µg GLC (30µl)	µg GLC (50µl)	µg Protein (50µl)	µg GLC/µg Protein	Mittelwert (GLC/Prot)	STABW (GLC/Prot)	µg GLC/animal	Mittelwert (GLC/animal)	STABW (GLC/animal)	Annotation	Annotation
	A2	0.111		1-1	0.032	0.122598	0.204331	21.5614	0.0094767	0.00834795	0.00405273	0.163465	0.138277	0.0639844	96h	HD
	B2	0.108		1-2	0.029	0.0999298	0.16655	21.6085	0.00770761			0.13324
	C2	0.115		1-3	0.036	0.152823	0.254705	19.6295	0.0129756			0.203764
	D2	0.1		1-4	0.021	0.0394802	0.0658003	20.3599	0.00323187			0.0526403
	E2	0.085		1-5	0.006	-0.0738628	-0.123105	9.54627	-0.0128956	0.00975868	0	-0.307762	0.447858	0	132h	HD
	F2	0.09		1-6	0.011	-0.0360818	-0.0601363	11.431	-0.00526081			-0.150341
	G2	0.093		1-7	0.014	-0.0134132	-0.0223553	10.7949	-0.00207092			-0.0558883
	H2	0.109		1-8	0.03	0.107486	0.179143	18.3573	0.00975868			0.447858
	A3	0.147		1-9	0.068	0.394622	0.657703	26.5559	0.0247668	0.0322977	0.00598942	1.64426	2.09291	0.328579	168h	HD
	B3	0.16		1-10	0.081	0.492852	0.82142	27.192	0.0302082			2.05355
	C3	0.17		1-11	0.091	0.568414	0.947357	25.2837	0.0374691			2.36839
	D3	0.168		1-12	0.089	0.553302	0.92217	25.0952	0.0367468			2.30542
	E3	0.112		2-1	0.033	0.130155	0.216924	21.9383	0.00988792	0.00877596	0.00223542	0.173539	0.146673	0.0381431	96h	HD + 2x sucrose
	F3	0.105		2-2	0.026	0.0772612	0.128769	20.7604	0.00620262			0.103015
	G3	0.111		2-3	0.032	0.122598	0.204331	19.9594	0.0102373			0.163465
	H3	0.093		2-4	0.014	-0.0134132	-0.0223553	19.5588	-0.00114298			-0.0178843
	A4	0.104		2-5	0.025	0.069705	0.116175	14.5643	0.00797667	0.00797667	0	0.290437	0.290437	0	132h	HD + 2x sucrose
	B4	0.089		2-6	0.01	-0.043638	-0.07273	11.6195	-0.00625932			-0.181825
	C4	0.091		2-7	0.012	-0.0285256	-0.0475427	13.3157	-0.00357042			-0.118857
	D4	0.091		2-8	0.012	-0.0285256	-0.0475427	14.1167	-0.00336783			-0.118857
	E4	0.136		2-9	0.057	0.311503	0.519172	23.7052	0.0219012	0.0252476	0.00318846	1.29793	1.59703	0.26529	168h	HD + 2x sucrose
	F4	0.141		2-10	0.062	0.349284	0.582141	23.8701	0.0243878			1.45535
	G4	0.151		2-11	0.072	0.424846	0.708077	28.1579	0.0251467			1.77019
	H4	0.154		2-12	0.075	0.447515	0.745858	25.2366	0.0295547			1.86465
	A5	0.156		3-1	0.077	0.462627	0.771046	28.205	0.0273372	0.0438891	0.0116916	0.616837	0.979534	0.244443	96h	HD + 2x EAA
	B5	0.207		3-2	0.128	0.847994	1.41332	32.0922	0.0440394			1.13066
	C5	0.206		3-3	0.127	0.840437	1.40073	26.4381	0.0529815			1.12058
	D5	0.199		3-4	0.12	0.787544	1.31257	25.6371	0.0511983			1.05006
	E5	0.177		3-5	0.098	0.621308	1.03551	29.1002	0.0355843	0.0381282	0.00407652	2.58878	2.59665	0.527066	132h	HD + 2x EAA
	F5	0.157		3-6	0.078	0.470184	0.783639	23.0456	0.0340039			1.9591
	G5	0.198		3-7	0.119	0.779988	1.29998	30.3018	0.0429011			3.24995
	H5	0.177		3-8	0.098	0.621308	1.03551	25.8727	0.0400234			2.58878
	A6	0.243		3-9	0.164	1.12002	1.86669	29.006	0.0643555	0.070298	0.00467003	4.66674	5.15474	0.41887	168h	HD + 2x EAA
	B6	0.255		3-10	0.176	1.21069	2.01782	27.0271	0.0746592			5.04455
	C6	0.275		3-11	0.196	1.36182	2.26969	30.9614	0.0733071			5.67423
	D6	0.261		3-12	0.182	1.25603	2.09338	30.396	0.0688703			5.23345
					negative Werte nicht berücksichtigt
GLY (540nm)	2017-10-20
	Well	GLC:540		STD - Blank	µg Glycogen					m	6.4958
	A7	0.826		0.74	4.8					n	-0.0127
	B7	0.461		0.375	2.4						L3 (132/168h)	L2 (96h)
	C7	0.271		0.185	1.2					# animal:	8	25
	D7	0.175		0.089	0.6
	E7	0.135		0.049	0.3
	F7	0.111		0.025	0.15
	G7	0.103		0.017	0.075	TOTAL	TOTAL	TOTAL-FREE
Blank	H7	0.086		# Probe	Probe - Blank	µg GLC (30µl)	µg GLC (50µl)	µg GLY (50µl)	µg Protein (50µl)	µg GLY/µg Protein	Mittelwert (GLY/Prot)	STABW (GLY/Prot)	µg GLY/animal	Mittelwert (GLY/animal)	STABW (GLY/animal)	Annotation	Annotation
	A8	0.282		1-1	0.196	1.26048	2.10079	1.89646	21.5614	0.0879566	0.0915167	0.002937	1.51717	1.52071	0.0426466	96h	HD
	B8	0.286		1-2	0.2	1.28646	2.1441	1.97755	21.6085	0.0915173			1.58204
	C8	0.284		1-3	0.198	1.27347	2.12245	1.86774	19.6295	0.0951496			1.49419
	D8	0.266		1-4	0.18	1.15654	1.92757	1.86177	20.3599	0.0914433			1.48942
	E8	0.183		1-5	0.097	0.617393	1.02899	1.02899	9.54627	0.107789	0.109492	0.00827025	2.57247	3.41458	1.02172	132h	HD
	F8	0.196		1-6	0.11	0.701838	1.16973	1.16973	11.431	0.10233			2.92433
	G8	0.209		1-7	0.123	0.786283	1.31047	1.31047	10.7949	0.121397			3.27618
	H8	0.285		1-8	0.199	1.27996	2.13327	1.95413	18.3573	0.10645			4.88533
	A9	0.406		1-9	0.32	2.06596	3.44326	2.78556	26.5559	0.104894	0.121455	0.017302	6.96389	7.88207	0.926437	168h	HD
	B9	0.456		1-10	0.37	2.39075	3.98458	3.16316	27.192	0.116327			7.90789
	C9	0.453		1-11	0.367	2.37126	3.9521	3.00474	25.2837	0.118841			7.51185
	D9	0.511		1-12	0.425	2.74802	4.58003	3.65786	25.0952	0.145759			9.14464
	E9	0.389		2-1	0.303	1.95553	3.25921	3.04229	21.9383	0.138675	0.138649	0.00401014	2.43383	2.27867	0.104106	96h	HD + 2x sucrose
	F9	0.356		2-2	0.27	1.74117	2.90194	2.77317	20.7604	0.13358			2.21854
	G9	0.363		2-3	0.277	1.78664	2.97773	2.7734	19.9594	0.138952			2.21872
	H9	0.347		2-4	0.261	1.6827	2.80451	2.80451	19.5588	0.143388			2.24361
	A10	0.302		2-5	0.216	1.39039	2.31732	2.20115	14.5643	0.151133	0.153008	0.0253746	5.50287	5.14555	1.05488	132h	HD + 2x sucrose
	B10	0.227		2-6	0.141	0.903208	1.50535	1.50535	11.6195	0.129554			3.76337
	C10	0.32		2-7	0.234	1.50732	2.5122	2.5122	13.3157	0.188664			6.28049
	D10	0.274		2-8	0.188	1.20851	2.01418	2.01418	14.1167	0.142681			5.03546
	E10	0.408		2-9	0.322	2.07895	3.46491	2.94574	23.7052	0.124265	0.134798	0.018192	7.36435	8.56741	1.80721	168h	HD + 2x sucrose
	F10	0.395		2-10	0.309	1.9945	3.32417	2.74203	23.8701	0.114873			6.85507
	G10	0.552		2-11	0.466	3.01434	5.0239	4.31583	28.1579	0.153272			10.7896
	H10	0.499		2-12	0.413	2.67007	4.45011	3.70425	25.2366	0.146781			9.26063
	A11	0.324		3-1	0.238	1.5333	2.5555	1.78446	28.205	0.0632673	0.0622528	0.0119848	1.42756	1.37883	0.147597	96h	HD + 2x EAA
	B11	0.354		3-2	0.268	1.72817	2.88029	1.46697	32.0922	0.045711			1.17357
	C11	0.378		3-3	0.292	1.88407	3.14012	1.73939	26.4381	0.0657912			1.39151
	D11	0.385		3-4	0.299	1.92954	3.21591	1.90333	25.6371	0.0742415			1.52267
	E11	0.458		3-5	0.372	2.40374	4.00623	2.97072	29.1002	0.102086	0.08639	0.0146903	7.42679	5.8897	1.47251	132h	HD + 2x EAA
	F11	0.345		3-6	0.259	1.66971	2.78285	1.99921	23.0456	0.0867504			4.99804
	G11	0.46		3-7	0.374	2.41673	4.02788	2.7279	30.3018	0.0900246			6.81976
	H11	0.343		3-8	0.257	1.65672	2.7612	1.72569	25.8727	0.0666993			4.31422
	A12	0.618		3-9	0.532	3.44307	5.73844	3.87175	29.006	0.133481	0.147874	0.0385188	9.67937	10.9033	3.20176	168h	HD + 2x EAA
	B12	0.586		3-10	0.5	3.2352	5.392	3.37418	27.0271	0.124845			8.43545
	C12	0.663		3-11	0.577	3.73538	6.22563	3.95594	30.9614	0.12777			9.88984
	D12	0.858		3-12	0.772	5.00206	8.33676	6.24338	30.396	0.205402			15.6085
				FREE GLC nicht von TOTAL GLC abgezogen
