# Supplementary material for: FlySilico: Flux balance modeling of Drosophila larval growth and resource allocation
Source: Sci Rep. 2019 Nov 20;9:17156. doi: 10.1038/s41598-019-53532-4 (PMC6868164; doi:10.1038/s41598-019-53532-4)
Supplement: Supplementary file 6 — Dataset 5 [file 41598_2019_53532_MOESM6_ESM.zip › FlySilico/Experiments/experiment_GCMS/2017-10-20_TAG-BCA.xlsx]

## Sheet: Rohdaten
TAG	1	2	3	4	5	6	7	8	9	10	11	12
A	2.306	0.547	1.126	0.623	0.6								TAG:510
B	1.267	0.557	1.081	0.522	0.78								TAG:510
C	0.659	0.568	1.131	0.631	0.703								TAG:510
D	0.382	0.586	0.94	0.638	0.681								TAG:510
E	0.243	0.425	0.638	1.095									TAG:510
F	0.172	0.458	0.604	1.104									TAG:510
G	0.134	0.452	0.604	1.157									TAG:510
H	0.101	0.743	0.56	1.177									TAG:510
BCA	1	2	3	4	5	6	7	8	9	10	11	12
A							2.225	1.042	1.254	0.745	1.324	1.358	BCA:562
B							1.22	1.044	1.281	0.62	1.489	1.274	BCA:562
C							0.681	0.96	1.2	0.692	1.249	1.441	BCA:562
D							0.403	0.991	1.192	0.726	1.215	1.417	BCA:562
E							0.262	0.532	1.058	1.133	1.362		BCA:562
F							0.177	0.612	1.008	1.14	1.105		BCA:562
G							0.131	0.585	0.974	1.322	1.413		BCA:562
H							0.085	0.906	0.957	1.198	1.225		BCA:562

## Sheet: Auswertung
BCA	2017-10-20			Homogenat 1 mL
	Well	BCA:562		STD - Blank	µg BSA
	A7	2.225		2.14	50
	B7	1.22		1.135	25						m	23.559
	C7	0.681		0.596	12.5						n	-0.9846
	D7	0.403		0.318	6.25							96h	132/168h
	E7	0.262		0.177	3.125						# animals	25	8
	F7	0.177		0.092	1.5625
	G7	0.131		0.046	0.78125
	H7	0.085		Probe - Blank	µg Protein (50µl)	µg Protein (1ml)	µg Protein/ animal	Mittelwert µg Prot/animal	Stabw µg Prot/ animal	Annotation	Annotation
	A8	1.042		0.957	21.5614	431.227	17.2491	16.7685	0.77241	96h	HD
	B8	1.044		0.959	21.6085	432.17	17.2868
	C8	0.96		0.875	19.6295	392.591	15.7036
	D8	0.991		0.906	20.3599	407.197	16.2879
	E8	0.532		0.447	9.54627	190.925	23.8657	27.7824	9.90358	132h	HD
	F8	0.612		0.527	11.431	228.62	28.5775
	G8	0.585		0.5	10.7949	215.898	26.9872
	H8	0.906		0.821	18.3573	367.147	45.8933
	A9	1.254		1.169	26.5559	531.117	66.3897	64.7994	2.52385	168h	HD
	B9	1.281		1.196	27.192	543.839	67.9799
	C9	1.2		1.115	25.2837	505.674	63.2092
	D9	1.192		1.107	25.0952	501.904	62.738
	E9	1.058		0.973	21.9383	438.766	17.5506	16.2879	0.839406	96h	HD + 2x sucrose
	F9	1.008		0.923	20.7604	415.207	16.6083
	G9	0.974		0.889	19.9594	399.187	15.9675
	H9	0.957		0.872	19.5588	391.177	15.6471
	A10	0.745		0.66	14.5643	291.287	36.4109	34.2905	3.24253	132h	HD + 2x sucrose
	B10	0.62		0.535	11.6195	232.389	29.0487
	C10	0.692		0.607	13.3157	266.314	33.2893
	D10	0.726		0.641	14.1167	282.334	35.2918
	E10	1.133		1.048	23.7052	474.105	59.2631	61.3834	5.15308	168h	HD + 2x sucrose
	F10	1.14		1.055	23.8701	477.403	59.6754
	G10	1.322		1.237	28.1579	563.158	70.3947
	H10	1.198		1.113	25.2366	504.731	63.0914
	A11	1.324		1.239	28.205	564.1	22.564	21.8572	2.29907	96h	HD + 2x EAA
	B11	1.489		1.404	32.0922	641.845	25.6738
	C11	1.249		1.164	26.4381	528.762	21.1505
	D11	1.215		1.13	25.6371	512.741	20.5097
	E11	1.362		1.277	29.1002	582.005	72.7506	68.7161	8.18984	132h	HD + 2x EAA
	F11	1.105		1.02	23.0456	460.912	57.614
	G11	1.413		1.328	30.3018	606.035	75.7544
	H11	1.225		1.14	25.8727	517.453	64.6817
	A12	1.358		1.273	29.006	580.12	72.515	74.2525	4.37919	168h	HD + 2x EAA
	B12	1.274		1.189	27.0271	540.541	67.5676
	C12	1.441		1.356	30.9614	619.228	77.4035
	D12	1.417		1.332	30.396	607.92	75.99
TAG:510	2017-10-20											m	28.13
												n	-0.1891
	Well	TAG:510		STD - Blank	µg Glycerol
	A1	2.306		2.205	62.5
	B1	1.267		1.166	31.25
	C1	0.659		0.558	15.625
	D1	0.382		0.281	7.8125
	E1	0.243		0.142	3.90625
	F1	0.172		0.071	1.95312
	G1	0.134		0.033	0.976562
	H1	0.101		# Probe	Probe - Blank	µg TAG (50µl)	µg Protein (50µl)	µg TAG/µg Protein	µg TAG (1ml)	µg TAG/animal	Mittelwert (TAG/Prot)	STABW (TAG/Prot)	Mittelwert TAG/animal	STABW( TAG/animal)	Annotation	Annotation
	A2	0.547		1-1	0.446	12.3569	21.5614	0.573103	247.138	9.8855	0.622235	0.0471382	10.2343	0.375891	96h	HD
	B2	0.557		1-2	0.456	12.6382	21.6085	0.584871	252.764	10.1105
	C2	0.568		1-3	0.467	12.9476	19.6295	0.659599	258.952	10.3581
	D2	0.586		1-4	0.485	13.4539	20.3599	0.660808	269.079	10.7632
	E2	0.425		1-5	0.324	8.92502	9.54627	0.934922	178.5	22.3125	0.916031	0.0480683	24.4223	10.5269	132h	HD
	F2	0.458		1-6	0.357	9.85331	11.431	0.861982	197.066	24.6333
	G2	0.452		1-7	0.351	9.68453	10.7949	0.897139	193.691	24.2113
	H2	0.743		1-8	0.642	17.8704	18.3573	0.973472	357.407	44.6759
	A3	1.126		1-9	1.025	28.6441	26.5559	1.07864	572.883	71.6104	1.04274	0.0889776	70.0281	6.27392	168h	HD
	B3	1.081		1-10	0.98	27.3783	27.192	1.00685	547.566	68.4458
	C3	1.131		1-11	1.03	28.7848	25.2837	1.13847	575.696	71.962
	D3	0.94		1-12	0.839	23.412	25.0952	0.932926	468.239	58.5299
	E3	0.638		2-1	0.537	14.9167	21.9383	0.679939	298.334	11.9334	0.676194	0.0202328	11.1682	0.719542	96h	HD + 2x sucrose
	F3	0.604		2-2	0.503	13.9603	20.7604	0.672449	279.206	11.1682
	G3	0.604		2-3	0.503	13.9603	19.9594	0.699436	279.206	11.1682
	H3	0.56		2-4	0.459	12.7226	19.5588	0.650476	254.451	10.1781
	A4	0.623		2-5	0.522	14.4948	14.5643	0.995223	289.895	36.2369	1.02981	0.051444	36.5182	3.84522	132h	HD + 2x sucrose
	B4	0.522		2-6	0.421	11.6536	11.6195	1.00294	233.073	29.1341
	C4	0.631		2-7	0.53	14.7198	13.3157	1.10545	294.396	36.7995
	D4	0.638		2-8	0.537	14.9167	14.1167	1.05667	298.334	37.2918
	E4	1.095		2-9	0.994	27.7721	23.7052	1.17156	555.442	69.4303	1.17282	0.0660865	71.9268	2.81205	168h	HD + 2x sucrose
	F4	1.104		2-10	1.003	28.0253	23.8701	1.17407	560.506	70.0632
	G4	1.157		2-11	1.056	29.5162	28.1579	1.04824	590.324	73.7905
	H4	1.177		2-12	1.076	30.0788	25.2366	1.19187	601.576	75.197
	A5	0.6		3-1	0.499	13.8478	28.205	0.490969	276.955	11.0782	0.609149	0.0661724	13.1486	1.66621	96h	HD + 2x EAA
	B5	0.78		3-2	0.679	18.9112	32.0922	0.589276	378.223	15.1289
	C5	0.703		3-3	0.602	16.7452	26.4381	0.633373	334.903	13.3961
	D5	0.681		3-4	0.58	16.1263	25.6371	0.629023	322.526	12.901
	E5	1.026		3-5	0.925	25.8312	29.1002	0.887661	516.623	64.5779	0.868008	0.0478958	58.5651	5.3848	132h	HD + 2x EAA
	F5	0.871		3-6	0.77	21.471	23.0456	0.931675	429.42	53.6775
	G5	0.993		3-7	0.892	24.9029	30.3018	0.821829	498.057	62.2572
	H5	0.888		3-8	0.787	21.9492	25.8727	0.848355	438.984	54.873
	A6	1.198		3-9	1.097	30.6695	29.006	1.05735	613.39	76.6738	1.01025	0.112253	73.0872	6.96135	168h	HD + 2x EAA
	B6	1.106		3-10	1.005	28.0816	27.0271	1.03902	561.631	70.2039
	C6	1.188		3-11	1.087	30.3882	30.9614	0.981487	607.764	75.9705
	D6	0.984		3-12	0.883	24.6497	30.396	0.810952	492.994	61.6242
