# Supplementary material for: FlySilico: Flux balance modeling of Drosophila larval growth and resource allocation
Source: Sci Rep. 2019 Nov 20;9:17156. doi: 10.1038/s41598-019-53532-4 (PMC6868164; doi:10.1038/s41598-019-53532-4)
Supplement: Supplementary file 6 — Dataset 5 [file 41598_2019_53532_MOESM6_ESM.zip › FlySilico/Experiments/experiment_GCMS/GCMS/HHU_GC-MS_project_LisaJehrke_25.10.2017.xlsx]

## Sheet: Metabolites measured by GC-MS
(Iso)-citric Acid
a-Alanine
a-Ketoglutarate
Asparagine
Aspartic Acid
b-Alanine
Cysteine
D-a-Hydroxyglutarate
Fructose
Fumaric Acid
Gaba
Gluconic Acid
Glucose
Glutamic Acid
Glyceric Acid
Glycerol
Glycine
Glycolic Acid
Hydroxybutyric Acid
Isoleucine
Lactate
Lactose
Lactulose
Leucine
Lysine
Maleic Acid
Malic Acid
Malonic Acid
Maltose & trehalose
Mannitol
Mannose
Methionine
Myoinositol
Ornithine
Oxalate
Phenylalanine
Proline
Putrescine
Quinic Acid
Raffinose
Rhamnose
Serine
Shikimate
Sorbitol
Spermidine
Succinic Acid
Sucrose
Threonine
Tryptophane
Tyrosine
Valine
Xylose

## Sheet: Project aim and condition
Aim of project and growth conditions
Aim of project	Analysis of Drosophila melanogaster Larvae (time course)
Metabolites of special interest	amino acids
Growth facility (e.g. green house, Percival etc.)	Fly food vials with chemically defined medium, 25°C incubator
Light intensity [µmol*m-2*s-1]	-
Light regime (e.g. 12 h light / 12 h dark)	12 h light / 12 h dark
CO2 conditions [ppm]	-
Plant age [d]	96h , 132 h and 168 h old Larvae
Additional important information (e.g. humidity, light quality)	none
Responsible person(s), place(s)	Mathias Beller / Lisa Jehrke, HHU
Phone number of responsible person(s)	0211-8111808 / 0211-8111808
Date samples arrived in CEPLAS lab	2017-10-25
Date data was sent to collaborator	-

## Sheet: Sample list
Sample label on tube	Plant species	Tissue type	Condition 1	Condition 2	Condition 3	Technical replicate	Biological replicate	Sample weight [mg]	Fresh weight (FW) or dry weight (DW)	Extraction volume [ml]
LJ_1	Drosophila melanogaster	Larvae	96 h	plus Ribitol	-	1	1	9.5	FW	1.3
LJ_2	Drosophila melanogaster	Larvae	96 h	plus Ribitol	-	2	1	8.3	FW	1.3
LJ_3	Drosophila melanogaster	Larvae	96 h	plus Ribitol	-	3	1	8.6	FW	1.3
LJ_4	Drosophila melanogaster	Larvae	96 h	plus Ribitol	-	4	1	7.7	FW	1.3
LJ_5	Drosophila melanogaster	Larvae	132 h	plus Ribitol	-	1	1	5	FW	1.25
LJ_6	Drosophila melanogaster	Larvae	132 h	plus Ribitol	-	2	1	4.5	FW	1.25
LJ_7	Drosophila melanogaster	Larvae	132 h	plus Ribitol	-	3	1	5.4	FW	1.25
LJ_8	Drosophila melanogaster	Larvae	132 h	plus Ribitol	-	4	1	6.3	FW	1.25
LJ_9	Drosophila melanogaster	Larvae	168 h	plus Ribitol	-	1	1	13.5	FW	1.25
LJ_10	Drosophila melanogaster	Larvae	168 h	plus Ribitol	-	2	1	15.1	FW	1.25
LJ_11	Drosophila melanogaster	Larvae	168 h	plus Ribitol	-	3	1	14.6	FW	1.25
LJ_12	Drosophila melanogaster	Larvae	168 h	plus Ribitol	-	4	1	14.6	FW	1.25
LJ_13	Blank	Blank	-	plus Ribitol	-	1	1	-	-	1.3
