# Supplementary material for: FlySilico: Flux balance modeling of Drosophila larval growth and resource allocation
Source: Sci Rep. 2019 Nov 20;9:17156. doi: 10.1038/s41598-019-53532-4 (PMC6868164; doi:10.1038/s41598-019-53532-4)
Supplement: Supplementary file 6 — Dataset 5 [file 41598_2019_53532_MOESM6_ESM.zip › FlySilico/Experiments/experiment_GCMS/GCMS/QuantReport_Lisa_Auswertung.xlsx]

## Sheet: Options
	Template Version	B.06.00 A4
	Schema	batch.results.xsd (1/2013)
	Parameter	Type	Value	Comment
	Use Options	Boolean	FALSE
	Include Header	Boolean	TRUE
	Include Footer	Boolean	TRUE
	Landscape	Boolean	FALSE
	Fit to	Integer	1	Page(s) wide
		Integer	0	Page(s) tall
	Hide ID Columns	Boolean	TRUE
	Add Smart Page Breaks and Table Headers	Boolean	TRUE
	Adjust columns to fit data	Boolean	FALSE	Use inserting and merging cells to allow adjusting table column widths
	Protect Results	Boolean	FALSE	not an imported option
	Use Password	Boolean	FALSE	not an imported option

## Sheet: Summary
Batch Data Path	M:\MSagWeber\01_GC-QTOF\batch\2018_01_02\Lisa_Jehrke\QuantResults\180202_Lisa_Jehrke.batch.bin
Analysis Time	2018-02-08 10:25:00	Analyst Name	Weber-PC\Weber
Report Time	2018-02-08 11:03:00	Reporter Name	Weber-PC\Weber								Werte in orange: Ober-/unterhalb der Standardreihe
Last Calib Update	2018-02-08 10:25:00	Batch State	Processed								Werte in rot: negative Werte; nicht auswertbar
Quant Batch Version	B.07.00	Quant Report Version	B.07.00								c[µM] mal (0.0013L*1000) rechnen, um am Ende auf n in nmol zu kommen
2018-02-08T10:25:41.3929538+01:00	2018-02-08T11:03:34.1337879+01:00	2018-02-08T10:25:38.7877493+01:00
Sequence Table
Data File	Sample Name	Position	Inj Vol	Level	Sample Type	Acq Method File
180201_06.D	Std. Mix	CStk1-02,VT40:2	0		Sample	inject_EC5_2GHz_Fiensplitles_CStk.ei
180201_07.D	Blank	CStk1-02,VT40:1	0		Blank	inject_EC5_2GHz_Fiensplitles_CStk.ei
180201_08.D	Blank	CStk1-02,VT40:1	0		Blank	inject_EC5_2GHz_Fiensplitles_CStk.ei
180201_09.D	LJ_1	CStk1-02,VT40:3	1		Sample	inject_EC5_2GHz_Fiensplitles_CStk.ei
180201_10.D	LJ_2	CStk1-02,VT40:4	1		Sample	inject_EC5_2GHz_Fiensplitles_CStk.ei
180201_11.D	LJ_3	CStk1-02,VT40:5	1		Sample	inject_EC5_2GHz_Fiensplitles_CStk.ei
180201_12.D	LJ_4	CStk1-02,VT40:6	1		Sample	inject_EC5_2GHz_Fiensplitles_CStk.ei
180201_13.D	LJ_5	CStk1-02,VT40:7	1		Sample	inject_EC5_2GHz_Fiensplitles_CStk.ei
180201_14.D	LJ_6	CStk1-02,VT40:8	1		Sample	inject_EC5_2GHz_Fiensplitles_CStk.ei
180201_15.D	LJ_7	CStk1-02,VT40:9	1		Sample	inject_EC5_2GHz_Fiensplitles_CStk.ei
180201_16.D	LJ_8	CStk1-02,VT40:10	1		Sample	inject_EC5_2GHz_Fiensplitles_CStk.ei
180201_17.D	LJ_9	CStk1-02,VT40:11	1		Sample	inject_EC5_2GHz_Fiensplitles_CStk.ei
180201_18.D	LJ_10	CStk1-02,VT40:12	1		Sample	inject_EC5_2GHz_Fiensplitles_CStk.ei
180201_19.D	LJ_11	CStk1-02,VT40:13	1		Sample	inject_EC5_2GHz_Fiensplitles_CStk.ei
180201_20.D	LJ_12	CStk1-02,VT40:14	0		Sample	inject_EC5_2GHz_Fiensplitles_CStk.ei
180201_21.D	Hexan	CStk1-02,VT40:40	1		Sample	inject_EC5_2GHz_Fiensplitles_CStk.ei
180201_22.D	Blank_LJ_13	CStk1-02,VT40:15	0		Blank	inject_EC5_2GHz_Fiensplitles_CStk.ei
180201_23.D	Blank_LJ_13	CStk1-02,VT40:15	0		Blank	inject_EC5_2GHz_Fiensplitles_CStk.ei
180201_24.D	Ribi 5µM	CStk1-02,VT40:16	0		Sample	inject_EC5_2GHz_Fiensplitles_CStk.ei
180201_25.D	Ribi 5µM	CStk1-02,VT40:17	0		Sample	inject_EC5_2GHz_Fiensplitles_CStk.ei
180201_26.D	Std.Mix 1µM	CStk1-02,VT40:18	0	1	Calibration	inject_EC5_2GHz_Fiensplitles_CStk.ei
180201_27.D	Std.Mix 1µM	CStk1-02,VT40:19	0	1	Calibration	inject_EC5_2GHz_Fiensplitles_CStk.ei
180201_28.D	Std.Mix 5µM	CStk1-02,VT40:20	0	2	Calibration	inject_EC5_2GHz_Fiensplitles_CStk.ei
180201_29.D	Std.Mix 5µM	CStk1-02,VT40:21	0	2	Calibration	inject_EC5_2GHz_Fiensplitles_CStk.ei
180201_30.D	Std.Mix 10µM	CStk1-02,VT40:22	0	3	Calibration	inject_EC5_2GHz_Fiensplitles_CStk.ei
180201_31.D	Std.Mix 10µM	CStk1-02,VT40:23	0	3	Calibration	inject_EC5_2GHz_Fiensplitles_CStk.ei
180201_32.D	Std.Mix 15µM	CStk1-02,VT40:24	0	4	Calibration	inject_EC5_2GHz_Fiensplitles_CStk.ei
180201_33.D	Std.Mix 15µM	CStk1-02,VT40:25	0	4	Calibration	inject_EC5_2GHz_Fiensplitles_CStk.ei
180201_34.D	Std.Mix 20µM	CStk1-02,VT40:26	0	5	Calibration	inject_EC5_2GHz_Fiensplitles_CStk.ei
180201_35.D	Std.Mix 20µM	CStk1-02,VT40:27	0	5	Calibration	inject_EC5_2GHz_Fiensplitles_CStk.ei
Quantitation Results
Target Compound	Lactate	ü
Data File	Compound	Sample Name	Resp	Final Conc	Exp Conc	Accuracy	STD-Blank	resp.-blank	c [µM]	n[nmol]/animal	mean	sd
180201_06.D	Lactate	Std. Mix	2.07615e+06	28.8581			-	-	-	-	-	-
180201_07.D	Lactate	Blank	224959	0.842218			-	-	-	-	-	-
180201_08.D	Lactate	Blank	224636	0.837326			-	-	-	-	-	-
180201_09.D	Lactate	LJ_1	943218	11.7123			68049.9	753926	7.93496	0.412618	0.848823	0.303467
180201_10.D	Lactate	LJ_2	2.2976e+06	32.2094			10444	2.1083e+06	21.4787	1.11689
180201_11.D	Lactate	LJ_3	1.94653e+06	26.8963			345970	1.75723e+06	17.968	0.934338
180201_12.D	Lactate	LJ_4	1.94096e+06	26.8121			327596	1.75167e+06	17.9124	0.931442
180201_13.D	Lactate	LJ_5	899080	11.0443			578348	709787	7.49357	1.21771	1.64379	0.289332
180201_14.D	Lactate	LJ_6	1.2726e+06	16.6972			659679	1.08331e+06	11.2288	1.82468
180201_15.D	Lactate	LJ_7	1.27264e+06	16.6978			1.03615e+06	1.08335e+06	11.2292	1.82474
180201_16.D	Lactate	LJ_8	1.20082e+06	15.6108			886970	1.01152e+06	10.5109	1.70803
180201_17.D	Lactate	LJ_9	2.46057e+06	34.6759			1.31171e+06	2.27128e+06	23.1085	3.75513	6.35703	1.81294
180201_18.D	Lactate	LJ_10	4.55872e+06	66.4292			1.31506e+06	4.36943e+06	44.09	7.16462
180201_19.D	Lactate	LJ_11	4.21777e+06	61.2693			-	4.02848e+06	40.6805	6.61058
180201_20.D	Lactate	LJ_12	5.00989e+06	73.2572			-	4.8206e+06	48.6017	7.89778
180201_21.D	Lactate	Hexan	20161.5	0			-	-	-	-	-	-
180201_22.D	Lactate	Blank_LJ_13	200149	0.466749			-	-	-	-	-	-
180201_23.D	Lactate	Blank_LJ_13	178435	0.138129			-	-	-	-	-	-
180201_24.D	Lactate	Ribi 5µM	214800	0.688471			-	-	-	-	-	-			m =	1e-05			# animals
180201_25.D	Lactate	Ribi 5µM	246402	1.16673			-	-	-	-	-	-			n =	0.3957		96 h	25
180201_26.D	Lactate	Std.Mix 1µM	257342	1.3323	1	133.23	-	-	-	-	-	-			mean blank =	189292		132/168 h	8
180201_27.D	Lactate	Std.Mix 1µM	199736	0.460498	1	46.0498	-	-	-	-	-	-
180201_28.D	Lactate	Std.Mix 5µM	535262	5.53833	5	110.767	-	-	-	-	-	-
180201_29.D	Lactate	Std.Mix 5µM	516889	5.26027	5	105.205	-	-	-	-	-	-
180201_30.D	Lactate	Std.Mix 10µM	767640	9.05513	10	90.5513	-	-	-	-	-	-
180201_31.D	Lactate	Std.Mix 10µM	848972	10.286	10	102.86	-	-	-	-	-	-
180201_32.D	Lactate	Std.Mix 15µM	1.22544e+06	15.9835	15	106.557	-	-	-	-	-	-
180201_33.D	Lactate	Std.Mix 15µM	1.07626e+06	13.7258	15	91.5053	-	-	-	-	-	-
180201_34.D	Lactate	Std.Mix 20µM	1.501e+06	20.1537	20	100.769	-	-	-	-	-	-
180201_35.D	Lactate	Std.Mix 20µM	1.50435e+06	20.2044	20	101.022	-	-	-	-	-	-
Target Compound	Glycolic Acid
Data File	Compound	Sample Name	Resp	Final Conc	Exp Conc	Accuracy	STD-Blank	resp.-blank	c [µM]	n[nmol]/animal	mean	sd
180201_06.D	Glycolic Acid	Std. Mix	592502	19.1325			-	-	-	-	-	-
180201_07.D	Glycolic Acid	Blank	44710.2	0.601489			-	-	-	-	-	-
180201_08.D	Glycolic Acid	Blank	43436.9	0.558413			-	-	-	-	-	-
180201_09.D	Glycolic Acid	LJ_1	48931.6	0.744293			22607.2	13199.1	0.705973	0.0367106	0.0283929	0.00632105
180201_10.D	Glycolic Acid	LJ_2	43669.9	0.566298			18590	7937.44	0.548123	0.0285024
180201_11.D	Glycolic Acid	LJ_3	42663.6	0.532254			142335	6931.08	0.517932	0.0269325
180201_12.D	Glycolic Acid	LJ_4	39133.7	0.412845			140758	3401.25	0.412038	0.021426
180201_13.D	Glycolic Acid	LJ_5	38982.7	0.407736			279953	3250.22	0.407507	0.0662198	0.0607823	0.00475845
180201_14.D	Glycolic Acid	LJ_6	38084.5	0.37735			289367	2352	0.38056	0.061841
180201_15.D	Glycolic Acid	LJ_7	37783.8	0.367179			445890	2051.31	0.371539	0.0603752
180201_16.D	Glycolic Acid	LJ_8	36618.3	0.327751			417842	885.818	0.336575	0.0546934
180201_17.D	Glycolic Acid	LJ_9	37095.7	0.343899			583742	1363.17	0.350895	0.0570204	0.0359962	0.0161898
180201_18.D	Glycolic Acid	LJ_10	33347.9	0.217118			586084	-2384.59	0.238462	0.0387501
180201_19.D	Glycolic Acid	LJ_11	31410.3	0.151572			-	-4322.19	0.180334	0.0293043
180201_20.D	Glycolic Acid	LJ_12	29278.1	0.0794418			-	-6454.4	0.116368	0.0189098
180201_21.D	Glycolic Acid	Hexan	2037.32	0			-	-	-	-	-	-
180201_22.D	Glycolic Acid	Blank_LJ_13	36350.5	0.318693			-	-	-	-	-	-
180201_23.D	Glycolic Acid	Blank_LJ_13	35114.4	0.276878			-	-	-	-	-	-
180201_24.D	Glycolic Acid	Ribi 5µM	33671.8	0.228075			-	-	-	-	-	-			m =	3e-05			# animals
180201_25.D	Glycolic Acid	Ribi 5µM	33854.2	0.234244			-	-	-	-	-	-			n =	0.31		96 h	25
180201_26.D	Glycolic Acid	Std.Mix 1µM	58339.7	1.06256	1	106.256	-	-	-	-	-	-			mean blank =	35732.5		132/168 h	8
180201_27.D	Glycolic Acid	Std.Mix 1µM	54322.5	0.926659	1	92.6659	-	-	-	-	-	-
180201_28.D	Glycolic Acid	Std.Mix 5µM	178068	5.1128	5	102.256	-	-	-	-	-	-
180201_29.D	Glycolic Acid	Std.Mix 5µM	176491	5.05945	5	101.189	-	-	-	-	-	-
180201_30.D	Glycolic Acid	Std.Mix 10µM	315686	9.76822	10	97.6822	-	-	-	-	-	-
180201_31.D	Glycolic Acid	Std.Mix 10µM	325099	10.0867	10	100.867	-	-	-	-	-	-
180201_32.D	Glycolic Acid	Std.Mix 15µM	481622	15.3816	15	102.544	-	-	-	-	-	-
180201_33.D	Glycolic Acid	Std.Mix 15µM	453575	14.4328	15	96.2188	-	-	-	-	-	-
180201_34.D	Glycolic Acid	Std.Mix 20µM	619474	20.045	20	100.225	-	-	-	-	-	-
180201_35.D	Glycolic Acid	Std.Mix 20µM	621816	20.1242	20	100.621	-	-	-	-	-	-
Target Compound	a Alanine	ü
Data File	Compound	Sample Name	Resp	Final Conc	Exp Conc	Accuracy	STD-Blank	resp.-blank	c [µM]	n[nmol]/animal	mean	sd
180201_06.D	a Alanine	Std. Mix	3.19184e+06	18.7058			-	-	-	-	-	-
180201_07.D	a Alanine	Blank	3618.9	0			-	-	-	-	-	-
180201_08.D	a Alanine	Blank	3012.55	0			-	-	-	-	-	-
180201_09.D	a Alanine	LJ_1	5.7949e+06	34.352			138613	5.77331e+06	34.4189	1.78978	2.10121	0.227416
180201_10.D	a Alanine	LJ_2	7.12939e+06	42.3732			109819	7.1078e+06	42.4258	2.20614
180201_11.D	a Alanine	LJ_3	7.48827e+06	44.5303			910247	7.46668e+06	44.5791	2.31811
180201_12.D	a Alanine	LJ_4	6.75966e+06	40.1509			995200	6.73807e+06	40.2074	2.09079
180201_13.D	a Alanine	LJ_5	4.9331e+06	29.1719			1.79425e+06	4.91151e+06	29.2481	4.75281	4.76936	0.16402
180201_14.D	a Alanine	LJ_6	5.03188e+06	29.7657			1.81877e+06	5.01029e+06	29.8407	4.84912
180201_15.D	a Alanine	LJ_7	4.72295e+06	27.9088			2.74195e+06	4.70136e+06	27.9872	4.54791
180201_16.D	a Alanine	LJ_8	5.11235e+06	30.2494			2.41321e+06	5.09076e+06	30.3236	4.92758
180201_17.D	a Alanine	LJ_9	9.09386e+06	54.181			3.16328e+06	9.07227e+06	54.2126	8.80955	9.37063	0.587561
180201_18.D	a Alanine	LJ_10	9.71948e+06	57.9414			3.46613e+06	9.69789e+06	57.9663	9.41953
180201_19.D	a Alanine	LJ_11	9.37619e+06	55.878			-	9.3546e+06	55.9066	9.08482
180201_20.D	a Alanine	LJ_12	1.04878e+07	62.5594			-	1.04662e+07	62.5761	10.1686
180201_21.D	a Alanine	Hexan	24.2345	0			-	-	-	-	-	-
180201_22.D	a Alanine	Blank_LJ_13	25803	0			-	-	-	-	-	-
180201_23.D	a Alanine	Blank_LJ_13	17376	0			-	-	-	-	-	-
180201_24.D	a Alanine	Ribi 5µM	7617.15	0			-	-	-	-	-	-			m =	6e-06			# animals
180201_25.D	a Alanine	Ribi 5µM	9333.33	0			-	-	-	-	-	-			n =	-0.221		96 h	25
180201_26.D	a Alanine	Std.Mix 1µM	160202	0.483504	1	48.3504	-	-	-	-	-	-			mean blank =	21589.5		132/168 h	8
180201_27.D	a Alanine	Std.Mix 1µM	131408	0.310431	1	31.0431	-	-	-	-	-	-
180201_28.D	a Alanine	Std.Mix 5µM	931836	5.12156	5	102.431	-	-	-	-	-	-
180201_29.D	a Alanine	Std.Mix 5µM	1.01679e+06	5.63219	5	112.644	-	-	-	-	-	-
180201_30.D	a Alanine	Std.Mix 10µM	1.81584e+06	10.4351	10	104.351	-	-	-	-	-	-
180201_31.D	a Alanine	Std.Mix 10µM	1.84036e+06	10.5824	10	105.824	-	-	-	-	-	-
180201_32.D	a Alanine	Std.Mix 15µM	2.76354e+06	16.1314	15	107.542	-	-	-	-	-	-
180201_33.D	a Alanine	Std.Mix 15µM	2.4348e+06	14.1554	15	94.3694	-	-	-	-	-	-
180201_34.D	a Alanine	Std.Mix 20µM	3.18487e+06	18.6639	20	93.3193	-	-	-	-	-	-
180201_35.D	a Alanine	Std.Mix 20µM	3.48771e+06	20.4842	20	102.421	-	-	-	-	-	-
Target Compound	Hydroxybutyric Acid	Ø nicht in den Proben / nicht beachten
Data File	Compound	Sample Name	Resp	Final Conc	Exp Conc	Accuracy	STD-Blank	resp.-blank	c [µM]	n[nmol]/animal	mean	sd
180201_06.D	Hydroxybutyric Acid	Std. Mix	2.09184e+06	18.0232			-	-	-	-	-	-
180201_07.D	Hydroxybutyric Acid	Blank	13750	0.19371			-	-	-	-	-	-
180201_08.D	Hydroxybutyric Acid	Blank	12884.5	0.186284			-	-	-	-	-	-
180201_09.D	Hydroxybutyric Acid	LJ_1	14498.2	0.20013			99633.1	1167.21	0.228905	0.0119031	0.0118848	0.00106127
180201_10.D	Hydroxybutyric Acid	LJ_2	17409.9	0.225112			80911.7	4078.93	0.25511	0.0132657
180201_11.D	Hydroxybutyric Acid	LJ_3	14025.3	0.196072			572545	694.244	0.224648	0.0116817
180201_12.D	Hydroxybutyric Acid	LJ_4	11903.8	0.17787			561062	-1427.23	0.205555	0.0106889
180201_13.D	Hydroxybutyric Acid	LJ_5	9575.18	0.157891			1.09885e+06	-3755.83	0.184598	0.0299971	0.0298216	0.00208034
180201_14.D	Hydroxybutyric Acid	LJ_6	10108.9	0.16247			1.19521e+06	-3222.1	0.189401	0.0307777
180201_15.D	Hydroxybutyric Acid	LJ_7	7436.01	0.139538			1.77486e+06	-5895.01	0.165345	0.0268686
180201_16.D	Hydroxybutyric Acid	LJ_8	10700.7	0.167548			1.65697e+06	-2630.31	0.194727	0.0316432
180201_17.D	Hydroxybutyric Acid	LJ_9	10049.4	0.16196			2.26072e+06	-3281.57	0.188866	0.0306907	0.0310823	0.00262893
180201_18.D	Hydroxybutyric Acid	LJ_10	11777.7	0.176788			2.3661e+06	-1553.31	0.20442	0.0332183
180201_19.D	Hydroxybutyric Acid	LJ_11	11561.6	0.174934			-	-1769.38	0.202476	0.0329023
180201_20.D	Hydroxybutyric Acid	LJ_12	7879.93	0.143346			-	-5451.08	0.16934	0.0275178
180201_21.D	Hydroxybutyric Acid	Hexan	234.246	0.0777483			-	-	-	-	-	-
180201_22.D	Hydroxybutyric Acid	Blank_LJ_13	14130.4	0.196974			-	-	-	-	-	-
180201_23.D	Hydroxybutyric Acid	Blank_LJ_13	12531.6	0.183257			-	-	-	-	-	-			m =	9e-06			# animals
180201_24.D	Hydroxybutyric Acid	Ribi 5µM	12429	0.182376			-	-	-	-	-	-			n =	0.2184		96 h	25
180201_25.D	Hydroxybutyric Acid	Ribi 5µM	12560.3	0.183502			-	-	-	-	-	-			mean blank =	13331		132/168 h	8
180201_26.D	Hydroxybutyric Acid	Std.Mix 1µM	112964	1.04494	1	104.494	-	-	-	-	-	-
180201_27.D	Hydroxybutyric Acid	Std.Mix 1µM	94242.7	0.884317	1	88.4317	-	-	-	-	-	-
180201_28.D	Hydroxybutyric Acid	Std.Mix 5µM	585876	5.10241	5	102.048	-	-	-	-	-	-
180201_29.D	Hydroxybutyric Acid	Std.Mix 5µM	574393	5.00389	5	100.078	-	-	-	-	-	-
180201_30.D	Hydroxybutyric Acid	Std.Mix 10µM	1.11218e+06	9.61798	10	96.1798	-	-	-	-	-	-
180201_31.D	Hydroxybutyric Acid	Std.Mix 10µM	1.20854e+06	10.4447	10	104.447	-	-	-	-	-	-
180201_32.D	Hydroxybutyric Acid	Std.Mix 15µM	1.78819e+06	15.418	15	102.787	-	-	-	-	-	-
180201_33.D	Hydroxybutyric Acid	Std.Mix 15µM	1.6703e+06	14.4065	15	96.0436	-	-	-	-	-	-
180201_34.D	Hydroxybutyric Acid	Std.Mix 20µM	2.27405e+06	19.5866	20	97.9328	-	-	-	-	-	-
180201_35.D	Hydroxybutyric Acid	Std.Mix 20µM	2.37943e+06	20.4907	20	102.453	-	-	-	-	-	-
Target Compound	Malonic Acid	Ø nicht in den Proben / nicht beachten
Data File	Compound	Sample Name	Resp	Final Conc	Exp Conc	Accuracy	STD-Blank	resp.-blank	c [µM]	n[nmol]/animal	mean	sd
180201_06.D	Malonic Acid	Std. Mix	119123	16.254			-	-	-	-	-	-
180201_07.D	Malonic Acid	Blank	281.542	1.26294			-	-	-	-	-	-
180201_08.D	Malonic Acid	Blank	180.902	1.25025			-	-	-	-	-	-
180201_09.D	Malonic Acid	LJ_1	191.82	1.25162			4082.49	172.195	1.32912	0.0691142	0.0693983	0.000503609
180201_10.D	Malonic Acid	LJ_2	142.231	1.24537			2955.31	122.606	1.32416	0.0688564
180201_11.D	Malonic Acid	LJ_3	354.801	1.27218			26869.2	335.176	1.34542	0.0699617
180201_12.D	Malonic Acid	LJ_4	296.974	1.26489			28977.7	277.349	1.33963	0.069661
180201_13.D	Malonic Acid	LJ_5	495.035	1.28987			62235	475.41	1.35944	0.220909	0.218891	0.00147548
180201_14.D	Malonic Acid	LJ_6	308.023	1.26628			67272.6	288.398	1.34074	0.21787
180201_15.D	Malonic Acid	LJ_7	381.755	1.27558			106946	362.13	1.34811	0.219068
180201_16.D	Malonic Acid	LJ_8	298.426	1.26507			101651	278.801	1.33978	0.217714
180201_17.D	Malonic Acid	LJ_9	607.682	1.30408			154003	588.057	1.37071	0.22274	0.221071	0.00139286
180201_18.D	Malonic Acid	LJ_10	402.241	1.27817			156110	382.616	1.35016	0.219401
180201_19.D	Malonic Acid	LJ_11	483.32	1.28839			-	463.695	1.35827	0.220719
180201_20.D	Malonic Acid	LJ_12	526.63	1.29386			-	507.005	1.3626	0.221423
180201_21.D	Malonic Acid	Hexan	42.0939	1.23274			-	-	-	-	-	-
180201_22.D	Malonic Acid	Blank_LJ_13	0	0			-	-	-	-	-	-
180201_23.D	Malonic Acid	Blank_LJ_13	39.25	1.23238			-	-	-	-	-	-			m =	0.0001			# animals
180201_24.D	Malonic Acid	Ribi 5µM	0	0			-	-	-	-	-	-			n =	1.3119		96 h	25
180201_25.D	Malonic Acid	Ribi 5µM	0	0			-	-	-	-	-	-			mean blank =	19.625		132/168 h	8
180201_26.D	Malonic Acid	Std.Mix 1µM	4102.11	1.74488	1	174.488	-	-	-	-	-	-
180201_27.D	Malonic Acid	Std.Mix 1µM	2974.94	1.60269	1	160.269	-	-	-	-	-	-
180201_28.D	Malonic Acid	Std.Mix 5µM	26888.8	4.61927	5	92.3855	-	-	-	-	-	-
180201_29.D	Malonic Acid	Std.Mix 5µM	28997.3	4.88525	5	97.705	-	-	-	-	-	-
180201_30.D	Malonic Acid	Std.Mix 10µM	62254.7	9.08045	10	90.8045	-	-	-	-	-	-
180201_31.D	Malonic Acid	Std.Mix 10µM	67292.2	9.71591	10	97.1591	-	-	-	-	-	-
180201_32.D	Malonic Acid	Std.Mix 15µM	106966	14.7204	15	98.1363	-	-	-	-	-	-
180201_33.D	Malonic Acid	Std.Mix 15µM	101670	14.0525	15	93.6833	-	-	-	-	-	-
180201_34.D	Malonic Acid	Std.Mix 20µM	154023	20.6564	20	103.282	-	-	-	-	-	-
180201_35.D	Malonic Acid	Std.Mix 20µM	156130	20.9222	20	104.611	-	-	-	-	-	-
Target Compound	Valine	ü
Data File	Compound	Sample Name	Resp	Final Conc	Exp Conc	Accuracy	STD-Blank	resp.-blank	c [µM]	n[nmol]/animal	mean	sd
180201_06.D	Valine	Std. Mix	2.07536e+06	16.5629			-	-	-	-	-	-
180201_07.D	Valine	Blank	1160.86	0.781981			-	-	-	-	-	-
180201_08.D	Valine	Blank	602.61	0.777734			-	-	-	-	-	-
180201_09.D	Valine	LJ_1	500485	4.58093			56807.1	497129	4.84433	0.251905	0.277707	0.0325762
180201_10.D	Valine	LJ_2	517969	4.71396			46200.8	514613	4.98421	0.259179
180201_11.D	Valine	LJ_3	674475	5.90469			532036	671120	6.23626	0.324285
180201_12.D	Valine	LJ_4	557099	5.01167			431525	553744	5.29725	0.275457
180201_13.D	Valine	LJ_5	505596	4.61982			1.19944e+06	502241	4.88523	0.793849	0.863316	0.0792391
180201_14.D	Valine	LJ_6	564688	5.0694			1.22757e+06	561332	5.35796	0.870668
180201_15.D	Valine	LJ_7	523270	4.75429			2.01584e+06	519914	5.02661	0.816825
180201_16.D	Valine	LJ_8	642576	5.66199			1.93316e+06	639220	5.98106	0.971922
180201_17.D	Valine	LJ_9	1.17733e+06	9.73051			2.5135e+06	1.17397e+06	10.2591	1.6671	1.41679	0.210508
180201_18.D	Valine	LJ_10	813292	6.96083			2.40077e+06	809936	7.34679	1.19385
180201_19.D	Valine	LJ_11	896934	7.59719			-	893578	8.01592	1.30259
180201_20.D	Valine	LJ_12	1.05158e+06	8.77375			-	1.04822e+06	9.25308	1.50362
180201_21.D	Valine	Hexan	27.4609	0.773358			-	-	-	-	-	-
180201_22.D	Valine	Blank_LJ_13	3913.1	0.80292			-	-	-	-	-	-
180201_23.D	Valine	Blank_LJ_13	2798.28	0.794439			-	-	-	-	-	-			m =	8e-06			# animals
180201_24.D	Valine	Ribi 5µM	175.111	0.774481			-	-	-	-	-	-			n =	0.8673		96 h	25
180201_25.D	Valine	Ribi 5µM	218.036	0.774808			-	-	-	-	-	-			mean blank =	3355.69		132/168 h	8
180201_26.D	Valine	Std.Mix 1µM	60162.8	1.23088	1	123.088	-	-	-	-	-	-
180201_27.D	Valine	Std.Mix 1µM	49556.5	1.15018	1	115.018	-	-	-	-	-	-
180201_28.D	Valine	Std.Mix 5µM	535391	4.84651	5	96.9302	-	-	-	-	-	-
180201_29.D	Valine	Std.Mix 5µM	434881	4.0818	5	81.6361	-	-	-	-	-	-
180201_30.D	Valine	Std.Mix 10µM	1.20279e+06	9.92423	10	99.2423	-	-	-	-	-	-
180201_31.D	Valine	Std.Mix 10µM	1.23092e+06	10.1382	10	101.382	-	-	-	-	-	-
180201_32.D	Valine	Std.Mix 15µM	2.01919e+06	16.1356	15	107.57	-	-	-	-	-	-
180201_33.D	Valine	Std.Mix 15µM	1.93651e+06	15.5065	15	103.377	-	-	-	-	-	-
180201_34.D	Valine	Std.Mix 20µM	2.51686e+06	19.9219	20	99.6094	-	-	-	-	-	-
180201_35.D	Valine	Std.Mix 20µM	2.40413e+06	19.0642	20	95.321	-	-	-	-	-	-
Target Compound	Leucine	ü
Data File	Compound	Sample Name	Resp	Final Conc	Exp Conc	Accuracy	STD-Blank	resp.-blank	c [µM]	n[nmol]/animal	mean	sd
180201_06.D	Leucine	Std. Mix	2.04048e+06	15.8356			-	-	-	-	-	-
180201_07.D	Leucine	Blank	283.935	0.848323			-	-	-	-	-	-
180201_08.D	Leucine	Blank	159.99	0.847412			-	-	-	-	-	-
180201_09.D	Leucine	LJ_1	127636	1.78385			26675.1	126717	2.12372	0.110433	0.130975	0.01653
180201_10.D	Leucine	LJ_2	174922	2.13121			22252	174003	2.45472	0.127646
180201_11.D	Leucine	LJ_3	236456	2.58325			429984	235538	2.88546	0.150044
180201_12.D	Leucine	LJ_4	197258	2.29529			351779	196339	2.61107	0.135776
180201_13.D	Leucine	LJ_5	157262	2.00148			1.35419e+06	156343	2.3311	0.378804	0.407949	0.0208873
180201_14.D	Leucine	LJ_6	182418	2.18628			1.38308e+06	181500	2.5072	0.40742
180201_15.D	Leucine	LJ_7	193226	2.26568			2.32539e+06	192308	2.58285	0.419714
180201_16.D	Leucine	LJ_8	198627	2.30535			2.04042e+06	197709	2.62066	0.425857
180201_17.D	Leucine	LJ_9	436225	4.05075			2.46469e+06	435307	4.28385	0.696125	0.617959	0.0921019
180201_18.D	Leucine	LJ_10	261251	2.76539			2.32549e+06	260332	3.05903	0.497092
180201_19.D	Leucine	LJ_11	347868	3.40167			-	346949	3.66534	0.595618
180201_20.D	Leucine	LJ_12	424687	3.96599			-	423768	4.20308	0.683
180201_21.D	Leucine	Hexan	45.0621	0.846568			-	-	-	-	-	-
180201_22.D	Leucine	Blank_LJ_13	1032.71	0.853823			-	-	-	-	-	-
180201_23.D	Leucine	Blank_LJ_13	804.675	0.852148			-	-	-	-	-	-			m =	7e-06			# animals
180201_24.D	Leucine	Ribi 5µM	227.113	0.847906			-	-	-	-	-	-			n =	1.2367		96 h	25
180201_25.D	Leucine	Ribi 5µM	400.269	0.849178			-	-	-	-	-	-			mean blank =	918.693		132/168 h	8
180201_26.D	Leucine	Std.Mix 1µM	27593.8	1.04894	1	104.894	-	-	-	-	-	-
180201_27.D	Leucine	Std.Mix 1µM	23170.7	1.01645	1	101.645	-	-	-	-	-	-
180201_28.D	Leucine	Std.Mix 5µM	430902	4.01165	5	80.2329	-	-	-	-	-	-
180201_29.D	Leucine	Std.Mix 5µM	352698	3.43716	5	68.7431	-	-	-	-	-	-
180201_30.D	Leucine	Std.Mix 10µM	1.35511e+06	10.8008	10	108.008	-	-	-	-	-	-
180201_31.D	Leucine	Std.Mix 10µM	1.384e+06	11.0131	10	110.131	-	-	-	-	-	-
180201_32.D	Leucine	Std.Mix 15µM	2.32631e+06	17.9353	15	119.569	-	-	-	-	-	-
180201_33.D	Leucine	Std.Mix 15µM	2.04134e+06	15.8419	15	105.613	-	-	-	-	-	-
180201_34.D	Leucine	Std.Mix 20µM	2.46561e+06	18.9586	20	94.7929	-	-	-	-	-	-
180201_35.D	Leucine	Std.Mix 20µM	2.32641e+06	17.936	20	89.6802	-	-	-	-	-	-
Target Compound	Glycerol
Data File	Compound	Sample Name	Resp	Final Conc	Exp Conc	Accuracy	STD-Blank	resp.-blank	c [µM]	n[nmol]/animal	mean	sd
180201_06.D	Glycerol	Std. Mix	2.20405e+06	15.7105			-	-	-	-	-	-
180201_07.D	Glycerol	Blank	622367	1.94933			-	-	-	-	-	-
180201_08.D	Glycerol	Blank	635142	2.06048			-	-	-	-	-	-
180201_09.D	Glycerol	LJ_1	573290	1.52234			-103504	2958.17	0.924124	0.0480544	0.0470048	0.0265378
180201_10.D	Glycerol	LJ_2	571359	1.50555			-141436	1027.85	0.906751	0.047151
180201_11.D	Glycerol	LJ_3	639188	2.09568			455672	68856.4	1.51721	0.0788948
180201_12.D	Glycerol	LJ_4	500351	0.887751			509640	-69980.6	0.267675	0.0139191
180201_13.D	Glycerol	LJ_5	613210	1.86966			943043	42878.2	1.2834	0.208553	0.179054	0.0570626
180201_14.D	Glycerol	LJ_6	621113	1.93843			1.0201e+06	50782	1.35454	0.220112
180201_15.D	Glycerol	LJ_7	535689	1.1952			1.66768e+06	-34642.5	0.585717	0.095179
180201_16.D	Glycerol	LJ_8	602147	1.77341			1.43667e+06	31815.1	1.18384	0.192373
180201_17.D	Glycerol	LJ_9	621244	1.93956			2.16739e+06	50912.9	1.35572	0.220304	0.276825	0.0572884
180201_18.D	Glycerol	LJ_10	703996	2.65953			2.04826e+06	133665	2.10048	0.341328
180201_19.D	Glycerol	LJ_11	633189	2.04349			-	62857.3	1.46322	0.237773
180201_20.D	Glycerol	LJ_12	681137	2.46065			-	110806	1.89475	0.307897
180201_21.D	Glycerol	Hexan	1459.6	0			-	-	-	-	-	-
180201_22.D	Glycerol	Blank_LJ_13	571049	1.50285			-	-	-	-	-	-
180201_23.D	Glycerol	Blank_LJ_13	569614	1.49037			-	-	-	-	-	-			m =	9e-06			# animals
180201_24.D	Glycerol	Ribi 5µM	428419	0.261916			-	-	-	-	-	-			n =	0.8975		96 h	25
180201_25.D	Glycerol	Ribi 5µM	421602	0.202613			-	-	-	-	-	-			mean blank =	570331		132/168 h	8
180201_26.D	Glycerol	Std.Mix 1µM	466828	0.596089	1	59.6089	-	-	-	-	-	-
180201_27.D	Glycerol	Std.Mix 1µM	428896	0.266068	1	26.6068	-	-	-	-	-	-
180201_28.D	Glycerol	Std.Mix 5µM	1.026e+06	5.46111	5	109.222	-	-	-	-	-	-
180201_29.D	Glycerol	Std.Mix 5µM	1.07997e+06	5.93065	5	118.613	-	-	-	-	-	-
180201_30.D	Glycerol	Std.Mix 10µM	1.51337e+06	9.70139	10	97.0139	-	-	-	-	-	-
180201_31.D	Glycerol	Std.Mix 10µM	1.59043e+06	10.3718	10	103.718	-	-	-	-	-	-
180201_32.D	Glycerol	Std.Mix 15µM	2.23801e+06	16.006	15	106.706	-	-	-	-	-	-
180201_33.D	Glycerol	Std.Mix 15µM	2.007e+06	13.9961	15	93.3073	-	-	-	-	-	-
180201_34.D	Glycerol	Std.Mix 20µM	2.73772e+06	20.3536	20	101.768	-	-	-	-	-	-
180201_35.D	Glycerol	Std.Mix 20µM	2.6186e+06	19.3172	20	96.586	-	-	-	-	-	-
Target Compound	Isoleucine	ü
Data File	Compound	Sample Name	Resp	Final Conc	Exp Conc	Accuracy	STD-Blank	resp.-blank	c [µM]	n[nmol]/animal	mean	sd
180201_06.D	Isoleucine	Std. Mix	2.04963e+06	15.8222			-	-	-	-	-	-
180201_07.D	Isoleucine	Blank	270.467	0.874856			-	-	-	-	-	-
180201_08.D	Isoleucine	Blank	20.3805	0.873032			-	-	-	-	-	-
180201_09.D	Isoleucine	LJ_1	77304.4	1.43671			28929.1	76648.7	1.70274	0.0885425	0.101963	0.0107804
180201_10.D	Isoleucine	LJ_2	106047	1.64635			23695.7	105391	1.90394	0.0990047
180201_11.D	Isoleucine	LJ_3	146514	1.94151			445433	145859	2.18721	0.113735
180201_12.D	Isoleucine	LJ_4	126825	1.7979			388868	126170	2.04939	0.106568
180201_13.D	Isoleucine	LJ_5	97621.6	1.5849			1.32122e+06	96965.9	1.84496	0.299806	0.319491	0.0138537
180201_14.D	Isoleucine	LJ_6	115332	1.71407			1.36072e+06	114676	1.96893	0.319952
180201_15.D	Isoleucine	LJ_7	122243	1.76448			2.30864e+06	121588	2.01731	0.327813
180201_16.D	Isoleucine	LJ_8	124509	1.78101			2.01866e+06	123854	2.03317	0.330391
180201_17.D	Isoleucine	LJ_9	282377	2.93244			2.49175e+06	281721	3.13825	0.509966	0.474811	0.0522449
180201_18.D	Isoleucine	LJ_10	192064	2.27373			2.39354e+06	191408	2.50606	0.407234
180201_19.D	Isoleucine	LJ_11	238911	2.61541			-	238255	2.83399	0.460523
180201_20.D	Isoleucine	LJ_12	292537	3.00654			-	291881	3.20937	0.521522
180201_21.D	Isoleucine	Hexan	45.0621	0.873212			-	-	-	-	-	-
180201_22.D	Isoleucine	Blank_LJ_13	705.169	0.878027			-	-	-	-	-	-
180201_23.D	Isoleucine	Blank_LJ_13	606.294	0.877306			-	-	-	-	-	-			m =	7e-06			# animals
180201_24.D	Isoleucine	Ribi 5µM	47.8251	0.873232			-	-	-	-	-	-			n =	1.1662		96 h	25
180201_25.D	Isoleucine	Ribi 5µM	400.269	0.875803			-	-	-	-	-	-			mean blank =	655.732		132/168 h	8
180201_26.D	Isoleucine	Std.Mix 1µM	29584.8	1.08866	1	108.866	-	-	-	-	-	-
180201_27.D	Isoleucine	Std.Mix 1µM	24351.4	1.05049	1	105.049	-	-	-	-	-	-
180201_28.D	Isoleucine	Std.Mix 5µM	446089	4.1265	5	82.5299	-	-	-	-	-	-
180201_29.D	Isoleucine	Std.Mix 5µM	389524	3.71393	5	74.2786	-	-	-	-	-	-
180201_30.D	Isoleucine	Std.Mix 10µM	1.32187e+06	10.5142	10	105.142	-	-	-	-	-	-
180201_31.D	Isoleucine	Std.Mix 10µM	1.36138e+06	10.8023	10	108.023	-	-	-	-	-	-
180201_32.D	Isoleucine	Std.Mix 15µM	2.30929e+06	17.716	15	118.107	-	-	-	-	-	-
180201_33.D	Isoleucine	Std.Mix 15µM	2.01932e+06	15.6011	15	104.007	-	-	-	-	-	-
180201_34.D	Isoleucine	Std.Mix 20µM	2.49241e+06	19.0516	20	95.2581	-	-	-	-	-	-
180201_35.D	Isoleucine	Std.Mix 20µM	2.3942e+06	18.3353	20	91.6764	-	-	-	-	-	-
Target Compound	Proline	ü
Data File	Compound	Sample Name	Resp	Final Conc	Exp Conc	Accuracy	STD-Blank	resp.-blank	c [µM]	n[nmol]/animal	mean	sd
180201_06.D	Proline	Std. Mix	568195	16.08			-	-	-	-	-	-
180201_07.D	Proline	Blank	0	0			-	-	-	-	-	-
180201_08.D	Proline	Blank	0	0			-	-	-	-	-	-
180201_09.D	Proline	LJ_1	289159	8.94509			704.583	288364	8.63919	0.449238	0.541738	0.0937242
180201_10.D	Proline	LJ_2	312661	9.54604			612.42	311867	9.10923	0.47368
180201_11.D	Proline	LJ_3	444020	12.9048			91163.4	443225	11.7364	0.610293
180201_12.D	Proline	LJ_4	466566	13.4814			81483.3	465772	12.1873	0.633742
180201_13.D	Proline	LJ_5	282928	8.78577			323405	282134	8.51457	1.38362	1.58594	0.270006
180201_14.D	Proline	LJ_6	268736	8.42287			319221	267941	8.23073	1.33749
180201_15.D	Proline	LJ_7	388377	11.4821			648459	387583	10.6236	1.72633
180201_16.D	Proline	LJ_8	440685	12.8196			546701	439890	11.6697	1.89633
180201_17.D	Proline	LJ_9	1.94362e+06	51.2493			702251	1.94283e+06	41.7284	6.78087	5.70385	1.40568
180201_18.D	Proline	LJ_10	1.04339e+06	28.2306			660423	1.0426e+06	23.7238	3.85512
180201_19.D	Proline	LJ_11	1.50777e+06	40.1046			-	1.50697e+06	33.0113	5.36434
180201_20.D	Proline	LJ_12	1.95414e+06	51.5182			-	1.95334e+06	41.9388	6.81505
180201_21.D	Proline	Hexan	29.9773	1.55213			-	-	-	-	-	-
180201_22.D	Proline	Blank_LJ_13	1290.4	1.58436			-	-	-	-	-	-
180201_23.D	Proline	Blank_LJ_13	298.186	1.55899			-	-	-	-	-	-			m =	2e-05			# animals
180201_24.D	Proline	Ribi 5µM	1282.29	1.58415			-	-	-	-	-	-			n =	2.8719		96 h	25
180201_25.D	Proline	Ribi 5µM	2450.82	1.61403			-	-	-	-	-	-			mean blank =	794.292		132/168 h	8
180201_26.D	Proline	Std.Mix 1µM	1498.87	1.58969	1	158.969	-	-	-	-	-	-
180201_27.D	Proline	Std.Mix 1µM	1406.71	1.58734	1	158.734	-	-	-	-	-	-
180201_28.D	Proline	Std.Mix 5µM	91957.7	3.9027	5	78.0541	-	-	-	-	-	-
180201_29.D	Proline	Std.Mix 5µM	82277.6	3.65519	5	73.1037	-	-	-	-	-	-
180201_30.D	Proline	Std.Mix 10µM	324199	9.84107	10	98.4107	-	-	-	-	-	-
180201_31.D	Proline	Std.Mix 10µM	320015	9.73408	10	97.3408	-	-	-	-	-	-
180201_32.D	Proline	Std.Mix 15µM	649253	18.1526	15	121.018	-	-	-	-	-	-
180201_33.D	Proline	Std.Mix 15µM	547495	15.5507	15	103.671	-	-	-	-	-	-
180201_34.D	Proline	Std.Mix 20µM	703045	19.5281	20	97.6404	-	-	-	-	-	-
180201_35.D	Proline	Std.Mix 20µM	661217	18.4585	20	92.2927	-	-	-	-	-	-
Target Compound	Maleic Acid	Ø nicht in den Proben / nicht beachten
Data File	Compound	Sample Name	Resp	Final Conc	Exp Conc	Accuracy	STD-Blank	resp.-blank	c [µM]	n[nmol]/animal	mean	sd
180201_06.D	Maleic Acid	Std. Mix	264856	19.4242			-	-	-	-	-	-
180201_07.D	Maleic Acid	Blank	2691.51	0.433714			-	-	-	-	-	-
180201_08.D	Maleic Acid	Blank	2055.36	0.387633			-	-	-	-	-	-
180201_09.D	Maleic Acid	LJ_1	2552.53	0.423646			8871.44	782.587	0.458081	0.0238202	0.023401	0.000633757
180201_10.D	Maleic Acid	LJ_2	2619.69	0.428511			6206.56	849.748	0.462782	0.0240647
180201_11.D	Maleic Acid	LJ_3	2278.89	0.403825			63048.6	508.948	0.438926	0.0228242
180201_12.D	Maleic Acid	LJ_4	2298.36	0.405235			61927.8	528.419	0.440289	0.022895
180201_13.D	Maleic Acid	LJ_5	2004.87	0.383975			128865	234.929	0.419745	0.0682086	0.0690819	0.000695444
180201_14.D	Maleic Acid	LJ_6	2077.09	0.389207			141310	307.153	0.424801	0.0690301
180201_15.D	Maleic Acid	LJ_7	2153.86	0.394768			215279	383.922	0.430175	0.0699034
180201_16.D	Maleic Acid	LJ_8	2090.75	0.390197			198274	320.811	0.425757	0.0691855
180201_17.D	Maleic Acid	LJ_9	2312.1	0.40623			265475	542.159	0.441251	0.0717033	0.0831948	0.0101403
180201_18.D	Maleic Acid	LJ_10	3642.65	0.502612			268195	1872.71	0.53439	0.0868384
180201_19.D	Maleic Acid	LJ_11	2952.16	0.452595			-	1182.22	0.486056	0.078984
180201_20.D	Maleic Acid	LJ_12	4382.46	0.556202			-	2612.52	0.586176	0.0952537
180201_21.D	Maleic Acid	Hexan	643.695	0.285375			-	-	-	-	-	-
180201_22.D	Maleic Acid	Blank_LJ_13	1932.61	0.378741			-	-	-	-	-	-
180201_23.D	Maleic Acid	Blank_LJ_13	1607.27	0.355174			-	-	-	-	-	-			m =	7e-05			# animals
180201_24.D	Maleic Acid	Ribi 5µM	1457.82	0.344349			-	-	-	-	-	-			n =	0.4033		96 h	25
180201_25.D	Maleic Acid	Ribi 5µM	1543.62	0.350564			-	-	-	-	-	-			mean blank =	1769.94		132/168 h	8
180201_26.D	Maleic Acid	Std.Mix 1µM	10641.4	1.00958	1	100.958	-	-	-	-	-	-
180201_27.D	Maleic Acid	Std.Mix 1µM	7976.5	0.816545	1	81.6545	-	-	-	-	-	-
180201_28.D	Maleic Acid	Std.Mix 5µM	64818.5	4.93404	5	98.6807	-	-	-	-	-	-
180201_29.D	Maleic Acid	Std.Mix 5µM	63697.8	4.85285	5	97.0571	-	-	-	-	-	-
180201_30.D	Maleic Acid	Std.Mix 10µM	130635	9.70163	10	97.0163	-	-	-	-	-	-
180201_31.D	Maleic Acid	Std.Mix 10µM	143080	10.6031	10	106.031	-	-	-	-	-	-
180201_32.D	Maleic Acid	Std.Mix 15µM	217049	15.9612	15	106.408	-	-	-	-	-	-
180201_33.D	Maleic Acid	Std.Mix 15µM	200044	14.7294	15	98.1963	-	-	-	-	-	-
180201_34.D	Maleic Acid	Std.Mix 20µM	267245	19.5973	20	97.9864	-	-	-	-	-	-
180201_35.D	Maleic Acid	Std.Mix 20µM	269965	19.7944	20	98.9718	-	-	-	-	-	-
Target Compound	Glycine	ü
Data File	Compound	Sample Name	Resp	Final Conc	Exp Conc	Accuracy	STD-Blank	resp.-blank	c [µM]	n[nmol]/animal	mean	sd
180201_06.D	Glycine	Std. Mix	5.04705e+06	17.4237			-	-	-	-	-	-
180201_07.D	Glycine	Blank	19127.2	0			-	-	-	-	-	-
180201_08.D	Glycine	Blank	16461.5	0			-	-	-	-	-	-
180201_09.D	Glycine	LJ_1	4.7886e+06	16.509			252077	4.76254e+06	18.7721	0.976147	1.03383	0.0498367
180201_10.D	Glycine	LJ_2	5.08075e+06	17.543			191746	5.0547e+06	19.9407	1.03692
180201_11.D	Glycine	LJ_3	5.3713e+06	18.5713			1.54297e+06	5.34524e+06	21.1029	1.09735
180201_12.D	Glycine	LJ_4	5.02304e+06	17.3388			1.53262e+06	4.99698e+06	19.7098	1.02491
180201_13.D	Glycine	LJ_5	4.49925e+06	15.485			3.07717e+06	4.47319e+06	17.6147	2.86238	3.18507	0.712039
180201_14.D	Glycine	LJ_6	5.28363e+06	18.261			3.1732e+06	5.25758e+06	20.7522	3.37223
180201_15.D	Glycine	LJ_7	3.82539e+06	13.1002			4.45383e+06	3.79934e+06	14.9193	2.42438
180201_16.D	Glycine	LJ_8	6.37447e+06	22.1216			4.45175e+06	6.34842e+06	25.1156	4.08128
180201_17.D	Glycine	LJ_9	7.01283e+06	24.3808			5.53073e+06	6.98678e+06	27.669	4.49621	4.40344	0.130189
180201_18.D	Glycine	LJ_10	6.5955e+06	22.9039			5.59258e+06	6.56945e+06	25.9997	4.22495
180201_19.D	Glycine	LJ_11	6.84696e+06	23.7938			-	6.8209e+06	27.0055	4.38839
180201_20.D	Glycine	LJ_12	7.02514e+06	24.4244			-	6.99908e+06	27.7182	4.50421
180201_21.D	Glycine	Hexan	2673.5	0			-	-	-	-	-	-
180201_22.D	Glycine	Blank_LJ_13	28046.1	0			-	-	-	-	-	-
180201_23.D	Glycine	Blank_LJ_13	24061.1	0			-	-	-	-	-	-			m =	4e-06			# animals
180201_24.D	Glycine	Ribi 5µM	17659.5	0			-	-	-	-	-	-			n =	-0.2781		96 h	25
180201_25.D	Glycine	Ribi 5µM	17031.3	0			-	-	-	-	-	-			mean blank =	26053.6		132/168 h	8
180201_26.D	Glycine	Std.Mix 1µM	278131	0.546106	1	54.6106	-	-	-	-	-	-
180201_27.D	Glycine	Std.Mix 1µM	217800	0.33259	1	33.259	-	-	-	-	-	-
180201_28.D	Glycine	Std.Mix 5µM	1.56902e+06	5.11468	5	102.294	-	-	-	-	-	-
180201_29.D	Glycine	Std.Mix 5µM	1.55867e+06	5.07806	5	101.561	-	-	-	-	-	-
180201_30.D	Glycine	Std.Mix 10µM	3.10322e+06	10.5444	10	105.444	-	-	-	-	-	-
180201_31.D	Glycine	Std.Mix 10µM	3.19925e+06	10.8842	10	108.842	-	-	-	-	-	-
180201_32.D	Glycine	Std.Mix 15µM	4.47988e+06	15.4165	15	102.776	-	-	-	-	-	-
180201_33.D	Glycine	Std.Mix 15µM	4.4778e+06	15.4091	15	102.728	-	-	-	-	-	-
180201_34.D	Glycine	Std.Mix 20µM	5.55679e+06	19.2277	20	96.1387	-	-	-	-	-	-
180201_35.D	Glycine	Std.Mix 20µM	5.61864e+06	19.4466	20	97.2332	-	-	-	-	-	-
Target Compound	Succinic Acid	ü
Data File	Compound	Sample Name	Resp	Final Conc	Exp Conc	Accuracy	STD-Blank	resp.-blank	c [µM]	n[nmol]/animal	mean	sd
180201_06.D	Succinic Acid	Std. Mix	600491	18.839			-	-	-	-	-	-
180201_07.D	Succinic Acid	Blank	10356.7	0.0278885			-	-	-	-	-	-
180201_08.D	Succinic Acid	Blank	9183.04	0			-	-	-	-	-	-
180201_09.D	Succinic Acid	LJ_1	66968.8	1.83246			25092.7	57130.7	1.75572	0.0912975	0.110972	0.0237407
180201_10.D	Succinic Acid	LJ_2	65847.5	1.79672			19922	56009.4	1.72208	0.0895483
180201_11.D	Succinic Acid	LJ_3	92986	2.66178			157551	83147.9	2.53624	0.131884
180201_12.D	Succinic Acid	LJ_4	92520.5	2.64695			158413	82682.4	2.52227	0.131158
180201_13.D	Succinic Acid	LJ_5	54052.2	1.42073			315660	44214.1	1.36822	0.222336	0.198159	0.02577
180201_14.D	Succinic Acid	LJ_6	43810.7	1.09427			330827	33972.6	1.06098	0.172409
180201_15.D	Succinic Acid	LJ_7	45299.1	1.14171			493547	35461	1.10563	0.179665
180201_16.D	Succinic Acid	LJ_8	53208.9	1.39385			463117	43370.8	1.34292	0.218225
180201_17.D	Succinic Acid	LJ_9	92303	2.64002			611080	82464.9	2.51575	0.408809	0.427674	0.0225094
180201_18.D	Succinic Acid	LJ_10	93088.3	2.66505			621118	83250.2	2.53931	0.412637
180201_19.D	Succinic Acid	LJ_11	102415	2.96234			-	92576.7	2.8191	0.458104
180201_20.D	Succinic Acid	LJ_12	96885.1	2.78607			-	87047	2.65321	0.431147
180201_21.D	Succinic Acid	Hexan	83.7143	0			-	-	-	-	-	-
180201_22.D	Succinic Acid	Blank_LJ_13	10899	0.0451739			-	-	-	-	-	-
180201_23.D	Succinic Acid	Blank_LJ_13	8777.16	0			-	-	-	-	-	-
180201_24.D	Succinic Acid	Ribi 5µM	7288.74	0			-	-	-	-	-	-			m =	3e-05			# animals
180201_25.D	Succinic Acid	Ribi 5µM	6965.8	0			-	-	-	-	-	-			n =	0.0418		96 h	25
180201_26.D	Succinic Acid	Std.Mix 1µM	34930.8	0.811214	1	81.1214	-	-	-	-	-	-			mean blank =	9838.08		132/168 h	8
180201_27.D	Succinic Acid	Std.Mix 1µM	29760.1	0.646391	1	64.6391	-	-	-	-	-	-
180201_28.D	Succinic Acid	Std.Mix 5µM	167390	5.03348	5	100.67	-	-	-	-	-	-
180201_29.D	Succinic Acid	Std.Mix 5µM	168251	5.06094	5	101.219	-	-	-	-	-	-
180201_30.D	Succinic Acid	Std.Mix 10µM	325499	10.0734	10	100.734	-	-	-	-	-	-
180201_31.D	Succinic Acid	Std.Mix 10µM	340665	10.5568	10	105.568	-	-	-	-	-	-
180201_32.D	Succinic Acid	Std.Mix 15µM	503385	15.7437	15	104.958	-	-	-	-	-	-
180201_33.D	Succinic Acid	Std.Mix 15µM	472955	14.7737	15	98.4915	-	-	-	-	-	-
180201_34.D	Succinic Acid	Std.Mix 20µM	620918	19.4902	20	97.4509	-	-	-	-	-	-
180201_35.D	Succinic Acid	Std.Mix 20µM	630956	19.8102	20	99.0508	-	-	-	-	-	-
Target Compound	Glyceric Acid	Ø nicht in den Proben / nicht beachten
Data File	Compound	Sample Name	Resp	Final Conc	Exp Conc	Accuracy	STD-Blank	resp.-blank	c [µM]	n[nmol]/animal	mean	sd
180201_06.D	Glyceric Acid	Std. Mix	1.91342e+06	18.2093			-	-	-	-	-	-
180201_07.D	Glyceric Acid	Blank	4773.27	0.335875			-	-	-	-	-	-
180201_08.D	Glyceric Acid	Blank	3954.34	0.328206			-	-	-	-	-	-
180201_09.D	Glyceric Acid	LJ_1	10280.3	0.387446			75981.5	5558	0.401122	0.0208583	0.0202974	0.000433446
180201_10.D	Glyceric Acid	LJ_2	9090.96	0.376308			62275.3	4368.65	0.390418	0.0203017
180201_11.D	Glyceric Acid	LJ_3	8928.72	0.374789			492054	4206.41	0.388958	0.0202258
180201_12.D	Glyceric Acid	LJ_4	8026.62	0.366341			489172	3304.31	0.380839	0.0198036
180201_13.D	Glyceric Acid	LJ_5	8477.29	0.370561			1.00764e+06	3754.98	0.384895	0.0625454	0.0615683	0.00085651
180201_14.D	Glyceric Acid	LJ_6	8120.81	0.367223			1.06855e+06	3398.5	0.381686	0.0620241
180201_15.D	Glyceric Acid	LJ_7	7372.27	0.360213			1.62314e+06	2649.96	0.37495	0.0609293
180201_16.D	Glyceric Acid	LJ_8	7266.43	0.359222			1.5437e+06	2544.12	0.373997	0.0607745
180201_17.D	Glyceric Acid	LJ_9	10600.7	0.390446			2.05366e+06	5878.44	0.404006	0.065651	0.0668504	0.00204788
180201_18.D	Glyceric Acid	LJ_10	13502.1	0.417616			2.11793e+06	8779.76	0.430118	0.0698942
180201_19.D	Glyceric Acid	LJ_11	10994.1	0.39413			-	6271.77	0.407546	0.0662262
180201_20.D	Glyceric Acid	LJ_12	10586.6	0.390314			-	5864.25	0.403878	0.0656302
180201_21.D	Glyceric Acid	Hexan	192.361	0.292978			-	-	-	-	-	-
180201_22.D	Glyceric Acid	Blank_LJ_13	5048.03	0.338448			-	-	-	-	-	-
180201_23.D	Glyceric Acid	Blank_LJ_13	4396.58	0.332348			-	-	-	-	-	-
180201_24.D	Glyceric Acid	Ribi 5µM	3227.63	0.321401			-	-	-	-	-	-			m =	9e-06			# animals
180201_25.D	Glyceric Acid	Ribi 5µM	3410.06	0.32311			-	-	-	-	-	-			n =	0.3511		96 h	25
180201_26.D	Glyceric Acid	Std.Mix 1µM	80703.8	1.04692	1	104.692	-	-	-	-	-	-			mean blank =	4722.31		132/168 h	8
180201_27.D	Glyceric Acid	Std.Mix 1µM	66997.6	0.918572	1	91.8572	-	-	-	-	-	-
180201_28.D	Glyceric Acid	Std.Mix 5µM	496777	4.94322	5	98.8644	-	-	-	-	-	-
180201_29.D	Glyceric Acid	Std.Mix 5µM	493894	4.91623	5	98.3245	-	-	-	-	-	-
180201_30.D	Glyceric Acid	Std.Mix 10µM	1.01236e+06	9.77136	10	97.7136	-	-	-	-	-	-
180201_31.D	Glyceric Acid	Std.Mix 10µM	1.07327e+06	10.3418	10	103.418	-	-	-	-	-	-
180201_32.D	Glyceric Acid	Std.Mix 15µM	1.62786e+06	15.5352	15	103.568	-	-	-	-	-	-
180201_33.D	Glyceric Acid	Std.Mix 15µM	1.54842e+06	14.7913	15	98.6084	-	-	-	-	-	-
180201_34.D	Glyceric Acid	Std.Mix 20µM	2.05838e+06	19.5668	20	97.834	-	-	-	-	-	-
180201_35.D	Glyceric Acid	Std.Mix 20µM	2.12265e+06	20.1686	20	100.843	-	-	-	-	-	-
Target Compound	Fumaric Acid	ü
Data File	Compound	Sample Name	Resp	Final Conc	Exp Conc	Accuracy	STD-Blank	resp.-blank	c [µM]	n[nmol]/animal	mean	sd
180201_06.D	Fumaric Acid	Std. Mix	4.37986e+06	17.4401			-	-	-	-	-	-
180201_07.D	Fumaric Acid	Blank	17617.3	0			-	-	-	-	-	-
180201_08.D	Fumaric Acid	Blank	13049.6	0			-	-	-	-	-	-
180201_09.D	Fumaric Acid	LJ_1	499451	1.92106			190097	483012	1.95615	0.10172	0.0880264	0.00925036
180201_10.D	Fumaric Acid	LJ_2	409593	1.56169			160334	393154	1.59671	0.0830292
180201_11.D	Fumaric Acid	LJ_3	421326	1.60861			1.24743e+06	404887	1.64365	0.0854696
180201_12.D	Fumaric Acid	LJ_4	404102	1.53973			1.23727e+06	387663	1.57475	0.0818871
180201_13.D	Fumaric Acid	LJ_5	296708	1.11022			2.57094e+06	280269	1.14518	0.186091	0.171348	0.0147334
180201_14.D	Fumaric Acid	LJ_6	269026	0.999514			2.66628e+06	252587	1.03445	0.168098
180201_15.D	Fumaric Acid	LJ_7	285750	1.0664			3.90329e+06	269310	1.10134	0.178968
180201_16.D	Fumaric Acid	LJ_8	244625	0.901927			3.79323e+06	228186	0.936843	0.152237
180201_17.D	Fumaric Acid	LJ_9	452867	1.73476			4.86292e+06	436428	1.76981	0.287594	0.275073	0.0323345
180201_18.D	Fumaric Acid	LJ_10	489511	1.88131			4.89908e+06	473072	1.91639	0.311413
180201_19.D	Fumaric Acid	LJ_11	419485	1.60125			-	403046	1.63628	0.265896
180201_20.D	Fumaric Acid	LJ_12	372548	1.41353			-	356109	1.44854	0.235387
180201_21.D	Fumaric Acid	Hexan	643.695	0			-	-	-	-	-	-
180201_22.D	Fumaric Acid	Blank_LJ_13	18292.2	0			-	-	-	-	-	-
180201_23.D	Fumaric Acid	Blank_LJ_13	14586.5	0			-	-	-	-	-	-
180201_24.D	Fumaric Acid	Ribi 5µM	11603.3	0			-	-	-	-	-	-			m =	4e-06			# animals
180201_25.D	Fumaric Acid	Ribi 5µM	10440.3	0			-	-	-	-	-	-			n =	0.0241		96 h	25
180201_26.D	Fumaric Acid	Std.Mix 1µM	206537	0.749597	1	74.9597	-	-	-	-	-	-			mean blank =	16439.4		132/168 h	8
180201_27.D	Fumaric Acid	Std.Mix 1µM	176774	0.630566	1	63.0566	-	-	-	-	-	-
180201_28.D	Fumaric Acid	Std.Mix 5µM	1.26387e+06	4.97824	5	99.5649	-	-	-	-	-	-
180201_29.D	Fumaric Acid	Std.Mix 5µM	1.25371e+06	4.9376	5	98.752	-	-	-	-	-	-
180201_30.D	Fumaric Acid	Std.Mix 10µM	2.58738e+06	10.2714	10	102.714	-	-	-	-	-	-
180201_31.D	Fumaric Acid	Std.Mix 10µM	2.68272e+06	10.6527	10	106.527	-	-	-	-	-	-
180201_32.D	Fumaric Acid	Std.Mix 15µM	3.91973e+06	15.5999	15	103.999	-	-	-	-	-	-
180201_33.D	Fumaric Acid	Std.Mix 15µM	3.80967e+06	15.1598	15	101.065	-	-	-	-	-	-
180201_34.D	Fumaric Acid	Std.Mix 20µM	4.87936e+06	19.4378	20	97.189	-	-	-	-	-	-
180201_35.D	Fumaric Acid	Std.Mix 20µM	4.91552e+06	19.5824	20	97.9122	-	-	-	-	-	-
Target Compound	Serine	ü
Data File	Compound	Sample Name	Resp	Final Conc	Exp Conc	Accuracy	STD-Blank	resp.-blank	c [µM]	n[nmol]/animal	mean	sd
180201_06.D	Serine	Std. Mix	3.79132e+06	19.1372			-	-	-	-	-	-
180201_07.D	Serine	Blank	558.483	0.880768			-	-	-	-	-	-
180201_08.D	Serine	Blank	70.3443	0.878417			-	-	-	-	-	-
180201_09.D	Serine	LJ_1	3.50477e+06	17.7571			24274	3.50298e+06	18.5012	0.962062	0.934769	0.0851798
180201_10.D	Serine	LJ_2	2.96533e+06	15.1592			9398.44	2.96354e+06	15.804	0.821808
180201_11.D	Serine	LJ_3	3.38024e+06	17.1574			817507	3.37845e+06	17.8786	0.929685
180201_12.D	Serine	LJ_4	3.74884e+06	18.9326			805643	3.74705e+06	19.7215	1.02552
180201_13.D	Serine	LJ_5	2.11658e+06	11.0716			1.84182e+06	2.11479e+06	11.5602	1.87854	2.05998	0.171775
180201_14.D	Serine	LJ_6	2.2208e+06	11.5735			1.93243e+06	2.21901e+06	12.0813	1.96322
180201_15.D	Serine	LJ_7	2.43551e+06	12.6076			3.34813e+06	2.43372e+06	13.1549	2.13767
180201_16.D	Serine	LJ_8	2.58666e+06	13.3355			2.83943e+06	2.58487e+06	13.9106	2.26048
180201_17.D	Serine	LJ_9	4.97173e+06	24.8221			3.878e+06	4.96994e+06	25.836	4.19835	3.94068	0.324072
180201_18.D	Serine	LJ_10	4.65967e+06	23.3192			3.84152e+06	4.65788e+06	24.2757	3.9448
180201_19.D	Serine	LJ_11	4.09053e+06	20.5782			-	4.08875e+06	21.43	3.48238
180201_20.D	Serine	LJ_12	4.89646e+06	24.4596			-	4.89467e+06	25.4596	4.13719
180201_21.D	Serine	Hexan	53.789	0.878337			-	-	-	-	-	-
180201_22.D	Serine	Blank_LJ_13	2791.89	0.891524			-	-	-	-	-	-
180201_23.D	Serine	Blank_LJ_13	783.844	0.881853			-	-	-	-	-	-			m =	5e-06			# animals
180201_24.D	Serine	Ribi 5µM	153.82	0.878819			-	-	-	-	-	-			n =	0.9863		96 h	25
180201_25.D	Serine	Ribi 5µM	498.388	0.880479			-	-	-	-	-	-			mean blank =	1787.87		132/168 h	8
180201_26.D	Serine	Std.Mix 1µM	26061.9	1.00359	1	100.359	-	-	-	-	-	-
180201_27.D	Serine	Std.Mix 1µM	11186.3	0.931952	1	93.1952	-	-	-	-	-	-
180201_28.D	Serine	Std.Mix 5µM	819295	4.82383	5	96.4766	-	-	-	-	-	-
180201_29.D	Serine	Std.Mix 5µM	807431	4.76669	5	95.3338	-	-	-	-	-	-
180201_30.D	Serine	Std.Mix 10µM	1.84361e+06	9.75695	10	97.5695	-	-	-	-	-	-
180201_31.D	Serine	Std.Mix 10µM	1.93421e+06	10.1933	10	101.933	-	-	-	-	-	-
180201_32.D	Serine	Std.Mix 15µM	3.34992e+06	17.0114	15	113.409	-	-	-	-	-	-
180201_33.D	Serine	Std.Mix 15µM	2.84122e+06	14.5615	15	97.0764	-	-	-	-	-	-
180201_34.D	Serine	Std.Mix 20µM	3.87979e+06	19.5632	20	97.8162	-	-	-	-	-	-
180201_35.D	Serine	Std.Mix 20µM	3.84331e+06	19.3876	20	96.9379	-	-	-	-	-	-
Target Compound	Threonine	ü Werte sehr hoch!
Data File	Compound	Sample Name	Resp	Final Conc	Exp Conc	Accuracy	STD-Blank	resp.-blank	c [µM]	n[nmol]/animal	mean	sd
180201_06.D	Threonine	Std. Mix	2.04006e+06	19.2265			-	-	-	-	-	-
180201_07.D	Threonine	Blank	847.584	0.744987			-	-	-	-	-	-
180201_08.D	Threonine	Blank	156.055	0.738719			-	-	-	-	-	-
180201_09.D	Threonine	LJ_1	3.77169e+06	34.9204			45351.5	3.76819e+06	34.6975	1.80427	1.76324	0.0982163
180201_10.D	Threonine	LJ_2	3.61886e+06	33.5353			27202.4	3.61536e+06	33.3221	1.73275
180201_11.D	Threonine	LJ_3	3.91764e+06	36.2432			455643	3.91414e+06	36.0111	1.87257
180201_12.D	Threonine	LJ_4	3.42786e+06	31.8042			448460	3.42436e+06	31.603	1.64336
180201_13.D	Threonine	LJ_5	2.24441e+06	21.0786			983445	2.24091e+06	20.952	3.4047	3.63792	0.410235
180201_14.D	Threonine	LJ_6	2.2939e+06	21.5271			1.04549e+06	2.2904e+06	21.3974	3.47708
180201_15.D	Threonine	LJ_7	2.2538e+06	21.1636			1.62829e+06	2.25029e+06	21.0365	3.41842
180201_16.D	Threonine	LJ_8	2.8234e+06	26.326			1.53502e+06	2.8199e+06	26.1629	4.25146
180201_17.D	Threonine	LJ_9	5.40792e+06	49.7497			2.09276e+06	5.40442e+06	49.4236	8.03133	8.09807	0.195973
180201_18.D	Threonine	LJ_10	5.28906e+06	48.6724			2.14425e+06	5.28556e+06	48.3538	7.85749
180201_19.D	Threonine	LJ_11	5.52224e+06	50.7858			-	5.51874e+06	50.4524	8.19852
180201_20.D	Threonine	LJ_12	5.59501e+06	51.4452			-	5.5915e+06	51.1073	8.30494
180201_21.D	Threonine	Hexan	71.9272	0.737957			-	-	-	-	-	-
180201_22.D	Threonine	Blank_LJ_13	5296.46	0.785307			-	-	-	-	-	-
180201_23.D	Threonine	Blank_LJ_13	1708.83	0.752792			-	-	-	-	-	-			m =	9e-06			# animals
180201_24.D	Threonine	Ribi 5µM	91.2776	0.738132			-	-	-	-	-	-			n =	0.7838		96 h	25
180201_25.D	Threonine	Ribi 5µM	761.606	0.744207			-	-	-	-	-	-			mean blank =	3502.64		132/168 h	8
180201_26.D	Threonine	Std.Mix 1µM	48854.1	1.18007	1	118.007	-	-	-	-	-	-
180201_27.D	Threonine	Std.Mix 1µM	30705	1.01559	1	101.559	-	-	-	-	-	-
180201_28.D	Threonine	Std.Mix 5µM	459145	4.89857	5	97.9714	-	-	-	-	-	-
180201_29.D	Threonine	Std.Mix 5µM	451963	4.83347	5	96.6695	-	-	-	-	-	-
180201_30.D	Threonine	Std.Mix 10µM	986947	9.68208	10	96.8208	-	-	-	-	-	-
180201_31.D	Threonine	Std.Mix 10µM	1.04899e+06	10.2444	10	102.444	-	-	-	-	-	-
180201_32.D	Threonine	Std.Mix 15µM	1.63179e+06	15.5263	15	103.509	-	-	-	-	-	-
180201_33.D	Threonine	Std.Mix 15µM	1.53853e+06	14.6811	15	97.8738	-	-	-	-	-	-
180201_34.D	Threonine	Std.Mix 20µM	2.09627e+06	19.7359	20	98.6796	-	-	-	-	-	-
180201_35.D	Threonine	Std.Mix 20µM	2.14775e+06	20.2025	20	101.013	-	-	-	-	-	-
Target Compound	b Alanine	ü
Data File	Compound	Sample Name	Resp	Final Conc	Exp Conc	Accuracy	STD-Blank	resp.-blank	c [µM]	n[nmol]/animal	mean	sd
180201_06.D	b Alanine	Std. Mix	1.92624e+06	11.6596			-	-	-	-	-	-
180201_07.D	b Alanine	Blank	5415.43	0.430273			-	-	-	-	-	-
180201_08.D	b Alanine	Blank	2256.85	0.411808			-	-	-	-	-	-
180201_09.D	b Alanine	LJ_1	128874	1.15203			128018	127497	1.56488	0.081374	0.0799839	0.00465429
180201_10.D	b Alanine	LJ_2	128870	1.152			107044	127494	1.56486	0.0813728
180201_11.D	b Alanine	LJ_3	137115	1.20021			860262	135739	1.61433	0.0839453
180201_12.D	b Alanine	LJ_4	102815	0.99968			727442	101438	1.40853	0.0732435
180201_13.D	b Alanine	LJ_5	89510.1	0.921899			1.66029e+06	88133.4	1.3287	0.215914	0.261294	0.0598796
180201_14.D	b Alanine	LJ_6	147502	1.26092			1.78507e+06	146125	1.67665	0.272456
180201_15.D	b Alanine	LJ_7	88786.1	0.917667			1.82002e+06	87409.4	1.32436	0.215208
180201_16.D	b Alanine	LJ_8	218418	1.67551			2.67491e+06	217041	2.10215	0.341599
180201_17.D	b Alanine	LJ_9	212401	1.64033			3.53989e+06	211024	2.06604	0.335732	0.332767	0.0211894
180201_18.D	b Alanine	LJ_10	196402	1.5468			3.44895e+06	195025	1.97005	0.320133
180201_19.D	b Alanine	LJ_11	238716	1.79417			-	237340	2.22394	0.36139
180201_20.D	b Alanine	LJ_12	189918	1.5089			-	188542	1.93115	0.313812
180201_21.D	b Alanine	Hexan	127.344	0.399358			-	-	-	-	-	-
180201_22.D	b Alanine	Blank_LJ_13	1093.52	0.405007			-	-	-	-	-	-
180201_23.D	b Alanine	Blank_LJ_13	1659.88	0.408318			-	-	-	-	-	-			m =	6e-06			# animals
180201_24.D	b Alanine	Ribi 5µM	1064.31	0.404836			-	-	-	-	-	-			n =	0.7999		96 h	25
180201_25.D	b Alanine	Ribi 5µM	1278.02	0.406085			-	-	-	-	-	-			mean blank =	1376.7		132/168 h	8
180201_26.D	b Alanine	Std.Mix 1µM	129395	1.15507	1	115.507	-	-	-	-	-	-
180201_27.D	b Alanine	Std.Mix 1µM	108421	1.03245	1	103.245	-	-	-	-	-	-
180201_28.D	b Alanine	Std.Mix 5µM	861639	5.43585	5	108.717	-	-	-	-	-	-
180201_29.D	b Alanine	Std.Mix 5µM	728819	4.65937	5	93.1873	-	-	-	-	-	-
180201_30.D	b Alanine	Std.Mix 10µM	1.66167e+06	10.1129	10	101.129	-	-	-	-	-	-
180201_31.D	b Alanine	Std.Mix 10µM	1.78645e+06	10.8424	10	108.424	-	-	-	-	-	-
180201_32.D	b Alanine	Std.Mix 15µM	1.8214e+06	11.0467	15	73.6446	-	-	-	-	-	-
180201_33.D	b Alanine	Std.Mix 15µM	2.67628e+06	16.0444	15	106.963	-	-	-	-	-	-
180201_34.D	b Alanine	Std.Mix 20µM	3.54127e+06	21.1012	20	105.506	-	-	-	-	-	-
180201_35.D	b Alanine	Std.Mix 20µM	3.45033e+06	20.5696	20	102.848	-	-	-	-	-	-
Target Compound	Malic Acid	ü
Data File	Compound	Sample Name	Resp	Final Conc	Exp Conc	Accuracy	STD-Blank	resp.-blank	c [µM]	n[nmol]/animal	mean	sd
180201_06.D	Malic Acid	Std. Mix	1.01677e+06	18.7951			-	-	-	-	-	-
180201_07.D	Malic Acid	Blank	2809.59	0.536663			-	-	-	-	-	-
180201_08.D	Malic Acid	Blank	1547.71	0.513941			-	-	-	-	-	-
180201_09.D	Malic Acid	LJ_1	675602	12.6516			32395.1	671264	14.0032	0.728165	0.678226	0.0459428
180201_10.D	Malic Acid	LJ_2	646214	12.1224			24409.8	641876	13.4154	0.697602
180201_11.D	Malic Acid	LJ_3	616399	11.5855			240973	612061	12.8191	0.666594
180201_12.D	Malic Acid	LJ_4	572117	10.7882			241115	567779	11.9335	0.620541
180201_13.D	Malic Acid	LJ_5	429535	8.22069			508900	425197	9.08184	1.4758	1.33981	0.110937
180201_14.D	Malic Acid	LJ_6	346172	6.71958			537377	341834	7.41458	1.20487
180201_15.D	Malic Acid	LJ_7	384311	7.40635			827721	379973	8.17737	1.32882
180201_16.D	Malic Acid	LJ_8	390749	7.52227			778970	386411	8.30612	1.34974
180201_17.D	Malic Acid	LJ_9	696029	13.0194			1.06774e+06	691691	14.4117	2.3419	2.17084	0.205661
180201_18.D	Malic Acid	LJ_10	692008	12.947			1.09156e+06	687670	14.3313	2.32884
180201_19.D	Malic Acid	LJ_11	622381	11.6933			-	618043	12.9388	2.10255
180201_20.D	Malic Acid	LJ_12	563157	10.6268			-	558819	11.7543	1.91007
180201_21.D	Malic Acid	Hexan	131.694	0.488442			-	-	-	-	-	-
180201_22.D	Malic Acid	Blank_LJ_13	4669.05	0.570146			-	-	-	-	-	-
180201_23.D	Malic Acid	Blank_LJ_13	4007.01	0.558225			-	-	-	-	-	-			m =	2e-05			# animals
180201_24.D	Malic Acid	Ribi 5µM	1599.45	0.514872			-	-	-	-	-	-			n =	0.5779		96 h	25
180201_25.D	Malic Acid	Ribi 5µM	1470.72	0.512554			-	-	-	-	-	-			mean blank =	4338.03		132/168 h	8
180201_26.D	Malic Acid	Std.Mix 1µM	36733.1	1.14752	1	114.752	-	-	-	-	-	-
180201_27.D	Malic Acid	Std.Mix 1µM	28747.8	1.00373	1	100.373	-	-	-	-	-	-
180201_28.D	Malic Acid	Std.Mix 5µM	245311	4.90338	5	98.0676	-	-	-	-	-	-
180201_29.D	Malic Acid	Std.Mix 5µM	245453	4.90594	5	98.1188	-	-	-	-	-	-
180201_30.D	Malic Acid	Std.Mix 10µM	513238	9.72793	10	97.2793	-	-	-	-	-	-
180201_31.D	Malic Acid	Std.Mix 10µM	541715	10.2407	10	102.407	-	-	-	-	-	-
180201_32.D	Malic Acid	Std.Mix 15µM	832059	15.4689	15	103.126	-	-	-	-	-	-
180201_33.D	Malic Acid	Std.Mix 15µM	783309	14.5911	15	97.2738	-	-	-	-	-	-
180201_34.D	Malic Acid	Std.Mix 20µM	1.07208e+06	19.791	20	98.9548	-	-	-	-	-	-
180201_35.D	Malic Acid	Std.Mix 20µM	1.0959e+06	20.2198	20	101.099	-	-	-	-	-	-
Target Compound	Methionine	ü
Data File	Compound	Sample Name	Resp	Final Conc	Exp Conc	Accuracy	STD-Blank	resp.-blank	c [µM]	n[nmol]/animal	mean	sd
180201_06.D	Methionine	Std. Mix	3.08038e+06	19.2289			-	-	-	-	-	-
180201_07.D	Methionine	Blank	5668.81	1.14945			-	-	-	-	-	-
180201_08.D	Methionine	Blank	1370.28	1.12418			-	-	-	-	-	-
180201_09.D	Methionine	LJ_1	135415	1.91237			81664.2	134418	1.98271	0.103101	0.10948	0.00636841
180201_10.D	Methionine	LJ_2	152599	2.01341			69260	151602	2.08581	0.108462
180201_11.D	Methionine	LJ_3	184149	2.19892			628597	183152	2.27511	0.118306
180201_12.D	Methionine	LJ_4	151277	2.00563			581838	150280	2.07788	0.10805
180201_13.D	Methionine	LJ_5	79753.8	1.58507			1.42606e+06	78756.7	1.64874	0.26792	0.266348	0.00255468
180201_14.D	Methionine	LJ_6	78477.2	1.57757			1.48208e+06	77480.2	1.64108	0.266676
180201_15.D	Methionine	LJ_7	74340.4	1.55324			2.21761e+06	73343.3	1.61626	0.262642
180201_16.D	Methionine	LJ_8	79994.9	1.58649			2.32056e+06	78997.9	1.65019	0.268155
180201_17.D	Methionine	LJ_9	185470	2.20669			3.27706e+06	184472	2.28303	0.370993	0.408749	0.0325893
180201_18.D	Methionine	LJ_10	222831	2.42638			3.35395e+06	221834	2.5072	0.407421
180201_19.D	Methionine	LJ_11	221360	2.41772			-	220363	2.49838	0.405986
180201_20.D	Methionine	LJ_12	267115	2.68677			-	266118	2.77291	0.450597
180201_21.D	Methionine	Hexan	52.6262	1.11643			-	-	-	-	-	-
180201_22.D	Methionine	Blank_LJ_13	1141.47	1.12283			-	-	-	-	-	-
180201_23.D	Methionine	Blank_LJ_13	852.676	1.12113			-	-	-	-	-	-			m =	6e-06			# animals
180201_24.D	Methionine	Ribi 5µM	69.874	1.11653			-	-	-	-	-	-			n =	1.1762		96 h	25
180201_25.D	Methionine	Ribi 5µM	119.267	1.11682			-	-	-	-	-	-			mean blank =	997.073		132/168 h	8
180201_26.D	Methionine	Std.Mix 1µM	82661.3	1.60217	1	160.217	-	-	-	-	-	-
180201_27.D	Methionine	Std.Mix 1µM	70257.1	1.52923	1	152.923	-	-	-	-	-	-
180201_28.D	Methionine	Std.Mix 5µM	629594	4.81816	5	96.3633	-	-	-	-	-	-
180201_29.D	Methionine	Std.Mix 5µM	582835	4.54322	5	90.8644	-	-	-	-	-	-
180201_30.D	Methionine	Std.Mix 10µM	1.42705e+06	9.50726	10	95.0726	-	-	-	-	-	-
180201_31.D	Methionine	Std.Mix 10µM	1.48307e+06	9.83667	10	98.3667	-	-	-	-	-	-
180201_32.D	Methionine	Std.Mix 15µM	2.21861e+06	14.1616	15	94.4109	-	-	-	-	-	-
180201_33.D	Methionine	Std.Mix 15µM	2.32156e+06	14.767	15	98.4468	-	-	-	-	-	-
180201_34.D	Methionine	Std.Mix 20µM	3.27806e+06	20.3912	20	101.956	-	-	-	-	-	-
180201_35.D	Methionine	Std.Mix 20µM	3.35495e+06	20.8434	20	104.217	-	-	-	-	-	-
Target Compound	Aspartic Acid	ü
Data File	Compound	Sample Name	Resp	Final Conc	Exp Conc	Accuracy	STD-Blank	resp.-blank	c [µM]	n[nmol]/animal	mean	sd
180201_06.D	Aspartic Acid	Std. Mix	4.67374e+06	19.8844			-	-	-	-	-	-
180201_07.D	Aspartic Acid	Blank	13012.9	0.851953			-	-	-	-	-	-
180201_08.D	Aspartic Acid	Blank	3788.14	0.814283			-	-	-	-	-	-
180201_09.D	Aspartic Acid	LJ_1	987290	4.8305			128496	981663	4.76515	0.247788	0.152002	0.064882
180201_10.D	Aspartic Acid	LJ_2	450727	2.6394			98965.9	445100	2.6189	0.136183
180201_11.D	Aspartic Acid	LJ_3	343341	2.20088			969671	337714	2.18935	0.113846
180201_12.D	Aspartic Acid	LJ_4	325776	2.12915			922630	320148	2.11909	0.110193
180201_13.D	Aspartic Acid	LJ_5	203675	1.63054			2.20998e+06	198047	1.63069	0.264987	0.220344	0.0302607
180201_14.D	Aspartic Acid	LJ_6	120408	1.29051			2.28954e+06	114780	1.29762	0.210863
180201_15.D	Aspartic Acid	LJ_7	115329	1.26977			3.38533e+06	109702	1.27731	0.207562
180201_16.D	Aspartic Acid	LJ_8	100562	1.20947			3.47939e+06	94934.1	1.21824	0.197963
180201_17.D	Aspartic Acid	LJ_9	193367	1.58844			4.66534e+06	187739	1.58946	0.258287	0.244213	0.0201253
180201_18.D	Aspartic Acid	LJ_10	189458	1.57248			4.81627e+06	183830	1.57382	0.255746
180201_19.D	Aspartic Acid	LJ_11	177673	1.52436			-	172045	1.52668	0.248086
180201_20.D	Aspartic Acid	LJ_12	126362	1.31483			-	120735	1.32144	0.214734
180201_21.D	Aspartic Acid	Hexan	386.411	0.800391			-	-	-	-	-	-
180201_22.D	Aspartic Acid	Blank_LJ_13	6397.6	0.824939			-	-	-	-	-	-
180201_23.D	Aspartic Acid	Blank_LJ_13	4857.88	0.818651			-	-	-	-	-	-			m =	4e-06			# animals
180201_24.D	Aspartic Acid	Ribi 5µM	2095.32	0.80737			-	-	-	-	-	-			n =	0.8385		96 h	25
180201_25.D	Aspartic Acid	Ribi 5µM	1926.07	0.806679			-	-	-	-	-	-			mean blank =	5627.74		132/168 h	8
180201_26.D	Aspartic Acid	Std.Mix 1µM	134124	1.34652	1	134.652	-	-	-	-	-	-
180201_27.D	Aspartic Acid	Std.Mix 1µM	104594	1.22593	1	122.593	-	-	-	-	-	-
180201_28.D	Aspartic Acid	Std.Mix 5µM	975299	4.78153	5	95.6306	-	-	-	-	-	-
180201_29.D	Aspartic Acid	Std.Mix 5µM	928257	4.58943	5	91.7887	-	-	-	-	-	-
180201_30.D	Aspartic Acid	Std.Mix 10µM	2.21561e+06	9.84645	10	98.4645	-	-	-	-	-	-
180201_31.D	Aspartic Acid	Std.Mix 10µM	2.29516e+06	10.1713	10	101.713	-	-	-	-	-	-
180201_32.D	Aspartic Acid	Std.Mix 15µM	3.39095e+06	14.6461	15	97.6405	-	-	-	-	-	-
180201_33.D	Aspartic Acid	Std.Mix 15µM	3.48502e+06	15.0302	15	100.201	-	-	-	-	-	-
180201_34.D	Aspartic Acid	Std.Mix 20µM	4.67096e+06	19.8731	20	99.3655	-	-	-	-	-	-
180201_35.D	Aspartic Acid	Std.Mix 20µM	4.8219e+06	20.4894	20	102.447	-	-	-	-	-	-
Target Compound	Gaba	Ø nicht in den Proben / nicht beachten
Data File	Compound	Sample Name	Resp	Final Conc	Exp Conc	Accuracy	STD-Blank	resp.-blank	c [µM]	n[nmol]/animal	mean	sd
180201_06.D	Gaba	Std. Mix	4.78637e+06	16.0264			-	-	-	-	-	-
180201_07.D	Gaba	Blank	4953.35	0			-	-	-	-	-	-
180201_08.D	Gaba	Blank	1719.4	0			-	-	-	-	-	-
180201_09.D	Gaba	LJ_1	58926.2	0.118628			233088	49645.2	0.135836	0.00706345	0.0112224	0.00343326
180201_10.D	Gaba	LJ_2	98481.5	0.251732			185198	89200.5	0.254502	0.0132341
180201_11.D	Gaba	LJ_3	107982	0.283699			1.50332e+06	98700.5	0.283002	0.0147161
180201_12.D	Gaba	LJ_4	76956.4	0.1793			1.51121e+06	67675.3	0.189926	0.00987615
180201_13.D	Gaba	LJ_5	58327.2	0.116612			3.07284e+06	49046.1	0.134038	0.0217812	0.0219233	0.00647993
180201_14.D	Gaba	LJ_6	73273	0.166905			3.22687e+06	63992	0.178876	0.0290673
180201_15.D	Gaba	LJ_7	41140	0.0587776			4.51786e+06	31859	0.0824769	0.0134025
180201_16.D	Gaba	LJ_8	61734.2	0.128077			4.508e+06	52453.2	0.14426	0.0234422
180201_17.D	Gaba	LJ_9	52916.3	0.0984047			5.73435e+06	43635.3	0.117806	0.0191434	0.0152207	0.00399455
180201_18.D	Gaba	LJ_10	48038.5	0.081991			5.96328e+06	38757.5	0.103172	0.0167655
180201_19.D	Gaba	LJ_11	33616.6	0.0334615			-	24335.6	0.0599068	0.00973485
180201_20.D	Gaba	LJ_12	44907	0.0714535			-	35625.9	0.0937778	0.0152389
180201_21.D	Gaba	Hexan	441.694	0			-	-	-	-	-	-
180201_22.D	Gaba	Blank_LJ_13	9096.4	0			-	-	-	-	-	-
180201_23.D	Gaba	Blank_LJ_13	9465.66	0			-	-	-	-	-	-			m =	3e-06			# animals
180201_24.D	Gaba	Ribi 5µM	4929.62	0			-	-	-	-	-	-			n =	-0.0131		96 h	25
180201_25.D	Gaba	Ribi 5µM	4976.03	0			-	-	-	-	-	-			mean blank =	9281.03		132/168 h	8
180201_26.D	Gaba	Std.Mix 1µM	242369	0.735913	1	73.5913	-	-	-	-	-	-
180201_27.D	Gaba	Std.Mix 1µM	194479	0.574762	1	57.4762	-	-	-	-	-	-
180201_28.D	Gaba	Std.Mix 5µM	1.5126e+06	5.01024	5	100.205	-	-	-	-	-	-
180201_29.D	Gaba	Std.Mix 5µM	1.52049e+06	5.03678	5	100.736	-	-	-	-	-	-
180201_30.D	Gaba	Std.Mix 10µM	3.08212e+06	10.2917	10	102.917	-	-	-	-	-	-
180201_31.D	Gaba	Std.Mix 10µM	3.23615e+06	10.81	10	108.1	-	-	-	-	-	-
180201_32.D	Gaba	Std.Mix 15µM	4.52714e+06	15.1541	15	101.028	-	-	-	-	-	-
180201_33.D	Gaba	Std.Mix 15µM	4.51728e+06	15.121	15	100.806	-	-	-	-	-	-
180201_34.D	Gaba	Std.Mix 20µM	5.74363e+06	19.2476	20	96.238	-	-	-	-	-	-
180201_35.D	Gaba	Std.Mix 20µM	5.97256e+06	20.018	20	100.09	-	-	-	-	-	-
Target Compound	Erythritol	Ø nicht in den Proben / nicht beachten
Data File	Compound	Sample Name	Resp	Final Conc	Exp Conc	Accuracy	STD-Blank	resp.-blank	c [µM]	n[nmol]/animal	mean	sd
180201_06.D	Erythritol	Std. Mix	7361.75	15.4933			-	-	-	-	-	-
180201_07.D	Erythritol	Blank	0	0			-	-	-	-	-	-
180201_08.D	Erythritol	Blank	0	0			-	-	-	-	-	-
180201_09.D	Erythritol	LJ_1	0	0			-5698.32
180201_10.D	Erythritol	LJ_2	0	0			-5588.59
180201_11.D	Erythritol	LJ_3	0	0			-3595.15
180201_12.D	Erythritol	LJ_4	0	0			-3779.94
180201_13.D	Erythritol	LJ_5	0	0			-1467.83
180201_14.D	Erythritol	LJ_6	0	0			-838.496
180201_15.D	Erythritol	LJ_7	0	0			1566.55
180201_16.D	Erythritol	LJ_8	0	0			1302.97
180201_17.D	Erythritol	LJ_9	0	0			3583.91
180201_18.D	Erythritol	LJ_10	0	0			3063.58
180201_19.D	Erythritol	LJ_11	0	0			-
180201_20.D	Erythritol	LJ_12	0	0			-
180201_21.D	Erythritol	Hexan	4526.54	9.58671			-	-	-	-	-	-
180201_22.D	Erythritol	Blank_LJ_13	7376.06	15.5231			-	-	-	-	-	-
180201_23.D	Erythritol	Blank_LJ_13	4556.05	9.64819			-	-	-	-	-	-			m =	0.0021			# animals
180201_24.D	Erythritol	Ribi 5µM	4877.57	10.318			-	-	-	-	-	-			n =	12.57		96 h	25
180201_25.D	Erythritol	Ribi 5µM	5363.15	11.3296			-	-	-	-	-	-			mean blank =	5966.06		132/168 h	8
180201_26.D	Erythritol	Std.Mix 1µM	267.737	0.714289	1	71.4289	-	-	-	-	-	-
180201_27.D	Erythritol	Std.Mix 1µM	377.467	0.942892	1	94.2892	-	-	-	-	-	-
180201_28.D	Erythritol	Std.Mix 5µM	2370.91	5.09586	5	101.917	-	-	-	-	-	-
180201_29.D	Erythritol	Std.Mix 5µM	2186.12	4.71088	5	94.2176	-	-	-	-	-	-
180201_30.D	Erythritol	Std.Mix 10µM	4498.23	9.52772	10	95.2772	-	-	-	-	-	-
180201_31.D	Erythritol	Std.Mix 10µM	5127.56	10.8388	10	108.388	-	-	-	-	-	-
180201_32.D	Erythritol	Std.Mix 15µM	7532.61	15.8493	15	105.662	-	-	-	-	-	-
180201_33.D	Erythritol	Std.Mix 15µM	7269.02	15.3001	15	102.001	-	-	-	-	-	-
180201_34.D	Erythritol	Std.Mix 20µM	9549.97	20.0521	20	100.26	-	-	-	-	-	-
180201_35.D	Erythritol	Std.Mix 20µM	9029.64	18.9681	20	94.8403	-	-	-	-	-	-
Target Compound	Cysteine	ü
Data File	Compound	Sample Name	Resp	Final Conc	Exp Conc	Accuracy	STD-Blank	resp.-blank	c [µM]	n[nmol]/animal	mean	sd
180201_06.D	Cysteine	Std. Mix	2995.56	12.4895			-	-	-	-	-	-
180201_07.D	Cysteine	Blank	0	0			-	-	-	-	-	-
180201_08.D	Cysteine	Blank	0	0			-	-	-	-	-	-
180201_09.D	Cysteine	LJ_1	0	0			0	0	1.3272	0.0690144	0.317154	0.187135
180201_10.D	Cysteine	LJ_2	1203.35	5.57554			0	1203.35	5.77961	0.30054
180201_11.D	Cysteine	LJ_3	2309.77	9.84386			1415.79	2309.77	9.87334	0.513413
180201_12.D	Cysteine	LJ_4	1645.7	7.28201			837.871	1645.7	7.41628	0.385647
180201_13.D	Cysteine	LJ_5	1168.66	5.44168			2310.44	1168.66	5.65123	0.918324	1.04587	0.218265
180201_14.D	Cysteine	LJ_6	1381.81	6.264			2393.7	1381.81	6.43991	1.04649
180201_15.D	Cysteine	LJ_7	1081.35	5.10488			2785.71	1081.35	5.32821	0.865834
180201_16.D	Cysteine	LJ_8	1891.36	8.22973			4195.14	1891.36	8.32523	1.35285
180201_17.D	Cysteine	LJ_9	6165.8	24.7197			5300.03	6165.8	24.1407	3.92286	3.91157	0.516525
180201_18.D	Cysteine	LJ_10	5743.52	23.0906			4782.14	5743.52	22.5782	3.66896
180201_19.D	Cysteine	LJ_11	5345.18	21.5539			-	5345.18	21.1044	3.42946
180201_20.D	Cysteine	LJ_12	7333.6	29.2248			-	7333.6	28.4615	4.625
180201_21.D	Cysteine	Hexan	127.291	1.42429			-	-	-	-	-	-
180201_22.D	Cysteine	Blank_LJ_13	0	0			-	-	-	-	-	-
180201_23.D	Cysteine	Blank_LJ_13	0	0			-	-	-	-	-	-
180201_24.D	Cysteine	Ribi 5µM	272.374	1.98399			-	-	-	-	-	-			m =	0.0037			# animals
180201_25.D	Cysteine	Ribi 5µM	68.0117	1.1956			-	-	-	-	-	-			n =	1.3272		96 h	25
180201_26.D	Cysteine	Std.Mix 1µM	0	0	1	0	-	-	-	-	-	-			mean blank =	0		132/168 h	8
180201_27.D	Cysteine	Std.Mix 1µM	0	0	1	0	-	-	-	-	-	-
180201_28.D	Cysteine	Std.Mix 5µM	1415.79	6.39507	5	127.901	-	-	-	-	-	-
180201_29.D	Cysteine	Std.Mix 5µM	837.871	4.16557	5	83.3114	-	-	-	-	-	-
180201_30.D	Cysteine	Std.Mix 10µM	2310.44	9.84647	10	98.4647	-	-	-	-	-	-
180201_31.D	Cysteine	Std.Mix 10µM	2393.7	10.1677	10	101.677	-	-	-	-	-	-
180201_32.D	Cysteine	Std.Mix 15µM	2785.71	11.68	15	77.8665	-	-	-	-	-	-
180201_33.D	Cysteine	Std.Mix 15µM	4195.14	17.1173	15	114.115	-	-	-	-	-	-
180201_34.D	Cysteine	Std.Mix 20µM	5300.03	21.3797	20	106.899	-	-	-	-	-	-
180201_35.D	Cysteine	Std.Mix 20µM	4782.14	19.3818	20	96.909	-	-	-	-	-	-
Target Compound	Hydroxyglutarate	ü
Data File	Compound	Sample Name	Resp	Final Conc	Exp Conc	Accuracy	STD-Blank	resp.-blank	c [µM]	n[nmol]/animal	mean	sd
180201_06.D	Hydroxyglutarate	Std. Mix	3.6677e+06	17.8115			-	-	-	-	-	-
180201_07.D	Hydroxyglutarate	Blank	6826.59	0.251038			-	-	-	-	-	-
180201_08.D	Hydroxyglutarate	Blank	4559.36	0.240162			-	-	-	-	-	-
180201_09.D	Hydroxyglutarate	LJ_1	348568	1.8903			143568	344196	1.98568	0.103255	0.402136	0.240111
180201_10.D	Hydroxyglutarate	LJ_2	2.51377e+06	12.2763			113721	2.5094e+06	12.8117	0.666208
180201_11.D	Hydroxyglutarate	LJ_3	1.87858e+06	9.22947			970125	1.87421e+06	9.63576	0.50106
180201_12.D	Hydroxyglutarate	LJ_4	1.25151e+06	6.22151			977986	1.24714e+06	6.50038	0.33802
180201_13.D	Hydroxyglutarate	LJ_5	335166	1.82601			2.03541e+06	330794	1.91867	0.311784	0.423301	0.111777
180201_14.D	Hydroxyglutarate	LJ_6	421311	2.23923			2.15795e+06	416939	2.3494	0.381777
180201_15.D	Hydroxyglutarate	LJ_7	472817	2.4863			3.21122e+06	468446	2.60693	0.423626
180201_16.D	Hydroxyglutarate	LJ_8	660374	3.38597			3.03404e+06	656003	3.54471	0.576016
180201_17.D	Hydroxyglutarate	LJ_9	1.22688e+06	6.10339			4.00368e+06	1.22251e+06	6.37725	1.0363	2.2091	0.858781
180201_18.D	Hydroxyglutarate	LJ_10	2.91099e+06	14.1817			4.11771e+06	2.90662e+06	14.7978	2.40464
180201_19.D	Hydroxyglutarate	LJ_11	2.77841e+06	13.5458			-	2.77404e+06	14.1349	2.29692
180201_20.D	Hydroxyglutarate	LJ_12	3.76502e+06	18.2783			-	3.76065e+06	19.068	3.09854
180201_21.D	Hydroxyglutarate	Hexan	1216.62	0.224128			-	-	-	-	-	-
180201_22.D	Hydroxyglutarate	Blank_LJ_13	4491.85	0.239839			-	-	-	-	-	-
180201_23.D	Hydroxyglutarate	Blank_LJ_13	4251.44	0.238685			-	-	-	-	-	-
180201_24.D	Hydroxyglutarate	Ribi 5µM	2177.52	0.228737			-	-	-	-	-	-			m =	5e-06			# animals
180201_25.D	Hydroxyglutarate	Ribi 5µM	2132.49	0.228521			-	-	-	-	-	-			n =	0.2647		96 h	25
180201_26.D	Hydroxyglutarate	Std.Mix 1µM	147939	0.927927	1	92.7927	-	-	-	-	-	-			mean blank =	4371.64		132/168 h	8
180201_27.D	Hydroxyglutarate	Std.Mix 1µM	118092	0.784757	1	78.4757	-	-	-	-	-	-
180201_28.D	Hydroxyglutarate	Std.Mix 5µM	974497	4.89275	5	97.855	-	-	-	-	-	-
180201_29.D	Hydroxyglutarate	Std.Mix 5µM	982357	4.93046	5	98.6092	-	-	-	-	-	-
180201_30.D	Hydroxyglutarate	Std.Mix 10µM	2.03978e+06	10.0027	10	100.027	-	-	-	-	-	-
180201_31.D	Hydroxyglutarate	Std.Mix 10µM	2.16232e+06	10.5905	10	105.905	-	-	-	-	-	-
180201_32.D	Hydroxyglutarate	Std.Mix 15µM	3.21559e+06	15.6428	15	104.285	-	-	-	-	-	-
180201_33.D	Hydroxyglutarate	Std.Mix 15µM	3.03841e+06	14.7929	15	98.6194	-	-	-	-	-	-
180201_34.D	Hydroxyglutarate	Std.Mix 20µM	4.00805e+06	19.4441	20	97.2204	-	-	-	-	-	-
180201_35.D	Hydroxyglutarate	Std.Mix 20µM	4.12208e+06	19.9911	20	99.9554	-	-	-	-	-	-
Target Compound	a Ketoglutarate	ü
Data File	Compound	Sample Name	Resp	Final Conc	Exp Conc	Accuracy	STD-Blank	resp.-blank	c [µM]	n[nmol]/animal	mean	sd
180201_06.D	a Ketoglutarate	Std. Mix	530341	12.7859			-	-	-	-	-	-
180201_07.D	a Ketoglutarate	Blank	2137.63	0.596442			-	-	-	-	-	-
180201_08.D	a Ketoglutarate	Blank	2188.23	0.597609			-	-	-	-	-	-
180201_09.D	a Ketoglutarate	LJ_1	72952.9	2.23066			21071.2	70443.4	2.06507	0.107384	0.102494	0.0108683
180201_10.D	a Ketoglutarate	LJ_2	66978.1	2.09278			15698.3	64468.5	1.94557	0.10117
180201_11.D	a Ketoglutarate	LJ_3	78743.8	2.36429			171531	76234.2	2.18088	0.113406
180201_12.D	a Ketoglutarate	LJ_4	54329.7	1.80089			196266	51820.2	1.6926	0.0880154
180201_13.D	a Ketoglutarate	LJ_5	63347.5	2.00899			392143	60837.9	1.87296	0.304356	0.363107	0.0466882
180201_14.D	a Ketoglutarate	LJ_6	78859.1	2.36696			444277	76349.6	2.18319	0.354769
180201_15.D	a Ketoglutarate	LJ_7	85718.1	2.52524			635803	83208.6	2.32037	0.377061
180201_16.D	a Ketoglutarate	LJ_8	97774.3	2.80347			596997	95264.8	2.5615	0.416243
180201_17.D	a Ketoglutarate	LJ_9	310095	7.70322			812265	307585	6.8079	1.10628	1.45387	0.399213
180201_18.D	a Ketoglutarate	LJ_10	384720	9.42537			871726	382211	8.30042	1.34882
180201_19.D	a Ketoglutarate	LJ_11	379248	9.29909			-	376739	8.19098	1.33103
180201_20.D	a Ketoglutarate	LJ_12	594114	14.2576			-	591604	12.4883	2.02935
180201_21.D	a Ketoglutarate	Hexan	312.722	0.554328			-	-	-	-	-	-
180201_22.D	a Ketoglutarate	Blank_LJ_13	2346.64	0.601265			-	-	-	-	-	-
180201_23.D	a Ketoglutarate	Blank_LJ_13	2672.39	0.608782			-	-	-	-	-	-
180201_24.D	a Ketoglutarate	Ribi 5µM	2438.43	0.603383			-	-	-	-	-	-			m =	2e-05			# animals
180201_25.D	a Ketoglutarate	Ribi 5µM	2253.31	0.599111			-	-	-	-	-	-			n =	0.6562		96 h	25
180201_26.D	a Ketoglutarate	Std.Mix 1µM	23580.7	1.09129	1	109.129	-	-	-	-	-	-			mean blank =	2509.52		132/168 h	8
180201_27.D	a Ketoglutarate	Std.Mix 1µM	18207.8	0.967296	1	96.7296	-	-	-	-	-	-
180201_28.D	a Ketoglutarate	Std.Mix 5µM	174040	4.56347	5	91.2694	-	-	-	-	-	-
180201_29.D	a Ketoglutarate	Std.Mix 5µM	198775	5.13429	5	102.686	-	-	-	-	-	-
180201_30.D	a Ketoglutarate	Std.Mix 10µM	394653	9.65458	10	96.5458	-	-	-	-	-	-
180201_31.D	a Ketoglutarate	Std.Mix 10µM	446786	10.8577	10	108.577	-	-	-	-	-	-
180201_32.D	a Ketoglutarate	Std.Mix 15µM	638313	15.2776	15	101.85	-	-	-	-	-	-
180201_33.D	a Ketoglutarate	Std.Mix 15µM	599506	14.382	15	95.8802	-	-	-	-	-	-
180201_34.D	a Ketoglutarate	Std.Mix 20µM	814774	19.3498	20	96.749	-	-	-	-	-	-
180201_35.D	a Ketoglutarate	Std.Mix 20µM	874236	20.722	20	103.61	-	-	-	-	-	-
Target Compound	Glutamic Acid	ü Werte sehr hoch!
Data File	Compound	Sample Name	Resp	Final Conc	Exp Conc	Accuracy	STD-Blank	resp.-blank	c [µM]	n[nmol]/animal	mean	sd
180201_06.D	Glutamic Acid	Std. Mix	1.95189e+06	19.8189			-	-	-	-	-	-
180201_07.D	Glutamic Acid	Blank	1326.02	1.20413			-	-	-	-	-	-
180201_08.D	Glutamic Acid	Blank	584.79	1.19705			-	-	-	-	-	-
180201_09.D	Glutamic Acid	LJ_1	3.44218e+06	34.0413			40613.5	3.4362e+06	32.2471	1.67685	1.49813	0.183972
180201_10.D	Glutamic Acid	LJ_2	2.85537e+06	28.4412			24777.8	2.84939e+06	26.9658	1.40222
180201_11.D	Glutamic Acid	LJ_3	3.33247e+06	32.9942			363333	3.32648e+06	31.2597	1.6255
180201_12.D	Glutamic Acid	LJ_4	2.61121e+06	26.111			342858	2.60522e+06	24.7683	1.28795
180201_13.D	Glutamic Acid	LJ_5	2.16624e+06	21.8646			853640	2.16026e+06	20.7636	3.37409	3.27734	0.368387
180201_14.D	Glutamic Acid	LJ_6	1.85955e+06	18.9377			921910	1.85357e+06	18.0034	2.92555
180201_15.D	Glutamic Acid	LJ_7	1.94968e+06	19.7979			1.42567e+06	1.9437e+06	18.8146	3.05737
180201_16.D	Glutamic Acid	LJ_8	2.42488e+06	24.3328			1.36675e+06	2.41889e+06	23.0913	3.75234
180201_17.D	Glutamic Acid	LJ_9	4.29912e+06	42.2193			1.93289e+06	4.29313e+06	39.9595	6.49342	5.699	0.533469
180201_18.D	Glutamic Acid	LJ_10	3.57594e+06	35.3178			2.10734e+06	3.56996e+06	33.4509	5.43577
180201_19.D	Glutamic Acid	LJ_11	3.52071e+06	34.7906			-	3.51472e+06	32.9538	5.35499
180201_20.D	Glutamic Acid	LJ_12	3.62793e+06	35.814			-	3.62195e+06	33.9188	5.51181
180201_21.D	Glutamic Acid	Hexan	37.7946	1.19183			-	-	-	-	-	-
180201_22.D	Glutamic Acid	Blank_LJ_13	7020.56	1.25847			-	-	-	-	-	-
180201_23.D	Glutamic Acid	Blank_LJ_13	4948.63	1.2387			-	-	-	-	-	-
180201_24.D	Glutamic Acid	Ribi 5µM	946.955	1.20051			-	-	-	-	-	-			m =	9e-06			# animals
180201_25.D	Glutamic Acid	Ribi 5µM	1028.51	1.20129			-	-	-	-	-	-			n =	1.3213		96 h	25
180201_26.D	Glutamic Acid	Std.Mix 1µM	46598.1	1.63617	1	163.617	-	-	-	-	-	-			mean blank =	5984.6		132/168 h	8
180201_27.D	Glutamic Acid	Std.Mix 1µM	30762.4	1.48505	1	148.505	-	-	-	-	-	-
180201_28.D	Glutamic Acid	Std.Mix 5µM	369318	4.71599	5	94.3197	-	-	-	-	-	-
180201_29.D	Glutamic Acid	Std.Mix 5µM	348842	4.52058	5	90.4116	-	-	-	-	-	-
180201_30.D	Glutamic Acid	Std.Mix 10µM	859625	9.39513	10	93.9513	-	-	-	-	-	-
180201_31.D	Glutamic Acid	Std.Mix 10µM	927895	10.0467	10	100.467	-	-	-	-	-	-
180201_32.D	Glutamic Acid	Std.Mix 15µM	1.43166e+06	14.8542	15	99.028	-	-	-	-	-	-
180201_33.D	Glutamic Acid	Std.Mix 15µM	1.37273e+06	14.2919	15	95.2793	-	-	-	-	-	-
180201_34.D	Glutamic Acid	Std.Mix 20µM	1.93888e+06	19.6948	20	98.4739	-	-	-	-	-	-
180201_35.D	Glutamic Acid	Std.Mix 20µM	2.11332e+06	21.3596	20	106.798	-	-	-	-	-	-
Target Compound	Phenylalanine	ü
Data File	Compound	Sample Name	Resp	Final Conc	Exp Conc	Accuracy	STD-Blank	resp.-blank	c [µM]	n[nmol]/animal	mean	sd
180201_06.D	Phenylalanine	Std. Mix	2.17734e+06	19.2456			-	-	-	-	-	-
180201_07.D	Phenylalanine	Blank	5673.17	0.942432			-	-	-	-	-	-
180201_08.D	Phenylalanine	Blank	1602.97	0.908127			-	-	-	-	-	-
180201_09.D	Phenylalanine	LJ_1	116394	1.8756			60022.1	114403	1.85403	0.0964094	0.113282	0.0125244
180201_10.D	Phenylalanine	LJ_2	173085	2.3534			45782.7	171095	2.30756	0.119993
180201_11.D	Phenylalanine	LJ_3	185222	2.4557			477106	183232	2.40465	0.125042
180201_12.D	Phenylalanine	LJ_4	153108	2.18503			446657	151117	2.14774	0.111682
180201_13.D	Phenylalanine	LJ_5	106872	1.79535			1.01612e+06	104882	1.77786	0.288902	0.297109	0.0146399
180201_14.D	Phenylalanine	LJ_6	102166	1.75569			1.07692e+06	100175	1.7402	0.282783
180201_15.D	Phenylalanine	LJ_7	115981	1.87212			1.64963e+06	113990	1.85072	0.300742
180201_16.D	Phenylalanine	LJ_8	127724	1.97109			1.63821e+06	125733	1.94467	0.316008
180201_17.D	Phenylalanine	LJ_9	179821	2.41017			2.25411e+06	177830	2.36144	0.383734	0.422148	0.059555
180201_18.D	Phenylalanine	LJ_10	186596	2.46727			2.35638e+06	184605	2.41564	0.392542
180201_19.D	Phenylalanine	LJ_11	193486	2.52535			-	191496	2.47077	0.4015
180201_20.D	Phenylalanine	LJ_12	277575	3.23406			-	275585	3.14348	0.510815
180201_21.D	Phenylalanine	Hexan	185.853	0.896184			-	-	-	-	-	-
180201_22.D	Phenylalanine	Blank_LJ_13	2332.85	0.914279			-	-	-	-	-	-
180201_23.D	Phenylalanine	Blank_LJ_13	1647.96	0.908507			-	-	-	-	-	-
180201_24.D	Phenylalanine	Ribi 5µM	655.435	0.900141			-	-	-	-	-	-			m =	8e-06			# animals
180201_25.D	Phenylalanine	Ribi 5µM	522.547	0.899021			-	-	-	-	-	-			n =	0.9388		96 h	25
180201_26.D	Phenylalanine	Std.Mix 1µM	62012.5	1.41727	1	141.727	-	-	-	-	-	-			mean blank =	1990.41		132/168 h	8
180201_27.D	Phenylalanine	Std.Mix 1µM	47773.1	1.29726	1	129.726	-	-	-	-	-	-
180201_28.D	Phenylalanine	Std.Mix 5µM	479096	4.93251	5	98.6502	-	-	-	-	-	-
180201_29.D	Phenylalanine	Std.Mix 5µM	448648	4.67588	5	93.5177	-	-	-	-	-	-
180201_30.D	Phenylalanine	Std.Mix 10µM	1.01811e+06	9.47537	10	94.7537	-	-	-	-	-	-
180201_31.D	Phenylalanine	Std.Mix 10µM	1.07891e+06	9.98787	10	99.8787	-	-	-	-	-	-
180201_32.D	Phenylalanine	Std.Mix 15µM	1.65162e+06	14.8147	15	98.7645	-	-	-	-	-	-
180201_33.D	Phenylalanine	Std.Mix 15µM	1.6402e+06	14.7185	15	98.1232	-	-	-	-	-	-
180201_34.D	Phenylalanine	Std.Mix 20µM	2.2561e+06	19.9094	20	99.5468	-	-	-	-	-	-
180201_35.D	Phenylalanine	Std.Mix 20µM	2.35837e+06	20.7713	20	103.857	-	-	-	-	-	-
Target Compound	Xylose	Ø nicht in den Proben / nicht beachten
Data File	Compound	Sample Name	Resp	Final Conc	Exp Conc	Accuracy	STD-Blank	resp.-blank	c [µM]	n[nmol]/animal	mean	sd
180201_06.D	Xylose	Std. Mix	4.21619e+06	18.5722			-	-	-	-	-	-
180201_07.D	Xylose	Blank	3699.3	0.275454			-	-	-	-	-	-
180201_08.D	Xylose	Blank	3307.79	0.273754			-	-	-	-	-	-
180201_09.D	Xylose	LJ_1	12045.4	0.311705			170120	7154.07	0.373616	0.019428	0.0194107	0.000217042
180201_10.D	Xylose	LJ_2	10979	0.307073			108820	6087.7	0.369351	0.0192062
180201_11.D	Xylose	LJ_3	13383.7	0.317518			1.00862e+06	8492.37	0.378969	0.0197064
180201_12.D	Xylose	LJ_4	11440.4	0.309077			1.08255e+06	6549.07	0.371196	0.0193022
180201_13.D	Xylose	LJ_5	9315.33	0.299847			2.18902e+06	4424.01	0.362696	0.0589381	0.0584123	0.000612878
180201_14.D	Xylose	LJ_6	8061.21	0.2944			2.4847e+06	3169.89	0.35768	0.0581229
180201_15.D	Xylose	LJ_7	7389.55	0.291483			3.46804e+06	2498.22	0.354993	0.0576863
180201_16.D	Xylose	LJ_8	9259.53	0.299605			3.35764e+06	4368.2	0.362473	0.0589018
180201_17.D	Xylose	LJ_9	20422.1	0.348089			4.29209e+06	15530.8	0.407123	0.0661575	0.0650703	0.000763304
180201_18.D	Xylose	LJ_10	17721.8	0.33636			4.67597e+06	12830.4	0.396322	0.0644023
180201_19.D	Xylose	LJ_11	18233.2	0.338581			-	13341.9	0.398368	0.0647347
180201_20.D	Xylose	LJ_12	18620.7	0.340265			-	13729.4	0.399918	0.0649866
180201_21.D	Xylose	Hexan	834.352	0.26301			-	-	-	-	-	-
180201_22.D	Xylose	Blank_LJ_13	5893.63	0.284985			-	-	-	-	-	-
180201_23.D	Xylose	Blank_LJ_13	3889.02	0.276278			-	-	-	-	-	-
180201_24.D	Xylose	Ribi 5µM	80576.6	0.609366			-	-	-	-	-	-			m =	4e-06			# animals
180201_25.D	Xylose	Ribi 5µM	81177.8	0.611978			-	-	-	-	-	-			n =	0.345		96 h	25
180201_26.D	Xylose	Std.Mix 1µM	175012	1.01954	1	101.954	-	-	-	-	-	-			mean blank =	4891.32		132/168 h	8
180201_27.D	Xylose	Std.Mix 1µM	113711	0.753284	1	75.3284	-	-	-	-	-	-
180201_28.D	Xylose	Std.Mix 5µM	1.01351e+06	4.66153	5	93.2305	-	-	-	-	-	-
180201_29.D	Xylose	Std.Mix 5µM	1.08744e+06	4.98262	5	99.6525	-	-	-	-	-	-
180201_30.D	Xylose	Std.Mix 10µM	2.19391e+06	9.78851	10	97.8851	-	-	-	-	-	-
180201_31.D	Xylose	Std.Mix 10µM	2.48959e+06	11.0728	10	110.728	-	-	-	-	-	-
180201_32.D	Xylose	Std.Mix 15µM	3.47293e+06	15.3439	15	102.292	-	-	-	-	-	-
180201_33.D	Xylose	Std.Mix 15µM	3.36253e+06	14.8643	15	99.0956	-	-	-	-	-	-
180201_34.D	Xylose	Std.Mix 20µM	4.29698e+06	18.9231	20	94.6153	-	-	-	-	-	-
180201_35.D	Xylose	Std.Mix 20µM	4.68086e+06	20.5904	20	102.952	-	-	-	-	-	-
Target Compound	Asparagine	ü
Data File	Compound	Sample Name	Resp	Final Conc	Exp Conc	Accuracy	STD-Blank	resp.-blank	c [µM]	n[nmol]/animal	mean	sd
180201_06.D	Asparagine	Std. Mix	296045	60.5009			-	-	-	-	-	-
180201_07.D	Asparagine	Blank	0	0			-	-	-	-	-	-
180201_08.D	Asparagine	Blank	0	0			-	-	-	-	-	-
180201_09.D	Asparagine	LJ_1	70091.3	18.2663			0	70091.3	17.8651	0.928983	0.893666	0.26863
180201_10.D	Asparagine	LJ_2	97271.4	23.3467			0	97271.4	23.3011	1.21166
180201_11.D	Asparagine	LJ_3	65170	17.3464			6645.32	65170	16.8808	0.877801
180201_12.D	Asparagine	LJ_4	34248.8	11.5667			4495.45	34248.8	10.6966	0.556221
180201_13.D	Asparagine	LJ_5	14393.2	7.85533			20394.9	14393.2	6.72544	1.09288	1.07582	0.0201806
180201_14.D	Asparagine	LJ_6	14290	7.83604			18722	14290	6.7048	1.08953
180201_15.D	Asparagine	LJ_7	13037.8	7.60198			45096.1	13037.8	6.45436	1.04883
180201_16.D	Asparagine	LJ_8	13751.7	7.73542			46653.9	13751.7	6.59714	1.07203
180201_17.D	Asparagine	LJ_9	98809.6	23.6342			75674.7	98809.6	23.6087	3.83642	2.14425	1.13172
180201_18.D	Asparagine	LJ_10	32395.1	11.2202			96254	32395.1	10.3258	1.67795
180201_19.D	Asparagine	LJ_11	25697.1	9.96823			-	25697.1	8.98623	1.46026
180201_20.D	Asparagine	LJ_12	30069.4	10.7855			-	30069.4	9.86067	1.60236
180201_21.D	Asparagine	Hexan	53.4348	5.17498			-	-	-	-	-	-
180201_22.D	Asparagine	Blank_LJ_13	0	0			-	-	-	-	-	-
180201_23.D	Asparagine	Blank_LJ_13	0	0			-	-	-	-	-	-
180201_24.D	Asparagine	Ribi 5µM	44732.9	13.5263			-	-	-	-	-	-			m =	0.0002			# animals
180201_25.D	Asparagine	Ribi 5µM	43553.1	13.3058			-	-	-	-	-	-			n =	3.8468		96 h	25
180201_26.D	Asparagine	Std.Mix 1µM	0	0	1	0	-	-	-	-	-	-			mean blank =	0		132/168 h	8
180201_27.D	Asparagine	Std.Mix 1µM	0	0	1	0	-	-	-	-	-	-
180201_28.D	Asparagine	Std.Mix 5µM	6645.32	6.40712	5	128.142	-	-	-	-	-	-
180201_29.D	Asparagine	Std.Mix 5µM	4495.45	6.00527	5	120.105	-	-	-	-	-	-
180201_30.D	Asparagine	Std.Mix 10µM	20394.9	8.97715	10	89.7715	-	-	-	-	-	-
180201_31.D	Asparagine	Std.Mix 10µM	18722	8.66445	10	86.6445	-	-	-	-	-	-
180201_32.D	Asparagine	Std.Mix 15µM	45096.1	13.5942	15	90.6282	-	-	-	-	-	-
180201_33.D	Asparagine	Std.Mix 15µM	46653.9	13.8854	15	92.5693	-	-	-	-	-	-
180201_34.D	Asparagine	Std.Mix 20µM	75674.7	19.3099	20	96.5494	-	-	-	-	-	-
180201_35.D	Asparagine	Std.Mix 20µM	96254	23.1565	20	115.782	-	-	-	-	-	-
Target Compound	Rhamnose	Ø nicht in den Proben / nicht beachten
Data File	Compound	Sample Name	Resp	Final Conc	Exp Conc	Accuracy	STD-Blank	resp.-blank	c [µM]	n[nmol]/animal	mean	sd
180201_06.D	Rhamnose	Std. Mix	1.05487e+06	2.97204			-	-	-	-	-	-
180201_07.D	Rhamnose	Blank	0	0			-	-	-	-	-	-
180201_08.D	Rhamnose	Blank	0	0			-	-	-	-	-	-
180201_09.D	Rhamnose	LJ_1	0	0			270754
180201_10.D	Rhamnose	LJ_2	0	0			186489
180201_11.D	Rhamnose	LJ_3	0	0			1.61888e+06
180201_12.D	Rhamnose	LJ_4	0	0			1.69706e+06
180201_13.D	Rhamnose	LJ_5	0	0			3.47508e+06
180201_14.D	Rhamnose	LJ_6	0	0			3.90064e+06
180201_15.D	Rhamnose	LJ_7	0	0			5.27671e+06
180201_16.D	Rhamnose	LJ_8	0	0			5.16163e+06
180201_17.D	Rhamnose	LJ_9	0	0			6.18931e+06
180201_18.D	Rhamnose	LJ_10	0	0			6.49973e+06
180201_19.D	Rhamnose	LJ_11	0	0			-
180201_20.D	Rhamnose	LJ_12	0	0			-
180201_21.D	Rhamnose	Hexan	1260.83	0			-	-	-	-	-	-
180201_22.D	Rhamnose	Blank_LJ_13	0	0			-	-	-	-	-	-
180201_23.D	Rhamnose	Blank_LJ_13	0	0			-	-	-	-	-	-
180201_24.D	Rhamnose	Ribi 5µM	17574.8	0			-	-	-	-	-	-			m =	3e-06			# animals
180201_25.D	Rhamnose	Ribi 5µM	15975	0			-	-	-	-	-	-			n =	-0.0945		96 h	25
180201_26.D	Rhamnose	Std.Mix 1µM	270754	0.583463	1	58.3463	-	-	-	-	-	-			mean blank =	0		132/168 h	8
180201_27.D	Rhamnose	Std.Mix 1µM	186489	0.326772	1	32.6772	-	-	-	-	-	-
180201_28.D	Rhamnose	Std.Mix 5µM	1.61888e+06	4.69016	5	93.8031	-	-	-	-	-	-
180201_29.D	Rhamnose	Std.Mix 5µM	1.69706e+06	4.92831	5	98.5662	-	-	-	-	-	-
180201_30.D	Rhamnose	Std.Mix 10µM	3.47508e+06	10.3445	10	103.445	-	-	-	-	-	-
180201_31.D	Rhamnose	Std.Mix 10µM	3.90064e+06	11.6409	10	116.409	-	-	-	-	-	-
180201_32.D	Rhamnose	Std.Mix 15µM	5.27671e+06	15.8327	15	105.551	-	-	-	-	-	-
180201_33.D	Rhamnose	Std.Mix 15µM	5.16163e+06	15.4821	15	103.214	-	-	-	-	-	-
180201_34.D	Rhamnose	Std.Mix 20µM	6.18931e+06	18.6127	20	93.0635	-	-	-	-	-	-
180201_35.D	Rhamnose	Std.Mix 20µM	6.49973e+06	19.5583	20	97.7916	-	-	-	-	-	-
Target Compound	Ribitol	?
Data File	Compound	Sample Name	Resp	Final Conc	Exp Conc	Accuracy	STD-Blank	resp.-blank	c [µM]	n[nmol]/animal	mean	sd
180201_06.D	Ribitol	Std. Mix	615713	0			-	-	-	-	-	-
180201_07.D	Ribitol	Blank	0	0			-	-	-	-	-	-
180201_08.D	Ribitol	Blank	0	0			-	-	-	-	-	-
180201_09.D	Ribitol	LJ_1	1.05738e+06	0			320639
180201_10.D	Ribitol	LJ_2	1.08868e+06	0			3956.14
180201_11.D	Ribitol	LJ_3	1.12546e+06	0			568864
180201_12.D	Ribitol	LJ_4	1.14974e+06	0			511882
180201_13.D	Ribitol	LJ_5	1.14378e+06	0			574069
180201_14.D	Ribitol	LJ_6	1.19328e+06	0			684465
180201_15.D	Ribitol	LJ_7	1.02943e+06	0			643703
180201_16.D	Ribitol	LJ_8	1.11503e+06	0			561972
180201_17.D	Ribitol	LJ_9	1.28902e+06	0			558892
180201_18.D	Ribitol	LJ_10	1.34944e+06	0			635938
180201_19.D	Ribitol	LJ_11	1.41258e+06	0			-
180201_20.D	Ribitol	LJ_12	1.31764e+06	0			-
180201_21.D	Ribitol	Hexan	2375.6	0			-	-	-	-	-	-
180201_22.D	Ribitol	Blank_LJ_13	1.0813e+06	0			-	-	-	-	-	-
180201_23.D	Ribitol	Blank_LJ_13	1.12016e+06	0			-	-	-	-	-	-
180201_24.D	Ribitol	Ribi 5µM	1.00899e+06	0			-	-	-	-	-	-			m =	2e-05			# animals
180201_25.D	Ribitol	Ribi 5µM	956433	0			-	-	-	-	-	-			n =	-1.6675		96 h	25
180201_26.D	Ribitol	Std.Mix 1µM	1.42137e+06	0.272064	1	27.2064	-	-	-	-	-	-			mean blank =	1.10073e+06		132/168 h	8
180201_27.D	Ribitol	Std.Mix 1µM	1.10468e+06	0	1	0	-	-	-	-	-	-
180201_28.D	Ribitol	Std.Mix 5µM	1.66959e+06	13.5356	5	270.713	-	-	-	-	-	-
180201_29.D	Ribitol	Std.Mix 5µM	1.61261e+06	10.4909	5	209.817	-	-	-	-	-	-
180201_30.D	Ribitol	Std.Mix 10µM	1.6748e+06	13.8138	10	138.138	-	-	-	-	-	-
180201_31.D	Ribitol	Std.Mix 10µM	1.78519e+06	19.7127	10	197.127	-	-	-	-	-	-
180201_32.D	Ribitol	Std.Mix 15µM	1.74443e+06	17.5346	15	116.897	-	-	-	-	-	-
180201_33.D	Ribitol	Std.Mix 15µM	1.6627e+06	13.1674	15	87.7825	-	-	-	-	-	-
180201_34.D	Ribitol	Std.Mix 20µM	1.65962e+06	13.0028	20	65.0141	-	-	-	-	-	-
180201_35.D	Ribitol	Std.Mix 20µM	1.73667e+06	17.1197	20	85.5985	-	-	-	-	-	-
Target Compound	Putrescine	Ø nicht in den Proben / nicht beachten
Data File	Compound	Sample Name	Resp	Final Conc	Exp Conc	Accuracy	STD-Blank	resp.-blank	c [µM]	n[nmol]/animal	mean	sd
180201_06.D	Putrescine	Std. Mix	7.83061e+06	14.9563			-	-	-	-	-	-
180201_07.D	Putrescine	Blank	25518.5	0			-	-	-	-	-	-
180201_08.D	Putrescine	Blank	8660.05	0			-	-	-	-	-	-
180201_09.D	Putrescine	LJ_1	45249.6	0			513942	44297.9	-1.368	-0.0711362	-0.07084	0.000374291
180201_10.D	Putrescine	LJ_2	48043.1	0			422332	47091.4	-1.36242	-0.0708457
180201_11.D	Putrescine	LJ_3	45908.1	0			3.31352e+06	44956.3	-1.36669	-0.0710677
180201_12.D	Putrescine	LJ_4	53191.7	0			3.13853e+06	52239.9	-1.35212	-0.0703102
180201_13.D	Putrescine	LJ_5	48106.7	0			5.97657e+06	47155	-1.36229	-0.221372	-0.214751	0.00630031
180201_14.D	Putrescine	LJ_6	94501.5	0			6.17483e+06	93549.7	-1.2695	-0.206294
180201_15.D	Putrescine	LJ_7	62552.5	0			7.25319e+06	61600.8	-1.3334	-0.216677
180201_16.D	Putrescine	LJ_8	68756.2	0			7.37952e+06	67804.4	-1.32099	-0.214661
180201_17.D	Putrescine	LJ_9	101029	0			8.07418e+06	100078	-1.25644	-0.204172	-0.206303	0.0030112
180201_18.D	Putrescine	LJ_10	85503	0			8.16972e+06	84551.2	-1.2875	-0.209218
180201_19.D	Putrescine	LJ_11	87580.2	0			-	86628.4	-1.28334	-0.208543
180201_20.D	Putrescine	LJ_12	103778	0			-	102826	-1.25095	-0.203279
180201_21.D	Putrescine	Hexan	23.9768	0			-	-	-	-	-	-
180201_22.D	Putrescine	Blank_LJ_13	1011.79	0			-	-	-	-	-	-
180201_23.D	Putrescine	Blank_LJ_13	891.747	0			-	-	-	-	-	-
180201_24.D	Putrescine	Ribi 5µM	625.525	0			-	-	-	-	-	-			m =	2e-06			# animals
180201_25.D	Putrescine	Ribi 5µM	364.358	0			-	-	-	-	-	-			n =	-1.4566		96 h	25
180201_26.D	Putrescine	Std.Mix 1µM	514894	0.139588	1	13.9588	-	-	-	-	-	-			mean blank =	951.768		132/168 h	8
180201_27.D	Putrescine	Std.Mix 1µM	423284	0	1	0	-	-	-	-	-	-
180201_28.D	Putrescine	Std.Mix 5µM	3.31447e+06	5.80966	5	116.193	-	-	-	-	-	-
180201_29.D	Putrescine	Std.Mix 5µM	3.13949e+06	5.45526	5	109.105	-	-	-	-	-	-
180201_30.D	Putrescine	Std.Mix 10µM	5.97753e+06	11.2032	10	112.032	-	-	-	-	-	-
180201_31.D	Putrescine	Std.Mix 10µM	6.17578e+06	11.6048	10	116.048	-	-	-	-	-	-
180201_32.D	Putrescine	Std.Mix 15µM	7.25415e+06	13.7888	15	91.9254	-	-	-	-	-	-
180201_33.D	Putrescine	Std.Mix 15µM	7.38047e+06	14.0447	15	93.631	-	-	-	-	-	-
180201_34.D	Putrescine	Std.Mix 20µM	8.07513e+06	15.4516	20	77.2579	-	-	-	-	-	-
180201_35.D	Putrescine	Std.Mix 20µM	8.17067e+06	15.6451	20	78.2253	-	-	-	-	-	-
Target Compound	3PGA	Ø nicht in den Proben / nicht beachten
Data File	Compound	Sample Name	Resp	Final Conc	Exp Conc	Accuracy	STD-Blank	resp.-blank	c [µM]	n[nmol]/animal	mean	sd
180201_06.D	3PGA	Std. Mix	473386	18.3045			-	-	-	-	-	-
180201_07.D	3PGA	Blank	489.977	0.796394			-	-	-	-	-	-
180201_08.D	3PGA	Blank	434.759	0.794349			-	-	-	-	-	-
180201_09.D	3PGA	LJ_1	0	0			14043.2	0	0.8039	0.0418028	7.10918	4.74122
180201_10.D	3PGA	LJ_2	4.44361e+06	165.295			11608.6	4.44361e+06	178.548	9.28451
180201_11.D	3PGA	LJ_3	4.87622e+06	181.311			106106	4.87622e+06	195.853	10.1843
180201_12.D	3PGA	LJ_4	4.27127e+06	158.914			106576	4.27127e+06	171.655	8.92605
180201_13.D	3PGA	LJ_5	3.95922e+06	147.361			237779	3.95922e+06	159.173	25.8655	23.636	4.89133
180201_14.D	3PGA	LJ_6	3.5958e+06	133.906			258037	3.5958e+06	144.636	23.5033
180201_15.D	3PGA	LJ_7	2.58064e+06	96.3218			394908	2.58064e+06	104.03	16.9048
180201_16.D	3PGA	LJ_8	4.3292e+06	161.059			372222	4.3292e+06	173.972	28.2704
180201_17.D	3PGA	LJ_9	548069	21.0695			511157	548069	22.7267	3.69308	3.37353	0.92153
180201_18.D	3PGA	LJ_10	615240	23.5564			532389	615240	25.4135	4.12969
180201_19.D	3PGA	LJ_11	539964	20.7694			-	539964	22.4025	3.6404
180201_20.D	3PGA	LJ_12	292355	11.6022			-	292355	12.4981	2.03094
180201_21.D	3PGA	Hexan	28.4289	0.779306			-	-	-	-	-	-
180201_22.D	3PGA	Blank_LJ_13	0	0			-	-	-	-	-	-
180201_23.D	3PGA	Blank_LJ_13	0	0			-	-	-	-	-	-
180201_24.D	3PGA	Ribi 5µM	2734.15	0.87948			-	-	-	-	-	-			m =	4e-05			# animals
180201_25.D	3PGA	Ribi 5µM	2313.81	0.863918			-	-	-	-	-	-			n =	0.8039		96 h	25
180201_26.D	3PGA	Std.Mix 1µM	14043.2	1.29818	1	129.818	-	-	-	-	-	-			mean blank =	0		132/168 h	8
180201_27.D	3PGA	Std.Mix 1µM	11608.6	1.20804	1	120.804	-	-	-	-	-	-
180201_28.D	3PGA	Std.Mix 5µM	106106	4.70663	5	94.1326	-	-	-	-	-	-
180201_29.D	3PGA	Std.Mix 5µM	106576	4.72402	5	94.4805	-	-	-	-	-	-
180201_30.D	3PGA	Std.Mix 10µM	237779	9.58157	10	95.8157	-	-	-	-	-	-
180201_31.D	3PGA	Std.Mix 10µM	258037	10.3316	10	103.316	-	-	-	-	-	-
180201_32.D	3PGA	Std.Mix 15µM	394908	15.399	15	102.66	-	-	-	-	-	-
180201_33.D	3PGA	Std.Mix 15µM	372222	14.5591	15	97.0605	-	-	-	-	-	-
180201_34.D	3PGA	Std.Mix 20µM	511157	19.7029	20	98.5145	-	-	-	-	-	-
180201_35.D	3PGA	Std.Mix 20µM	532389	20.489	20	102.445	-	-	-	-	-	-
Target Compound	Shikimate	Ø nicht in den Proben / nicht beachten
Data File	Compound	Sample Name	Resp	Final Conc	Exp Conc	Accuracy	STD-Blank	resp.-blank	c [µM]	n[nmol]/animal	mean	sd
180201_06.D	Shikimate	Std. Mix	6.58556e+06	17.875			-	-	-	-	-	-
180201_07.D	Shikimate	Blank	14974.2	0			-	-	-	-	-	-
180201_08.D	Shikimate	Blank	4355.42	0			-	-	-	-	-	-
180201_09.D	Shikimate	LJ_1	5751.24	0			275773	3822.28	-0.339533	-0.0176557	-0.0177501	0.000212375
180201_10.D	Shikimate	LJ_2	3232.95	0			221157	1303.99	-0.347088	-0.0180486
180201_11.D	Shikimate	LJ_3	6382.41	0			1.96407e+06	4453.45	-0.33764	-0.0175573
180201_12.D	Shikimate	LJ_4	5218.33	0			1.98249e+06	3289.38	-0.341132	-0.0177389
180201_13.D	Shikimate	LJ_5	1978.46	0			4.11903e+06	49.5033	-0.350851	-0.0570134	-0.0569415	0.000268599
180201_14.D	Shikimate	LJ_6	1663.34	0			4.41538e+06	-265.614	-0.351797	-0.057167
180201_15.D	Shikimate	LJ_7	2925.28	0			6.01635e+06	996.321	-0.348011	-0.0565518
180201_16.D	Shikimate	LJ_8	1936.13	0			5.78402e+06	7.17731	-0.350978	-0.057034
180201_17.D	Shikimate	LJ_9	9151.18	0			6.8009e+06	7222.23	-0.329333	-0.0535167	-0.0480874	0.00375198
180201_18.D	Shikimate	LJ_10	24745.3	0			6.92693e+06	22816.3	-0.282551	-0.0459145
180201_19.D	Shikimate	LJ_11	26025.4	0			-	24096.4	-0.278711	-0.0452905
180201_20.D	Shikimate	LJ_12	21230.7	0			-	19301.8	-0.293095	-0.0476279
180201_21.D	Shikimate	Hexan	1106.56	0			-	-	-	-	-	-
180201_22.D	Shikimate	Blank_LJ_13	1829.21	0			-	-	-	-	-	-
180201_23.D	Shikimate	Blank_LJ_13	2028.71	0			-	-	-	-	-	-
180201_24.D	Shikimate	Ribi 5µM	147631	0			-	-	-	-	-	-			m =	3e-06			# animals
180201_25.D	Shikimate	Ribi 5µM	136548	0			-	-	-	-	-	-			n =	-0.351		96 h	25
180201_26.D	Shikimate	Std.Mix 1µM	277702	0.161017	1	16.1017	-	-	-	-	-	-			mean blank =	1928.96		132/168 h	8
180201_27.D	Shikimate	Std.Mix 1µM	223086	0.00764123	1	0.764123	-	-	-	-	-	-
180201_28.D	Shikimate	Std.Mix 5µM	1.966e+06	4.90215	5	98.0431	-	-	-	-	-	-
180201_29.D	Shikimate	Std.Mix 5µM	1.98442e+06	4.95388	5	99.0776	-	-	-	-	-	-
180201_30.D	Shikimate	Std.Mix 10µM	4.12096e+06	10.9538	10	109.538	-	-	-	-	-	-
180201_31.D	Shikimate	Std.Mix 10µM	4.41731e+06	11.786	10	117.86	-	-	-	-	-	-
180201_32.D	Shikimate	Std.Mix 15µM	6.01828e+06	16.2819	15	108.546	-	-	-	-	-	-
180201_33.D	Shikimate	Std.Mix 15µM	5.78595e+06	15.6295	15	104.197	-	-	-	-	-	-
180201_34.D	Shikimate	Std.Mix 20µM	6.80283e+06	18.4851	20	92.4255	-	-	-	-	-	-
180201_35.D	Shikimate	Std.Mix 20µM	6.92885e+06	18.839	20	94.1951	-	-	-	-	-	-
Target Compound	Ornithine	ü
Data File	Compound	Sample Name	Resp	Final Conc	Exp Conc	Accuracy	STD-Blank	resp.-blank	c [µM]	n[nmol]/animal	mean	sd
180201_06.D	Ornithine	Std. Mix	2.36555e+06	24.5431			-	-	-	-	-	-
180201_07.D	Ornithine	Blank	0	0			-	-	-	-	-	-
180201_08.D	Ornithine	Blank	0	0			-	-	-	-	-	-
180201_09.D	Ornithine	LJ_1	155160	3.35284			13566.4	153059	3.36323	0.174888	0.173845	0.0202199
180201_10.D	Ornithine	LJ_2	209134	3.87027			8035.81	207033	3.849	0.200148
180201_11.D	Ornithine	LJ_3	142807	3.23442			272589	140706	3.25205	0.169107
180201_12.D	Ornithine	LJ_4	104622	2.86835			227942	102521	2.90839	0.151236
180201_13.D	Ornithine	LJ_5	121637	3.03147			751044	119536	3.06153	0.497498	0.488214	0.0575698
180201_14.D	Ornithine	LJ_6	75516.5	2.58932			788392	73415.5	2.64644	0.430046
180201_15.D	Ornithine	LJ_7	96875.1	2.79408			1.30929e+06	94774.1	2.83867	0.461283
180201_16.D	Ornithine	LJ_8	167129	3.46758			1.39712e+06	165028	3.47095	0.564029
180201_17.D	Ornithine	LJ_9	1.28454e+06	14.1799			1.91294e+06	1.28244e+06	13.5277	2.19824	1.33697	0.698479
180201_18.D	Ornithine	LJ_10	883628	10.3364			1.99203e+06	881527	9.91944	1.61191
180201_19.D	Ornithine	LJ_11	294184	4.68562			-	292083	4.61445	0.749848
180201_20.D	Ornithine	LJ_12	320176	4.93479			-	318075	4.84837	0.787861
180201_21.D	Ornithine	Hexan	47.5088	1.86582			-	-	-	-	-	-
180201_22.D	Ornithine	Blank_LJ_13	2023.4	1.88477			-	-	-	-	-	-
180201_23.D	Ornithine	Blank_LJ_13	2178.67	1.88626			-	-	-	-	-	-
180201_24.D	Ornithine	Ribi 5µM	2368.52	1.88808			-	-	-	-	-	-			m =	9e-06			# animals
180201_25.D	Ornithine	Ribi 5µM	2101.79	1.88552			-	-	-	-	-	-			n =	1.9857		96 h	25
180201_26.D	Ornithine	Std.Mix 1µM	15667.5	2.01557	1	201.557	-	-	-	-	-	-			mean blank =	2101.04		132/168 h	8
180201_27.D	Ornithine	Std.Mix 1µM	10136.8	1.96255	1	196.255	-	-	-	-	-	-
180201_28.D	Ornithine	Std.Mix 5µM	274690	4.49874	5	89.9747	-	-	-	-	-	-
180201_29.D	Ornithine	Std.Mix 5µM	230043	4.07072	5	81.4143	-	-	-	-	-	-
180201_30.D	Ornithine	Std.Mix 10µM	753145	9.08553	10	90.8553	-	-	-	-	-	-
180201_31.D	Ornithine	Std.Mix 10µM	790493	9.44358	10	94.4358	-	-	-	-	-	-
180201_32.D	Ornithine	Std.Mix 15µM	1.31139e+06	14.4373	15	96.2486	-	-	-	-	-	-
180201_33.D	Ornithine	Std.Mix 15µM	1.39922e+06	15.2793	15	101.862	-	-	-	-	-	-
180201_34.D	Ornithine	Std.Mix 20µM	1.91504e+06	20.2243	20	101.121	-	-	-	-	-	-
180201_35.D	Ornithine	Std.Mix 20µM	1.99413e+06	20.9825	20	104.912	-	-	-	-	-	-
Target Compound	Citric Acid	ü
Data File	Compound	Sample Name	Resp	Final Conc	Exp Conc	Accuracy	STD-Blank	resp.-blank	c [µM]	n[nmol]/animal	mean	sd
180201_06.D	Citric Acid	Std. Mix	4.39701e+06	19.1674			-	-	-	-	-	-
180201_07.D	Citric Acid	Blank	9464.73	0.398284			-	-	-	-	-	-
180201_08.D	Citric Acid	Blank	3647.01	0.373396			-	-	-	-	-	-
180201_09.D	Citric Acid	LJ_1	3.48904e+06	15.2833			69694.4	3.42874e+06	14.3665	0.74706	0.557958	0.131232
180201_10.D	Citric Acid	LJ_2	2.48657e+06	10.9949			35190.5	2.42626e+06	10.3567	0.538546
180201_11.D	Citric Acid	LJ_3	2.28633e+06	10.1383			980295	2.22602e+06	9.5557	0.496896
180201_12.D	Citric Acid	LJ_4	2.05764e+06	9.16003			1.01728e+06	1.99734e+06	8.64095	0.44933
180201_13.D	Citric Acid	LJ_5	1.70007e+06	7.63039			2.19195e+06	1.63976e+06	7.21065	1.17173	1.13869	0.122116
180201_14.D	Citric Acid	LJ_6	1.45901e+06	6.59918			2.35417e+06	1.3987e+06	6.24642	1.01504
180201_15.D	Citric Acid	LJ_7	1.5495e+06	6.98627			3.51558e+06	1.48919e+06	6.60837	1.07386
180201_16.D	Citric Acid	LJ_8	1.88834e+06	8.43577			3.33258e+06	1.82803e+06	7.96373	1.29411
180201_17.D	Citric Acid	LJ_9	5.77724e+06	25.0718			4.33804e+06	5.71693e+06	23.5193	3.82189	3.64882	0.358188
180201_18.D	Citric Acid	LJ_10	5.61399e+06	24.3735			4.56969e+06	5.55368e+06	22.8663	3.71578
180201_19.D	Citric Acid	LJ_11	5.94331e+06	25.7822			-	5.88301e+06	24.1836	3.92984
180201_20.D	Citric Acid	LJ_12	4.70937e+06	20.5036			-	4.64906e+06	19.2479	3.12778
180201_21.D	Citric Acid	Hexan	169.422	0.35852			-	-	-	-	-	-
180201_22.D	Citric Acid	Blank_LJ_13	61084.6	0.619105			-	-	-	-	-	-
180201_23.D	Citric Acid	Blank_LJ_13	59524.7	0.612431			-	-	-	-	-	-
180201_24.D	Citric Acid	Ribi 5µM	1974.79	0.366243			-	-	-	-	-	-			m =	4e-06			# animals
180201_25.D	Citric Acid	Ribi 5µM	1282.98	0.363284			-	-	-	-	-	-			n =	0.6516		96 h	25
180201_26.D	Citric Acid	Std.Mix 1µM	129999	0.913908	1	91.3908	-	-	-	-	-	-			mean blank =	60304.7		132/168 h	8
180201_27.D	Citric Acid	Std.Mix 1µM	95495.1	0.766307	1	76.6307	-	-	-	-	-	-
180201_28.D	Citric Acid	Std.Mix 5µM	1.0406e+06	4.8093	5	96.1859	-	-	-	-	-	-
180201_29.D	Citric Acid	Std.Mix 5µM	1.07758e+06	4.9675	5	99.35	-	-	-	-	-	-
180201_30.D	Citric Acid	Std.Mix 10µM	2.25225e+06	9.99253	10	99.9253	-	-	-	-	-	-
180201_31.D	Citric Acid	Std.Mix 10µM	2.41447e+06	10.6865	10	106.865	-	-	-	-	-	-
180201_32.D	Citric Acid	Std.Mix 15µM	3.57589e+06	15.6548	15	104.365	-	-	-	-	-	-
180201_33.D	Citric Acid	Std.Mix 15µM	3.39288e+06	14.872	15	99.1463	-	-	-	-	-	-
180201_34.D	Citric Acid	Std.Mix 20µM	4.39834e+06	19.1731	20	95.8656	-	-	-	-	-	-
180201_35.D	Citric Acid	Std.Mix 20µM	4.62999e+06	20.1641	20	100.82	-	-	-	-	-	-
Target Compound	Quinic Acid	Ø nicht in den Proben / nicht beachten
Data File	Compound	Sample Name	Resp	Final Conc	Exp Conc	Accuracy	STD-Blank	resp.-blank	c [µM]	n[nmol]/animal	mean	sd
180201_06.D	Quinic Acid	Std. Mix	5.71444e+06	19.0701			-	-	-	-	-	-
180201_07.D	Quinic Acid	Blank	5992.96	0			-	-	-	-	-	-
180201_08.D	Quinic Acid	Blank	2580.68	0			-	-	-	-	-	-
180201_09.D	Quinic Acid	LJ_1	2100.43	0			107943	-118080	-0.0334389	-0.00173882	-0.00182611	6.57996e-05
180201_10.D	Quinic Acid	LJ_2	1536.19	0			40821.2	-118644	-0.0351316	-0.00182684
180201_11.D	Quinic Acid	LJ_3	1080.86	0			1.37665e+06	-119099	-0.0364976	-0.00189787
180201_12.D	Quinic Acid	LJ_4	1446.09	0			1.42444e+06	-118734	-0.0354019	-0.0018409
180201_13.D	Quinic Acid	LJ_5	1538.71	0			3.04971e+06	-118641	-0.035124	-0.00570765	-0.00590545	0.000138655
180201_14.D	Quinic Acid	LJ_6	1116.44	0			3.29279e+06	-119064	-0.0363908	-0.00591351
180201_15.D	Quinic Acid	LJ_7	970.446	0			4.484e+06	-119210	-0.0368288	-0.00598468
180201_16.D	Quinic Acid	LJ_8	906.316	0			4.52763e+06	-119274	-0.0370212	-0.00601594
180201_17.D	Quinic Acid	LJ_9	0	0			5.45891e+06	-120180	-0.0397401	-0.00645777	-0.00645777	0
180201_18.D	Quinic Acid	LJ_10	0	0			5.8593e+06	-120180	-0.0397401	-0.00645777
180201_19.D	Quinic Acid	LJ_11	0	0			-	-120180	-0.0397401	-0.00645777
180201_20.D	Quinic Acid	LJ_12	0	0			-	-120180	-0.0397401	-0.00645777
180201_21.D	Quinic Acid	Hexan	376.117	0			-	-	-	-	-	-
180201_22.D	Quinic Acid	Blank_LJ_13	117336	0.207602			-	-	-	-	-	-
180201_23.D	Quinic Acid	Blank_LJ_13	123024	0.226771			-	-	-	-	-	-
180201_24.D	Quinic Acid	Ribi 5µM	813.896	0			-	-	-	-	-	-			m =	3e-06			# animals
180201_25.D	Quinic Acid	Ribi 5µM	81.2856	0			-	-	-	-	-	-			n =	0.3208		96 h	25
180201_26.D	Quinic Acid	Std.Mix 1µM	228123	0.58096	1	58.096	-	-	-	-	-	-			mean blank =	120180		132/168 h	8
180201_27.D	Quinic Acid	Std.Mix 1µM	161001	0.354756	1	35.4756	-	-	-	-	-	-
180201_28.D	Quinic Acid	Std.Mix 5µM	1.49683e+06	4.85656	5	97.1311	-	-	-	-	-	-
180201_29.D	Quinic Acid	Std.Mix 5µM	1.54462e+06	5.01762	5	100.352	-	-	-	-	-	-
180201_30.D	Quinic Acid	Std.Mix 10µM	3.16989e+06	10.4949	10	104.949	-	-	-	-	-	-
180201_31.D	Quinic Acid	Std.Mix 10µM	3.41297e+06	11.314	10	113.14	-	-	-	-	-	-
180201_32.D	Quinic Acid	Std.Mix 15µM	4.60418e+06	15.3285	15	102.19	-	-	-	-	-	-
180201_33.D	Quinic Acid	Std.Mix 15µM	4.64781e+06	15.4755	15	103.17	-	-	-	-	-	-
180201_34.D	Quinic Acid	Std.Mix 20µM	5.57909e+06	18.614	20	93.0698	-	-	-	-	-	-
180201_35.D	Quinic Acid	Std.Mix 20µM	5.97948e+06	19.9633	20	99.8164	-	-	-	-	-	-
Target Compound	Tyrosine	ü
Data File	Compound	Sample Name	Resp	Final Conc	Exp Conc	Accuracy	STD-Blank	resp.-blank	c [µM]	n[nmol]/animal	mean	sd
180201_06.D	Tyrosine	Std. Mix	1.40155e+06	14.123			-	-	-	-	-	-
180201_07.D	Tyrosine	Blank	6278.96	0.664064			-	-	-	-	-	-
180201_08.D	Tyrosine	Blank	0	0			-	-	-	-	-	-
180201_09.D	Tyrosine	LJ_1	941126	9.68174			20372.5	895849	10.1142	0.525938	0.684449	0.14855
180201_10.D	Tyrosine	LJ_2	1.07095e+06	10.934			13556	1.02567e+06	11.4124	0.593445
180201_11.D	Tyrosine	LJ_3	1.54136e+06	15.4716			405971	1.49608e+06	16.1165	0.838057
180201_12.D	Tyrosine	LJ_4	1.43039e+06	14.4013			473966	1.38512e+06	15.0069	0.780356
180201_13.D	Tyrosine	LJ_5	1.13751e+06	11.5761			829459	1.09223e+06	12.078	1.96267	2.19425	0.225242
180201_14.D	Tyrosine	LJ_6	1.23897e+06	12.5548			916161	1.19369e+06	13.0926	2.12755
180201_15.D	Tyrosine	LJ_7	1.27484e+06	12.9008			1.51071e+06	1.22956e+06	13.4513	2.18584
180201_16.D	Tyrosine	LJ_8	1.46874e+06	14.7712			1.27033e+06	1.42347e+06	15.3904	2.50093
180201_17.D	Tyrosine	LJ_9	6.5673e+06	63.9527			1.97624e+06	6.52203e+06	66.376	10.7861	13.5374	2.06293
180201_18.D	Tyrosine	LJ_10	8.22163e+06	79.9105			2.07899e+06	8.17635e+06	82.9192	13.4744
180201_19.D	Tyrosine	LJ_11	8.64333e+06	83.9784			-	8.59806e+06	87.1363	14.1596
180201_20.D	Tyrosine	LJ_12	9.60952e+06	93.2984			-	9.56424e+06	96.7981	15.7297
180201_21.D	Tyrosine	Hexan	1765.11	0.620523			-	-	-	-	-	-
180201_22.D	Tyrosine	Blank_LJ_13	58115.7	1.16409			-	-	-	-	-	-
180201_23.D	Tyrosine	Blank_LJ_13	32439.2	0.916409			-	-	-	-	-	-
180201_24.D	Tyrosine	Ribi 5µM	15519.3	0.753197			-	-	-	-	-	-			m =	1e-05			# animals
180201_25.D	Tyrosine	Ribi 5µM	10038.1	0.700325			-	-	-	-	-	-			n =	1.1557		96 h	25
180201_26.D	Tyrosine	Std.Mix 1µM	65649.9	1.23677	1	123.677	-	-	-	-	-	-			mean blank =	45277.5		132/168 h	8
180201_27.D	Tyrosine	Std.Mix 1µM	58833.5	1.17101	1	117.101	-	-	-	-	-	-
180201_28.D	Tyrosine	Std.Mix 5µM	451249	4.95631	5	99.1262	-	-	-	-	-	-
180201_29.D	Tyrosine	Std.Mix 5µM	519244	5.6122	5	112.244	-	-	-	-	-	-
180201_30.D	Tyrosine	Std.Mix 10µM	874737	9.04134	10	90.4134	-	-	-	-	-	-
180201_31.D	Tyrosine	Std.Mix 10µM	961439	9.87768	10	98.7768	-	-	-	-	-	-
180201_32.D	Tyrosine	Std.Mix 15µM	1.55599e+06	15.6128	15	104.085	-	-	-	-	-	-
180201_33.D	Tyrosine	Std.Mix 15µM	1.31561e+06	13.2941	15	88.6271	-	-	-	-	-	-
180201_34.D	Tyrosine	Std.Mix 20µM	2.02151e+06	20.1033	20	100.517	-	-	-	-	-	-
180201_35.D	Tyrosine	Std.Mix 20µM	2.12427e+06	21.0945	20	105.472	-	-	-	-	-	-
Target Compound	Fructose	ü
Data File	Compound	Sample Name	Resp	Final Conc	Exp Conc	Accuracy	STD-Blank	resp.-blank	c [µM]	n[nmol]/animal	mean	sd
180201_06.D	Fructose	Std. Mix	3.07115e+06	13.8135			-	-	-	-	-	-
180201_07.D	Fructose	Blank	583.976	0.30979			-	-	-	-	-	-
180201_08.D	Fructose	Blank	0	0			-	-	-	-	-	-
180201_09.D	Fructose	LJ_1	121386	0.841052			121918	81330.6	0.880822	0.0458028	0.0504838	0.00641033
180201_10.D	Fructose	LJ_2	118603	0.828813			64416.7	78547.7	0.869691	0.0452239
180201_11.D	Fructose	LJ_3	184541	1.1188			945032	144486	1.13344	0.0589391
180201_12.D	Fructose	LJ_4	151034	0.971437			1.0306e+06	110978	0.999413	0.0519695
180201_13.D	Fructose	LJ_5	108070	0.782491			2.11334e+06	68014.7	0.827559	0.134478	0.126458	0.00763062
180201_14.D	Fructose	LJ_6	101722	0.754574			2.41679e+06	61666.6	0.802166	0.130352
180201_15.D	Fructose	LJ_7	81213.5	0.664382			3.38088e+06	41158.3	0.720133	0.117022
180201_16.D	Fructose	LJ_8	91917.3	0.711455			3.2364e+06	51862	0.762948	0.123979
180201_17.D	Fructose	LJ_9	245958	1.38889			4.18306e+06	205902	1.37911	0.224105	0.201894	0.0162422
180201_18.D	Fructose	LJ_10	213680	1.24694			4.60188e+06	173625	1.25	0.203125
180201_19.D	Fructose	LJ_11	188675	1.13697			-	148619	1.14998	0.186871
180201_20.D	Fructose	LJ_12	198833	1.18165			-	158778	1.19061	0.193474
180201_21.D	Fructose	Hexan	1807.88	0.315172			-	-	-	-	-	-
180201_22.D	Fructose	Blank_LJ_13	39329.6	0.480185			-	-	-	-	-	-
180201_23.D	Fructose	Blank_LJ_13	40781	0.486568			-	-	-	-	-	-
180201_24.D	Fructose	Ribi 5µM	604.221	0.309879			-	-	-	-	-	-			m =	4e-06			# animals
180201_25.D	Fructose	Ribi 5µM	1507.32	0.313851			-	-	-	-	-	-			n =	0.5555		96 h	25
180201_26.D	Fructose	Std.Mix 1µM	161973	1.01955	1	101.955	-	-	-	-	-	-			mean blank =	40055.3		132/168 h	8
180201_27.D	Fructose	Std.Mix 1µM	104472	0.766668	1	76.6668	-	-	-	-	-	-
180201_28.D	Fructose	Std.Mix 5µM	985087	4.63943	5	92.7886	-	-	-	-	-	-
180201_29.D	Fructose	Std.Mix 5µM	1.07066e+06	5.01576	5	100.315	-	-	-	-	-	-
180201_30.D	Fructose	Std.Mix 10µM	2.1534e+06	9.77742	10	97.7742	-	-	-	-	-	-
180201_31.D	Fructose	Std.Mix 10µM	2.45684e+06	11.1119	10	111.119	-	-	-	-	-	-
180201_32.D	Fructose	Std.Mix 15µM	3.42093e+06	15.3518	15	102.345	-	-	-	-	-	-
180201_33.D	Fructose	Std.Mix 15µM	3.27645e+06	14.7164	15	98.1092	-	-	-	-	-	-
180201_34.D	Fructose	Std.Mix 20µM	4.22311e+06	18.8796	20	94.398	-	-	-	-	-	-
180201_35.D	Fructose	Std.Mix 20µM	4.64194e+06	20.7215	20	103.608	-	-	-	-	-	-
Target Compound	Mannose	ü
Data File	Compound	Sample Name	Resp	Final Conc	Exp Conc	Accuracy	STD-Blank	resp.-blank	c [µM]	n[nmol]/animal	mean	sd
180201_06.D	Mannose	Std. Mix	3.54285e+06	19.2672			-	-	-	-	-	-
180201_07.D	Mannose	Blank	1402.63	0.114254			-	-	-	-	-	-
180201_08.D	Mannose	Blank	764.965	0.110805			-	-	-	-	-	-
180201_09.D	Mannose	LJ_1	2.87608e+06	15.6612			115362	2.85971e+06	14.5768	0.757995	0.885149	0.271933
180201_10.D	Mannose	LJ_2	2.12952e+06	11.6236			70070.8	2.11315e+06	10.844	0.563889
180201_11.D	Mannose	LJ_3	4.10802e+06	22.3237			843398	4.09164e+06	20.7365	1.0783
180201_12.D	Mannose	LJ_4	4.34692e+06	23.6157			886266	4.33054e+06	21.931	1.14041
180201_13.D	Mannose	LJ_5	3.37056e+06	18.3354			1.81918e+06	3.35418e+06	17.0492	2.77049	3.36359	0.541078
180201_14.D	Mannose	LJ_6	4.52446e+06	24.5759			2.05636e+06	4.50808e+06	22.8187	3.70804
180201_15.D	Mannose	LJ_7	4.78786e+06	26.0005			2.80193e+06	4.77148e+06	24.1357	3.92206
180201_16.D	Mannose	LJ_8	3.71918e+06	20.2208			2.74143e+06	3.7028e+06	18.7923	3.05375
180201_17.D	Mannose	LJ_9	7.80448e+06	42.315			3.4298e+06	7.78811e+06	39.2188	6.37306	6.67599	0.2495
180201_18.D	Mannose	LJ_10	8.1322e+06	44.0874			3.73539e+06	8.11582e+06	40.8574	6.63933
180201_19.D	Mannose	LJ_11	8.22121e+06	44.5688			-	8.20483e+06	41.3025	6.71165
180201_20.D	Mannose	LJ_12	8.55138e+06	46.3544			-	8.535e+06	42.9533	6.97991
180201_21.D	Mannose	Hexan	6489.38	0.141764			-	-	-	-	-	-
180201_22.D	Mannose	Blank_LJ_13	16423.2	0.195488			-	-	-	-	-	-
180201_23.D	Mannose	Blank_LJ_13	16330.5	0.194987			-	-	-	-	-	-
180201_24.D	Mannose	Ribi 5µM	991.596	0.112031			-	-	-	-	-	-			m =	5e-06			# animals
180201_25.D	Mannose	Ribi 5µM	998.082	0.112066			-	-	-	-	-	-			n =	0.2783		96 h	25
180201_26.D	Mannose	Std.Mix 1µM	131739	0.81914	1	81.914	-	-	-	-	-	-			mean blank =	16376.9		132/168 h	8
180201_27.D	Mannose	Std.Mix 1µM	86447.6	0.574195	1	57.4195	-	-	-	-	-	-
180201_28.D	Mannose	Std.Mix 5µM	859775	4.75652	5	95.1304	-	-	-	-	-	-
180201_29.D	Mannose	Std.Mix 5µM	902643	4.98836	5	99.7672	-	-	-	-	-	-
180201_30.D	Mannose	Std.Mix 10µM	1.83556e+06	10.0338	10	100.338	-	-	-	-	-	-
180201_31.D	Mannose	Std.Mix 10µM	2.07274e+06	11.3165	10	113.165	-	-	-	-	-	-
180201_32.D	Mannose	Std.Mix 15µM	2.81831e+06	15.3487	15	102.325	-	-	-	-	-	-
180201_33.D	Mannose	Std.Mix 15µM	2.7578e+06	15.0215	15	100.143	-	-	-	-	-	-
180201_34.D	Mannose	Std.Mix 20µM	3.44617e+06	18.7443	20	93.7216	-	-	-	-	-	-
180201_35.D	Mannose	Std.Mix 20µM	3.75177e+06	20.397	20	101.985	-	-	-	-	-	-
Target Compound	Glucose	ü
Data File	Compound	Sample Name	Resp	Final Conc	Exp Conc	Accuracy	STD-Blank	resp.-blank	c [µM]	n[nmol]/animal	mean	sd
180201_06.D	Glucose	Std. Mix	296302	3.4652			-	-	-	-	-	-
180201_07.D	Glucose	Blank	0	0			-	-	-	-	-	-
180201_08.D	Glucose	Blank	0	0			-	-	-	-	-	-
180201_09.D	Glucose	LJ_1	108188	1.57937			58362.6	105840	1.632	0.0848637	0.0899523	0.0267964
180201_10.D	Glucose	LJ_2	91996.9	1.41706			36539.9	89648.3	1.47008	0.0764443
180201_11.D	Glucose	LJ_3	193111	2.43072			416753	190762	2.48122	0.129024
180201_12.D	Glucose	LJ_4	78599.4	1.28275			439846	76250.8	1.33611	0.0694776
180201_13.D	Glucose	LJ_5	132739	1.82549			926785	130390	1.8775	0.305094	0.301472	0.0439629
180201_14.D	Glucose	LJ_6	142587	1.92422			1.01848e+06	140239	1.97599	0.321098
180201_15.D	Glucose	LJ_7	92190.6	1.419			1.47419e+06	89842	1.47202	0.239203
180201_16.D	Glucose	LJ_8	154522	2.04387			1.42468e+06	152173	2.09533	0.340492
180201_17.D	Glucose	LJ_9	202736	2.52721			1.83631e+06	200387	2.57747	0.418839	0.372276	0.0732555
180201_18.D	Glucose	LJ_10	195655	2.45623			2.02564e+06	193307	2.50667	0.407334
180201_19.D	Glucose	LJ_11	106844	1.5659			-	104496	1.61856	0.263015
180201_20.D	Glucose	LJ_12	191091	2.41047			-	188743	2.46103	0.399917
180201_21.D	Glucose	Hexan	4094.77	0.535843			-	-	-	-	-	-
180201_22.D	Glucose	Blank_LJ_13	2250.69	0.517356			-	-	-	-	-	-
180201_23.D	Glucose	Blank_LJ_13	2446.45	0.519319			-	-	-	-	-	-
180201_24.D	Glucose	Ribi 5µM	823.19	0.503046			-	-	-	-	-	-			m =	1e-05			# animals
180201_25.D	Glucose	Ribi 5µM	905.328	0.503869			-	-	-	-	-	-			n =	0.5736		96 h	25
180201_26.D	Glucose	Std.Mix 1µM	60711.1	1.10342	1	110.342	-	-	-	-	-	-			mean blank =	2348.57		132/168 h	8
180201_27.D	Glucose	Std.Mix 1µM	38888.5	0.884648	1	88.4648	-	-	-	-	-	-
180201_28.D	Glucose	Std.Mix 5µM	419101	4.69626	5	93.9251	-	-	-	-	-	-
180201_29.D	Glucose	Std.Mix 5µM	442195	4.92777	5	98.5554	-	-	-	-	-	-
180201_30.D	Glucose	Std.Mix 10µM	929133	9.80929	10	98.0929	-	-	-	-	-	-
180201_31.D	Glucose	Std.Mix 10µM	1.02083e+06	10.7286	10	107.286	-	-	-	-	-	-
180201_32.D	Glucose	Std.Mix 15µM	1.47653e+06	15.297	15	101.98	-	-	-	-	-	-
180201_33.D	Glucose	Std.Mix 15µM	1.42702e+06	14.8006	15	98.6708	-	-	-	-	-	-
180201_34.D	Glucose	Std.Mix 20µM	1.83866e+06	18.9272	20	94.636	-	-	-	-	-	-
180201_35.D	Glucose	Std.Mix 20µM	2.02799e+06	20.8253	20	104.126	-	-	-	-	-	-
Target Compound	Lysine	ü
Data File	Compound	Sample Name	Resp	Final Conc	Exp Conc	Accuracy	STD-Blank	resp.-blank	c [µM]	n[nmol]/animal	mean	sd
180201_06.D	Lysine	Std. Mix	1.28829e+06	22.0964			-	-	-	-	-	-
180201_07.D	Lysine	Blank	0	0			-	-	-	-	-	-
180201_08.D	Lysine	Blank	0	0			-	-	-	-	-	-
180201_09.D	Lysine	LJ_1	554005	10.7254			1437.86	553630	13.3571	0.69457	0.712596	0.161815
180201_10.D	Lysine	LJ_2	732269	13.4859			1318.93	731894	16.9224	0.879964
180201_11.D	Lysine	LJ_3	633922	11.9629			123685	633548	14.9555	0.777683
180201_12.D	Lysine	LJ_4	365157	7.80088			101072	364783	9.58016	0.498168
180201_13.D	Lysine	LJ_5	457788	9.23535			453229	457414	11.4328	1.85783	1.47139	0.39536
180201_14.D	Lysine	LJ_6	260603	6.18176			485182	260229	7.48907	1.21697
180201_15.D	Lysine	LJ_7	210627	5.40785			794563	210253	6.48956	1.05455
180201_16.D	Lysine	LJ_8	426518	8.75112			868546	426144	10.8074	1.7562
180201_17.D	Lysine	LJ_9	2.18509e+06	35.9842			1.15081e+06	2.18472e+06	45.9788	7.47156	3.81384	2.89371
180201_18.D	Lysine	LJ_10	1.36229e+06	23.2424			1.21721e+06	1.36191e+06	29.5228	4.79745
180201_19.D	Lysine	LJ_11	333050	7.30367			-	332675	8.93801	1.45243
180201_20.D	Lysine	LJ_12	358131	7.69207			-	357756	9.43963	1.53394
180201_21.D	Lysine	Hexan	43.5733	2.14677			-	-	-	-	-	-
180201_22.D	Lysine	Blank_LJ_13	469.701	2.15337			-	-	-	-	-	-
180201_23.D	Lysine	Blank_LJ_13	278.911	2.15041			-	-	-	-	-	-
180201_24.D	Lysine	Ribi 5µM	685.211	2.15671			-	-	-	-	-	-			m =	2e-05			# animals
180201_25.D	Lysine	Ribi 5µM	489.89	2.15368			-	-	-	-	-	-			n =	2.2845		96 h	25
180201_26.D	Lysine	Std.Mix 1µM	1812.17	2.17416	1	217.416	-	-	-	-	-	-			mean blank =	374.306		132/168 h	8
180201_27.D	Lysine	Std.Mix 1µM	1693.24	2.17232	1	217.232	-	-	-	-	-	-
180201_28.D	Lysine	Std.Mix 5µM	124060	4.06727	5	81.3454	-	-	-	-	-	-
180201_29.D	Lysine	Std.Mix 5µM	101446	3.71708	5	74.3416	-	-	-	-	-	-
180201_30.D	Lysine	Std.Mix 10µM	453603	9.17055	10	91.7055	-	-	-	-	-	-
180201_31.D	Lysine	Std.Mix 10µM	485556	9.66537	10	96.6537	-	-	-	-	-	-
180201_32.D	Lysine	Std.Mix 15µM	794937	14.4564	15	96.3761	-	-	-	-	-	-
180201_33.D	Lysine	Std.Mix 15µM	868920	15.6021	15	104.014	-	-	-	-	-	-
180201_34.D	Lysine	Std.Mix 20µM	1.15118e+06	19.9732	20	99.8659	-	-	-	-	-	-
180201_35.D	Lysine	Std.Mix 20µM	1.21759e+06	21.0016	20	105.008	-	-	-	-	-	-
Target Compound	Mannitol	sehr niedrig, aber da
Data File	Compound	Sample Name	Resp	Final Conc	Exp Conc	Accuracy	STD-Blank	resp.-blank	c [µM]	n[nmol]/animal	mean	sd
180201_06.D	Mannitol	Std. Mix	2.5712e+06	18.7607			-	-	-	-	-	-
180201_07.D	Mannitol	Blank	1479.39	0.0443084			-	-	-	-	-	-
180201_08.D	Mannitol	Blank	0	0			-	-	-	-	-	-
180201_09.D	Mannitol	LJ_1	11806.5	0.119525			99612	11199.6	0.177197	0.00921424	0.00835679	0.000583211
180201_10.D	Mannitol	LJ_2	8216.77	0.0933796			70430.4	7609.83	0.152069	0.00790758
180201_11.D	Mannitol	LJ_3	8904.08	0.0983857			681763	8297.15	0.15688	0.00815776
180201_12.D	Mannitol	LJ_4	8876.08	0.0981817			654061	8269.14	0.156684	0.00814757
180201_13.D	Mannitol	LJ_5	17790.8	0.163112			1.40808e+06	17183.9	0.219087	0.0356017	0.0298712	0.00387518
180201_14.D	Mannitol	LJ_6	11493.1	0.117243			1.50958e+06	10886.2	0.175003	0.028438
180201_15.D	Mannitol	LJ_7	10265.9	0.108305			2.12844e+06	9659	0.166413	0.0270421
180201_16.D	Mannitol	LJ_8	11462.5	0.117019			2.05371e+06	10855.5	0.174789	0.0284032
180201_17.D	Mannitol	LJ_9	12389.1	0.123769			2.601e+06	11782.2	0.181275	0.0294572	0.0300638	0.00139671
180201_18.D	Mannitol	LJ_10	12101.2	0.121672			2.74558e+06	11494.3	0.17926	0.0291297
180201_19.D	Mannitol	LJ_11	12449	0.124205			-	11842.1	0.181695	0.0295254
180201_20.D	Mannitol	LJ_12	14750	0.140964			-	14143.1	0.197802	0.0321428
180201_21.D	Mannitol	Hexan	445.516	0.0367782			-	-	-	-	-	-
180201_22.D	Mannitol	Blank_LJ_13	513.54	0.0372737			-	-	-	-	-	-
180201_23.D	Mannitol	Blank_LJ_13	700.334	0.0386342			-	-	-	-	-	-
180201_24.D	Mannitol	Ribi 5µM	316.326	0.0358373			-	-	-	-	-	-			m =	7e-06			# animals
180201_25.D	Mannitol	Ribi 5µM	120.068	0.0344078			-	-	-	-	-	-			n =	0.0988		96 h	25
180201_26.D	Mannitol	Std.Mix 1µM	100219	0.763472	1	76.3472	-	-	-	-	-	-			mean blank =	606.937		132/168 h	8
180201_27.D	Mannitol	Std.Mix 1µM	71037.3	0.550929	1	55.0929	-	-	-	-	-	-
180201_28.D	Mannitol	Std.Mix 5µM	682370	5.00353	5	100.071	-	-	-	-	-	-
180201_29.D	Mannitol	Std.Mix 5µM	654668	4.80176	5	96.0353	-	-	-	-	-	-
180201_30.D	Mannitol	Std.Mix 10µM	1.40869e+06	10.2936	10	102.936	-	-	-	-	-	-
180201_31.D	Mannitol	Std.Mix 10µM	1.51019e+06	11.0329	10	110.329	-	-	-	-	-	-
180201_32.D	Mannitol	Std.Mix 15µM	2.12905e+06	15.5403	15	103.602	-	-	-	-	-	-
180201_33.D	Mannitol	Std.Mix 15µM	2.05432e+06	14.996	15	99.9736	-	-	-	-	-	-
180201_34.D	Mannitol	Std.Mix 20µM	2.60161e+06	18.9822	20	94.9109	-	-	-	-	-	-
180201_35.D	Mannitol	Std.Mix 20µM	2.74619e+06	20.0352	20	100.176	-	-	-	-	-	-
Target Compound	Sorbitol	sehr niedrig, aber da
Data File	Compound	Sample Name	Resp	Final Conc	Exp Conc	Accuracy	STD-Blank	resp.-blank	c [µM]	n[nmol]/animal	mean	sd
180201_06.D	Sorbitol	Std. Mix	4.09854e+06	18.749			-	-	-	-	-	-
180201_07.D	Sorbitol	Blank	2072.09	0			-	-	-	-	-	-
180201_08.D	Sorbitol	Blank	912.15	0			-	-	-	-	-	-
180201_09.D	Sorbitol	LJ_1	17394.4	0			154669	12292.5	0.0803626	0.00417886	0.00566688	0.00115433
180201_10.D	Sorbitol	LJ_2	24343.2	0			101012	19241.3	0.115107	0.00598555
180201_11.D	Sorbitol	LJ_3	28083.2	0.0163767			1.10637e+06	22981.3	0.133807	0.00695794
180201_12.D	Sorbitol	LJ_4	22649.5	0			1.03585e+06	17547.6	0.106638	0.00554518
180201_13.D	Sorbitol	LJ_5	19471.6	0			2.32956e+06	14369.7	0.0907487	0.0147467	0.0128284	0.00193636
180201_14.D	Sorbitol	LJ_6	18684.3	0			2.48847e+06	13582.5	0.0868125	0.014107
180201_15.D	Sorbitol	LJ_7	14353.3	0			3.40764e+06	9251.46	0.0651573	0.0105881
180201_16.D	Sorbitol	LJ_8	15933.5	0			3.31939e+06	10831.7	0.0730583	0.011872
180201_17.D	Sorbitol	LJ_9	42631.8	0.0833308			4.09089e+06	37530	0.20655	0.0335643	0.0358146	0.0024069
180201_18.D	Sorbitol	LJ_10	46731.9	0.1022			4.3242e+06	41630.1	0.22705	0.0368957
180201_19.D	Sorbitol	LJ_11	43305.7	0.086432			-	38203.8	0.209919	0.0341118
180201_20.D	Sorbitol	LJ_12	48936	0.112343			-	43834.1	0.238071	0.0386865
180201_21.D	Sorbitol	Hexan	1108.53	0			-	-	-	-	-	-
180201_22.D	Sorbitol	Blank_LJ_13	4947.64	0			-	-	-	-	-	-
180201_23.D	Sorbitol	Blank_LJ_13	5256.04	0			-	-	-	-	-	-
180201_24.D	Sorbitol	Ribi 5µM	551.362	0			-	-	-	-	-	-			m =	5e-06			# animals
180201_25.D	Sorbitol	Ribi 5µM	392.825	0			-	-	-	-	-	-			n =	0.0189		96 h	25
180201_26.D	Sorbitol	Std.Mix 1µM	159771	0.622417	1	62.2417	-	-	-	-	-	-			mean blank =	5101.84		132/168 h	8
180201_27.D	Sorbitol	Std.Mix 1µM	106114	0.375481	1	37.5481	-	-	-	-	-	-
180201_28.D	Sorbitol	Std.Mix 5µM	1.11147e+06	5.00224	5	100.045	-	-	-	-	-	-
180201_29.D	Sorbitol	Std.Mix 5µM	1.04096e+06	4.67771	5	93.5542	-	-	-	-	-	-
180201_30.D	Sorbitol	Std.Mix 10µM	2.33466e+06	10.6315	10	106.315	-	-	-	-	-	-
180201_31.D	Sorbitol	Std.Mix 10µM	2.49357e+06	11.3628	10	113.628	-	-	-	-	-	-
180201_32.D	Sorbitol	Std.Mix 15µM	3.41274e+06	15.5929	15	103.952	-	-	-	-	-	-
180201_33.D	Sorbitol	Std.Mix 15µM	3.3245e+06	15.1868	15	101.245	-	-	-	-	-	-
180201_34.D	Sorbitol	Std.Mix 20µM	4.09599e+06	18.7373	20	93.6863	-	-	-	-	-	-
180201_35.D	Sorbitol	Std.Mix 20µM	4.32931e+06	19.811	20	99.055	-	-	-	-	-	-
Target Compound	Gluconic Acid	ü
Data File	Compound	Sample Name	Resp	Final Conc	Exp Conc	Accuracy	STD-Blank	resp.-blank	c [µM]	n[nmol]/animal	mean	sd
180201_06.D	Gluconic Acid	Std. Mix	3.94986e+06	20.5594			-	-	-	-	-	-
180201_07.D	Gluconic Acid	Blank	3250.51	0.178173			-	-	-	-	-	-
180201_08.D	Gluconic Acid	Blank	1498.69	0.169126			-	-	-	-	-	-
180201_09.D	Gluconic Acid	LJ_1	163077	1.00355			111211	159780	1.0746	0.0558793	0.0522871	0.00899696
180201_10.D	Gluconic Acid	LJ_2	157134	0.972863			64163	153838	1.04489	0.0543343
180201_11.D	Gluconic Acid	LJ_3	177811	1.07964			922549	174515	1.14828	0.0597103
180201_12.D	Gluconic Acid	LJ_4	99019	0.672742			837629	95722.7	0.754313	0.0392243
180201_13.D	Gluconic Acid	LJ_5	46670.5	0.402403			2.03291e+06	43374.2	0.492571	0.0800428	0.0730492	0.00851538
180201_14.D	Gluconic Acid	LJ_6	42729.6	0.382051			2.10822e+06	39433.3	0.472867	0.0768408
180201_15.D	Gluconic Acid	LJ_7	22895	0.279621			2.91775e+06	19598.7	0.373694	0.0607252
180201_16.D	Gluconic Acid	LJ_8	39956.7	0.367732			3.01158e+06	36660.4	0.459002	0.0745879
180201_17.D	Gluconic Acid	LJ_9	342243	1.9288			3.58026e+06	338946	1.97043	0.320195	0.283215	0.0303631
180201_18.D	Gluconic Acid	LJ_10	312104	1.77316			3.81955e+06	308808	1.81974	0.295708
180201_19.D	Gluconic Acid	LJ_11	262551	1.51726			-	259254	1.57197	0.255445
180201_20.D	Gluconic Acid	LJ_12	270018	1.55582			-	266722	1.60931	0.261513
180201_21.D	Gluconic Acid	Hexan	91.8511	0.161861			-	-	-	-	-	-
180201_22.D	Gluconic Acid	Blank_LJ_13	3311.68	0.178489			-	-	-	-	-	-
180201_23.D	Gluconic Acid	Blank_LJ_13	3280.88	0.178329			-	-	-	-	-	-
180201_24.D	Gluconic Acid	Ribi 5µM	673.061	0.164862			-	-	-	-	-	-			m =	5e-06			# animals
180201_25.D	Gluconic Acid	Ribi 5µM	533.095	0.164139			-	-	-	-	-	-			n =	0.2757		96 h	25
180201_26.D	Gluconic Acid	Std.Mix 1µM	114508	0.752729	1	75.2729	-	-	-	-	-	-			mean blank =	3296.28		132/168 h	8
180201_27.D	Gluconic Acid	Std.Mix 1µM	67459.3	0.509761	1	50.9761	-	-	-	-	-	-
180201_28.D	Gluconic Acid	Std.Mix 5µM	925845	4.94266	5	98.8531	-	-	-	-	-	-
180201_29.D	Gluconic Acid	Std.Mix 5µM	840925	4.50411	5	90.0822	-	-	-	-	-	-
180201_30.D	Gluconic Acid	Std.Mix 10µM	2.03621e+06	10.6768	10	106.768	-	-	-	-	-	-
180201_31.D	Gluconic Acid	Std.Mix 10µM	2.11152e+06	11.0657	10	110.657	-	-	-	-	-	-
180201_32.D	Gluconic Acid	Std.Mix 15µM	2.92105e+06	15.2463	15	101.642	-	-	-	-	-	-
180201_33.D	Gluconic Acid	Std.Mix 15µM	3.01488e+06	15.7309	15	104.872	-	-	-	-	-	-
180201_34.D	Gluconic Acid	Std.Mix 20µM	3.58355e+06	18.6676	20	93.3382	-	-	-	-	-	-
180201_35.D	Gluconic Acid	Std.Mix 20µM	3.82284e+06	19.9034	20	99.5169	-	-	-	-	-	-
Target Compound	Myoinositol	ü
Data File	Compound	Sample Name	Resp	Final Conc	Exp Conc	Accuracy	STD-Blank	resp.-blank	c [µM]	n[nmol]/animal	mean	sd
180201_06.D	Myoinositol	Std. Mix	4.72187e+06	18.118			-	-	-	-	-	-
180201_07.D	Myoinositol	Blank	2399.12	0			-	-	-	-	-	-
180201_08.D	Myoinositol	Blank	717.611	0			-	-	-	-	-	-
180201_09.D	Myoinositol	LJ_1	203047	0.170139			229874	185756	0.312722	0.0162616	0.0125474	0.00314458
180201_10.D	Myoinositol	LJ_2	189154	0.114958			179557	171862	0.257149	0.0133718
180201_11.D	Myoinositol	LJ_3	181799	0.0857468			1.42207e+06	164508	0.22773	0.011842
180201_12.D	Myoinositol	LJ_4	166762	0.0260228			1.44727e+06	149471	0.167582	0.00871426
180201_13.D	Myoinositol	LJ_5	91103.7	0			2.82896e+06	73812.1	-0.135052	-0.0219459	-0.028736	0.0075676
180201_14.D	Myoinositol	LJ_6	69681	0			3.00381e+06	52389.4	-0.220743	-0.0358707
180201_15.D	Myoinositol	LJ_7	71517.8	0			4.10605e+06	54226.2	-0.213395	-0.0346767
180201_16.D	Myoinositol	LJ_8	90327	0			3.95679e+06	73035.4	-0.138158	-0.0224507
180201_17.D	Myoinositol	LJ_9	273467	0.449833			4.84286e+06	256176	0.594402	0.0965904	0.105018	0.0102062
180201_18.D	Myoinositol	LJ_10	279955	0.475602			5.09304e+06	262664	0.620354	0.100808
180201_19.D	Myoinositol	LJ_11	283103	0.488106			-	265812	0.632947	0.102854
180201_20.D	Myoinositol	LJ_12	309203	0.591769			-	291911	0.737346	0.119819
180201_21.D	Myoinositol	Hexan	427.521	0			-	-	-	-	-	-
180201_22.D	Myoinositol	Blank_LJ_13	17004.8	0			-	-	-	-	-	-
180201_23.D	Myoinositol	Blank_LJ_13	17578.6	0			-	-	-	-	-	-
180201_24.D	Myoinositol	Ribi 5µM	187.171	0			-	-	-	-	-	-			m =	4e-06			# animals
180201_25.D	Myoinositol	Ribi 5µM	294.488	0			-	-	-	-	-	-			n =	-0.4303		96 h	25
180201_26.D	Myoinositol	Std.Mix 1µM	247166	0.345369	1	34.5369	-	-	-	-	-	-			mean blank =	17291.7		132/168 h	8
180201_27.D	Myoinositol	Std.Mix 1µM	196849	0.145522	1	14.5522	-	-	-	-	-	-
180201_28.D	Myoinositol	Std.Mix 5µM	1.43936e+06	5.08054	5	101.611	-	-	-	-	-	-
180201_29.D	Myoinositol	Std.Mix 5µM	1.46456e+06	5.18062	5	103.612	-	-	-	-	-	-
180201_30.D	Myoinositol	Std.Mix 10µM	2.84625e+06	10.6684	10	106.684	-	-	-	-	-	-
180201_31.D	Myoinositol	Std.Mix 10µM	3.0211e+06	11.3629	10	113.629	-	-	-	-	-	-
180201_32.D	Myoinositol	Std.Mix 15µM	4.12334e+06	15.7407	15	104.938	-	-	-	-	-	-
180201_33.D	Myoinositol	Std.Mix 15µM	3.97408e+06	15.1479	15	100.986	-	-	-	-	-	-
180201_34.D	Myoinositol	Std.Mix 20µM	4.86015e+06	18.6672	20	93.3359	-	-	-	-	-	-
180201_35.D	Myoinositol	Std.Mix 20µM	5.11034e+06	19.6609	20	98.3044	-	-	-	-	-	-
Target Compound	Tryptophan	ü
Data File	Compound	Sample Name	Resp	Final Conc	Exp Conc	Accuracy	STD-Blank	resp.-blank	c [µM]	n[nmol]/animal	mean	sd
180201_06.D	Tryptophan	Std. Mix	1.89342e+06	22.5408			-	-	-	-	-	-
180201_07.D	Tryptophan	Blank	101.483	1.73998			-	-	-	-	-	-
180201_08.D	Tryptophan	Blank	0	0			-	-	-	-	-	-
180201_09.D	Tryptophan	LJ_1	36879.8	2.14404			7435.57	36818	2.63908	0.137232	0.143284	0.00414011
180201_10.D	Tryptophan	LJ_2	50587.5	2.29464			6991.98	50525.7	2.77616	0.14436
180201_11.D	Tryptophan	LJ_3	54829.6	2.34125			180566	54767.8	2.81858	0.146566
180201_12.D	Tryptophan	LJ_4	51773.9	2.30768			242449	51712.1	2.78802	0.144977
180201_13.D	Tryptophan	LJ_5	32719.9	2.09834			658674	32658.1	2.59748	0.422091	0.416234	0.00438516
180201_14.D	Tryptophan	LJ_6	28575.7	2.05281			698271	28513.9	2.55604	0.415356
180201_15.D	Tryptophan	LJ_7	28975.3	2.0572			1.61264e+06	28913.5	2.56003	0.416006
180201_16.D	Tryptophan	LJ_8	26192.5	2.02663			1.04009e+06	26130.6	2.53221	0.411484
180201_17.D	Tryptophan	LJ_9	136451	3.23798			1.52131e+06	136390	3.6348	0.590654	0.498103	0.083582
180201_18.D	Tryptophan	LJ_10	109581	2.94277			1.73236e+06	109519	3.36609	0.546989
180201_19.D	Tryptophan	LJ_11	36197.7	2.13655			-	36135.9	2.63226	0.427742
180201_20.D	Tryptophan	LJ_12	35758.4	2.13172			-	35696.6	2.62787	0.427028
180201_21.D	Tryptophan	Hexan	67.3383	1.7396			-	-	-	-	-	-
180201_22.D	Tryptophan	Blank_LJ_13	78.3022	1.73973			-	-	-	-	-	-
180201_23.D	Tryptophan	Blank_LJ_13	45.3611	1.73936			-	-	-	-	-	-
180201_24.D	Tryptophan	Ribi 5µM	46.1385	1.73937			-	-	-	-	-	-			m =	1e-05			# animals
180201_25.D	Tryptophan	Ribi 5µM	25.6398	1.73915			-	-	-	-	-	-			n =	2.2709		96 h	25
180201_26.D	Tryptophan	Std.Mix 1µM	7497.41	1.82124	1	182.124	-	-	-	-	-	-			mean blank =	61.8317		132/168 h	8
180201_27.D	Tryptophan	Std.Mix 1µM	7053.81	1.81636	1	181.636	-	-	-	-	-	-
180201_28.D	Tryptophan	Std.Mix 5µM	180628	3.72333	5	74.4665	-	-	-	-	-	-
180201_29.D	Tryptophan	Std.Mix 5µM	242511	4.40321	5	88.0641	-	-	-	-	-	-
180201_30.D	Tryptophan	Std.Mix 10µM	658736	8.97604	10	89.7604	-	-	-	-	-	-
180201_31.D	Tryptophan	Std.Mix 10µM	698333	9.41108	10	94.1108	-	-	-	-	-	-
180201_32.D	Tryptophan	Std.Mix 15µM	1.6127e+06	19.4568	15	129.712	-	-	-	-	-	-
180201_33.D	Tryptophan	Std.Mix 15µM	1.04016e+06	13.1665	15	87.7767	-	-	-	-	-	-
180201_34.D	Tryptophan	Std.Mix 20µM	1.52137e+06	18.4534	20	92.267	-	-	-	-	-	-
180201_35.D	Tryptophan	Std.Mix 20µM	1.73242e+06	20.7721	20	103.86	-	-	-	-	-	-
Target Compound	Spermidine	Ø nicht in den Proben / nicht beachten
Data File	Compound	Sample Name	Resp	Final Conc	Exp Conc	Accuracy	STD-Blank	resp.-blank	c [µM]	n[nmol]/animal	mean	sd
180201_06.D	Spermidine	Std. Mix	76352.3	66.8738			-	-	-	-	-	-
180201_07.D	Spermidine	Blank	0	0			-	-	-	-	-	-
180201_08.D	Spermidine	Blank	0	0			-	-	-	-	-	-
180201_09.D	Spermidine	LJ_1	0	0			107.193
180201_10.D	Spermidine	LJ_2	0	0			30.9639
180201_11.D	Spermidine	LJ_3	0	0			2843.17
180201_12.D	Spermidine	LJ_4	0	0			2385.2
180201_13.D	Spermidine	LJ_5	0	0			7178.13
180201_14.D	Spermidine	LJ_6	0	0			7146.91
180201_15.D	Spermidine	LJ_7	0	0			16997.3
180201_16.D	Spermidine	LJ_8	0	0			19200.8
180201_17.D	Spermidine	LJ_9	0	0			19641.2
180201_18.D	Spermidine	LJ_10	0	0			21239.7
180201_19.D	Spermidine	LJ_11	0	0			-
180201_20.D	Spermidine	LJ_12	0	0			-
180201_21.D	Spermidine	Hexan	13.5894	1.98607			-	-	-	-	-	-
180201_22.D	Spermidine	Blank_LJ_13	0	0			-	-	-	-	-	-
180201_23.D	Spermidine	Blank_LJ_13	0	0			-	-	-	-	-	-
180201_24.D	Spermidine	Ribi 5µM	14.8625	1.98715			-	-	-	-	-	-			m =	0.0008			# animals
180201_25.D	Spermidine	Ribi 5µM	126.775	2.08228			-	-	-	-	-	-			n =	2.4077		96 h	25
180201_26.D	Spermidine	Std.Mix 1µM	107.193	2.06563	1	206.563	-	-	-	-	-	-			mean blank =	0		132/168 h	8
180201_27.D	Spermidine	Std.Mix 1µM	30.9639	2.00084	1	200.084	-	-	-	-	-	-
180201_28.D	Spermidine	Std.Mix 5µM	2843.17	4.39121	5	87.8242	-	-	-	-	-	-
180201_29.D	Spermidine	Std.Mix 5µM	2385.2	4.00193	5	80.0387	-	-	-	-	-	-
180201_30.D	Spermidine	Std.Mix 10µM	7178.13	8.07591	10	80.7591	-	-	-	-	-	-
180201_31.D	Spermidine	Std.Mix 10µM	7146.91	8.04938	10	80.4938	-	-	-	-	-	-
180201_32.D	Spermidine	Std.Mix 15µM	16997.3	16.4222	15	109.482	-	-	-	-	-	-
180201_33.D	Spermidine	Std.Mix 15µM	19200.8	18.2952	15	121.968	-	-	-	-	-	-
180201_34.D	Spermidine	Std.Mix 20µM	19641.2	18.6695	20	93.3476	-	-	-	-	-	-
180201_35.D	Spermidine	Std.Mix 20µM	21239.7	20.0282	20	100.141	-	-	-	-	-	-
Target Compound	Sucrose
Data File	Compound	Sample Name	Resp	Final Conc	Exp Conc	Accuracy	STD-Blank	resp.-blank	c [µM]	n[nmol]/animal	mean	sd
180201_06.D	Sucrose	Std. Mix	9.0484e+06	15.32			-	-	-	-	-	-
180201_07.D	Sucrose	Blank	10883.2	0			-	-	-	-	-	-
180201_08.D	Sucrose	Blank	9992.58	0			-	-	-	-	-	-
180201_09.D	Sucrose	LJ_1	55167.2	0			-297028	-751290	-3.97188	-0.206538	-0.205935	0.00130849
180201_10.D	Sucrose	LJ_2	64175.5	0			-392625	-742281	-3.95386	-0.205601
180201_11.D	Sucrose	LJ_3	47621.4	0			2.62992e+06	-758835	-3.98697	-0.207322
180201_12.D	Sucrose	LJ_4	76868.6	0			2.67031e+06	-729588	-3.92848	-0.204281
180201_13.D	Sucrose	LJ_5	88078.9	0			5.82754e+06	-718378	-3.90606	-0.634734	-0.632839	0.0180774
180201_14.D	Sucrose	LJ_6	62643.3	0			6.25444e+06	-743814	-3.95693	-0.643001
180201_15.D	Sucrose	LJ_7	50888.3	0			7.6238e+06	-755568	-3.98044	-0.646821
180201_16.D	Sucrose	LJ_8	174030	0			7.3056e+06	-632427	-3.73415	-0.6068
180201_17.D	Sucrose	LJ_9	305393	0			8.36534e+06	-501064	-3.47143	-0.564107	-0.405781	0.10776
180201_18.D	Sucrose	LJ_10	925447	0.983768			8.48834e+06	118990	-2.23132	-0.362589
180201_19.D	Sucrose	LJ_11	1.0474e+06	1.19901			-	240945	-1.98741	-0.322954
180201_20.D	Sucrose	LJ_12	891961	0.924668			-	85504.2	-2.29829	-0.373472
180201_21.D	Sucrose	Hexan	197419	0			-	-	-	-	-	-
180201_22.D	Sucrose	Blank_LJ_13	738796	0.654346			-	-	-	-	-	-
180201_23.D	Sucrose	Blank_LJ_13	874117	0.893176			-	-	-	-	-	-
180201_24.D	Sucrose	Ribi 5µM	2709.63	0			-	-	-	-	-	-			m =	2e-06			# animals
180201_25.D	Sucrose	Ribi 5µM	5600.33	0			-	-	-	-	-	-			n =	-2.4693		96 h	25
180201_26.D	Sucrose	Std.Mix 1µM	509428	0.249533	1	24.9533	-	-	-	-	-	-			mean blank =	806457		132/168 h	8
180201_27.D	Sucrose	Std.Mix 1µM	413832	0.0808132	1	8.08132	-	-	-	-	-	-
180201_28.D	Sucrose	Std.Mix 5µM	3.43637e+06	5.41533	5	108.307	-	-	-	-	-	-
180201_29.D	Sucrose	Std.Mix 5µM	3.47677e+06	5.48662	5	109.732	-	-	-	-	-	-
180201_30.D	Sucrose	Std.Mix 10µM	6.634e+06	11.0588	10	110.588	-	-	-	-	-	-
180201_31.D	Sucrose	Std.Mix 10µM	7.0609e+06	11.8123	10	118.123	-	-	-	-	-	-
180201_32.D	Sucrose	Std.Mix 15µM	8.43026e+06	14.2291	15	94.8605	-	-	-	-	-	-
180201_33.D	Sucrose	Std.Mix 15µM	8.11206e+06	13.6675	15	91.1166	-	-	-	-	-	-
180201_34.D	Sucrose	Std.Mix 20µM	9.17179e+06	15.5378	20	77.6891	-	-	-	-	-	-
180201_35.D	Sucrose	Std.Mix 20µM	9.2948e+06	15.7549	20	78.7746	-	-	-	-	-	-
Target Compound	Lactose	ü
Data File	Compound	Sample Name	Resp	Final Conc	Exp Conc	Accuracy	STD-Blank	resp.-blank	c [µM]	n[nmol]/animal	mean	sd
180201_06.D	Lactose	Std. Mix	1.16431e+06	5.37367			-	-	-	-	-	-
180201_07.D	Lactose	Blank	246.426	0.917611			-	-	-	-	-	-
180201_08.D	Lactose	Blank	131.865	0.917173			-	-	-	-	-	-
180201_09.D	Lactose	LJ_1	36434	1.05614			96007.8	36434	1.13274	0.0589023	0.061599	0.00360612
180201_10.D	Lactose	LJ_2	33127.7	1.04348			61252.3	33127.7	1.11951	0.0582146
180201_11.D	Lactose	LJ_3	59461.5	1.14429			907328	59461.5	1.22485	0.063692
180201_12.D	Lactose	LJ_4	68572.5	1.17917			1.00617e+06	68572.5	1.26129	0.0655871
180201_13.D	Lactose	LJ_5	34750.3	1.04969			2.1785e+06	34750.3	1.126	0.182975	0.186078	0.00533335
180201_14.D	Lactose	LJ_6	45721.9	1.09169			2.64386e+06	45721.9	1.16989	0.190107
180201_15.D	Lactose	LJ_7	47170.7	1.09724			3.74541e+06	47170.7	1.17568	0.191048
180201_16.D	Lactose	LJ_8	30452	1.03324			3.68677e+06	30452	1.10881	0.180181
180201_17.D	Lactose	LJ_9	229853	1.79655			4.75334e+06	229853	1.90641	0.309792	0.482797	0.12155
180201_18.D	Lactose	LJ_10	505835	2.85302			5.17229e+06	505835	3.01034	0.48918
180201_19.D	Lactose	LJ_11	647776	3.39638			-	647776	3.5781	0.581442
180201_20.D	Lactose	LJ_12	600596	3.21577			-	600596	3.38938	0.550775
180201_21.D	Lactose	Hexan	7580.85	0.945688			-	-	-	-	-	-
180201_22.D	Lactose	Blank_LJ_13	0	0			-	-	-	-	-	-
180201_23.D	Lactose	Blank_LJ_13	0	0			-	-	-	-	-	-
180201_24.D	Lactose	Ribi 5µM	45.3865	0.916842			-	-	-	-	-	-			m =	4e-06			# animals
180201_25.D	Lactose	Ribi 5µM	456.762	0.918417			-	-	-	-	-	-			n =	0.987		96 h	25
180201_26.D	Lactose	Std.Mix 1µM	96007.8	1.28419	1	128.419	-	-	-	-	-	-			mean blank =	0		132/168 h	8
180201_27.D	Lactose	Std.Mix 1µM	61252.3	1.15114	1	115.114	-	-	-	-	-	-
180201_28.D	Lactose	Std.Mix 5µM	907328	4.38995	5	87.799	-	-	-	-	-	-
180201_29.D	Lactose	Std.Mix 5µM	1.00617e+06	4.76833	5	95.3666	-	-	-	-	-	-
180201_30.D	Lactose	Std.Mix 10µM	2.1785e+06	9.25602	10	92.5602	-	-	-	-	-	-
180201_31.D	Lactose	Std.Mix 10µM	2.64386e+06	11.0374	10	110.374	-	-	-	-	-	-
180201_32.D	Lactose	Std.Mix 15µM	3.74541e+06	15.2542	15	101.695	-	-	-	-	-	-
180201_33.D	Lactose	Std.Mix 15µM	3.68677e+06	15.0297	15	100.198	-	-	-	-	-	-
180201_34.D	Lactose	Std.Mix 20µM	4.75334e+06	19.1126	20	95.563	-	-	-	-	-	-
180201_35.D	Lactose	Std.Mix 20µM	5.17229e+06	20.7164	20	103.582	-	-	-	-	-	-
Target Compound	Maltose	absolute Sättigung; nicht auswertbar!
Data File	Compound	Sample Name	Resp	Final Conc	Exp Conc	Accuracy	STD-Blank	resp.-blank	c [µM]	n[nmol]/animal	mean	sd
180201_06.D	Maltose	Std. Mix	5.55732e+06	18.4831			-	-	-	-	-	-
180201_07.D	Maltose	Blank	620.089	0.602318			-	-	-	-	-	-
180201_08.D	Maltose	Blank	433.998	0.601719			-	-	-	-	-	-
180201_09.D	Maltose	LJ_1	1.11494e+07	36.4777			119974	1.11304e+07	34.1241	1.77446	1.8707	0.134386
180201_10.D	Maltose	LJ_2	1.10789e+07	36.251			62757.8	1.106e+07	33.9128	1.76346
180201_11.D	Maltose	LJ_3	1.29296e+07	42.2063			1.20933e+06	1.29107e+07	39.4649	2.05217
180201_12.D	Maltose	LJ_4	1.19074e+07	38.9169			1.3085e+06	1.18884e+07	36.3981	1.8927
180201_13.D	Maltose	LJ_5	1.19348e+07	39.0051			2.80531e+06	1.19159e+07	36.4804	5.92806	6.01039	0.14075
180201_14.D	Maltose	LJ_6	1.2123e+07	39.6107			3.23823e+06	1.21041e+07	37.045	6.01981
180201_15.D	Maltose	LJ_7	1.18545e+07	38.7465			4.629e+06	1.18355e+07	36.2393	5.88889
180201_16.D	Maltose	LJ_8	1.25025e+07	40.8319			4.44617e+06	1.24836e+07	38.1835	6.20482
180201_17.D	Maltose	LJ_9	1.41118e+07	46.0102			5.64523e+06	1.40928e+07	43.0112	6.98932	7.21039	0.355982
180201_18.D	Maltose	LJ_10	1.53606e+07	50.029			6.17827e+06	1.53417e+07	46.7579	7.59816
180201_19.D	Maltose	LJ_11	1.38014e+07	45.0117			-	1.37825e+07	42.0803	6.83805
180201_20.D	Maltose	LJ_12	1.49871e+07	48.827			-	1.49681e+07	45.6372	7.41605
180201_21.D	Maltose	Hexan	42222.8	0.736191			-	-	-	-	-	-
180201_22.D	Maltose	Blank_LJ_13	20995	0.667882			-	-	-	-	-	-
180201_23.D	Maltose	Blank_LJ_13	16912.5	0.654745			-	-	-	-	-	-
180201_24.D	Maltose	Ribi 5µM	2321.21	0.607792			-	-	-	-	-	-			m =	3e-06			# animals
180201_25.D	Maltose	Ribi 5µM	2074.21	0.606997			-	-	-	-	-	-			n =	0.7328		96 h	25
180201_26.D	Maltose	Std.Mix 1µM	138928	1.04738	1	104.738	-	-	-	-	-	-			mean blank =	18953.7		132/168 h	8
180201_27.D	Maltose	Std.Mix 1µM	81711.5	0.863261	1	86.3261	-	-	-	-	-	-
180201_28.D	Maltose	Std.Mix 5µM	1.22828e+06	4.55279	5	91.0559	-	-	-	-	-	-
180201_29.D	Maltose	Std.Mix 5µM	1.32746e+06	4.87192	5	97.4384	-	-	-	-	-	-
180201_30.D	Maltose	Std.Mix 10µM	2.82426e+06	9.68847	10	96.8847	-	-	-	-	-	-
180201_31.D	Maltose	Std.Mix 10µM	3.25718e+06	11.0815	10	110.815	-	-	-	-	-	-
180201_32.D	Maltose	Std.Mix 15µM	4.64795e+06	15.5569	15	103.712	-	-	-	-	-	-
180201_33.D	Maltose	Std.Mix 15µM	4.46512e+06	14.9685	15	99.7903	-	-	-	-	-	-
180201_34.D	Maltose	Std.Mix 20µM	5.66418e+06	18.827	20	94.1349	-	-	-	-	-	-
180201_35.D	Maltose	Std.Mix 20µM	6.19722e+06	20.5422	20	102.711	-	-	-	-	-	-
Target Compound	Raffinose	Ø nicht in den Proben / nicht beachten
Data File	Compound	Sample Name	Resp	Final Conc	Exp Conc	Accuracy	STD-Blank	resp.-blank	c [µM]	n[nmol]/animal	mean	sd
180201_06.D	Raffinose	Std. Mix	2.13096e+06	19.4732			-	-	-	-	-	-
180201_07.D	Raffinose	Blank	7091.84	2.08037			-	-	-	-	-	-
180201_08.D	Raffinose	Blank	454.355	2.02602			-	-	-	-	-	-
180201_09.D	Raffinose	LJ_1	0	0			9469.38
180201_10.D	Raffinose	LJ_2	0	0			6178.69
180201_11.D	Raffinose	LJ_3	0	0			237823
180201_12.D	Raffinose	LJ_4	0	0			267558
180201_13.D	Raffinose	LJ_5	0	0			823610
180201_14.D	Raffinose	LJ_6	0	0			960660
180201_15.D	Raffinose	LJ_7	0	0			1.62557e+06
180201_16.D	Raffinose	LJ_8	0	0			1.52935e+06
180201_17.D	Raffinose	LJ_9	0	0			2.18068e+06
180201_18.D	Raffinose	LJ_10	0	0			2.34503e+06
180201_19.D	Raffinose	LJ_11	0	0			-
180201_20.D	Raffinose	LJ_12	0	0			-
180201_21.D	Raffinose	Hexan	11.4898	2.02239			-	-	-	-	-	-
180201_22.D	Raffinose	Blank_LJ_13	0	0			-	-	-	-	-	-
180201_23.D	Raffinose	Blank_LJ_13	0	0			-	-	-	-	-	-
180201_24.D	Raffinose	Ribi 5µM	15.8977	2.02243			-	-	-	-	-	-			m =	8e-06			# animals
180201_25.D	Raffinose	Ribi 5µM	42.3931	2.02265			-	-	-	-	-	-			n =	2.1515		96 h	25
180201_26.D	Raffinose	Std.Mix 1µM	9469.38	2.09985	1	209.985	-	-	-	-	-	-			mean blank =	0		132/168 h	8
180201_27.D	Raffinose	Std.Mix 1µM	6178.69	2.0729	1	207.29	-	-	-	-	-	-
180201_28.D	Raffinose	Std.Mix 5µM	237823	3.96988	5	79.3976	-	-	-	-	-	-
180201_29.D	Raffinose	Std.Mix 5µM	267558	4.21339	5	84.2679	-	-	-	-	-	-
180201_30.D	Raffinose	Std.Mix 10µM	823610	8.76703	10	87.6703	-	-	-	-	-	-
180201_31.D	Raffinose	Std.Mix 10µM	960660	9.88935	10	98.8935	-	-	-	-	-	-
180201_32.D	Raffinose	Std.Mix 15µM	1.62557e+06	15.3345	15	102.23	-	-	-	-	-	-
180201_33.D	Raffinose	Std.Mix 15µM	1.52935e+06	14.5465	15	96.9767	-	-	-	-	-	-
180201_34.D	Raffinose	Std.Mix 20µM	2.18068e+06	19.8804	20	99.4018	-	-	-	-	-	-
180201_35.D	Raffinose	Std.Mix 20µM	2.34503e+06	21.2262	20	106.131	-	-	-	-	-	-

## Sheet: all_peranimal
metabolite	96h_1	96h_2	96h_3	96h_4	132h_1	132h_2	132h_3	132h_4	168h_1	168h_2	168h_3	168h_4
Lactate	0.412618	1.11689	0.934338	0.931442	1.21771	1.82468	1.82474	1.70803	3.75513	7.16462	6.61058	7.89778
a Alanine	1.78978	2.20614	2.31811	2.09079	4.75281	4.84912	4.54791	4.92758	8.80955	9.41953	9.08482	10.1686
Valine	0.251905	0.259179	0.324285	0.275457	0.793849	0.870668	0.816825	0.971922	1.6671	1.19385	1.30259	1.50362
Leucine	0.110433	0.127646	0.150044	0.135776	0.378804	0.40742	0.419714	0.425857	0.696125	0.497092	0.595618	0.683
Isoleucine	0.0885425	0.0990047	0.113735	0.106568	0.299806	0.319952	0.327813	0.330391	0.509966	0.407234	0.460523	0.521522
Proline	0.449238	0.47368	0.610293	0.633742	1.38362	1.33749	1.72633	1.89633	6.78087	3.85512	5.36434	6.81505
Glycine	0.976147	1.03692	1.09735	1.02491	2.86238	3.37223	2.42438	4.08128	4.49621	4.22495	4.38839	4.50421
Succinic Acid	0.0912975	0.0895483	0.131884	0.131158	0.222336	0.172409	0.179665	0.218225	0.408809	0.412637	0.458104	0.431147
Fumaric Acid	0.10172	0.0830292	0.0854696	0.0818871	0.186091	0.168098	0.178968	0.152237	0.287594	0.311413	0.265896	0.235387
Serine	0.962062	0.821808	0.929685	1.02552	1.87854	1.96322	2.13767	2.26048	4.19835	3.9448	3.48238	4.13719
Threonine	1.80427	1.73275	1.87257	1.64336	3.4047	3.47708	3.41842	4.25146	8.03133	7.85749	8.19852	8.30494
b Alanine	0.081374	0.0813728	0.0839453	0.0732435	0.215914	0.272456	0.215208	0.341599	0.335732	0.320133	0.36139	0.313812
Malic Acid	0.728165	0.697602	0.666594	0.620541	1.4758	1.20487	1.32882	1.34974	2.3419	2.32884	2.10255	1.91007
Methionine	0.103101	0.108462	0.118306	0.10805	0.26792	0.266676	0.262642	0.268155	0.370993	0.407421	0.405986	0.450597
Aspartic Acid	0.247788	0.136183	0.113846	0.110193	0.264987	0.210863	0.207562	0.197963	0.258287	0.255746	0.248086	0.214734
Cysteine	0.0690144	0.30054	0.513413	0.385647	0.918324	1.04649	0.865834	1.35285	3.92286	3.66896	3.42946	4.625
Hydroxyglutarate	0.103255	0.666208	0.50106	0.33802	0.311784	0.381777	0.423626	0.576016	1.0363	2.40464	2.29692	3.09854
a Ketoglutarate	0.107384	0.10117	0.113406	0.0880154	0.304356	0.354769	0.377061	0.416243	1.10628	1.34882	1.33103	2.02935
Glutamic Acid	1.67685	1.40222	1.6255	1.28795	3.37409	2.92555	3.05737	3.75234	6.49342	5.43577	5.35499	5.51181
Phenylalanine	0.0964094	0.119993	0.125042	0.111682	0.288902	0.282783	0.300742	0.316008	0.383734	0.392542	0.4015	0.510815
Asparagine	0.928983	1.21166	0.877801	0.556221	1.09288	1.08953	1.04883	1.07203	3.83642	1.67795	1.46026	1.60236
Ornithine	0.174888	0.200148	0.169107	0.151236	0.497498	0.430046	0.461283	0.564029	2.19824	1.61191	0.749848	0.787861
Citric Acid	0.74706	0.538546	0.496896	0.44933	1.17173	1.01504	1.07386	1.29411	3.82189	3.71578	3.92984	3.12778
Tyrosine	0.525938	0.593445	0.838057	0.780356	1.96267	2.12755	2.18584	2.50093	10.7861	13.4744	14.1596	15.7297
Fructose	0.0458028	0.0452239	0.0589391	0.0519695	0.134478	0.130352	0.117022	0.123979	0.224105	0.203125	0.186871	0.193474
Mannose	0.757995	0.563889	1.0783	1.14041	2.77049	3.70804	3.92206	3.05375	6.37306	6.63933	6.71165	6.97991
Glucose	0.0848637	0.0764443	0.129024	0.0694776	0.305094	0.321098	0.239203	0.340492	0.418839	0.407334	0.263015	0.399917
Lysine	0.69457	0.879964	0.777683	0.498168	1.85783	1.21697	1.05455	1.7562	7.47156	4.79745	1.45243	1.53394
Mannitol	0.00921424	0.00790758	0.00815776	0.00814757	0.0356017	0.028438	0.0270421	0.0284032	0.0294572	0.0291297	0.0295254	0.0321428
Sorbitol	0.00417886	0.00598555	0.00695794	0.00554518	0.0147467	0.014107	0.0105881	0.011872	0.0335643	0.0368957	0.0341118	0.0386865
Gluconic Acid	0.0558793	0.0543343	0.0597103	0.0392243	0.0800428	0.0768408	0.0607252	0.0745879	0.320195	0.295708	0.255445	0.261513
Tryptophan	0.137232	0.14436	0.146566	0.144977	0.422091	0.415356	0.416006	0.411484	0.590654	0.546989	0.427742	0.427028
Lactose	0.0589023	0.0582146	0.063692	0.0655871	0.182975	0.190107	0.191048	0.180181	0.309792	0.48918	0.581442	0.550775

## Sheet: mean_sd
time point	metabolite	mean	sd
96h	Lactate	0.848823	0.303467
132h	Lactate	1.64379	0.289332
168h	Lactate	6.35703	1.81294
96h	a Alanine	2.10121	0.227416
132h	a Alanine	4.76936	0.16402
168h	a Alanine	9.37063	0.587561
96h	Valine	0.277707	0.0325762
132h	Valine	0.863316	0.0792391
168h	Valine	1.41679	0.210508
96h	Leucine	0.130975	0.01653
132h	Leucine	0.407949	0.0208873
168h	Leucine	0.617959	0.0921019
96h	Isoleucine	0.101963	0.0107804
132h	Isoleucine	0.319491	0.0138537
168h	Isoleucine	0.474811	0.0522449
96h	Proline	0.541738	0.0937242
132h	Proline	1.58594	0.270006
168h	Proline	5.70385	1.40568
96h	Glycine	1.03383	0.0498367
132h	Glycine	3.18507	0.712039
168h	Glycine	4.40344	0.130189
96h	Succinic Acid	0.110972	0.0237407
132h	Succinic Acid	0.198159	0.02577
168h	Succinic Acid	0.427674	0.0225094
96h	Fumaric Acid	0.0880264	0.00925036
132h	Fumaric Acid	0.171348	0.0147334
168h	Fumaric Acid	0.275073	0.0323345
96h	Serine	0.934769	0.0851798
132h	Serine	2.05998	0.171775
168h	Serine	3.94068	0.324072
96h	Threonine	1.76324	0.0982163
132h	Threonine	3.63792	0.410235
168h	Threonine	8.09807	0.195973
96h	b Alanine	0.0799839	0.00465429
132h	b Alanine	0.261294	0.0598796
168h	b Alanine	0.332767	0.0211894
96h	Malic Acid	0.678226	0.0459428
132h	Malic Acid	1.33981	0.110937
168h	Malic Acid	2.17084	0.205661
96h	Methionine	0.10948	0.00636841
132h	Methionine	0.266348	0.00255468
168h	Methionine	0.408749	0.0325893
96h	Aspartic Acid	0.152002	0.064882
132h	Aspartic Acid	0.220344	0.0302607
168h	Aspartic Acid	0.244213	0.0201253
96h	Cysteine	0.317154	0.187135
132h	Cysteine	1.04587	0.218265
168h	Cysteine	3.91157	0.516525
96h	Hydroxyglutarate	0.402136	0.240111
132h	Hydroxyglutarate	0.423301	0.111777
168h	Hydroxyglutarate	2.2091	0.858781
96h	a Ketoglutarate	0.102494	0.0108683
132h	a Ketoglutarate	0.363107	0.0466882
168h	a Ketoglutarate	1.45387	0.399213
96h	Glutamic Acid	1.49813	0.183972
132h	Glutamic Acid	3.27734	0.368387
168h	Glutamic Acid	5.699	0.533469
96h	Phenylalanine	0.113282	0.0125244
132h	Phenylalanine	0.297109	0.0146399
168h	Phenylalanine	0.422148	0.059555
96h	Asparagine	0.893666	0.26863
132h	Asparagine	1.07582	0.0201806
168h	Asparagine	2.14425	1.13172
96h	Ornithine	0.173845	0.0202199
132h	Ornithine	0.488214	0.0575698
168h	Ornithine	1.33697	0.698479
96h	Citric Acid	0.557958	0.131232
132h	Citric Acid	1.13869	0.122116
168h	Citric Acid	3.64882	0.358188
96h	Tyrosine	0.684449	0.14855
132h	Tyrosine	2.19425	0.225242
168h	Tyrosine	13.5374	2.06293
96h	Fructose	0.0504838	0.00641033
132h	Fructose	0.126458	0.00763062
168h	Fructose	0.201894	0.0162422
96h	Mannose	0.885149	0.271933
132h	Mannose	3.36359	0.541078
168h	Mannose	6.67599	0.2495
96h	Glucose	0.0899523	0.0267964
132h	Glucose	0.301472	0.0439629
168h	Glucose	0.372276	0.0732555
96h	Lysine	0.712596	0.161815
132h	Lysine	1.47139	0.39536
168h	Lysine	3.81384	2.89371
96h	Mannitol	0.00835679	0.000583211
132h	Mannitol	0.0298712	0.00387518
168h	Mannitol	0.0300638	0.00139671
96h	Sorbitol	0.00566688	0.00115433
132h	Sorbitol	0.0128284	0.00193636
168h	Sorbitol	0.0358146	0.0024069
96h	Gluconic Acid	0.0522871	0.00899696
132h	Gluconic Acid	0.0730492	0.00851538
168h	Gluconic Acid	0.283215	0.0303631
96h	Tryptophan	0.143284	0.00414011
132h	Tryptophan	0.416234	0.00438516
168h	Tryptophan	0.498103	0.083582
96h	Lactose	0.061599	0.00360612
132h	Lactose	0.186078	0.00533335
168h	Lactose	0.482797	0.12155

## Sheet: mean
metabolite	96h	132h	168h
Lactate	0.848823	1.64379	6.35703
a Alanine	2.10121	4.76936	9.37063
Valine	0.277707	0.863316	1.41679
Leucine	0.130975	0.407949	0.617959
Isoleucine	0.101963	0.319491	0.474811
Proline	0.541738	1.58594	5.70385
Glycine	1.03383	3.18507	4.40344
Succinic Acid	0.110972	0.198159	0.427674
Fumaric Acid	0.0880264	0.171348	0.275073
Serine	0.934769	2.05998	3.94068
Threonine	1.76324	3.63792	8.09807
b Alanine	0.0799839	0.261294	0.332767
Malic Acid	0.678226	1.33981	2.17084
Methionine	0.10948	0.266348	0.408749
Aspartic Acid	0.152002	0.220344	0.244213
Cysteine	0.317154	1.04587	3.91157
Hydroxyglutarate	0.402136	0.423301	2.2091
a Ketoglutarate	0.102494	0.363107	1.45387
Glutamic Acid	1.49813	3.27734	5.699
Phenylalanine	0.113282	0.297109	0.422148
Asparagine	0.893666	1.07582	2.14425
Ornithine	0.173845	0.488214	1.33697
Citric Acid	0.557958	1.13869	3.64882
Tyrosine	0.684449	2.19425	13.5374
Fructose	0.0504838	0.126458	0.201894
Mannose	0.885149	3.36359	6.67599
Glucose	0.0899523	0.301472	0.372276
Lysine	0.712596	1.47139	3.81384
Mannitol	0.00835679	0.0298712	0.0300638
Sorbitol	0.00566688	0.0128284	0.0358146
Gluconic Acid	0.0522871	0.0730492	0.283215
Tryptophan	0.143284	0.416234	0.498103
Lactose	0.061599	0.186078	0.482797

## Sheet: Design-Summary
Batch Data Path	M:\MSagWeber\01_GC-QTOF\batch\2018_01_02\Lisa_Jehrke\QuantResults\180202_Lisa_Jehrke.batch.bin
Analysis Time	2018-02-08 10:25	Analyst Name	Weber-PC\Weber
Report Time	2018-02-08 11:03	Reporter Name	Weber-PC\Weber
Last Calib Update	2018-02-08 10:25	Batch State	Processed
Quant Batch Version	B.07.00	Quant Report Version	B.07.00
2018-02-08T10:25:41.3929538+01:00	2018-02-08T11:03:34.1337879+01:00	2018-02-08T10:25:38.7877493+01:00
Sequence Table
SampleID	Data File	Sample Name	Position	Inj Vol	Level	Sample Type	Acq Method File	SamplePosition	TrayName	Vial
0	180201_06.D	Std. Mix	CStk1-02,VT40:2	0		Sample	inject_EC5_2GHz_Fiensplitles_CStk.ei	dummy	CStk1-02,VT40	2
1	180201_07.D	Blank	CStk1-02,VT40:1	0		Blank	inject_EC5_2GHz_Fiensplitles_CStk.ei	dummy	CStk1-02,VT40	1
2	180201_08.D	Blank	CStk1-02,VT40:1	0		Blank	inject_EC5_2GHz_Fiensplitles_CStk.ei	dummy	CStk1-02,VT40	1
3	180201_09.D	LJ_1	CStk1-02,VT40:3	1		Sample	inject_EC5_2GHz_Fiensplitles_CStk.ei	dummy	CStk1-02,VT40	3
4	180201_10.D	LJ_2	CStk1-02,VT40:4	1		Sample	inject_EC5_2GHz_Fiensplitles_CStk.ei	dummy	CStk1-02,VT40	4
5	180201_11.D	LJ_3	CStk1-02,VT40:5	1		Sample	inject_EC5_2GHz_Fiensplitles_CStk.ei	dummy	CStk1-02,VT40	5
6	180201_12.D	LJ_4	CStk1-02,VT40:6	1		Sample	inject_EC5_2GHz_Fiensplitles_CStk.ei	dummy	CStk1-02,VT40	6
7	180201_13.D	LJ_5	CStk1-02,VT40:7	1		Sample	inject_EC5_2GHz_Fiensplitles_CStk.ei	dummy	CStk1-02,VT40	7
8	180201_14.D	LJ_6	CStk1-02,VT40:8	1		Sample	inject_EC5_2GHz_Fiensplitles_CStk.ei	dummy	CStk1-02,VT40	8
9	180201_15.D	LJ_7	CStk1-02,VT40:9	1		Sample	inject_EC5_2GHz_Fiensplitles_CStk.ei	dummy	CStk1-02,VT40	9
10	180201_16.D	LJ_8	CStk1-02,VT40:10	1		Sample	inject_EC5_2GHz_Fiensplitles_CStk.ei	dummy	CStk1-02,VT40	10
11	180201_17.D	LJ_9	CStk1-02,VT40:11	1		Sample	inject_EC5_2GHz_Fiensplitles_CStk.ei	dummy	CStk1-02,VT40	11
12	180201_18.D	LJ_10	CStk1-02,VT40:12	1		Sample	inject_EC5_2GHz_Fiensplitles_CStk.ei	dummy	CStk1-02,VT40	12
13	180201_19.D	LJ_11	CStk1-02,VT40:13	1		Sample	inject_EC5_2GHz_Fiensplitles_CStk.ei	dummy	CStk1-02,VT40	13
14	180201_20.D	LJ_12	CStk1-02,VT40:14	0		Sample	inject_EC5_2GHz_Fiensplitles_CStk.ei	dummy	CStk1-02,VT40	14
15	180201_21.D	Hexan	CStk1-02,VT40:40	1		Sample	inject_EC5_2GHz_Fiensplitles_CStk.ei	dummy	CStk1-02,VT40	40
16	180201_22.D	Blank_LJ_13	CStk1-02,VT40:15	0		Blank	inject_EC5_2GHz_Fiensplitles_CStk.ei	dummy	CStk1-02,VT40	15
17	180201_23.D	Blank_LJ_13	CStk1-02,VT40:15	0		Blank	inject_EC5_2GHz_Fiensplitles_CStk.ei	dummy	CStk1-02,VT40	15
18	180201_24.D	Ribi 5µM	CStk1-02,VT40:16	0		Sample	inject_EC5_2GHz_Fiensplitles_CStk.ei	dummy	CStk1-02,VT40	16
19	180201_25.D	Ribi 5µM	CStk1-02,VT40:17	0		Sample	inject_EC5_2GHz_Fiensplitles_CStk.ei	dummy	CStk1-02,VT40	17
20	180201_26.D	Std.Mix 1µM	CStk1-02,VT40:18	0	1	Calibration	inject_EC5_2GHz_Fiensplitles_CStk.ei	dummy	CStk1-02,VT40	18
21	180201_27.D	Std.Mix 1µM	CStk1-02,VT40:19	0	1	Calibration	inject_EC5_2GHz_Fiensplitles_CStk.ei	dummy	CStk1-02,VT40	19
22	180201_28.D	Std.Mix 5µM	CStk1-02,VT40:20	0	2	Calibration	inject_EC5_2GHz_Fiensplitles_CStk.ei	dummy	CStk1-02,VT40	20
23	180201_29.D	Std.Mix 5µM	CStk1-02,VT40:21	0	2	Calibration	inject_EC5_2GHz_Fiensplitles_CStk.ei	dummy	CStk1-02,VT40	21
24	180201_30.D	Std.Mix 10µM	CStk1-02,VT40:22	0	3	Calibration	inject_EC5_2GHz_Fiensplitles_CStk.ei	dummy	CStk1-02,VT40	22
25	180201_31.D	Std.Mix 10µM	CStk1-02,VT40:23	0	3	Calibration	inject_EC5_2GHz_Fiensplitles_CStk.ei	dummy	CStk1-02,VT40	23
26	180201_32.D	Std.Mix 15µM	CStk1-02,VT40:24	0	4	Calibration	inject_EC5_2GHz_Fiensplitles_CStk.ei	dummy	CStk1-02,VT40	24
27	180201_33.D	Std.Mix 15µM	CStk1-02,VT40:25	0	4	Calibration	inject_EC5_2GHz_Fiensplitles_CStk.ei	dummy	CStk1-02,VT40	25
28	180201_34.D	Std.Mix 20µM	CStk1-02,VT40:26	0	5	Calibration	inject_EC5_2GHz_Fiensplitles_CStk.ei	dummy	CStk1-02,VT40	26
29	180201_35.D	Std.Mix 20µM	CStk1-02,VT40:27	0	5	Calibration	inject_EC5_2GHz_Fiensplitles_CStk.ei	dummy	CStk1-02,VT40	27
Quantitation Results
CMD:Repeat	CompoundID
SampleID	CompoundID	CompoundType	Formula	Name	RetentionTime
0	21	Target	Target Compound	Lactate	6.25
1	21	Target	Target Compound	Lactate	6.25
2	21	Target	Target Compound	Lactate	6.25
3	21	Target	Target Compound	Lactate	6.25
4	21	Target	Target Compound	Lactate	6.25
5	21	Target	Target Compound	Lactate	6.25
6	21	Target	Target Compound	Lactate	6.25
7	21	Target	Target Compound	Lactate	6.25
8	21	Target	Target Compound	Lactate	6.25
9	21	Target	Target Compound	Lactate	6.25
10	21	Target	Target Compound	Lactate	6.25
11	21	Target	Target Compound	Lactate	6.25
12	21	Target	Target Compound	Lactate	6.25
13	21	Target	Target Compound	Lactate	6.25
14	21	Target	Target Compound	Lactate	6.25
15	21	Target	Target Compound	Lactate	6.25
16	21	Target	Target Compound	Lactate	6.25
17	21	Target	Target Compound	Lactate	6.25
18	21	Target	Target Compound	Lactate	6.25
19	21	Target	Target Compound	Lactate	6.25
20	21	Target	Target Compound	Lactate	6.25
21	21	Target	Target Compound	Lactate	6.25
22	21	Target	Target Compound	Lactate	6.25
23	21	Target	Target Compound	Lactate	6.25
24	21	Target	Target Compound	Lactate	6.25
25	21	Target	Target Compound	Lactate	6.25
26	21	Target	Target Compound	Lactate	6.25
27	21	Target	Target Compound	Lactate	6.25
28	21	Target	Target Compound	Lactate	6.25
29	21	Target	Target Compound	Lactate	6.25
0	49	Target	Target Compound	Glycolic Acid	6.4
1	49	Target	Target Compound	Glycolic Acid	6.4
2	49	Target	Target Compound	Glycolic Acid	6.4
3	49	Target	Target Compound	Glycolic Acid	6.4
4	49	Target	Target Compound	Glycolic Acid	6.4
5	49	Target	Target Compound	Glycolic Acid	6.4
6	49	Target	Target Compound	Glycolic Acid	6.4
7	49	Target	Target Compound	Glycolic Acid	6.4
8	49	Target	Target Compound	Glycolic Acid	6.4
9	49	Target	Target Compound	Glycolic Acid	6.4
10	49	Target	Target Compound	Glycolic Acid	6.4
11	49	Target	Target Compound	Glycolic Acid	6.4
12	49	Target	Target Compound	Glycolic Acid	6.4
13	49	Target	Target Compound	Glycolic Acid	6.4
14	49	Target	Target Compound	Glycolic Acid	6.4
15	49	Target	Target Compound	Glycolic Acid	6.4
16	49	Target	Target Compound	Glycolic Acid	6.4
17	49	Target	Target Compound	Glycolic Acid	6.4
18	49	Target	Target Compound	Glycolic Acid	6.4
19	49	Target	Target Compound	Glycolic Acid	6.4
20	49	Target	Target Compound	Glycolic Acid	6.4
21	49	Target	Target Compound	Glycolic Acid	6.4
22	49	Target	Target Compound	Glycolic Acid	6.4
23	49	Target	Target Compound	Glycolic Acid	6.4
24	49	Target	Target Compound	Glycolic Acid	6.4
25	49	Target	Target Compound	Glycolic Acid	6.4
26	49	Target	Target Compound	Glycolic Acid	6.4
27	49	Target	Target Compound	Glycolic Acid	6.4
28	49	Target	Target Compound	Glycolic Acid	6.4
29	49	Target	Target Compound	Glycolic Acid	6.4
0	0	Target	Target Compound	a Alanine	6.73
1	0	Target	Target Compound	a Alanine	6.73
2	0	Target	Target Compound	a Alanine	6.73
3	0	Target	Target Compound	a Alanine	6.73
4	0	Target	Target Compound	a Alanine	6.73
5	0	Target	Target Compound	a Alanine	6.73
6	0	Target	Target Compound	a Alanine	6.73
7	0	Target	Target Compound	a Alanine	6.73
8	0	Target	Target Compound	a Alanine	6.73
9	0	Target	Target Compound	a Alanine	6.73
10	0	Target	Target Compound	a Alanine	6.73
11	0	Target	Target Compound	a Alanine	6.73
12	0	Target	Target Compound	a Alanine	6.73
13	0	Target	Target Compound	a Alanine	6.73
14	0	Target	Target Compound	a Alanine	6.73
15	0	Target	Target Compound	a Alanine	6.73
16	0	Target	Target Compound	a Alanine	6.73
17	0	Target	Target Compound	a Alanine	6.73
18	0	Target	Target Compound	a Alanine	6.73
19	0	Target	Target Compound	a Alanine	6.73
20	0	Target	Target Compound	a Alanine	6.73
21	0	Target	Target Compound	a Alanine	6.73
22	0	Target	Target Compound	a Alanine	6.73
23	0	Target	Target Compound	a Alanine	6.73
24	0	Target	Target Compound	a Alanine	6.73
25	0	Target	Target Compound	a Alanine	6.73
26	0	Target	Target Compound	a Alanine	6.73
27	0	Target	Target Compound	a Alanine	6.73
28	0	Target	Target Compound	a Alanine	6.73
29	0	Target	Target Compound	a Alanine	6.73
0	29	Target	Target Compound	Hydroxybutyric Acid	7.02
1	29	Target	Target Compound	Hydroxybutyric Acid	7.02
2	29	Target	Target Compound	Hydroxybutyric Acid	7.02
3	29	Target	Target Compound	Hydroxybutyric Acid	7.02
4	29	Target	Target Compound	Hydroxybutyric Acid	7.02
5	29	Target	Target Compound	Hydroxybutyric Acid	7.02
6	29	Target	Target Compound	Hydroxybutyric Acid	7.02
7	29	Target	Target Compound	Hydroxybutyric Acid	7.02
8	29	Target	Target Compound	Hydroxybutyric Acid	7.02
9	29	Target	Target Compound	Hydroxybutyric Acid	7.02
10	29	Target	Target Compound	Hydroxybutyric Acid	7.02
11	29	Target	Target Compound	Hydroxybutyric Acid	7.02
12	29	Target	Target Compound	Hydroxybutyric Acid	7.02
13	29	Target	Target Compound	Hydroxybutyric Acid	7.02
14	29	Target	Target Compound	Hydroxybutyric Acid	7.02
15	29	Target	Target Compound	Hydroxybutyric Acid	7.02
16	29	Target	Target Compound	Hydroxybutyric Acid	7.02
17	29	Target	Target Compound	Hydroxybutyric Acid	7.02
18	29	Target	Target Compound	Hydroxybutyric Acid	7.02
19	29	Target	Target Compound	Hydroxybutyric Acid	7.02
20	29	Target	Target Compound	Hydroxybutyric Acid	7.02
21	29	Target	Target Compound	Hydroxybutyric Acid	7.02
22	29	Target	Target Compound	Hydroxybutyric Acid	7.02
23	29	Target	Target Compound	Hydroxybutyric Acid	7.02
24	29	Target	Target Compound	Hydroxybutyric Acid	7.02
25	29	Target	Target Compound	Hydroxybutyric Acid	7.02
26	29	Target	Target Compound	Hydroxybutyric Acid	7.02
27	29	Target	Target Compound	Hydroxybutyric Acid	7.02
28	29	Target	Target Compound	Hydroxybutyric Acid	7.02
29	29	Target	Target Compound	Hydroxybutyric Acid	7.02
0	31	Target	Target Compound	Malonic Acid	7.89
1	31	Target	Target Compound	Malonic Acid	7.89
2	31	Target	Target Compound	Malonic Acid	7.89
3	31	Target	Target Compound	Malonic Acid	7.89
4	31	Target	Target Compound	Malonic Acid	7.89
5	31	Target	Target Compound	Malonic Acid	7.89
6	31	Target	Target Compound	Malonic Acid	7.89
7	31	Target	Target Compound	Malonic Acid	7.89
8	31	Target	Target Compound	Malonic Acid	7.89
9	31	Target	Target Compound	Malonic Acid	7.89
10	31	Target	Target Compound	Malonic Acid	7.89
11	31	Target	Target Compound	Malonic Acid	7.89
12	31	Target	Target Compound	Malonic Acid	7.89
13	31	Target	Target Compound	Malonic Acid	7.89
14	31	Target	Target Compound	Malonic Acid	7.89
15	31	Target	Target Compound	Malonic Acid	7.89
16	31	Target	Target Compound	Malonic Acid	7.89
17	31	Target	Target Compound	Malonic Acid	7.89
18	31	Target	Target Compound	Malonic Acid	7.89
19	31	Target	Target Compound	Malonic Acid	7.89
20	31	Target	Target Compound	Malonic Acid	7.89
21	31	Target	Target Compound	Malonic Acid	7.89
22	31	Target	Target Compound	Malonic Acid	7.89
23	31	Target	Target Compound	Malonic Acid	7.89
24	31	Target	Target Compound	Malonic Acid	7.89
25	31	Target	Target Compound	Malonic Acid	7.89
26	31	Target	Target Compound	Malonic Acid	7.89
27	31	Target	Target Compound	Malonic Acid	7.89
28	31	Target	Target Compound	Malonic Acid	7.89
29	31	Target	Target Compound	Malonic Acid	7.89
0	11	Target	Target Compound	Valine	8.05
1	11	Target	Target Compound	Valine	8.05
2	11	Target	Target Compound	Valine	8.05
3	11	Target	Target Compound	Valine	8.05
4	11	Target	Target Compound	Valine	8.05
5	11	Target	Target Compound	Valine	8.05
6	11	Target	Target Compound	Valine	8.05
7	11	Target	Target Compound	Valine	8.05
8	11	Target	Target Compound	Valine	8.05
9	11	Target	Target Compound	Valine	8.05
10	11	Target	Target Compound	Valine	8.05
11	11	Target	Target Compound	Valine	8.05
12	11	Target	Target Compound	Valine	8.05
13	11	Target	Target Compound	Valine	8.05
14	11	Target	Target Compound	Valine	8.05
15	11	Target	Target Compound	Valine	8.05
16	11	Target	Target Compound	Valine	8.05
17	11	Target	Target Compound	Valine	8.05
18	11	Target	Target Compound	Valine	8.05
19	11	Target	Target Compound	Valine	8.05
20	11	Target	Target Compound	Valine	8.05
21	11	Target	Target Compound	Valine	8.05
22	11	Target	Target Compound	Valine	8.05
23	11	Target	Target Compound	Valine	8.05
24	11	Target	Target Compound	Valine	8.05
25	11	Target	Target Compound	Valine	8.05
26	11	Target	Target Compound	Valine	8.05
27	11	Target	Target Compound	Valine	8.05
28	11	Target	Target Compound	Valine	8.05
29	11	Target	Target Compound	Valine	8.05
0	2	Target	Target Compound	Leucine	8.67
1	2	Target	Target Compound	Leucine	8.67
2	2	Target	Target Compound	Leucine	8.67
3	2	Target	Target Compound	Leucine	8.67
4	2	Target	Target Compound	Leucine	8.67
5	2	Target	Target Compound	Leucine	8.67
6	2	Target	Target Compound	Leucine	8.67
7	2	Target	Target Compound	Leucine	8.67
8	2	Target	Target Compound	Leucine	8.67
9	2	Target	Target Compound	Leucine	8.67
10	2	Target	Target Compound	Leucine	8.67
11	2	Target	Target Compound	Leucine	8.67
12	2	Target	Target Compound	Leucine	8.67
13	2	Target	Target Compound	Leucine	8.67
14	2	Target	Target Compound	Leucine	8.67
15	2	Target	Target Compound	Leucine	8.67
16	2	Target	Target Compound	Leucine	8.67
17	2	Target	Target Compound	Leucine	8.67
18	2	Target	Target Compound	Leucine	8.67
19	2	Target	Target Compound	Leucine	8.67
20	2	Target	Target Compound	Leucine	8.67
21	2	Target	Target Compound	Leucine	8.67
22	2	Target	Target Compound	Leucine	8.67
23	2	Target	Target Compound	Leucine	8.67
24	2	Target	Target Compound	Leucine	8.67
25	2	Target	Target Compound	Leucine	8.67
26	2	Target	Target Compound	Leucine	8.67
27	2	Target	Target Compound	Leucine	8.67
28	2	Target	Target Compound	Leucine	8.67
29	2	Target	Target Compound	Leucine	8.67
0	8	Target	Target Compound	Glycerol	8.71
1	8	Target	Target Compound	Glycerol	8.71
2	8	Target	Target Compound	Glycerol	8.71
3	8	Target	Target Compound	Glycerol	8.71
4	8	Target	Target Compound	Glycerol	8.71
5	8	Target	Target Compound	Glycerol	8.71
6	8	Target	Target Compound	Glycerol	8.71
7	8	Target	Target Compound	Glycerol	8.71
8	8	Target	Target Compound	Glycerol	8.71
9	8	Target	Target Compound	Glycerol	8.71
10	8	Target	Target Compound	Glycerol	8.71
11	8	Target	Target Compound	Glycerol	8.71
12	8	Target	Target Compound	Glycerol	8.71
13	8	Target	Target Compound	Glycerol	8.71
14	8	Target	Target Compound	Glycerol	8.71
15	8	Target	Target Compound	Glycerol	8.71
16	8	Target	Target Compound	Glycerol	8.71
17	8	Target	Target Compound	Glycerol	8.71
18	8	Target	Target Compound	Glycerol	8.71
19	8	Target	Target Compound	Glycerol	8.71
20	8	Target	Target Compound	Glycerol	8.71
21	8	Target	Target Compound	Glycerol	8.71
22	8	Target	Target Compound	Glycerol	8.71
23	8	Target	Target Compound	Glycerol	8.71
24	8	Target	Target Compound	Glycerol	8.71
25	8	Target	Target Compound	Glycerol	8.71
26	8	Target	Target Compound	Glycerol	8.71
27	8	Target	Target Compound	Glycerol	8.71
28	8	Target	Target Compound	Glycerol	8.71
29	8	Target	Target Compound	Glycerol	8.71
0	12	Target	Target Compound	Isoleucine	8.92
1	12	Target	Target Compound	Isoleucine	8.92
2	12	Target	Target Compound	Isoleucine	8.92
3	12	Target	Target Compound	Isoleucine	8.92
4	12	Target	Target Compound	Isoleucine	8.92
5	12	Target	Target Compound	Isoleucine	8.92
6	12	Target	Target Compound	Isoleucine	8.92
7	12	Target	Target Compound	Isoleucine	8.92
8	12	Target	Target Compound	Isoleucine	8.92
9	12	Target	Target Compound	Isoleucine	8.92
10	12	Target	Target Compound	Isoleucine	8.92
11	12	Target	Target Compound	Isoleucine	8.92
12	12	Target	Target Compound	Isoleucine	8.92
13	12	Target	Target Compound	Isoleucine	8.92
14	12	Target	Target Compound	Isoleucine	8.92
15	12	Target	Target Compound	Isoleucine	8.92
16	12	Target	Target Compound	Isoleucine	8.92
17	12	Target	Target Compound	Isoleucine	8.92
18	12	Target	Target Compound	Isoleucine	8.92
19	12	Target	Target Compound	Isoleucine	8.92
20	12	Target	Target Compound	Isoleucine	8.92
21	12	Target	Target Compound	Isoleucine	8.92
22	12	Target	Target Compound	Isoleucine	8.92
23	12	Target	Target Compound	Isoleucine	8.92
24	12	Target	Target Compound	Isoleucine	8.92
25	12	Target	Target Compound	Isoleucine	8.92
26	12	Target	Target Compound	Isoleucine	8.92
27	12	Target	Target Compound	Isoleucine	8.92
28	12	Target	Target Compound	Isoleucine	8.92
29	12	Target	Target Compound	Isoleucine	8.92
0	22	Target	Target Compound	Proline	8.97
1	22	Target	Target Compound	Proline	8.97
2	22	Target	Target Compound	Proline	8.97
3	22	Target	Target Compound	Proline	8.97
4	22	Target	Target Compound	Proline	8.97
5	22	Target	Target Compound	Proline	8.97
6	22	Target	Target Compound	Proline	8.97
7	22	Target	Target Compound	Proline	8.97
8	22	Target	Target Compound	Proline	8.97
9	22	Target	Target Compound	Proline	8.97
10	22	Target	Target Compound	Proline	8.97
11	22	Target	Target Compound	Proline	8.97
12	22	Target	Target Compound	Proline	8.97
13	22	Target	Target Compound	Proline	8.97
14	22	Target	Target Compound	Proline	8.97
15	22	Target	Target Compound	Proline	8.97
16	22	Target	Target Compound	Proline	8.97
17	22	Target	Target Compound	Proline	8.97
18	22	Target	Target Compound	Proline	8.97
19	22	Target	Target Compound	Proline	8.97
20	22	Target	Target Compound	Proline	8.97
21	22	Target	Target Compound	Proline	8.97
22	22	Target	Target Compound	Proline	8.97
23	22	Target	Target Compound	Proline	8.97
24	22	Target	Target Compound	Proline	8.97
25	22	Target	Target Compound	Proline	8.97
26	22	Target	Target Compound	Proline	8.97
27	22	Target	Target Compound	Proline	8.97
28	22	Target	Target Compound	Proline	8.97
29	22	Target	Target Compound	Proline	8.97
0	41	Target	Target Compound	Maleic Acid	9.02
1	41	Target	Target Compound	Maleic Acid	9.02
2	41	Target	Target Compound	Maleic Acid	9.02
3	41	Target	Target Compound	Maleic Acid	9.02
4	41	Target	Target Compound	Maleic Acid	9.02
5	41	Target	Target Compound	Maleic Acid	9.02
6	41	Target	Target Compound	Maleic Acid	9.02
7	41	Target	Target Compound	Maleic Acid	9.02
8	41	Target	Target Compound	Maleic Acid	9.02
9	41	Target	Target Compound	Maleic Acid	9.02
10	41	Target	Target Compound	Maleic Acid	9.02
11	41	Target	Target Compound	Maleic Acid	9.02
12	41	Target	Target Compound	Maleic Acid	9.02
13	41	Target	Target Compound	Maleic Acid	9.02
14	41	Target	Target Compound	Maleic Acid	9.02
15	41	Target	Target Compound	Maleic Acid	9.02
16	41	Target	Target Compound	Maleic Acid	9.02
17	41	Target	Target Compound	Maleic Acid	9.02
18	41	Target	Target Compound	Maleic Acid	9.02
19	41	Target	Target Compound	Maleic Acid	9.02
20	41	Target	Target Compound	Maleic Acid	9.02
21	41	Target	Target Compound	Maleic Acid	9.02
22	41	Target	Target Compound	Maleic Acid	9.02
23	41	Target	Target Compound	Maleic Acid	9.02
24	41	Target	Target Compound	Maleic Acid	9.02
25	41	Target	Target Compound	Maleic Acid	9.02
26	41	Target	Target Compound	Maleic Acid	9.02
27	41	Target	Target Compound	Maleic Acid	9.02
28	41	Target	Target Compound	Maleic Acid	9.02
29	41	Target	Target Compound	Maleic Acid	9.02
0	32	Target	Target Compound	Glycine	9.08
1	32	Target	Target Compound	Glycine	9.08
2	32	Target	Target Compound	Glycine	9.08
3	32	Target	Target Compound	Glycine	9.08
4	32	Target	Target Compound	Glycine	9.08
5	32	Target	Target Compound	Glycine	9.08
6	32	Target	Target Compound	Glycine	9.08
7	32	Target	Target Compound	Glycine	9.08
8	32	Target	Target Compound	Glycine	9.08
9	32	Target	Target Compound	Glycine	9.08
10	32	Target	Target Compound	Glycine	9.08
11	32	Target	Target Compound	Glycine	9.08
12	32	Target	Target Compound	Glycine	9.08
13	32	Target	Target Compound	Glycine	9.08
14	32	Target	Target Compound	Glycine	9.08
15	32	Target	Target Compound	Glycine	9.08
16	32	Target	Target Compound	Glycine	9.08
17	32	Target	Target Compound	Glycine	9.08
18	32	Target	Target Compound	Glycine	9.08
19	32	Target	Target Compound	Glycine	9.08
20	32	Target	Target Compound	Glycine	9.08
21	32	Target	Target Compound	Glycine	9.08
22	32	Target	Target Compound	Glycine	9.08
23	32	Target	Target Compound	Glycine	9.08
24	32	Target	Target Compound	Glycine	9.08
25	32	Target	Target Compound	Glycine	9.08
26	32	Target	Target Compound	Glycine	9.08
27	32	Target	Target Compound	Glycine	9.08
28	32	Target	Target Compound	Glycine	9.08
29	32	Target	Target Compound	Glycine	9.08
0	27	Target	Target Compound	Succinic Acid	9.09
1	27	Target	Target Compound	Succinic Acid	9.09
2	27	Target	Target Compound	Succinic Acid	9.09
3	27	Target	Target Compound	Succinic Acid	9.09
4	27	Target	Target Compound	Succinic Acid	9.09
5	27	Target	Target Compound	Succinic Acid	9.09
6	27	Target	Target Compound	Succinic Acid	9.09
7	27	Target	Target Compound	Succinic Acid	9.09
8	27	Target	Target Compound	Succinic Acid	9.09
9	27	Target	Target Compound	Succinic Acid	9.09
10	27	Target	Target Compound	Succinic Acid	9.09
11	27	Target	Target Compound	Succinic Acid	9.09
12	27	Target	Target Compound	Succinic Acid	9.09
13	27	Target	Target Compound	Succinic Acid	9.09
14	27	Target	Target Compound	Succinic Acid	9.09
15	27	Target	Target Compound	Succinic Acid	9.09
16	27	Target	Target Compound	Succinic Acid	9.09
17	27	Target	Target Compound	Succinic Acid	9.09
18	27	Target	Target Compound	Succinic Acid	9.09
19	27	Target	Target Compound	Succinic Acid	9.09
20	27	Target	Target Compound	Succinic Acid	9.09
21	27	Target	Target Compound	Succinic Acid	9.09
22	27	Target	Target Compound	Succinic Acid	9.09
23	27	Target	Target Compound	Succinic Acid	9.09
24	27	Target	Target Compound	Succinic Acid	9.09
25	27	Target	Target Compound	Succinic Acid	9.09
26	27	Target	Target Compound	Succinic Acid	9.09
27	27	Target	Target Compound	Succinic Acid	9.09
28	27	Target	Target Compound	Succinic Acid	9.09
29	27	Target	Target Compound	Succinic Acid	9.09
0	37	Target	Target Compound	Glyceric Acid	9.35
1	37	Target	Target Compound	Glyceric Acid	9.35
2	37	Target	Target Compound	Glyceric Acid	9.35
3	37	Target	Target Compound	Glyceric Acid	9.35
4	37	Target	Target Compound	Glyceric Acid	9.35
5	37	Target	Target Compound	Glyceric Acid	9.35
6	37	Target	Target Compound	Glyceric Acid	9.35
7	37	Target	Target Compound	Glyceric Acid	9.35
8	37	Target	Target Compound	Glyceric Acid	9.35
9	37	Target	Target Compound	Glyceric Acid	9.35
10	37	Target	Target Compound	Glyceric Acid	9.35
11	37	Target	Target Compound	Glyceric Acid	9.35
12	37	Target	Target Compound	Glyceric Acid	9.35
13	37	Target	Target Compound	Glyceric Acid	9.35
14	37	Target	Target Compound	Glyceric Acid	9.35
15	37	Target	Target Compound	Glyceric Acid	9.35
16	37	Target	Target Compound	Glyceric Acid	9.35
17	37	Target	Target Compound	Glyceric Acid	9.35
18	37	Target	Target Compound	Glyceric Acid	9.35
19	37	Target	Target Compound	Glyceric Acid	9.35
20	37	Target	Target Compound	Glyceric Acid	9.35
21	37	Target	Target Compound	Glyceric Acid	9.35
22	37	Target	Target Compound	Glyceric Acid	9.35
23	37	Target	Target Compound	Glyceric Acid	9.35
24	37	Target	Target Compound	Glyceric Acid	9.35
25	37	Target	Target Compound	Glyceric Acid	9.35
26	37	Target	Target Compound	Glyceric Acid	9.35
27	37	Target	Target Compound	Glyceric Acid	9.35
28	37	Target	Target Compound	Glyceric Acid	9.35
29	37	Target	Target Compound	Glyceric Acid	9.35
0	17	Target	Target Compound	Fumaric Acid	9.44
1	17	Target	Target Compound	Fumaric Acid	9.44
2	17	Target	Target Compound	Fumaric Acid	9.44
3	17	Target	Target Compound	Fumaric Acid	9.44
4	17	Target	Target Compound	Fumaric Acid	9.44
5	17	Target	Target Compound	Fumaric Acid	9.44
6	17	Target	Target Compound	Fumaric Acid	9.44
7	17	Target	Target Compound	Fumaric Acid	9.44
8	17	Target	Target Compound	Fumaric Acid	9.44
9	17	Target	Target Compound	Fumaric Acid	9.44
10	17	Target	Target Compound	Fumaric Acid	9.44
11	17	Target	Target Compound	Fumaric Acid	9.44
12	17	Target	Target Compound	Fumaric Acid	9.44
13	17	Target	Target Compound	Fumaric Acid	9.44
14	17	Target	Target Compound	Fumaric Acid	9.44
15	17	Target	Target Compound	Fumaric Acid	9.44
16	17	Target	Target Compound	Fumaric Acid	9.44
17	17	Target	Target Compound	Fumaric Acid	9.44
18	17	Target	Target Compound	Fumaric Acid	9.44
19	17	Target	Target Compound	Fumaric Acid	9.44
20	17	Target	Target Compound	Fumaric Acid	9.44
21	17	Target	Target Compound	Fumaric Acid	9.44
22	17	Target	Target Compound	Fumaric Acid	9.44
23	17	Target	Target Compound	Fumaric Acid	9.44
24	17	Target	Target Compound	Fumaric Acid	9.44
25	17	Target	Target Compound	Fumaric Acid	9.44
26	17	Target	Target Compound	Fumaric Acid	9.44
27	17	Target	Target Compound	Fumaric Acid	9.44
28	17	Target	Target Compound	Fumaric Acid	9.44
29	17	Target	Target Compound	Fumaric Acid	9.44
0	1	Target	Target Compound	Serine	9.67
1	1	Target	Target Compound	Serine	9.67
2	1	Target	Target Compound	Serine	9.67
3	1	Target	Target Compound	Serine	9.67
4	1	Target	Target Compound	Serine	9.67
5	1	Target	Target Compound	Serine	9.67
6	1	Target	Target Compound	Serine	9.67
7	1	Target	Target Compound	Serine	9.67
8	1	Target	Target Compound	Serine	9.67
9	1	Target	Target Compound	Serine	9.67
10	1	Target	Target Compound	Serine	9.67
11	1	Target	Target Compound	Serine	9.67
12	1	Target	Target Compound	Serine	9.67
13	1	Target	Target Compound	Serine	9.67
14	1	Target	Target Compound	Serine	9.67
15	1	Target	Target Compound	Serine	9.67
16	1	Target	Target Compound	Serine	9.67
17	1	Target	Target Compound	Serine	9.67
18	1	Target	Target Compound	Serine	9.67
19	1	Target	Target Compound	Serine	9.67
20	1	Target	Target Compound	Serine	9.67
21	1	Target	Target Compound	Serine	9.67
22	1	Target	Target Compound	Serine	9.67
23	1	Target	Target Compound	Serine	9.67
24	1	Target	Target Compound	Serine	9.67
25	1	Target	Target Compound	Serine	9.67
26	1	Target	Target Compound	Serine	9.67
27	1	Target	Target Compound	Serine	9.67
28	1	Target	Target Compound	Serine	9.67
29	1	Target	Target Compound	Serine	9.67
0	42	Target	Target Compound	Threonine	9.96
1	42	Target	Target Compound	Threonine	9.96
2	42	Target	Target Compound	Threonine	9.96
3	42	Target	Target Compound	Threonine	9.96
4	42	Target	Target Compound	Threonine	9.96
5	42	Target	Target Compound	Threonine	9.96
6	42	Target	Target Compound	Threonine	9.96
7	42	Target	Target Compound	Threonine	9.96
8	42	Target	Target Compound	Threonine	9.96
9	42	Target	Target Compound	Threonine	9.96
10	42	Target	Target Compound	Threonine	9.96
11	42	Target	Target Compound	Threonine	9.96
12	42	Target	Target Compound	Threonine	9.96
13	42	Target	Target Compound	Threonine	9.96
14	42	Target	Target Compound	Threonine	9.96
15	42	Target	Target Compound	Threonine	9.96
16	42	Target	Target Compound	Threonine	9.96
17	42	Target	Target Compound	Threonine	9.96
18	42	Target	Target Compound	Threonine	9.96
19	42	Target	Target Compound	Threonine	9.96
20	42	Target	Target Compound	Threonine	9.96
21	42	Target	Target Compound	Threonine	9.96
22	42	Target	Target Compound	Threonine	9.96
23	42	Target	Target Compound	Threonine	9.96
24	42	Target	Target Compound	Threonine	9.96
25	42	Target	Target Compound	Threonine	9.96
26	42	Target	Target Compound	Threonine	9.96
27	42	Target	Target Compound	Threonine	9.96
28	42	Target	Target Compound	Threonine	9.96
29	42	Target	Target Compound	Threonine	9.96
0	10	Target	Target Compound	b Alanine	10.36
1	10	Target	Target Compound	b Alanine	10.36
2	10	Target	Target Compound	b Alanine	10.36
3	10	Target	Target Compound	b Alanine	10.36
4	10	Target	Target Compound	b Alanine	10.36
5	10	Target	Target Compound	b Alanine	10.36
6	10	Target	Target Compound	b Alanine	10.36
7	10	Target	Target Compound	b Alanine	10.36
8	10	Target	Target Compound	b Alanine	10.36
9	10	Target	Target Compound	b Alanine	10.36
10	10	Target	Target Compound	b Alanine	10.36
11	10	Target	Target Compound	b Alanine	10.36
12	10	Target	Target Compound	b Alanine	10.36
13	10	Target	Target Compound	b Alanine	10.36
14	10	Target	Target Compound	b Alanine	10.36
15	10	Target	Target Compound	b Alanine	10.36
16	10	Target	Target Compound	b Alanine	10.36
17	10	Target	Target Compound	b Alanine	10.36
18	10	Target	Target Compound	b Alanine	10.36
19	10	Target	Target Compound	b Alanine	10.36
20	10	Target	Target Compound	b Alanine	10.36
21	10	Target	Target Compound	b Alanine	10.36
22	10	Target	Target Compound	b Alanine	10.36
23	10	Target	Target Compound	b Alanine	10.36
24	10	Target	Target Compound	b Alanine	10.36
25	10	Target	Target Compound	b Alanine	10.36
26	10	Target	Target Compound	b Alanine	10.36
27	10	Target	Target Compound	b Alanine	10.36
28	10	Target	Target Compound	b Alanine	10.36
29	10	Target	Target Compound	b Alanine	10.36
0	6	Target	Target Compound	Malic Acid	10.99
1	6	Target	Target Compound	Malic Acid	10.99
2	6	Target	Target Compound	Malic Acid	10.99
3	6	Target	Target Compound	Malic Acid	10.99
4	6	Target	Target Compound	Malic Acid	10.99
5	6	Target	Target Compound	Malic Acid	10.99
6	6	Target	Target Compound	Malic Acid	10.99
7	6	Target	Target Compound	Malic Acid	10.99
8	6	Target	Target Compound	Malic Acid	10.99
9	6	Target	Target Compound	Malic Acid	10.99
10	6	Target	Target Compound	Malic Acid	10.99
11	6	Target	Target Compound	Malic Acid	10.99
12	6	Target	Target Compound	Malic Acid	10.99
13	6	Target	Target Compound	Malic Acid	10.99
14	6	Target	Target Compound	Malic Acid	10.99
15	6	Target	Target Compound	Malic Acid	10.99
16	6	Target	Target Compound	Malic Acid	10.99
17	6	Target	Target Compound	Malic Acid	10.99
18	6	Target	Target Compound	Malic Acid	10.99
19	6	Target	Target Compound	Malic Acid	10.99
20	6	Target	Target Compound	Malic Acid	10.99
21	6	Target	Target Compound	Malic Acid	10.99
22	6	Target	Target Compound	Malic Acid	10.99
23	6	Target	Target Compound	Malic Acid	10.99
24	6	Target	Target Compound	Malic Acid	10.99
25	6	Target	Target Compound	Malic Acid	10.99
26	6	Target	Target Compound	Malic Acid	10.99
27	6	Target	Target Compound	Malic Acid	10.99
28	6	Target	Target Compound	Malic Acid	10.99
29	6	Target	Target Compound	Malic Acid	10.99
0	13	Target	Target Compound	Methionine	11.29
1	13	Target	Target Compound	Methionine	11.29
2	13	Target	Target Compound	Methionine	11.29
3	13	Target	Target Compound	Methionine	11.29
4	13	Target	Target Compound	Methionine	11.29
5	13	Target	Target Compound	Methionine	11.29
6	13	Target	Target Compound	Methionine	11.29
7	13	Target	Target Compound	Methionine	11.29
8	13	Target	Target Compound	Methionine	11.29
9	13	Target	Target Compound	Methionine	11.29
10	13	Target	Target Compound	Methionine	11.29
11	13	Target	Target Compound	Methionine	11.29
12	13	Target	Target Compound	Methionine	11.29
13	13	Target	Target Compound	Methionine	11.29
14	13	Target	Target Compound	Methionine	11.29
15	13	Target	Target Compound	Methionine	11.29
16	13	Target	Target Compound	Methionine	11.29
17	13	Target	Target Compound	Methionine	11.29
18	13	Target	Target Compound	Methionine	11.29
19	13	Target	Target Compound	Methionine	11.29
20	13	Target	Target Compound	Methionine	11.29
21	13	Target	Target Compound	Methionine	11.29
22	13	Target	Target Compound	Methionine	11.29
23	13	Target	Target Compound	Methionine	11.29
24	13	Target	Target Compound	Methionine	11.29
25	13	Target	Target Compound	Methionine	11.29
26	13	Target	Target Compound	Methionine	11.29
27	13	Target	Target Compound	Methionine	11.29
28	13	Target	Target Compound	Methionine	11.29
29	13	Target	Target Compound	Methionine	11.29
0	46	Target	Target Compound	Aspartic Acid	11.31
1	46	Target	Target Compound	Aspartic Acid	11.31
2	46	Target	Target Compound	Aspartic Acid	11.31
3	46	Target	Target Compound	Aspartic Acid	11.31
4	46	Target	Target Compound	Aspartic Acid	11.31
5	46	Target	Target Compound	Aspartic Acid	11.31
6	46	Target	Target Compound	Aspartic Acid	11.31
7	46	Target	Target Compound	Aspartic Acid	11.31
8	46	Target	Target Compound	Aspartic Acid	11.31
9	46	Target	Target Compound	Aspartic Acid	11.31
10	46	Target	Target Compound	Aspartic Acid	11.31
11	46	Target	Target Compound	Aspartic Acid	11.31
12	46	Target	Target Compound	Aspartic Acid	11.31
13	46	Target	Target Compound	Aspartic Acid	11.31
14	46	Target	Target Compound	Aspartic Acid	11.31
15	46	Target	Target Compound	Aspartic Acid	11.31
16	46	Target	Target Compound	Aspartic Acid	11.31
17	46	Target	Target Compound	Aspartic Acid	11.31
18	46	Target	Target Compound	Aspartic Acid	11.31
19	46	Target	Target Compound	Aspartic Acid	11.31
20	46	Target	Target Compound	Aspartic Acid	11.31
21	46	Target	Target Compound	Aspartic Acid	11.31
22	46	Target	Target Compound	Aspartic Acid	11.31
23	46	Target	Target Compound	Aspartic Acid	11.31
24	46	Target	Target Compound	Aspartic Acid	11.31
25	46	Target	Target Compound	Aspartic Acid	11.31
26	46	Target	Target Compound	Aspartic Acid	11.31
27	46	Target	Target Compound	Aspartic Acid	11.31
28	46	Target	Target Compound	Aspartic Acid	11.31
29	46	Target	Target Compound	Aspartic Acid	11.31
0	20	Target	Target Compound	Gaba	11.4
1	20	Target	Target Compound	Gaba	11.4
2	20	Target	Target Compound	Gaba	11.4
3	20	Target	Target Compound	Gaba	11.4
4	20	Target	Target Compound	Gaba	11.4
5	20	Target	Target Compound	Gaba	11.4
6	20	Target	Target Compound	Gaba	11.4
7	20	Target	Target Compound	Gaba	11.4
8	20	Target	Target Compound	Gaba	11.4
9	20	Target	Target Compound	Gaba	11.4
10	20	Target	Target Compound	Gaba	11.4
11	20	Target	Target Compound	Gaba	11.4
12	20	Target	Target Compound	Gaba	11.4
13	20	Target	Target Compound	Gaba	11.4
14	20	Target	Target Compound	Gaba	11.4
15	20	Target	Target Compound	Gaba	11.4
16	20	Target	Target Compound	Gaba	11.4
17	20	Target	Target Compound	Gaba	11.4
18	20	Target	Target Compound	Gaba	11.4
19	20	Target	Target Compound	Gaba	11.4
20	20	Target	Target Compound	Gaba	11.4
21	20	Target	Target Compound	Gaba	11.4
22	20	Target	Target Compound	Gaba	11.4
23	20	Target	Target Compound	Gaba	11.4
24	20	Target	Target Compound	Gaba	11.4
25	20	Target	Target Compound	Gaba	11.4
26	20	Target	Target Compound	Gaba	11.4
27	20	Target	Target Compound	Gaba	11.4
28	20	Target	Target Compound	Gaba	11.4
29	20	Target	Target Compound	Gaba	11.4
0	52	Target	Target Compound	Erythritol	11.43
1	52	Target	Target Compound	Erythritol	11.43
2	52	Target	Target Compound	Erythritol	11.43
3	52	Target	Target Compound	Erythritol	11.43
4	52	Target	Target Compound	Erythritol	11.43
5	52	Target	Target Compound	Erythritol	11.43
6	52	Target	Target Compound	Erythritol	11.43
7	52	Target	Target Compound	Erythritol	11.43
8	52	Target	Target Compound	Erythritol	11.43
9	52	Target	Target Compound	Erythritol	11.43
10	52	Target	Target Compound	Erythritol	11.43
11	52	Target	Target Compound	Erythritol	11.43
12	52	Target	Target Compound	Erythritol	11.43
13	52	Target	Target Compound	Erythritol	11.43
14	52	Target	Target Compound	Erythritol	11.43
15	52	Target	Target Compound	Erythritol	11.43
16	52	Target	Target Compound	Erythritol	11.43
17	52	Target	Target Compound	Erythritol	11.43
18	52	Target	Target Compound	Erythritol	11.43
19	52	Target	Target Compound	Erythritol	11.43
20	52	Target	Target Compound	Erythritol	11.43
21	52	Target	Target Compound	Erythritol	11.43
22	52	Target	Target Compound	Erythritol	11.43
23	52	Target	Target Compound	Erythritol	11.43
24	52	Target	Target Compound	Erythritol	11.43
25	52	Target	Target Compound	Erythritol	11.43
26	52	Target	Target Compound	Erythritol	11.43
27	52	Target	Target Compound	Erythritol	11.43
28	52	Target	Target Compound	Erythritol	11.43
29	52	Target	Target Compound	Erythritol	11.43
0	23	Target	Target Compound	Cysteine	11.66
1	23	Target	Target Compound	Cysteine	11.66
2	23	Target	Target Compound	Cysteine	11.66
3	23	Target	Target Compound	Cysteine	11.66
4	23	Target	Target Compound	Cysteine	11.66
5	23	Target	Target Compound	Cysteine	11.66
6	23	Target	Target Compound	Cysteine	11.66
7	23	Target	Target Compound	Cysteine	11.66
8	23	Target	Target Compound	Cysteine	11.66
9	23	Target	Target Compound	Cysteine	11.66
10	23	Target	Target Compound	Cysteine	11.66
11	23	Target	Target Compound	Cysteine	11.66
12	23	Target	Target Compound	Cysteine	11.66
13	23	Target	Target Compound	Cysteine	11.66
14	23	Target	Target Compound	Cysteine	11.66
15	23	Target	Target Compound	Cysteine	11.66
16	23	Target	Target Compound	Cysteine	11.66
17	23	Target	Target Compound	Cysteine	11.66
18	23	Target	Target Compound	Cysteine	11.66
19	23	Target	Target Compound	Cysteine	11.66
20	23	Target	Target Compound	Cysteine	11.66
21	23	Target	Target Compound	Cysteine	11.66
22	23	Target	Target Compound	Cysteine	11.66
23	23	Target	Target Compound	Cysteine	11.66
24	23	Target	Target Compound	Cysteine	11.66
25	23	Target	Target Compound	Cysteine	11.66
26	23	Target	Target Compound	Cysteine	11.66
27	23	Target	Target Compound	Cysteine	11.66
28	23	Target	Target Compound	Cysteine	11.66
29	23	Target	Target Compound	Cysteine	11.66
0	36	Target	Target Compound	Hydroxyglutarate	11.82
1	36	Target	Target Compound	Hydroxyglutarate	11.82
2	36	Target	Target Compound	Hydroxyglutarate	11.82
3	36	Target	Target Compound	Hydroxyglutarate	11.82
4	36	Target	Target Compound	Hydroxyglutarate	11.82
5	36	Target	Target Compound	Hydroxyglutarate	11.82
6	36	Target	Target Compound	Hydroxyglutarate	11.82
7	36	Target	Target Compound	Hydroxyglutarate	11.82
8	36	Target	Target Compound	Hydroxyglutarate	11.82
9	36	Target	Target Compound	Hydroxyglutarate	11.82
10	36	Target	Target Compound	Hydroxyglutarate	11.82
11	36	Target	Target Compound	Hydroxyglutarate	11.82
12	36	Target	Target Compound	Hydroxyglutarate	11.82
13	36	Target	Target Compound	Hydroxyglutarate	11.82
14	36	Target	Target Compound	Hydroxyglutarate	11.82
15	36	Target	Target Compound	Hydroxyglutarate	11.82
16	36	Target	Target Compound	Hydroxyglutarate	11.82
17	36	Target	Target Compound	Hydroxyglutarate	11.82
18	36	Target	Target Compound	Hydroxyglutarate	11.82
19	36	Target	Target Compound	Hydroxyglutarate	11.82
20	36	Target	Target Compound	Hydroxyglutarate	11.82
21	36	Target	Target Compound	Hydroxyglutarate	11.82
22	36	Target	Target Compound	Hydroxyglutarate	11.82
23	36	Target	Target Compound	Hydroxyglutarate	11.82
24	36	Target	Target Compound	Hydroxyglutarate	11.82
25	36	Target	Target Compound	Hydroxyglutarate	11.82
26	36	Target	Target Compound	Hydroxyglutarate	11.82
27	36	Target	Target Compound	Hydroxyglutarate	11.82
28	36	Target	Target Compound	Hydroxyglutarate	11.82
29	36	Target	Target Compound	Hydroxyglutarate	11.82
0	26	Target	Target Compound	a Ketoglutarate	11.83
1	26	Target	Target Compound	a Ketoglutarate	11.83
2	26	Target	Target Compound	a Ketoglutarate	11.83
3	26	Target	Target Compound	a Ketoglutarate	11.83
4	26	Target	Target Compound	a Ketoglutarate	11.83
5	26	Target	Target Compound	a Ketoglutarate	11.83
6	26	Target	Target Compound	a Ketoglutarate	11.83
7	26	Target	Target Compound	a Ketoglutarate	11.83
8	26	Target	Target Compound	a Ketoglutarate	11.83
9	26	Target	Target Compound	a Ketoglutarate	11.83
10	26	Target	Target Compound	a Ketoglutarate	11.83
11	26	Target	Target Compound	a Ketoglutarate	11.83
12	26	Target	Target Compound	a Ketoglutarate	11.83
13	26	Target	Target Compound	a Ketoglutarate	11.83
14	26	Target	Target Compound	a Ketoglutarate	11.83
15	26	Target	Target Compound	a Ketoglutarate	11.83
16	26	Target	Target Compound	a Ketoglutarate	11.83
17	26	Target	Target Compound	a Ketoglutarate	11.83
18	26	Target	Target Compound	a Ketoglutarate	11.83
19	26	Target	Target Compound	a Ketoglutarate	11.83
20	26	Target	Target Compound	a Ketoglutarate	11.83
21	26	Target	Target Compound	a Ketoglutarate	11.83
22	26	Target	Target Compound	a Ketoglutarate	11.83
23	26	Target	Target Compound	a Ketoglutarate	11.83
24	26	Target	Target Compound	a Ketoglutarate	11.83
25	26	Target	Target Compound	a Ketoglutarate	11.83
26	26	Target	Target Compound	a Ketoglutarate	11.83
27	26	Target	Target Compound	a Ketoglutarate	11.83
28	26	Target	Target Compound	a Ketoglutarate	11.83
29	26	Target	Target Compound	a Ketoglutarate	11.83
0	9	Target	Target Compound	Glutamic Acid	12.23
1	9	Target	Target Compound	Glutamic Acid	12.23
2	9	Target	Target Compound	Glutamic Acid	12.23
3	9	Target	Target Compound	Glutamic Acid	12.23
4	9	Target	Target Compound	Glutamic Acid	12.23
5	9	Target	Target Compound	Glutamic Acid	12.23
6	9	Target	Target Compound	Glutamic Acid	12.23
7	9	Target	Target Compound	Glutamic Acid	12.23
8	9	Target	Target Compound	Glutamic Acid	12.23
9	9	Target	Target Compound	Glutamic Acid	12.23
10	9	Target	Target Compound	Glutamic Acid	12.23
11	9	Target	Target Compound	Glutamic Acid	12.23
12	9	Target	Target Compound	Glutamic Acid	12.23
13	9	Target	Target Compound	Glutamic Acid	12.23
14	9	Target	Target Compound	Glutamic Acid	12.23
15	9	Target	Target Compound	Glutamic Acid	12.23
16	9	Target	Target Compound	Glutamic Acid	12.23
17	9	Target	Target Compound	Glutamic Acid	12.23
18	9	Target	Target Compound	Glutamic Acid	12.23
19	9	Target	Target Compound	Glutamic Acid	12.23
20	9	Target	Target Compound	Glutamic Acid	12.23
21	9	Target	Target Compound	Glutamic Acid	12.23
22	9	Target	Target Compound	Glutamic Acid	12.23
23	9	Target	Target Compound	Glutamic Acid	12.23
24	9	Target	Target Compound	Glutamic Acid	12.23
25	9	Target	Target Compound	Glutamic Acid	12.23
26	9	Target	Target Compound	Glutamic Acid	12.23
27	9	Target	Target Compound	Glutamic Acid	12.23
28	9	Target	Target Compound	Glutamic Acid	12.23
29	9	Target	Target Compound	Glutamic Acid	12.23
0	43	Target	Target Compound	Phenylalanine	12.34
1	43	Target	Target Compound	Phenylalanine	12.34
2	43	Target	Target Compound	Phenylalanine	12.34
3	43	Target	Target Compound	Phenylalanine	12.34
4	43	Target	Target Compound	Phenylalanine	12.34
5	43	Target	Target Compound	Phenylalanine	12.34
6	43	Target	Target Compound	Phenylalanine	12.34
7	43	Target	Target Compound	Phenylalanine	12.34
8	43	Target	Target Compound	Phenylalanine	12.34
9	43	Target	Target Compound	Phenylalanine	12.34
10	43	Target	Target Compound	Phenylalanine	12.34
11	43	Target	Target Compound	Phenylalanine	12.34
12	43	Target	Target Compound	Phenylalanine	12.34
13	43	Target	Target Compound	Phenylalanine	12.34
14	43	Target	Target Compound	Phenylalanine	12.34
15	43	Target	Target Compound	Phenylalanine	12.34
16	43	Target	Target Compound	Phenylalanine	12.34
17	43	Target	Target Compound	Phenylalanine	12.34
18	43	Target	Target Compound	Phenylalanine	12.34
19	43	Target	Target Compound	Phenylalanine	12.34
20	43	Target	Target Compound	Phenylalanine	12.34
21	43	Target	Target Compound	Phenylalanine	12.34
22	43	Target	Target Compound	Phenylalanine	12.34
23	43	Target	Target Compound	Phenylalanine	12.34
24	43	Target	Target Compound	Phenylalanine	12.34
25	43	Target	Target Compound	Phenylalanine	12.34
26	43	Target	Target Compound	Phenylalanine	12.34
27	43	Target	Target Compound	Phenylalanine	12.34
28	43	Target	Target Compound	Phenylalanine	12.34
29	43	Target	Target Compound	Phenylalanine	12.34
0	40	Target	Target Compound	Xylose	12.7
1	40	Target	Target Compound	Xylose	12.7
2	40	Target	Target Compound	Xylose	12.7
3	40	Target	Target Compound	Xylose	12.7
4	40	Target	Target Compound	Xylose	12.7
5	40	Target	Target Compound	Xylose	12.7
6	40	Target	Target Compound	Xylose	12.7
7	40	Target	Target Compound	Xylose	12.7
8	40	Target	Target Compound	Xylose	12.7
9	40	Target	Target Compound	Xylose	12.7
10	40	Target	Target Compound	Xylose	12.7
11	40	Target	Target Compound	Xylose	12.7
12	40	Target	Target Compound	Xylose	12.7
13	40	Target	Target Compound	Xylose	12.7
14	40	Target	Target Compound	Xylose	12.7
15	40	Target	Target Compound	Xylose	12.7
16	40	Target	Target Compound	Xylose	12.7
17	40	Target	Target Compound	Xylose	12.7
18	40	Target	Target Compound	Xylose	12.7
19	40	Target	Target Compound	Xylose	12.7
20	40	Target	Target Compound	Xylose	12.7
21	40	Target	Target Compound	Xylose	12.7
22	40	Target	Target Compound	Xylose	12.7
23	40	Target	Target Compound	Xylose	12.7
24	40	Target	Target Compound	Xylose	12.7
25	40	Target	Target Compound	Xylose	12.7
26	40	Target	Target Compound	Xylose	12.7
27	40	Target	Target Compound	Xylose	12.7
28	40	Target	Target Compound	Xylose	12.7
29	40	Target	Target Compound	Xylose	12.7
0	3	Target	Target Compound	Asparagine	12.73
1	3	Target	Target Compound	Asparagine	12.73
2	3	Target	Target Compound	Asparagine	12.73
3	3	Target	Target Compound	Asparagine	12.73
4	3	Target	Target Compound	Asparagine	12.73
5	3	Target	Target Compound	Asparagine	12.73
6	3	Target	Target Compound	Asparagine	12.73
7	3	Target	Target Compound	Asparagine	12.73
8	3	Target	Target Compound	Asparagine	12.73
9	3	Target	Target Compound	Asparagine	12.73
10	3	Target	Target Compound	Asparagine	12.73
11	3	Target	Target Compound	Asparagine	12.73
12	3	Target	Target Compound	Asparagine	12.73
13	3	Target	Target Compound	Asparagine	12.73
14	3	Target	Target Compound	Asparagine	12.73
15	3	Target	Target Compound	Asparagine	12.73
16	3	Target	Target Compound	Asparagine	12.73
17	3	Target	Target Compound	Asparagine	12.73
18	3	Target	Target Compound	Asparagine	12.73
19	3	Target	Target Compound	Asparagine	12.73
20	3	Target	Target Compound	Asparagine	12.73
21	3	Target	Target Compound	Asparagine	12.73
22	3	Target	Target Compound	Asparagine	12.73
23	3	Target	Target Compound	Asparagine	12.73
24	3	Target	Target Compound	Asparagine	12.73
25	3	Target	Target Compound	Asparagine	12.73
26	3	Target	Target Compound	Asparagine	12.73
27	3	Target	Target Compound	Asparagine	12.73
28	3	Target	Target Compound	Asparagine	12.73
29	3	Target	Target Compound	Asparagine	12.73
0	50	Target	Target Compound	Rhamnose	13.27
1	50	Target	Target Compound	Rhamnose	13.27
2	50	Target	Target Compound	Rhamnose	13.27
3	50	Target	Target Compound	Rhamnose	13.27
4	50	Target	Target Compound	Rhamnose	13.27
5	50	Target	Target Compound	Rhamnose	13.27
6	50	Target	Target Compound	Rhamnose	13.27
7	50	Target	Target Compound	Rhamnose	13.27
8	50	Target	Target Compound	Rhamnose	13.27
9	50	Target	Target Compound	Rhamnose	13.27
10	50	Target	Target Compound	Rhamnose	13.27
11	50	Target	Target Compound	Rhamnose	13.27
12	50	Target	Target Compound	Rhamnose	13.27
13	50	Target	Target Compound	Rhamnose	13.27
14	50	Target	Target Compound	Rhamnose	13.27
15	50	Target	Target Compound	Rhamnose	13.27
16	50	Target	Target Compound	Rhamnose	13.27
17	50	Target	Target Compound	Rhamnose	13.27
18	50	Target	Target Compound	Rhamnose	13.27
19	50	Target	Target Compound	Rhamnose	13.27
20	50	Target	Target Compound	Rhamnose	13.27
21	50	Target	Target Compound	Rhamnose	13.27
22	50	Target	Target Compound	Rhamnose	13.27
23	50	Target	Target Compound	Rhamnose	13.27
24	50	Target	Target Compound	Rhamnose	13.27
25	50	Target	Target Compound	Rhamnose	13.27
26	50	Target	Target Compound	Rhamnose	13.27
27	50	Target	Target Compound	Rhamnose	13.27
28	50	Target	Target Compound	Rhamnose	13.27
29	50	Target	Target Compound	Rhamnose	13.27
0	19	Target	Target Compound	Ribitol	13.33
1	19	Target	Target Compound	Ribitol	13.33
2	19	Target	Target Compound	Ribitol	13.33
3	19	Target	Target Compound	Ribitol	13.33
4	19	Target	Target Compound	Ribitol	13.33
5	19	Target	Target Compound	Ribitol	13.33
6	19	Target	Target Compound	Ribitol	13.33
7	19	Target	Target Compound	Ribitol	13.33
8	19	Target	Target Compound	Ribitol	13.33
9	19	Target	Target Compound	Ribitol	13.33
10	19	Target	Target Compound	Ribitol	13.33
11	19	Target	Target Compound	Ribitol	13.33
12	19	Target	Target Compound	Ribitol	13.33
13	19	Target	Target Compound	Ribitol	13.33
14	19	Target	Target Compound	Ribitol	13.33
15	19	Target	Target Compound	Ribitol	13.33
16	19	Target	Target Compound	Ribitol	13.33
17	19	Target	Target Compound	Ribitol	13.33
18	19	Target	Target Compound	Ribitol	13.33
19	19	Target	Target Compound	Ribitol	13.33
20	19	Target	Target Compound	Ribitol	13.33
21	19	Target	Target Compound	Ribitol	13.33
22	19	Target	Target Compound	Ribitol	13.33
23	19	Target	Target Compound	Ribitol	13.33
24	19	Target	Target Compound	Ribitol	13.33
25	19	Target	Target Compound	Ribitol	13.33
26	19	Target	Target Compound	Ribitol	13.33
27	19	Target	Target Compound	Ribitol	13.33
28	19	Target	Target Compound	Ribitol	13.33
29	19	Target	Target Compound	Ribitol	13.33
0	16	Target	Target Compound	Putrescine	13.34
1	16	Target	Target Compound	Putrescine	13.34
2	16	Target	Target Compound	Putrescine	13.34
3	16	Target	Target Compound	Putrescine	13.34
4	16	Target	Target Compound	Putrescine	13.34
5	16	Target	Target Compound	Putrescine	13.34
6	16	Target	Target Compound	Putrescine	13.34
7	16	Target	Target Compound	Putrescine	13.34
8	16	Target	Target Compound	Putrescine	13.34
9	16	Target	Target Compound	Putrescine	13.34
10	16	Target	Target Compound	Putrescine	13.34
11	16	Target	Target Compound	Putrescine	13.34
12	16	Target	Target Compound	Putrescine	13.34
13	16	Target	Target Compound	Putrescine	13.34
14	16	Target	Target Compound	Putrescine	13.34
15	16	Target	Target Compound	Putrescine	13.34
16	16	Target	Target Compound	Putrescine	13.34
17	16	Target	Target Compound	Putrescine	13.34
18	16	Target	Target Compound	Putrescine	13.34
19	16	Target	Target Compound	Putrescine	13.34
20	16	Target	Target Compound	Putrescine	13.34
21	16	Target	Target Compound	Putrescine	13.34
22	16	Target	Target Compound	Putrescine	13.34
23	16	Target	Target Compound	Putrescine	13.34
24	16	Target	Target Compound	Putrescine	13.34
25	16	Target	Target Compound	Putrescine	13.34
26	16	Target	Target Compound	Putrescine	13.34
27	16	Target	Target Compound	Putrescine	13.34
28	16	Target	Target Compound	Putrescine	13.34
29	16	Target	Target Compound	Putrescine	13.34
0	51	Target	Target Compound	3PGA	13.94
1	51	Target	Target Compound	3PGA	13.94
2	51	Target	Target Compound	3PGA	13.94
3	51	Target	Target Compound	3PGA	13.94
4	51	Target	Target Compound	3PGA	13.94
5	51	Target	Target Compound	3PGA	13.94
6	51	Target	Target Compound	3PGA	13.94
7	51	Target	Target Compound	3PGA	13.94
8	51	Target	Target Compound	3PGA	13.94
9	51	Target	Target Compound	3PGA	13.94
10	51	Target	Target Compound	3PGA	13.94
11	51	Target	Target Compound	3PGA	13.94
12	51	Target	Target Compound	3PGA	13.94
13	51	Target	Target Compound	3PGA	13.94
14	51	Target	Target Compound	3PGA	13.94
15	51	Target	Target Compound	3PGA	13.94
16	51	Target	Target Compound	3PGA	13.94
17	51	Target	Target Compound	3PGA	13.94
18	51	Target	Target Compound	3PGA	13.94
19	51	Target	Target Compound	3PGA	13.94
20	51	Target	Target Compound	3PGA	13.94
21	51	Target	Target Compound	3PGA	13.94
22	51	Target	Target Compound	3PGA	13.94
23	51	Target	Target Compound	3PGA	13.94
24	51	Target	Target Compound	3PGA	13.94
25	51	Target	Target Compound	3PGA	13.94
26	51	Target	Target Compound	3PGA	13.94
27	51	Target	Target Compound	3PGA	13.94
28	51	Target	Target Compound	3PGA	13.94
29	51	Target	Target Compound	3PGA	13.94
0	30	Target	Target Compound	Shikimate	13.96
1	30	Target	Target Compound	Shikimate	13.96
2	30	Target	Target Compound	Shikimate	13.96
3	30	Target	Target Compound	Shikimate	13.96
4	30	Target	Target Compound	Shikimate	13.96
5	30	Target	Target Compound	Shikimate	13.96
6	30	Target	Target Compound	Shikimate	13.96
7	30	Target	Target Compound	Shikimate	13.96
8	30	Target	Target Compound	Shikimate	13.96
9	30	Target	Target Compound	Shikimate	13.96
10	30	Target	Target Compound	Shikimate	13.96
11	30	Target	Target Compound	Shikimate	13.96
12	30	Target	Target Compound	Shikimate	13.96
13	30	Target	Target Compound	Shikimate	13.96
14	30	Target	Target Compound	Shikimate	13.96
15	30	Target	Target Compound	Shikimate	13.96
16	30	Target	Target Compound	Shikimate	13.96
17	30	Target	Target Compound	Shikimate	13.96
18	30	Target	Target Compound	Shikimate	13.96
19	30	Target	Target Compound	Shikimate	13.96
20	30	Target	Target Compound	Shikimate	13.96
21	30	Target	Target Compound	Shikimate	13.96
22	30	Target	Target Compound	Shikimate	13.96
23	30	Target	Target Compound	Shikimate	13.96
24	30	Target	Target Compound	Shikimate	13.96
25	30	Target	Target Compound	Shikimate	13.96
26	30	Target	Target Compound	Shikimate	13.96
27	30	Target	Target Compound	Shikimate	13.96
28	30	Target	Target Compound	Shikimate	13.96
29	30	Target	Target Compound	Shikimate	13.96
0	24	Target	Target Compound	Ornithine	14.03
1	24	Target	Target Compound	Ornithine	14.03
2	24	Target	Target Compound	Ornithine	14.03
3	24	Target	Target Compound	Ornithine	14.03
4	24	Target	Target Compound	Ornithine	14.03
5	24	Target	Target Compound	Ornithine	14.03
6	24	Target	Target Compound	Ornithine	14.03
7	24	Target	Target Compound	Ornithine	14.03
8	24	Target	Target Compound	Ornithine	14.03
9	24	Target	Target Compound	Ornithine	14.03
10	24	Target	Target Compound	Ornithine	14.03
11	24	Target	Target Compound	Ornithine	14.03
12	24	Target	Target Compound	Ornithine	14.03
13	24	Target	Target Compound	Ornithine	14.03
14	24	Target	Target Compound	Ornithine	14.03
15	24	Target	Target Compound	Ornithine	14.03
16	24	Target	Target Compound	Ornithine	14.03
17	24	Target	Target Compound	Ornithine	14.03
18	24	Target	Target Compound	Ornithine	14.03
19	24	Target	Target Compound	Ornithine	14.03
20	24	Target	Target Compound	Ornithine	14.03
21	24	Target	Target Compound	Ornithine	14.03
22	24	Target	Target Compound	Ornithine	14.03
23	24	Target	Target Compound	Ornithine	14.03
24	24	Target	Target Compound	Ornithine	14.03
25	24	Target	Target Compound	Ornithine	14.03
26	24	Target	Target Compound	Ornithine	14.03
27	24	Target	Target Compound	Ornithine	14.03
28	24	Target	Target Compound	Ornithine	14.03
29	24	Target	Target Compound	Ornithine	14.03
0	5	Target	Target Compound	Citric Acid	14.09
1	5	Target	Target Compound	Citric Acid	14.09
2	5	Target	Target Compound	Citric Acid	14.09
3	5	Target	Target Compound	Citric Acid	14.09
4	5	Target	Target Compound	Citric Acid	14.09
5	5	Target	Target Compound	Citric Acid	14.09
6	5	Target	Target Compound	Citric Acid	14.09
7	5	Target	Target Compound	Citric Acid	14.09
8	5	Target	Target Compound	Citric Acid	14.09
9	5	Target	Target Compound	Citric Acid	14.09
10	5	Target	Target Compound	Citric Acid	14.09
11	5	Target	Target Compound	Citric Acid	14.09
12	5	Target	Target Compound	Citric Acid	14.09
13	5	Target	Target Compound	Citric Acid	14.09
14	5	Target	Target Compound	Citric Acid	14.09
15	5	Target	Target Compound	Citric Acid	14.09
16	5	Target	Target Compound	Citric Acid	14.09
17	5	Target	Target Compound	Citric Acid	14.09
18	5	Target	Target Compound	Citric Acid	14.09
19	5	Target	Target Compound	Citric Acid	14.09
20	5	Target	Target Compound	Citric Acid	14.09
21	5	Target	Target Compound	Citric Acid	14.09
22	5	Target	Target Compound	Citric Acid	14.09
23	5	Target	Target Compound	Citric Acid	14.09
24	5	Target	Target Compound	Citric Acid	14.09
25	5	Target	Target Compound	Citric Acid	14.09
26	5	Target	Target Compound	Citric Acid	14.09
27	5	Target	Target Compound	Citric Acid	14.09
28	5	Target	Target Compound	Citric Acid	14.09
29	5	Target	Target Compound	Citric Acid	14.09
0	39	Target	Target Compound	Quinic Acid	14.5
1	39	Target	Target Compound	Quinic Acid	14.5
2	39	Target	Target Compound	Quinic Acid	14.5
3	39	Target	Target Compound	Quinic Acid	14.5
4	39	Target	Target Compound	Quinic Acid	14.5
5	39	Target	Target Compound	Quinic Acid	14.5
6	39	Target	Target Compound	Quinic Acid	14.5
7	39	Target	Target Compound	Quinic Acid	14.5
8	39	Target	Target Compound	Quinic Acid	14.5
9	39	Target	Target Compound	Quinic Acid	14.5
10	39	Target	Target Compound	Quinic Acid	14.5
11	39	Target	Target Compound	Quinic Acid	14.5
12	39	Target	Target Compound	Quinic Acid	14.5
13	39	Target	Target Compound	Quinic Acid	14.5
14	39	Target	Target Compound	Quinic Acid	14.5
15	39	Target	Target Compound	Quinic Acid	14.5
16	39	Target	Target Compound	Quinic Acid	14.5
17	39	Target	Target Compound	Quinic Acid	14.5
18	39	Target	Target Compound	Quinic Acid	14.5
19	39	Target	Target Compound	Quinic Acid	14.5
20	39	Target	Target Compound	Quinic Acid	14.5
21	39	Target	Target Compound	Quinic Acid	14.5
22	39	Target	Target Compound	Quinic Acid	14.5
23	39	Target	Target Compound	Quinic Acid	14.5
24	39	Target	Target Compound	Quinic Acid	14.5
25	39	Target	Target Compound	Quinic Acid	14.5
26	39	Target	Target Compound	Quinic Acid	14.5
27	39	Target	Target Compound	Quinic Acid	14.5
28	39	Target	Target Compound	Quinic Acid	14.5
29	39	Target	Target Compound	Quinic Acid	14.5
0	33	Target	Target Compound	Tyrosine	14.58
1	33	Target	Target Compound	Tyrosine	14.58
2	33	Target	Target Compound	Tyrosine	14.58
3	33	Target	Target Compound	Tyrosine	14.58
4	33	Target	Target Compound	Tyrosine	14.58
5	33	Target	Target Compound	Tyrosine	14.58
6	33	Target	Target Compound	Tyrosine	14.58
7	33	Target	Target Compound	Tyrosine	14.58
8	33	Target	Target Compound	Tyrosine	14.58
9	33	Target	Target Compound	Tyrosine	14.58
10	33	Target	Target Compound	Tyrosine	14.58
11	33	Target	Target Compound	Tyrosine	14.58
12	33	Target	Target Compound	Tyrosine	14.58
13	33	Target	Target Compound	Tyrosine	14.58
14	33	Target	Target Compound	Tyrosine	14.58
15	33	Target	Target Compound	Tyrosine	14.58
16	33	Target	Target Compound	Tyrosine	14.58
17	33	Target	Target Compound	Tyrosine	14.58
18	33	Target	Target Compound	Tyrosine	14.58
19	33	Target	Target Compound	Tyrosine	14.58
20	33	Target	Target Compound	Tyrosine	14.58
21	33	Target	Target Compound	Tyrosine	14.58
22	33	Target	Target Compound	Tyrosine	14.58
23	33	Target	Target Compound	Tyrosine	14.58
24	33	Target	Target Compound	Tyrosine	14.58
25	33	Target	Target Compound	Tyrosine	14.58
26	33	Target	Target Compound	Tyrosine	14.58
27	33	Target	Target Compound	Tyrosine	14.58
28	33	Target	Target Compound	Tyrosine	14.58
29	33	Target	Target Compound	Tyrosine	14.58
0	14	Target	Target Compound	Fructose	14.61
1	14	Target	Target Compound	Fructose	14.61
2	14	Target	Target Compound	Fructose	14.61
3	14	Target	Target Compound	Fructose	14.61
4	14	Target	Target Compound	Fructose	14.61
5	14	Target	Target Compound	Fructose	14.61
6	14	Target	Target Compound	Fructose	14.61
7	14	Target	Target Compound	Fructose	14.61
8	14	Target	Target Compound	Fructose	14.61
9	14	Target	Target Compound	Fructose	14.61
10	14	Target	Target Compound	Fructose	14.61
11	14	Target	Target Compound	Fructose	14.61
12	14	Target	Target Compound	Fructose	14.61
13	14	Target	Target Compound	Fructose	14.61
14	14	Target	Target Compound	Fructose	14.61
15	14	Target	Target Compound	Fructose	14.61
16	14	Target	Target Compound	Fructose	14.61
17	14	Target	Target Compound	Fructose	14.61
18	14	Target	Target Compound	Fructose	14.61
19	14	Target	Target Compound	Fructose	14.61
20	14	Target	Target Compound	Fructose	14.61
21	14	Target	Target Compound	Fructose	14.61
22	14	Target	Target Compound	Fructose	14.61
23	14	Target	Target Compound	Fructose	14.61
24	14	Target	Target Compound	Fructose	14.61
25	14	Target	Target Compound	Fructose	14.61
26	14	Target	Target Compound	Fructose	14.61
27	14	Target	Target Compound	Fructose	14.61
28	14	Target	Target Compound	Fructose	14.61
29	14	Target	Target Compound	Fructose	14.61
0	25	Target	Target Compound	Mannose	14.72
1	25	Target	Target Compound	Mannose	14.72
2	25	Target	Target Compound	Mannose	14.72
3	25	Target	Target Compound	Mannose	14.72
4	25	Target	Target Compound	Mannose	14.72
5	25	Target	Target Compound	Mannose	14.72
6	25	Target	Target Compound	Mannose	14.72
7	25	Target	Target Compound	Mannose	14.72
8	25	Target	Target Compound	Mannose	14.72
9	25	Target	Target Compound	Mannose	14.72
10	25	Target	Target Compound	Mannose	14.72
11	25	Target	Target Compound	Mannose	14.72
12	25	Target	Target Compound	Mannose	14.72
13	25	Target	Target Compound	Mannose	14.72
14	25	Target	Target Compound	Mannose	14.72
15	25	Target	Target Compound	Mannose	14.72
16	25	Target	Target Compound	Mannose	14.72
17	25	Target	Target Compound	Mannose	14.72
18	25	Target	Target Compound	Mannose	14.72
19	25	Target	Target Compound	Mannose	14.72
20	25	Target	Target Compound	Mannose	14.72
21	25	Target	Target Compound	Mannose	14.72
22	25	Target	Target Compound	Mannose	14.72
23	25	Target	Target Compound	Mannose	14.72
24	25	Target	Target Compound	Mannose	14.72
25	25	Target	Target Compound	Mannose	14.72
26	25	Target	Target Compound	Mannose	14.72
27	25	Target	Target Compound	Mannose	14.72
28	25	Target	Target Compound	Mannose	14.72
29	25	Target	Target Compound	Mannose	14.72
0	4	Target	Target Compound	Glucose	14.83
1	4	Target	Target Compound	Glucose	14.83
2	4	Target	Target Compound	Glucose	14.83
3	4	Target	Target Compound	Glucose	14.83
4	4	Target	Target Compound	Glucose	14.83
5	4	Target	Target Compound	Glucose	14.83
6	4	Target	Target Compound	Glucose	14.83
7	4	Target	Target Compound	Glucose	14.83
8	4	Target	Target Compound	Glucose	14.83
9	4	Target	Target Compound	Glucose	14.83
10	4	Target	Target Compound	Glucose	14.83
11	4	Target	Target Compound	Glucose	14.83
12	4	Target	Target Compound	Glucose	14.83
13	4	Target	Target Compound	Glucose	14.83
14	4	Target	Target Compound	Glucose	14.83
15	4	Target	Target Compound	Glucose	14.83
16	4	Target	Target Compound	Glucose	14.83
17	4	Target	Target Compound	Glucose	14.83
18	4	Target	Target Compound	Glucose	14.83
19	4	Target	Target Compound	Glucose	14.83
20	4	Target	Target Compound	Glucose	14.83
21	4	Target	Target Compound	Glucose	14.83
22	4	Target	Target Compound	Glucose	14.83
23	4	Target	Target Compound	Glucose	14.83
24	4	Target	Target Compound	Glucose	14.83
25	4	Target	Target Compound	Glucose	14.83
26	4	Target	Target Compound	Glucose	14.83
27	4	Target	Target Compound	Glucose	14.83
28	4	Target	Target Compound	Glucose	14.83
29	4	Target	Target Compound	Glucose	14.83
0	34	Target	Target Compound	Lysine	14.86
1	34	Target	Target Compound	Lysine	14.86
2	34	Target	Target Compound	Lysine	14.86
3	34	Target	Target Compound	Lysine	14.86
4	34	Target	Target Compound	Lysine	14.86
5	34	Target	Target Compound	Lysine	14.86
6	34	Target	Target Compound	Lysine	14.86
7	34	Target	Target Compound	Lysine	14.86
8	34	Target	Target Compound	Lysine	14.86
9	34	Target	Target Compound	Lysine	14.86
10	34	Target	Target Compound	Lysine	14.86
11	34	Target	Target Compound	Lysine	14.86
12	34	Target	Target Compound	Lysine	14.86
13	34	Target	Target Compound	Lysine	14.86
14	34	Target	Target Compound	Lysine	14.86
15	34	Target	Target Compound	Lysine	14.86
16	34	Target	Target Compound	Lysine	14.86
17	34	Target	Target Compound	Lysine	14.86
18	34	Target	Target Compound	Lysine	14.86
19	34	Target	Target Compound	Lysine	14.86
20	34	Target	Target Compound	Lysine	14.86
21	34	Target	Target Compound	Lysine	14.86
22	34	Target	Target Compound	Lysine	14.86
23	34	Target	Target Compound	Lysine	14.86
24	34	Target	Target Compound	Lysine	14.86
25	34	Target	Target Compound	Lysine	14.86
26	34	Target	Target Compound	Lysine	14.86
27	34	Target	Target Compound	Lysine	14.86
28	34	Target	Target Compound	Lysine	14.86
29	34	Target	Target Compound	Lysine	14.86
0	45	Target	Target Compound	Mannitol	15.09
1	45	Target	Target Compound	Mannitol	15.09
2	45	Target	Target Compound	Mannitol	15.09
3	45	Target	Target Compound	Mannitol	15.09
4	45	Target	Target Compound	Mannitol	15.09
5	45	Target	Target Compound	Mannitol	15.09
6	45	Target	Target Compound	Mannitol	15.09
7	45	Target	Target Compound	Mannitol	15.09
8	45	Target	Target Compound	Mannitol	15.09
9	45	Target	Target Compound	Mannitol	15.09
10	45	Target	Target Compound	Mannitol	15.09
11	45	Target	Target Compound	Mannitol	15.09
12	45	Target	Target Compound	Mannitol	15.09
13	45	Target	Target Compound	Mannitol	15.09
14	45	Target	Target Compound	Mannitol	15.09
15	45	Target	Target Compound	Mannitol	15.09
16	45	Target	Target Compound	Mannitol	15.09
17	45	Target	Target Compound	Mannitol	15.09
18	45	Target	Target Compound	Mannitol	15.09
19	45	Target	Target Compound	Mannitol	15.09
20	45	Target	Target Compound	Mannitol	15.09
21	45	Target	Target Compound	Mannitol	15.09
22	45	Target	Target Compound	Mannitol	15.09
23	45	Target	Target Compound	Mannitol	15.09
24	45	Target	Target Compound	Mannitol	15.09
25	45	Target	Target Compound	Mannitol	15.09
26	45	Target	Target Compound	Mannitol	15.09
27	45	Target	Target Compound	Mannitol	15.09
28	45	Target	Target Compound	Mannitol	15.09
29	45	Target	Target Compound	Mannitol	15.09
0	35	Target	Target Compound	Sorbitol	15.16
1	35	Target	Target Compound	Sorbitol	15.16
2	35	Target	Target Compound	Sorbitol	15.16
3	35	Target	Target Compound	Sorbitol	15.16
4	35	Target	Target Compound	Sorbitol	15.16
5	35	Target	Target Compound	Sorbitol	15.16
6	35	Target	Target Compound	Sorbitol	15.16
7	35	Target	Target Compound	Sorbitol	15.16
8	35	Target	Target Compound	Sorbitol	15.16
9	35	Target	Target Compound	Sorbitol	15.16
10	35	Target	Target Compound	Sorbitol	15.16
11	35	Target	Target Compound	Sorbitol	15.16
12	35	Target	Target Compound	Sorbitol	15.16
13	35	Target	Target Compound	Sorbitol	15.16
14	35	Target	Target Compound	Sorbitol	15.16
15	35	Target	Target Compound	Sorbitol	15.16
16	35	Target	Target Compound	Sorbitol	15.16
17	35	Target	Target Compound	Sorbitol	15.16
18	35	Target	Target Compound	Sorbitol	15.16
19	35	Target	Target Compound	Sorbitol	15.16
20	35	Target	Target Compound	Sorbitol	15.16
21	35	Target	Target Compound	Sorbitol	15.16
22	35	Target	Target Compound	Sorbitol	15.16
23	35	Target	Target Compound	Sorbitol	15.16
24	35	Target	Target Compound	Sorbitol	15.16
25	35	Target	Target Compound	Sorbitol	15.16
26	35	Target	Target Compound	Sorbitol	15.16
27	35	Target	Target Compound	Sorbitol	15.16
28	35	Target	Target Compound	Sorbitol	15.16
29	35	Target	Target Compound	Sorbitol	15.16
0	47	Target	Target Compound	Gluconic Acid	15.67
1	47	Target	Target Compound	Gluconic Acid	15.67
2	47	Target	Target Compound	Gluconic Acid	15.67
3	47	Target	Target Compound	Gluconic Acid	15.67
4	47	Target	Target Compound	Gluconic Acid	15.67
5	47	Target	Target Compound	Gluconic Acid	15.67
6	47	Target	Target Compound	Gluconic Acid	15.67
7	47	Target	Target Compound	Gluconic Acid	15.67
8	47	Target	Target Compound	Gluconic Acid	15.67
9	47	Target	Target Compound	Gluconic Acid	15.67
10	47	Target	Target Compound	Gluconic Acid	15.67
11	47	Target	Target Compound	Gluconic Acid	15.67
12	47	Target	Target Compound	Gluconic Acid	15.67
13	47	Target	Target Compound	Gluconic Acid	15.67
14	47	Target	Target Compound	Gluconic Acid	15.67
15	47	Target	Target Compound	Gluconic Acid	15.67
16	47	Target	Target Compound	Gluconic Acid	15.67
17	47	Target	Target Compound	Gluconic Acid	15.67
18	47	Target	Target Compound	Gluconic Acid	15.67
19	47	Target	Target Compound	Gluconic Acid	15.67
20	47	Target	Target Compound	Gluconic Acid	15.67
21	47	Target	Target Compound	Gluconic Acid	15.67
22	47	Target	Target Compound	Gluconic Acid	15.67
23	47	Target	Target Compound	Gluconic Acid	15.67
24	47	Target	Target Compound	Gluconic Acid	15.67
25	47	Target	Target Compound	Gluconic Acid	15.67
26	47	Target	Target Compound	Gluconic Acid	15.67
27	47	Target	Target Compound	Gluconic Acid	15.67
28	47	Target	Target Compound	Gluconic Acid	15.67
29	47	Target	Target Compound	Gluconic Acid	15.67
0	48	Target	Target Compound	Myoinositol	16.32
1	48	Target	Target Compound	Myoinositol	16.32
2	48	Target	Target Compound	Myoinositol	16.32
3	48	Target	Target Compound	Myoinositol	16.32
4	48	Target	Target Compound	Myoinositol	16.32
5	48	Target	Target Compound	Myoinositol	16.32
6	48	Target	Target Compound	Myoinositol	16.32
7	48	Target	Target Compound	Myoinositol	16.32
8	48	Target	Target Compound	Myoinositol	16.32
9	48	Target	Target Compound	Myoinositol	16.32
10	48	Target	Target Compound	Myoinositol	16.32
11	48	Target	Target Compound	Myoinositol	16.32
12	48	Target	Target Compound	Myoinositol	16.32
13	48	Target	Target Compound	Myoinositol	16.32
14	48	Target	Target Compound	Myoinositol	16.32
15	48	Target	Target Compound	Myoinositol	16.32
16	48	Target	Target Compound	Myoinositol	16.32
17	48	Target	Target Compound	Myoinositol	16.32
18	48	Target	Target Compound	Myoinositol	16.32
19	48	Target	Target Compound	Myoinositol	16.32
20	48	Target	Target Compound	Myoinositol	16.32
21	48	Target	Target Compound	Myoinositol	16.32
22	48	Target	Target Compound	Myoinositol	16.32
23	48	Target	Target Compound	Myoinositol	16.32
24	48	Target	Target Compound	Myoinositol	16.32
25	48	Target	Target Compound	Myoinositol	16.32
26	48	Target	Target Compound	Myoinositol	16.32
27	48	Target	Target Compound	Myoinositol	16.32
28	48	Target	Target Compound	Myoinositol	16.32
29	48	Target	Target Compound	Myoinositol	16.32
0	44	Target	Target Compound	Tryptophan	17.06
1	44	Target	Target Compound	Tryptophan	17.06
2	44	Target	Target Compound	Tryptophan	17.06
3	44	Target	Target Compound	Tryptophan	17.06
4	44	Target	Target Compound	Tryptophan	17.06
5	44	Target	Target Compound	Tryptophan	17.06
6	44	Target	Target Compound	Tryptophan	17.06
7	44	Target	Target Compound	Tryptophan	17.06
8	44	Target	Target Compound	Tryptophan	17.06
9	44	Target	Target Compound	Tryptophan	17.06
10	44	Target	Target Compound	Tryptophan	17.06
11	44	Target	Target Compound	Tryptophan	17.06
12	44	Target	Target Compound	Tryptophan	17.06
13	44	Target	Target Compound	Tryptophan	17.06
14	44	Target	Target Compound	Tryptophan	17.06
15	44	Target	Target Compound	Tryptophan	17.06
16	44	Target	Target Compound	Tryptophan	17.06
17	44	Target	Target Compound	Tryptophan	17.06
18	44	Target	Target Compound	Tryptophan	17.06
19	44	Target	Target Compound	Tryptophan	17.06
20	44	Target	Target Compound	Tryptophan	17.06
21	44	Target	Target Compound	Tryptophan	17.06
22	44	Target	Target Compound	Tryptophan	17.06
23	44	Target	Target Compound	Tryptophan	17.06
24	44	Target	Target Compound	Tryptophan	17.06
25	44	Target	Target Compound	Tryptophan	17.06
26	44	Target	Target Compound	Tryptophan	17.06
27	44	Target	Target Compound	Tryptophan	17.06
28	44	Target	Target Compound	Tryptophan	17.06
29	44	Target	Target Compound	Tryptophan	17.06
0	15	Target	Target Compound	Spermidine	17.33
1	15	Target	Target Compound	Spermidine	17.33
2	15	Target	Target Compound	Spermidine	17.33
3	15	Target	Target Compound	Spermidine	17.33
4	15	Target	Target Compound	Spermidine	17.33
5	15	Target	Target Compound	Spermidine	17.33
6	15	Target	Target Compound	Spermidine	17.33
7	15	Target	Target Compound	Spermidine	17.33
8	15	Target	Target Compound	Spermidine	17.33
9	15	Target	Target Compound	Spermidine	17.33
10	15	Target	Target Compound	Spermidine	17.33
11	15	Target	Target Compound	Spermidine	17.33
12	15	Target	Target Compound	Spermidine	17.33
13	15	Target	Target Compound	Spermidine	17.33
14	15	Target	Target Compound	Spermidine	17.33
15	15	Target	Target Compound	Spermidine	17.33
16	15	Target	Target Compound	Spermidine	17.33
17	15	Target	Target Compound	Spermidine	17.33
18	15	Target	Target Compound	Spermidine	17.33
19	15	Target	Target Compound	Spermidine	17.33
20	15	Target	Target Compound	Spermidine	17.33
21	15	Target	Target Compound	Spermidine	17.33
22	15	Target	Target Compound	Spermidine	17.33
23	15	Target	Target Compound	Spermidine	17.33
24	15	Target	Target Compound	Spermidine	17.33
25	15	Target	Target Compound	Spermidine	17.33
26	15	Target	Target Compound	Spermidine	17.33
27	15	Target	Target Compound	Spermidine	17.33
28	15	Target	Target Compound	Spermidine	17.33
29	15	Target	Target Compound	Spermidine	17.33
0	7	Target	Target Compound	Sucrose	20.05
1	7	Target	Target Compound	Sucrose	20.05
2	7	Target	Target Compound	Sucrose	20.05
3	7	Target	Target Compound	Sucrose	20.05
4	7	Target	Target Compound	Sucrose	20.05
5	7	Target	Target Compound	Sucrose	20.05
6	7	Target	Target Compound	Sucrose	20.05
7	7	Target	Target Compound	Sucrose	20.05
8	7	Target	Target Compound	Sucrose	20.05
9	7	Target	Target Compound	Sucrose	20.05
10	7	Target	Target Compound	Sucrose	20.05
11	7	Target	Target Compound	Sucrose	20.05
12	7	Target	Target Compound	Sucrose	20.05
13	7	Target	Target Compound	Sucrose	20.05
14	7	Target	Target Compound	Sucrose	20.05
15	7	Target	Target Compound	Sucrose	20.05
16	7	Target	Target Compound	Sucrose	20.05
17	7	Target	Target Compound	Sucrose	20.05
18	7	Target	Target Compound	Sucrose	20.05
19	7	Target	Target Compound	Sucrose	20.05
20	7	Target	Target Compound	Sucrose	20.05
21	7	Target	Target Compound	Sucrose	20.05
22	7	Target	Target Compound	Sucrose	20.05
23	7	Target	Target Compound	Sucrose	20.05
24	7	Target	Target Compound	Sucrose	20.05
25	7	Target	Target Compound	Sucrose	20.05
26	7	Target	Target Compound	Sucrose	20.05
27	7	Target	Target Compound	Sucrose	20.05
28	7	Target	Target Compound	Sucrose	20.05
29	7	Target	Target Compound	Sucrose	20.05
0	18	Target	Target Compound	Lactose	20.38
1	18	Target	Target Compound	Lactose	20.38
2	18	Target	Target Compound	Lactose	20.38
3	18	Target	Target Compound	Lactose	20.38
4	18	Target	Target Compound	Lactose	20.38
5	18	Target	Target Compound	Lactose	20.38
6	18	Target	Target Compound	Lactose	20.38
7	18	Target	Target Compound	Lactose	20.38
8	18	Target	Target Compound	Lactose	20.38
9	18	Target	Target Compound	Lactose	20.38
10	18	Target	Target Compound	Lactose	20.38
11	18	Target	Target Compound	Lactose	20.38
12	18	Target	Target Compound	Lactose	20.38
13	18	Target	Target Compound	Lactose	20.38
14	18	Target	Target Compound	Lactose	20.38
15	18	Target	Target Compound	Lactose	20.38
16	18	Target	Target Compound	Lactose	20.38
17	18	Target	Target Compound	Lactose	20.38
18	18	Target	Target Compound	Lactose	20.38
19	18	Target	Target Compound	Lactose	20.38
20	18	Target	Target Compound	Lactose	20.38
21	18	Target	Target Compound	Lactose	20.38
22	18	Target	Target Compound	Lactose	20.38
23	18	Target	Target Compound	Lactose	20.38
24	18	Target	Target Compound	Lactose	20.38
25	18	Target	Target Compound	Lactose	20.38
26	18	Target	Target Compound	Lactose	20.38
27	18	Target	Target Compound	Lactose	20.38
28	18	Target	Target Compound	Lactose	20.38
29	18	Target	Target Compound	Lactose	20.38
0	38	Target	Target Compound	Maltose	20.68
1	38	Target	Target Compound	Maltose	20.68
2	38	Target	Target Compound	Maltose	20.68
3	38	Target	Target Compound	Maltose	20.68
4	38	Target	Target Compound	Maltose	20.68
5	38	Target	Target Compound	Maltose	20.68
6	38	Target	Target Compound	Maltose	20.68
7	38	Target	Target Compound	Maltose	20.68
8	38	Target	Target Compound	Maltose	20.68
9	38	Target	Target Compound	Maltose	20.68
10	38	Target	Target Compound	Maltose	20.68
11	38	Target	Target Compound	Maltose	20.68
12	38	Target	Target Compound	Maltose	20.68
13	38	Target	Target Compound	Maltose	20.68
14	38	Target	Target Compound	Maltose	20.68
15	38	Target	Target Compound	Maltose	20.68
16	38	Target	Target Compound	Maltose	20.68
17	38	Target	Target Compound	Maltose	20.68
18	38	Target	Target Compound	Maltose	20.68
19	38	Target	Target Compound	Maltose	20.68
20	38	Target	Target Compound	Maltose	20.68
21	38	Target	Target Compound	Maltose	20.68
22	38	Target	Target Compound	Maltose	20.68
23	38	Target	Target Compound	Maltose	20.68
24	38	Target	Target Compound	Maltose	20.68
25	38	Target	Target Compound	Maltose	20.68
26	38	Target	Target Compound	Maltose	20.68
27	38	Target	Target Compound	Maltose	20.68
28	38	Target	Target Compound	Maltose	20.68
29	38	Target	Target Compound	Maltose	20.68
0	28	Target	Target Compound	Raffinose	24.85
1	28	Target	Target Compound	Raffinose	24.85
2	28	Target	Target Compound	Raffinose	24.85
3	28	Target	Target Compound	Raffinose	24.85
4	28	Target	Target Compound	Raffinose	24.85
5	28	Target	Target Compound	Raffinose	24.85
6	28	Target	Target Compound	Raffinose	24.85
7	28	Target	Target Compound	Raffinose	24.85
8	28	Target	Target Compound	Raffinose	24.85
9	28	Target	Target Compound	Raffinose	24.85
10	28	Target	Target Compound	Raffinose	24.85
11	28	Target	Target Compound	Raffinose	24.85
12	28	Target	Target Compound	Raffinose	24.85
13	28	Target	Target Compound	Raffinose	24.85
14	28	Target	Target Compound	Raffinose	24.85
15	28	Target	Target Compound	Raffinose	24.85
16	28	Target	Target Compound	Raffinose	24.85
17	28	Target	Target Compound	Raffinose	24.85
18	28	Target	Target Compound	Raffinose	24.85
19	28	Target	Target Compound	Raffinose	24.85
20	28	Target	Target Compound	Raffinose	24.85
21	28	Target	Target Compound	Raffinose	24.85
22	28	Target	Target Compound	Raffinose	24.85
23	28	Target	Target Compound	Raffinose	24.85
24	28	Target	Target Compound	Raffinose	24.85
25	28	Target	Target Compound	Raffinose	24.85
26	28	Target	Target Compound	Raffinose	24.85
27	28	Target	Target Compound	Raffinose	24.85
28	28	Target	Target Compound	Raffinose	24.85
29	28	Target	Target Compound	Raffinose	24.85
SampleID	CompoundID	ISTDCompoundID	PeakID	CompoundType	Data File	Compound	ISTD	Resp	ISTD Resp	Resp Ratio	Final Conc	Exp Conc	Accuracy
0	0		0	Target	180201_06.D	a Alanine		3.19184e+06			18.7058
0	1		0	Target	180201_06.D	Serine		3.79132e+06			19.1372
0	2		0	Target	180201_06.D	Leucine		2.04048e+06			15.8356
0	2		1	Target	180201_06.D	Leucine		2.04963e+06
0	3		0	Target	180201_06.D	Asparagine		296045			60.5009
0	3		1	Target	180201_06.D	Asparagine		32526.9
0	3		2	Target	180201_06.D	Asparagine		167513
0	4		0	Target	180201_06.D	Glucose		296302			3.4652
0	4		1	Target	180201_06.D	Glucose		1.87719e+06
0	4		2	Target	180201_06.D	Glucose		461528
0	4		3	Target	180201_06.D	Glucose		1.82203e+06
0	4		4	Target	180201_06.D	Glucose		2.56972e+06
0	4		5	Target	180201_06.D	Glucose		134948
0	4		6	Target	180201_06.D	Glucose		2.04602e+06
0	4		7	Target	180201_06.D	Glucose		171473
0	4		8	Target	180201_06.D	Glucose		200883
0	4		9	Target	180201_06.D	Glucose		140126
0	4		10	Target	180201_06.D	Glucose		1.09437e+06
0	4		11	Target	180201_06.D	Glucose		1.65084e+06
0	5		0	Target	180201_06.D	Citric Acid		4.39701e+06			19.1674
0	6		0	Target	180201_06.D	Malic Acid		1.01677e+06			18.7951
0	6		1	Target	180201_06.D	Malic Acid		1.06496e+06
0	6		2	Target	180201_06.D	Malic Acid		70242.7
0	7		0	Target	180201_06.D	Sucrose		9.0484e+06			15.32
0	7		1	Target	180201_06.D	Sucrose		3.73442e+06
0	7		2	Target	180201_06.D	Sucrose		770881
0	7		3	Target	180201_06.D	Sucrose		5.55731e+06
0	7		4	Target	180201_06.D	Sucrose		1.41143e+06
0	8		0	Target	180201_06.D	Glycerol		2.20405e+06			15.7105
0	8		1	Target	180201_06.D	Glycerol		401228
0	8		2	Target	180201_06.D	Glycerol		790540
0	9		0	Target	180201_06.D	Glutamic Acid		1.95189e+06			19.8189
0	9		1	Target	180201_06.D	Glutamic Acid		249223
0	10		0	Target	180201_06.D	b Alanine		1.92624e+06			11.6596
0	10		1	Target	180201_06.D	b Alanine		247684
0	10		2	Target	180201_06.D	b Alanine		4.79668e+06
0	11		0	Target	180201_06.D	Valine		2.07536e+06			16.5629
0	12		0	Target	180201_06.D	Isoleucine		2.04963e+06			15.8222
0	12		1	Target	180201_06.D	Isoleucine		2.04052e+06
0	13		0	Target	180201_06.D	Methionine		3.08038e+06			19.2289
0	14		0	Target	180201_06.D	Fructose		3.07115e+06			13.8135
0	14		1	Target	180201_06.D	Fructose		1.14165e+06
0	14		2	Target	180201_06.D	Fructose		4.23515e+06
0	14		3	Target	180201_06.D	Fructose		481171
0	14		4	Target	180201_06.D	Fructose		1.27813e+06
0	14		5	Target	180201_06.D	Fructose		217026
0	14		6	Target	180201_06.D	Fructose		3.88295e+06
0	14		7	Target	180201_06.D	Fructose		3.38719e+06
0	14		8	Target	180201_06.D	Fructose		1.45986e+06
0	15		0	Target	180201_06.D	Spermidine		76352.3			66.8738
0	15		1	Target	180201_06.D	Spermidine		82079.6
0	16		0	Target	180201_06.D	Putrescine		7.83061e+06			14.9563
0	16		1	Target	180201_06.D	Putrescine		666894
0	16		2	Target	180201_06.D	Putrescine		2.36224e+06
0	16		3	Target	180201_06.D	Putrescine		495386
0	17		0	Target	180201_06.D	Fumaric Acid		4.37986e+06			17.4401
0	17		1	Target	180201_06.D	Fumaric Acid		264912
0	18		0	Target	180201_06.D	Lactose		1.16431e+06			5.37367
0	18		1	Target	180201_06.D	Lactose		4.5546e+06
0	18		2	Target	180201_06.D	Lactose		3.65201e+06
0	18		3	Target	180201_06.D	Lactose		936617
0	18		4	Target	180201_06.D	Lactose		439850
0	19		0	Target	180201_06.D	Ribitol		615713			0
0	19		1	Target	180201_06.D	Ribitol		4.21625e+06
0	19		2	Target	180201_06.D	Ribitol		848161
0	20		0	Target	180201_06.D	Gaba		4.78637e+06			16.0264
0	20		1	Target	180201_06.D	Gaba		245774
0	21		0	Target	180201_06.D	Lactate		2.07615e+06			28.8581
0	22		0	Target	180201_06.D	Proline		568195			16.08
0	23		0	Target	180201_06.D	Cysteine		2995.56			12.4895
0	23		1	Target	180201_06.D	Cysteine		32005.6
0	23		2	Target	180201_06.D	Cysteine		151700
0	23		3	Target	180201_06.D	Cysteine		320565
0	23		4	Target	180201_06.D	Cysteine		56066
0	24		0	Target	180201_06.D	Ornithine		2.36555e+06			24.5431
0	24		1	Target	180201_06.D	Ornithine		490048
0	24		2	Target	180201_06.D	Ornithine		650467
0	24		3	Target	180201_06.D	Ornithine		7.83127e+06
0	24		4	Target	180201_06.D	Ornithine		1.28624e+06
0	25		0	Target	180201_06.D	Mannose		3.54285e+06			19.2672
0	25		1	Target	180201_06.D	Mannose		3.44442e+06
0	25		2	Target	180201_06.D	Mannose		495656
0	25		3	Target	180201_06.D	Mannose		517359
0	25		4	Target	180201_06.D	Mannose		652704
0	25		5	Target	180201_06.D	Mannose		5.14751e+06
0	25		6	Target	180201_06.D	Mannose		4.10954e+06
0	25		7	Target	180201_06.D	Mannose		1.38519e+06
0	26		0	Target	180201_06.D	a Ketoglutarate		530341			12.7859
0	27		0	Target	180201_06.D	Succinic Acid		600491			18.839
0	27		1	Target	180201_06.D	Succinic Acid		437670
0	28		0	Target	180201_06.D	Raffinose		2.13096e+06			19.4732
0	29		0	Target	180201_06.D	Hydroxybutyric Acid		2.09184e+06			18.0232
0	30		0	Target	180201_06.D	Shikimate		6.58556e+06			17.875
0	30		1	Target	180201_06.D	Shikimate		585626
0	31		0	Target	180201_06.D	Malonic Acid		119123			16.254
0	32		0	Target	180201_06.D	Glycine		5.04705e+06			17.4237
0	33		0	Target	180201_06.D	Tyrosine		1.40155e+06			14.123
0	33		1	Target	180201_06.D	Tyrosine		413281
0	34		0	Target	180201_06.D	Lysine		1.28829e+06			22.0964
0	34		1	Target	180201_06.D	Lysine		262750
0	34		2	Target	180201_06.D	Lysine		495386
0	34		3	Target	180201_06.D	Lysine		2.36223e+06
0	35		0	Target	180201_06.D	Sorbitol		4.09854e+06			18.749
0	35		1	Target	180201_06.D	Sorbitol		5.14199e+06
0	35		2	Target	180201_06.D	Sorbitol		646315
0	35		3	Target	180201_06.D	Sorbitol		493778
0	35		4	Target	180201_06.D	Sorbitol		3.54134e+06
0	35		5	Target	180201_06.D	Sorbitol		1.37879e+06
0	35		6	Target	180201_06.D	Sorbitol		3.44381e+06
0	35		7	Target	180201_06.D	Sorbitol		518121
0	36		0	Target	180201_06.D	Hydroxyglutarate		3.6677e+06			17.8115
0	37		0	Target	180201_06.D	Glyceric Acid		1.91342e+06			18.2093
0	37		1	Target	180201_06.D	Glyceric Acid		174446
0	38		0	Target	180201_06.D	Maltose		5.55732e+06			18.4831
0	38		1	Target	180201_06.D	Maltose		1.41119e+06
0	38		2	Target	180201_06.D	Maltose		770903
0	38		3	Target	180201_06.D	Maltose		3.73446e+06
0	38		4	Target	180201_06.D	Maltose		9.0484e+06
0	39		0	Target	180201_06.D	Quinic Acid		5.71444e+06			19.0701
0	40		0	Target	180201_06.D	Xylose		4.21619e+06			18.5722
0	40		1	Target	180201_06.D	Xylose		848062
0	40		2	Target	180201_06.D	Xylose		611407
0	41		0	Target	180201_06.D	Maleic Acid		264856			19.4242
0	41		1	Target	180201_06.D	Maleic Acid		4.37857e+06
0	42		0	Target	180201_06.D	Threonine		2.04006e+06			19.2265
0	42		1	Target	180201_06.D	Threonine		412044
0	43		0	Target	180201_06.D	Phenylalanine		2.17734e+06			19.2456
0	44		0	Target	180201_06.D	Tryptophan		1.89342e+06			22.5408
0	44		1	Target	180201_06.D	Tryptophan		381485
0	45		0	Target	180201_06.D	Mannitol		2.5712e+06			18.7607
0	45		1	Target	180201_06.D	Mannitol		2.04828e+06
0	45		2	Target	180201_06.D	Mannitol		204058
0	45		3	Target	180201_06.D	Mannitol		463317
0	45		4	Target	180201_06.D	Mannitol		296317
0	45		5	Target	180201_06.D	Mannitol		1.87727e+06
0	45		6	Target	180201_06.D	Mannitol		1.82221e+06
0	45		7	Target	180201_06.D	Mannitol		135232
0	45		8	Target	180201_06.D	Mannitol		1.09522e+06
0	45		9	Target	180201_06.D	Mannitol		171793
0	45		10	Target	180201_06.D	Mannitol		140434
0	46		0	Target	180201_06.D	Aspartic Acid		4.67374e+06			19.8844
0	47		0	Target	180201_06.D	Gluconic Acid		3.94986e+06			20.5594
0	48		0	Target	180201_06.D	Myoinositol		4.72187e+06			18.118
0	48		1	Target	180201_06.D	Myoinositol		1.43715e+06
0	49		0	Target	180201_06.D	Glycolic Acid		592502			19.1325
0	50		0	Target	180201_06.D	Rhamnose		1.05487e+06			2.97204
0	50		1	Target	180201_06.D	Rhamnose		6.09366e+06
0	51		0	Target	180201_06.D	3PGA		473386			18.3045
0	51		1	Target	180201_06.D	3PGA		92261.3
0	52		0	Target	180201_06.D	Erythritol		7361.75			15.4933
0	52		1	Target	180201_06.D	Erythritol		41243.3
0	52		2	Target	180201_06.D	Erythritol		115625
0	52		3	Target	180201_06.D	Erythritol		12377.3
1	0		0	Target	180201_07.D	a Alanine		3618.9			0
1	0		1	Target	180201_07.D	a Alanine		197.067
1	0		2	Target	180201_07.D	a Alanine		391.01
1	1		0	Target	180201_07.D	Serine		558.483			0.880768
1	2		0	Target	180201_07.D	Leucine		283.935			0.848323
1	2		1	Target	180201_07.D	Leucine		75.9235
1	2		2	Target	180201_07.D	Leucine		311.61
1	2		3	Target	180201_07.D	Leucine		51.8443
1	3		0	Target	180201_07.D	Asparagine		0			0
1	4		0	Target	180201_07.D	Glucose		0			0
1	4		1	Target	180201_07.D	Glucose		530.973
1	4		2	Target	180201_07.D	Glucose		1138.21
1	4		3	Target	180201_07.D	Glucose		1325.64
1	4		4	Target	180201_07.D	Glucose		1426.57
1	4		5	Target	180201_07.D	Glucose		2944.69
1	4		6	Target	180201_07.D	Glucose		2676.56
1	4		7	Target	180201_07.D	Glucose		882.698
1	5		0	Target	180201_07.D	Citric Acid		9464.73			0.398284
1	5		1	Target	180201_07.D	Citric Acid		1071.19
1	5		2	Target	180201_07.D	Citric Acid		577.947
1	5		3	Target	180201_07.D	Citric Acid		1653.06
1	6		0	Target	180201_07.D	Malic Acid		2809.59			0.536663
1	6		1	Target	180201_07.D	Malic Acid		1867.97
1	6		2	Target	180201_07.D	Malic Acid		2570.59
1	6		3	Target	180201_07.D	Malic Acid		411.343
1	6		4	Target	180201_07.D	Malic Acid		3046.59
1	6		5	Target	180201_07.D	Malic Acid		250.853
1	6		6	Target	180201_07.D	Malic Acid		479.909
1	6		7	Target	180201_07.D	Malic Acid		1585.18
1	7		0	Target	180201_07.D	Sucrose		10883.2			0
1	7		1	Target	180201_07.D	Sucrose		649.943
1	8		0	Target	180201_07.D	Glycerol		622367			1.94933
1	9		0	Target	180201_07.D	Glutamic Acid		1326.02			1.20413
1	9		1	Target	180201_07.D	Glutamic Acid		465.474
1	9		2	Target	180201_07.D	Glutamic Acid		300.338
1	10		0	Target	180201_07.D	b Alanine		5415.43			0.430273
1	10		1	Target	180201_07.D	b Alanine		2136.97
1	10		2	Target	180201_07.D	b Alanine		14334.9
1	10		3	Target	180201_07.D	b Alanine		11616.4
1	10		4	Target	180201_07.D	b Alanine		1470.81
1	10		5	Target	180201_07.D	b Alanine		1717.21
1	10		6	Target	180201_07.D	b Alanine		2642.73
1	11		0	Target	180201_07.D	Valine		1160.86			0.781981
1	11		1	Target	180201_07.D	Valine		707.931
1	12		0	Target	180201_07.D	Isoleucine		270.467			0.874856
1	12		1	Target	180201_07.D	Isoleucine		76.262
1	12		2	Target	180201_07.D	Isoleucine		284.929
1	12		3	Target	180201_07.D	Isoleucine		313.079
1	13		0	Target	180201_07.D	Methionine		5668.81			1.14945
1	13		1	Target	180201_07.D	Methionine		429.96
1	13		2	Target	180201_07.D	Methionine		628.025
1	14		0	Target	180201_07.D	Fructose		583.976			0.30979
1	14		1	Target	180201_07.D	Fructose		3894
1	14		2	Target	180201_07.D	Fructose		493.066
1	14		3	Target	180201_07.D	Fructose		740.342
1	14		4	Target	180201_07.D	Fructose		559.558
1	14		5	Target	180201_07.D	Fructose		1022.38
1	14		6	Target	180201_07.D	Fructose		1766.57
1	14		7	Target	180201_07.D	Fructose		1478.08
1	14		8	Target	180201_07.D	Fructose		2374.34
1	14		9	Target	180201_07.D	Fructose		4598.8
1	14		10	Target	180201_07.D	Fructose		353.013
1	15		0	Target	180201_07.D	Spermidine		0			0
1	16		0	Target	180201_07.D	Putrescine		25518.5			0
1	16		1	Target	180201_07.D	Putrescine		1911.8
1	16		2	Target	180201_07.D	Putrescine		1400.27
1	16		3	Target	180201_07.D	Putrescine		9339.82
1	16		4	Target	180201_07.D	Putrescine		7688.21
1	17		0	Target	180201_07.D	Fumaric Acid		17617.3			0
1	17		1	Target	180201_07.D	Fumaric Acid		2694.29
1	18		0	Target	180201_07.D	Lactose		246.426			0.917611
1	18		1	Target	180201_07.D	Lactose		116.567
1	18		2	Target	180201_07.D	Lactose		227.544
1	18		3	Target	180201_07.D	Lactose		211.956
1	18		4	Target	180201_07.D	Lactose		1511.96
1	18		5	Target	180201_07.D	Lactose		160.763
1	18		6	Target	180201_07.D	Lactose		843.56
1	18		7	Target	180201_07.D	Lactose		741.882
1	18		8	Target	180201_07.D	Lactose		120.077
1	18		9	Target	180201_07.D	Lactose		152.623
1	18		10	Target	180201_07.D	Lactose		424.533
1	18		11	Target	180201_07.D	Lactose		294.892
1	18		12	Target	180201_07.D	Lactose		891.846
1	18		13	Target	180201_07.D	Lactose		127.589
1	18		14	Target	180201_07.D	Lactose		239.663
1	18		15	Target	180201_07.D	Lactose		79.9023
1	18		16	Target	180201_07.D	Lactose		456.312
1	18		17	Target	180201_07.D	Lactose		95.2932
1	19		0	Target	180201_07.D	Ribitol		0			0
1	19		1	Target	180201_07.D	Ribitol		85818.1
1	19		2	Target	180201_07.D	Ribitol		4484.15
1	19		3	Target	180201_07.D	Ribitol		5270.47
1	20		0	Target	180201_07.D	Gaba		4953.35			0
1	20		1	Target	180201_07.D	Gaba		5284.38
1	20		2	Target	180201_07.D	Gaba		2845.57
1	20		3	Target	180201_07.D	Gaba		779.606
1	20		4	Target	180201_07.D	Gaba		11487.1
1	20		5	Target	180201_07.D	Gaba		14061.5
1	20		6	Target	180201_07.D	Gaba		1611.78
1	20		7	Target	180201_07.D	Gaba		2994.08
1	20		8	Target	180201_07.D	Gaba		2130.72
1	20		9	Target	180201_07.D	Gaba		808.027
1	20		10	Target	180201_07.D	Gaba		6950.22
1	21		0	Target	180201_07.D	Lactate		224959			0.842218
1	22		0	Target	180201_07.D	Proline		0			0
1	22		1	Target	180201_07.D	Proline		398.241
1	22		2	Target	180201_07.D	Proline		102.081
1	23		0	Target	180201_07.D	Cysteine		0			0
1	23		1	Target	180201_07.D	Cysteine		378.429
1	23		2	Target	180201_07.D	Cysteine		203.093
1	23		3	Target	180201_07.D	Cysteine		122.888
1	23		4	Target	180201_07.D	Cysteine		705.074
1	24		0	Target	180201_07.D	Ornithine		0			0
1	24		1	Target	180201_07.D	Ornithine		25433.9
1	24		2	Target	180201_07.D	Ornithine		1582.57
1	25		0	Target	180201_07.D	Mannose		1402.63			0.114254
1	25		1	Target	180201_07.D	Mannose		571.953
1	25		2	Target	180201_07.D	Mannose		440.266
1	25		3	Target	180201_07.D	Mannose		2583.16
1	25		4	Target	180201_07.D	Mannose		2055.74
1	25		5	Target	180201_07.D	Mannose		1025.4
1	25		6	Target	180201_07.D	Mannose		200.774
1	26		0	Target	180201_07.D	a Ketoglutarate		2137.63			0.596442
1	26		1	Target	180201_07.D	a Ketoglutarate		276.883
1	27		0	Target	180201_07.D	Succinic Acid		10356.7			0.0278885
1	27		1	Target	180201_07.D	Succinic Acid		2527.14
1	27		2	Target	180201_07.D	Succinic Acid		1598.09
1	27		3	Target	180201_07.D	Succinic Acid		3996.15
1	28		0	Target	180201_07.D	Raffinose		7091.84			2.08037
1	29		0	Target	180201_07.D	Hydroxybutyric Acid		13750			0.19371
1	30		0	Target	180201_07.D	Shikimate		14974.2			0
1	30		1	Target	180201_07.D	Shikimate		9464.64
1	30		2	Target	180201_07.D	Shikimate		3846.34
1	30		3	Target	180201_07.D	Shikimate		76073.9
1	31		0	Target	180201_07.D	Malonic Acid		281.542			1.26294
1	31		1	Target	180201_07.D	Malonic Acid		467.363
1	31		2	Target	180201_07.D	Malonic Acid		856.333
1	31		3	Target	180201_07.D	Malonic Acid		1122.64
1	31		4	Target	180201_07.D	Malonic Acid		533.655
1	31		5	Target	180201_07.D	Malonic Acid		1716.86
1	32		0	Target	180201_07.D	Glycine		19127.2			0
1	32		1	Target	180201_07.D	Glycine		37393.9
1	32		2	Target	180201_07.D	Glycine		3501.14
1	33		0	Target	180201_07.D	Tyrosine		6278.96			0.664064
1	33		1	Target	180201_07.D	Tyrosine		511.473
1	34		0	Target	180201_07.D	Lysine		0			0
1	34		1	Target	180201_07.D	Lysine		3200.57
1	35		0	Target	180201_07.D	Sorbitol		2072.09			0
1	35		1	Target	180201_07.D	Sorbitol		2661.92
1	35		2	Target	180201_07.D	Sorbitol		1167.91
1	35		3	Target	180201_07.D	Sorbitol		1025.4
1	35		4	Target	180201_07.D	Sorbitol		200.774
1	35		5	Target	180201_07.D	Sorbitol		586.14
1	35		6	Target	180201_07.D	Sorbitol		440.266
1	36		0	Target	180201_07.D	Hydroxyglutarate		6826.59			0.251038
1	36		1	Target	180201_07.D	Hydroxyglutarate		1706.49
1	36		2	Target	180201_07.D	Hydroxyglutarate		1208.27
1	36		3	Target	180201_07.D	Hydroxyglutarate		1418.71
1	37		0	Target	180201_07.D	Glyceric Acid		4773.27			0.335875
1	37		1	Target	180201_07.D	Glyceric Acid		20711.3
1	37		2	Target	180201_07.D	Glyceric Acid		2793.63
1	37		3	Target	180201_07.D	Glyceric Acid		1916.14
1	38		0	Target	180201_07.D	Maltose		620.089			0.602318
1	38		1	Target	180201_07.D	Maltose		10850.4
1	39		0	Target	180201_07.D	Quinic Acid		5992.96			0
1	39		1	Target	180201_07.D	Quinic Acid		1242.41
1	40		0	Target	180201_07.D	Xylose		3699.3			0.275454
1	40		1	Target	180201_07.D	Xylose		5282
1	40		2	Target	180201_07.D	Xylose		85839.7
1	40		3	Target	180201_07.D	Xylose		8939.32
1	41		0	Target	180201_07.D	Maleic Acid		2691.51			0.433714
1	41		1	Target	180201_07.D	Maleic Acid		17594.3
1	42		0	Target	180201_07.D	Threonine		847.584			0.744987
1	42		1	Target	180201_07.D	Threonine		106.231
1	42		2	Target	180201_07.D	Threonine		543.87
1	42		3	Target	180201_07.D	Threonine		317.143
1	42		4	Target	180201_07.D	Threonine		356.93
1	42		5	Target	180201_07.D	Threonine		1378.24
1	43		0	Target	180201_07.D	Phenylalanine		5673.17			0.942432
1	44		0	Target	180201_07.D	Tryptophan		101.483			1.73998
1	44		1	Target	180201_07.D	Tryptophan		96.6982
1	44		2	Target	180201_07.D	Tryptophan		328.855
1	45		0	Target	180201_07.D	Mannitol		1479.39			0.0443084
1	45		1	Target	180201_07.D	Mannitol		1381.68
1	45		2	Target	180201_07.D	Mannitol		3063.94
1	45		3	Target	180201_07.D	Mannitol		545.104
1	45		4	Target	180201_07.D	Mannitol		1173.8
1	45		5	Target	180201_07.D	Mannitol		1203.83
1	45		6	Target	180201_07.D	Mannitol		895.819
1	45		7	Target	180201_07.D	Mannitol		367.269
1	46		0	Target	180201_07.D	Aspartic Acid		13012.9			0.851953
1	47		0	Target	180201_07.D	Gluconic Acid		3250.51			0.178173
1	47		1	Target	180201_07.D	Gluconic Acid		355.981
1	48		0	Target	180201_07.D	Myoinositol		2399.12			0
1	48		1	Target	180201_07.D	Myoinositol		1314.99
1	49		0	Target	180201_07.D	Glycolic Acid		44710.2			0.601489
1	49		1	Target	180201_07.D	Glycolic Acid		4619.08
1	50		0	Target	180201_07.D	Rhamnose		0			0
1	51		0	Target	180201_07.D	3PGA		489.977			0.796394
1	51		1	Target	180201_07.D	3PGA		924.866
1	51		2	Target	180201_07.D	3PGA		161.603
1	51		3	Target	180201_07.D	3PGA		621.485
1	51		4	Target	180201_07.D	3PGA		386.894
1	52		0	Target	180201_07.D	Erythritol		0			0
1	52		1	Target	180201_07.D	Erythritol		418.969
1	52		2	Target	180201_07.D	Erythritol		925.633
1	52		3	Target	180201_07.D	Erythritol		549.801
1	52		4	Target	180201_07.D	Erythritol		313.249
2	0		0	Target	180201_08.D	a Alanine		3012.55			0
2	0		1	Target	180201_08.D	a Alanine		336.977
2	0		2	Target	180201_08.D	a Alanine		701.515
2	1		0	Target	180201_08.D	Serine		70.3443			0.878417
2	1		1	Target	180201_08.D	Serine		158.373
2	1		2	Target	180201_08.D	Serine		50.6643
2	2		0	Target	180201_08.D	Leucine		159.99			0.847412
[truncated: 4,475 more rows]
