# Supplementary material for: FlySilico: Flux balance modeling of Drosophila larval growth and resource allocation
Source: Sci Rep. 2019 Nov 20;9:17156. doi: 10.1038/s41598-019-53532-4 (PMC6868164; doi:10.1038/s41598-019-53532-4)
Supplement: Supplementary file 6 — Dataset 5 [file 41598_2019_53532_MOESM6_ESM.zip › FlySilico/Experiments/experiment_GCMS/GCMS/QuantReport_Lisa_original-data.xlsx]

## Sheet: Options
	Template Version	B.06.00 A4
	Schema	batch.results.xsd (1/2013)
	Parameter	Type	Value	Comment
	Use Options	Boolean	FALSE
	Include Header	Boolean	TRUE
	Include Footer	Boolean	TRUE
	Landscape	Boolean	FALSE
	Fit to	Integer	1	Page(s) wide
		Integer	0	Page(s) tall
	Hide ID Columns	Boolean	TRUE
	Add Smart Page Breaks and Table Headers	Boolean	TRUE
	Adjust columns to fit data	Boolean	FALSE	Use inserting and merging cells to allow adjusting table column widths
	Protect Results	Boolean	FALSE	not an imported option
	Use Password	Boolean	FALSE	not an imported option

## Sheet: Summary
Batch Data Path	M:\MSagWeber\01_GC-QTOF\batch\2018_01_02\Lisa_Jehrke\QuantResults\180202_Lisa_Jehrke.batch.bin
Analysis Time	2018-02-08 10:25:00	Analyst Name	Weber-PC\Weber
Report Time	2018-02-08 11:03:00	Reporter Name	Weber-PC\Weber
Last Calib Update	2018-02-08 10:25:00	Batch State	Processed
Quant Batch Version	B.07.00	Quant Report Version	B.07.00
2018-02-08T10:25:41.3929538+01:00	2018-02-08T11:03:34.1337879+01:00	2018-02-08T10:25:38.7877493+01:00
Sequence Table
Data File	Sample Name	Position	Inj Vol	Level	Sample Type	Acq Method File
180201_06.D	Std. Mix	CStk1-02,VT40:2	0		Sample	inject_EC5_2GHz_Fiensplitles_CStk.ei
180201_07.D	Blank	CStk1-02,VT40:1	0		Blank	inject_EC5_2GHz_Fiensplitles_CStk.ei
180201_08.D	Blank	CStk1-02,VT40:1	0		Blank	inject_EC5_2GHz_Fiensplitles_CStk.ei
180201_09.D	LJ_1	CStk1-02,VT40:3	1		Sample	inject_EC5_2GHz_Fiensplitles_CStk.ei
180201_10.D	LJ_2	CStk1-02,VT40:4	1		Sample	inject_EC5_2GHz_Fiensplitles_CStk.ei
180201_11.D	LJ_3	CStk1-02,VT40:5	1		Sample	inject_EC5_2GHz_Fiensplitles_CStk.ei
180201_12.D	LJ_4	CStk1-02,VT40:6	1		Sample	inject_EC5_2GHz_Fiensplitles_CStk.ei
180201_13.D	LJ_5	CStk1-02,VT40:7	1		Sample	inject_EC5_2GHz_Fiensplitles_CStk.ei
180201_14.D	LJ_6	CStk1-02,VT40:8	1		Sample	inject_EC5_2GHz_Fiensplitles_CStk.ei
180201_15.D	LJ_7	CStk1-02,VT40:9	1		Sample	inject_EC5_2GHz_Fiensplitles_CStk.ei
180201_16.D	LJ_8	CStk1-02,VT40:10	1		Sample	inject_EC5_2GHz_Fiensplitles_CStk.ei
180201_17.D	LJ_9	CStk1-02,VT40:11	1		Sample	inject_EC5_2GHz_Fiensplitles_CStk.ei
180201_18.D	LJ_10	CStk1-02,VT40:12	1		Sample	inject_EC5_2GHz_Fiensplitles_CStk.ei
180201_19.D	LJ_11	CStk1-02,VT40:13	1		Sample	inject_EC5_2GHz_Fiensplitles_CStk.ei
180201_20.D	LJ_12	CStk1-02,VT40:14	0		Sample	inject_EC5_2GHz_Fiensplitles_CStk.ei
180201_21.D	Hexan	CStk1-02,VT40:40	1		Sample	inject_EC5_2GHz_Fiensplitles_CStk.ei
180201_22.D	Blank_LJ_13	CStk1-02,VT40:15	0		Blank	inject_EC5_2GHz_Fiensplitles_CStk.ei
180201_23.D	Blank_LJ_13	CStk1-02,VT40:15	0		Blank	inject_EC5_2GHz_Fiensplitles_CStk.ei
180201_24.D	Ribi 5µM	CStk1-02,VT40:16	0		Sample	inject_EC5_2GHz_Fiensplitles_CStk.ei
180201_25.D	Ribi 5µM	CStk1-02,VT40:17	0		Sample	inject_EC5_2GHz_Fiensplitles_CStk.ei
180201_26.D	Std.Mix 1µM	CStk1-02,VT40:18	0	1	Calibration	inject_EC5_2GHz_Fiensplitles_CStk.ei
180201_27.D	Std.Mix 1µM	CStk1-02,VT40:19	0	1	Calibration	inject_EC5_2GHz_Fiensplitles_CStk.ei
180201_28.D	Std.Mix 5µM	CStk1-02,VT40:20	0	2	Calibration	inject_EC5_2GHz_Fiensplitles_CStk.ei
180201_29.D	Std.Mix 5µM	CStk1-02,VT40:21	0	2	Calibration	inject_EC5_2GHz_Fiensplitles_CStk.ei
180201_30.D	Std.Mix 10µM	CStk1-02,VT40:22	0	3	Calibration	inject_EC5_2GHz_Fiensplitles_CStk.ei
180201_31.D	Std.Mix 10µM	CStk1-02,VT40:23	0	3	Calibration	inject_EC5_2GHz_Fiensplitles_CStk.ei
180201_32.D	Std.Mix 15µM	CStk1-02,VT40:24	0	4	Calibration	inject_EC5_2GHz_Fiensplitles_CStk.ei
180201_33.D	Std.Mix 15µM	CStk1-02,VT40:25	0	4	Calibration	inject_EC5_2GHz_Fiensplitles_CStk.ei
180201_34.D	Std.Mix 20µM	CStk1-02,VT40:26	0	5	Calibration	inject_EC5_2GHz_Fiensplitles_CStk.ei
180201_35.D	Std.Mix 20µM	CStk1-02,VT40:27	0	5	Calibration	inject_EC5_2GHz_Fiensplitles_CStk.ei
Quantitation Results
Target Compound	Lactate
Data File	Compound	ISTD	Resp	ISTD Resp	Resp Ratio	Final Conc	Exp Conc	Accuracy
180201_06.D	Lactate		2.07615e+06			28.8581
180201_07.D	Lactate		224959			0.842218
180201_08.D	Lactate		224636			0.837326
180201_09.D	Lactate		943218			11.7123
180201_10.D	Lactate		2.2976e+06			32.2094
180201_11.D	Lactate		1.94653e+06			26.8963
180201_12.D	Lactate		1.94096e+06			26.8121
180201_13.D	Lactate		899080			11.0443
180201_14.D	Lactate		1.2726e+06			16.6972
180201_15.D	Lactate		1.27264e+06			16.6978
180201_16.D	Lactate		1.20082e+06			15.6108
180201_17.D	Lactate		2.46057e+06			34.6759
180201_18.D	Lactate		4.55872e+06			66.4292
180201_19.D	Lactate		4.21777e+06			61.2693
180201_20.D	Lactate		5.00989e+06			73.2572
180201_21.D	Lactate		20161.5			0
180201_22.D	Lactate		200149			0.466749
180201_23.D	Lactate		178435			0.138129
180201_24.D	Lactate		214800			0.688471
180201_25.D	Lactate		246402			1.16673
180201_26.D	Lactate		257342			1.3323	1	133.23
180201_27.D	Lactate		199736			0.460498	1	46.0498
180201_28.D	Lactate		535262			5.53833	5	110.767
180201_29.D	Lactate		516889			5.26027	5	105.205
180201_30.D	Lactate		767640			9.05513	10	90.5513
180201_31.D	Lactate		848972			10.286	10	102.86
180201_32.D	Lactate		1.22544e+06			15.9835	15	106.557
180201_33.D	Lactate		1.07626e+06			13.7258	15	91.5053
180201_34.D	Lactate		1.501e+06			20.1537	20	100.769
180201_35.D	Lactate		1.50435e+06			20.2044	20	101.022
Target Compound	Glycolic Acid
Data File	Compound	ISTD	Resp	ISTD Resp	Resp Ratio	Final Conc	Exp Conc	Accuracy
180201_06.D	Glycolic Acid		592502			19.1325
180201_07.D	Glycolic Acid		44710.2			0.601489
180201_08.D	Glycolic Acid		43436.9			0.558413
180201_09.D	Glycolic Acid		48931.6			0.744293
180201_10.D	Glycolic Acid		43669.9			0.566298
180201_11.D	Glycolic Acid		42663.6			0.532254
180201_12.D	Glycolic Acid		39133.7			0.412845
Data File	Compound	ISTD	Resp	ISTD Resp	Resp Ratio	Final Conc	Exp Conc	Accuracy
180201_13.D	Glycolic Acid		38982.7			0.407736
180201_14.D	Glycolic Acid		38084.5			0.37735
180201_15.D	Glycolic Acid		37783.8			0.367179
180201_16.D	Glycolic Acid		36618.3			0.327751
180201_17.D	Glycolic Acid		37095.7			0.343899
180201_18.D	Glycolic Acid		33347.9			0.217118
180201_19.D	Glycolic Acid		31410.3			0.151572
180201_20.D	Glycolic Acid		29278.1			0.0794418
180201_21.D	Glycolic Acid		2037.32			0
180201_22.D	Glycolic Acid		36350.5			0.318693
180201_23.D	Glycolic Acid		35114.4			0.276878
180201_24.D	Glycolic Acid		33671.8			0.228075
180201_25.D	Glycolic Acid		33854.2			0.234244
180201_26.D	Glycolic Acid		58339.7			1.06256	1	106.256
180201_27.D	Glycolic Acid		54322.5			0.926659	1	92.6659
180201_28.D	Glycolic Acid		178068			5.1128	5	102.256
180201_29.D	Glycolic Acid		176491			5.05945	5	101.189
180201_30.D	Glycolic Acid		315686			9.76822	10	97.6822
180201_31.D	Glycolic Acid		325099			10.0867	10	100.867
180201_32.D	Glycolic Acid		481622			15.3816	15	102.544
180201_33.D	Glycolic Acid		453575			14.4328	15	96.2188
180201_34.D	Glycolic Acid		619474			20.045	20	100.225
180201_35.D	Glycolic Acid		621816			20.1242	20	100.621
Target Compound	a Alanine
Data File	Compound	ISTD	Resp	ISTD Resp	Resp Ratio	Final Conc	Exp Conc	Accuracy
180201_06.D	a Alanine		3.19184e+06			18.7058
180201_07.D	a Alanine		3618.9			0
180201_08.D	a Alanine		3012.55			0
180201_09.D	a Alanine		5.7949e+06			34.352
180201_10.D	a Alanine		7.12939e+06			42.3732
180201_11.D	a Alanine		7.48827e+06			44.5303
180201_12.D	a Alanine		6.75966e+06			40.1509
180201_13.D	a Alanine		4.9331e+06			29.1719
180201_14.D	a Alanine		5.03188e+06			29.7657
180201_15.D	a Alanine		4.72295e+06			27.9088
180201_16.D	a Alanine		5.11235e+06			30.2494
180201_17.D	a Alanine		9.09386e+06			54.181
180201_18.D	a Alanine		9.71948e+06			57.9414
180201_19.D	a Alanine		9.37619e+06			55.878
Data File	Compound	ISTD	Resp	ISTD Resp	Resp Ratio	Final Conc	Exp Conc	Accuracy
180201_20.D	a Alanine		1.04878e+07			62.5594
180201_21.D	a Alanine		24.2345			0
180201_22.D	a Alanine		25803			0
180201_23.D	a Alanine		17376			0
180201_24.D	a Alanine		7617.15			0
180201_25.D	a Alanine		9333.33			0
180201_26.D	a Alanine		160202			0.483504	1	48.3504
180201_27.D	a Alanine		131408			0.310431	1	31.0431
180201_28.D	a Alanine		931836			5.12156	5	102.431
180201_29.D	a Alanine		1.01679e+06			5.63219	5	112.644
180201_30.D	a Alanine		1.81584e+06			10.4351	10	104.351
180201_31.D	a Alanine		1.84036e+06			10.5824	10	105.824
180201_32.D	a Alanine		2.76354e+06			16.1314	15	107.542
180201_33.D	a Alanine		2.4348e+06			14.1554	15	94.3694
180201_34.D	a Alanine		3.18487e+06			18.6639	20	93.3193
180201_35.D	a Alanine		3.48771e+06			20.4842	20	102.421
Target Compound	Hydroxybutyric Acid
Data File	Compound	ISTD	Resp	ISTD Resp	Resp Ratio	Final Conc	Exp Conc	Accuracy
180201_06.D	Hydroxybutyric Acid		2.09184e+06			18.0232
180201_07.D	Hydroxybutyric Acid		13750			0.19371
180201_08.D	Hydroxybutyric Acid		12884.5			0.186284
180201_09.D	Hydroxybutyric Acid		14498.2			0.20013
180201_10.D	Hydroxybutyric Acid		17409.9			0.225112
180201_11.D	Hydroxybutyric Acid		14025.3			0.196072
180201_12.D	Hydroxybutyric Acid		11903.8			0.17787
180201_13.D	Hydroxybutyric Acid		9575.18			0.157891
180201_14.D	Hydroxybutyric Acid		10108.9			0.16247
180201_15.D	Hydroxybutyric Acid		7436.01			0.139538
180201_16.D	Hydroxybutyric Acid		10700.7			0.167548
180201_17.D	Hydroxybutyric Acid		10049.4			0.16196
180201_18.D	Hydroxybutyric Acid		11777.7			0.176788
180201_19.D	Hydroxybutyric Acid		11561.6			0.174934
180201_20.D	Hydroxybutyric Acid		7879.93			0.143346
180201_21.D	Hydroxybutyric Acid		234.246			0.0777483
180201_22.D	Hydroxybutyric Acid		14130.4			0.196974
180201_23.D	Hydroxybutyric Acid		12531.6			0.183257
180201_24.D	Hydroxybutyric Acid		12429			0.182376
180201_25.D	Hydroxybutyric Acid		12560.3			0.183502
180201_26.D	Hydroxybutyric Acid		112964			1.04494	1	104.494
Data File	Compound	ISTD	Resp	ISTD Resp	Resp Ratio	Final Conc	Exp Conc	Accuracy
180201_27.D	Hydroxybutyric Acid		94242.7			0.884317	1	88.4317
180201_28.D	Hydroxybutyric Acid		585876			5.10241	5	102.048
180201_29.D	Hydroxybutyric Acid		574393			5.00389	5	100.078
180201_30.D	Hydroxybutyric Acid		1.11218e+06			9.61798	10	96.1798
180201_31.D	Hydroxybutyric Acid		1.20854e+06			10.4447	10	104.447
180201_32.D	Hydroxybutyric Acid		1.78819e+06			15.418	15	102.787
180201_33.D	Hydroxybutyric Acid		1.6703e+06			14.4065	15	96.0436
180201_34.D	Hydroxybutyric Acid		2.27405e+06			19.5866	20	97.9328
180201_35.D	Hydroxybutyric Acid		2.37943e+06			20.4907	20	102.453
Target Compound	Malonic Acid
Data File	Compound	ISTD	Resp	ISTD Resp	Resp Ratio	Final Conc	Exp Conc	Accuracy
180201_06.D	Malonic Acid		119123			16.254
180201_07.D	Malonic Acid		281.542			1.26294
180201_08.D	Malonic Acid		180.902			1.25025
180201_09.D	Malonic Acid		191.82			1.25162
180201_10.D	Malonic Acid		142.231			1.24537
180201_11.D	Malonic Acid		354.801			1.27218
180201_12.D	Malonic Acid		296.974			1.26489
180201_13.D	Malonic Acid		495.035			1.28987
180201_14.D	Malonic Acid		308.023			1.26628
180201_15.D	Malonic Acid		381.755			1.27558
180201_16.D	Malonic Acid		298.426			1.26507
180201_17.D	Malonic Acid		607.682			1.30408
180201_18.D	Malonic Acid		402.241			1.27817
180201_19.D	Malonic Acid		483.32			1.28839
180201_20.D	Malonic Acid		526.63			1.29386
180201_21.D	Malonic Acid		42.0939			1.23274
180201_22.D	Malonic Acid		0			0
180201_23.D	Malonic Acid		39.25			1.23238
180201_24.D	Malonic Acid		0			0
180201_25.D	Malonic Acid		0			0
180201_26.D	Malonic Acid		4102.11			1.74488	1	174.488
180201_27.D	Malonic Acid		2974.94			1.60269	1	160.269
180201_28.D	Malonic Acid		26888.8			4.61927	5	92.3855
180201_29.D	Malonic Acid		28997.3			4.88525	5	97.705
180201_30.D	Malonic Acid		62254.7			9.08045	10	90.8045
180201_31.D	Malonic Acid		67292.2			9.71591	10	97.1591
180201_32.D	Malonic Acid		106966			14.7204	15	98.1363
180201_33.D	Malonic Acid		101670			14.0525	15	93.6833
Data File	Compound	ISTD	Resp	ISTD Resp	Resp Ratio	Final Conc	Exp Conc	Accuracy
180201_34.D	Malonic Acid		154023			20.6564	20	103.282
180201_35.D	Malonic Acid		156130			20.9222	20	104.611
Target Compound	Valine
Data File	Compound	ISTD	Resp	ISTD Resp	Resp Ratio	Final Conc	Exp Conc	Accuracy
180201_06.D	Valine		2.07536e+06			16.5629
180201_07.D	Valine		1160.86			0.781981
180201_08.D	Valine		602.61			0.777734
180201_09.D	Valine		500485			4.58093
180201_10.D	Valine		517969			4.71396
180201_11.D	Valine		674475			5.90469
180201_12.D	Valine		557099			5.01167
180201_13.D	Valine		505596			4.61982
180201_14.D	Valine		564688			5.0694
180201_15.D	Valine		523270			4.75429
180201_16.D	Valine		642576			5.66199
180201_17.D	Valine		1.17733e+06			9.73051
180201_18.D	Valine		813292			6.96083
180201_19.D	Valine		896934			7.59719
180201_20.D	Valine		1.05158e+06			8.77375
180201_21.D	Valine		27.4609			0.773358
180201_22.D	Valine		3913.1			0.80292
180201_23.D	Valine		2798.28			0.794439
180201_24.D	Valine		175.111			0.774481
180201_25.D	Valine		218.036			0.774808
180201_26.D	Valine		60162.8			1.23088	1	123.088
180201_27.D	Valine		49556.5			1.15018	1	115.018
180201_28.D	Valine		535391			4.84651	5	96.9302
180201_29.D	Valine		434881			4.0818	5	81.6361
180201_30.D	Valine		1.20279e+06			9.92423	10	99.2423
180201_31.D	Valine		1.23092e+06			10.1382	10	101.382
180201_32.D	Valine		2.01919e+06			16.1356	15	107.57
180201_33.D	Valine		1.93651e+06			15.5065	15	103.377
180201_34.D	Valine		2.51686e+06			19.9219	20	99.6094
180201_35.D	Valine		2.40413e+06			19.0642	20	95.321
Target Compound	Leucine
Data File	Compound	ISTD	Resp	ISTD Resp	Resp Ratio	Final Conc	Exp Conc	Accuracy
180201_06.D	Leucine		2.04048e+06			15.8356
180201_07.D	Leucine		283.935			0.848323
Data File	Compound	ISTD	Resp	ISTD Resp	Resp Ratio	Final Conc	Exp Conc	Accuracy
180201_08.D	Leucine		159.99			0.847412
180201_09.D	Leucine		127636			1.78385
180201_10.D	Leucine		174922			2.13121
180201_11.D	Leucine		236456			2.58325
180201_12.D	Leucine		197258			2.29529
180201_13.D	Leucine		157262			2.00148
180201_14.D	Leucine		182418			2.18628
180201_15.D	Leucine		193226			2.26568
180201_16.D	Leucine		198627			2.30535
180201_17.D	Leucine		436225			4.05075
180201_18.D	Leucine		261251			2.76539
180201_19.D	Leucine		347868			3.40167
180201_20.D	Leucine		424687			3.96599
180201_21.D	Leucine		45.0621			0.846568
180201_22.D	Leucine		1032.71			0.853823
180201_23.D	Leucine		804.675			0.852148
180201_24.D	Leucine		227.113			0.847906
180201_25.D	Leucine		400.269			0.849178
180201_26.D	Leucine		27593.8			1.04894	1	104.894
180201_27.D	Leucine		23170.7			1.01645	1	101.645
180201_28.D	Leucine		430902			4.01165	5	80.2329
180201_29.D	Leucine		352698			3.43716	5	68.7431
180201_30.D	Leucine		1.35511e+06			10.8008	10	108.008
180201_31.D	Leucine		1.384e+06			11.0131	10	110.131
180201_32.D	Leucine		2.32631e+06			17.9353	15	119.569
180201_33.D	Leucine		2.04134e+06			15.8419	15	105.613
180201_34.D	Leucine		2.46561e+06			18.9586	20	94.7929
180201_35.D	Leucine		2.32641e+06			17.936	20	89.6802
Target Compound	Glycerol
Data File	Compound	ISTD	Resp	ISTD Resp	Resp Ratio	Final Conc	Exp Conc	Accuracy
180201_06.D	Glycerol		2.20405e+06			15.7105
180201_07.D	Glycerol		622367			1.94933
180201_08.D	Glycerol		635142			2.06048
180201_09.D	Glycerol		573290			1.52234
180201_10.D	Glycerol		571359			1.50555
180201_11.D	Glycerol		639188			2.09568
180201_12.D	Glycerol		500351			0.887751
180201_13.D	Glycerol		613210			1.86966
180201_14.D	Glycerol		621113			1.93843
Data File	Compound	ISTD	Resp	ISTD Resp	Resp Ratio	Final Conc	Exp Conc	Accuracy
180201_15.D	Glycerol		535689			1.1952
180201_16.D	Glycerol		602147			1.77341
180201_17.D	Glycerol		621244			1.93956
180201_18.D	Glycerol		703996			2.65953
180201_19.D	Glycerol		633189			2.04349
180201_20.D	Glycerol		681137			2.46065
180201_21.D	Glycerol		1459.6			0
180201_22.D	Glycerol		571049			1.50285
180201_23.D	Glycerol		569614			1.49037
180201_24.D	Glycerol		428419			0.261916
180201_25.D	Glycerol		421602			0.202613
180201_26.D	Glycerol		466828			0.596089	1	59.6089
180201_27.D	Glycerol		428896			0.266068	1	26.6068
180201_28.D	Glycerol		1.026e+06			5.46111	5	109.222
180201_29.D	Glycerol		1.07997e+06			5.93065	5	118.613
180201_30.D	Glycerol		1.51337e+06			9.70139	10	97.0139
180201_31.D	Glycerol		1.59043e+06			10.3718	10	103.718
180201_32.D	Glycerol		2.23801e+06			16.006	15	106.706
180201_33.D	Glycerol		2.007e+06			13.9961	15	93.3073
180201_34.D	Glycerol		2.73772e+06			20.3536	20	101.768
180201_35.D	Glycerol		2.6186e+06			19.3172	20	96.586
Target Compound	Isoleucine
Data File	Compound	ISTD	Resp	ISTD Resp	Resp Ratio	Final Conc	Exp Conc	Accuracy
180201_06.D	Isoleucine		2.04963e+06			15.8222
180201_07.D	Isoleucine		270.467			0.874856
180201_08.D	Isoleucine		20.3805			0.873032
180201_09.D	Isoleucine		77304.4			1.43671
180201_10.D	Isoleucine		106047			1.64635
180201_11.D	Isoleucine		146514			1.94151
180201_12.D	Isoleucine		126825			1.7979
180201_13.D	Isoleucine		97621.6			1.5849
180201_14.D	Isoleucine		115332			1.71407
180201_15.D	Isoleucine		122243			1.76448
180201_16.D	Isoleucine		124509			1.78101
180201_17.D	Isoleucine		282377			2.93244
180201_18.D	Isoleucine		192064			2.27373
180201_19.D	Isoleucine		238911			2.61541
180201_20.D	Isoleucine		292537			3.00654
180201_21.D	Isoleucine		45.0621			0.873212
Data File	Compound	ISTD	Resp	ISTD Resp	Resp Ratio	Final Conc	Exp Conc	Accuracy
180201_22.D	Isoleucine		705.169			0.878027
180201_23.D	Isoleucine		606.294			0.877306
180201_24.D	Isoleucine		47.8251			0.873232
180201_25.D	Isoleucine		400.269			0.875803
180201_26.D	Isoleucine		29584.8			1.08866	1	108.866
180201_27.D	Isoleucine		24351.4			1.05049	1	105.049
180201_28.D	Isoleucine		446089			4.1265	5	82.5299
180201_29.D	Isoleucine		389524			3.71393	5	74.2786
180201_30.D	Isoleucine		1.32187e+06			10.5142	10	105.142
180201_31.D	Isoleucine		1.36138e+06			10.8023	10	108.023
180201_32.D	Isoleucine		2.30929e+06			17.716	15	118.107
180201_33.D	Isoleucine		2.01932e+06			15.6011	15	104.007
180201_34.D	Isoleucine		2.49241e+06			19.0516	20	95.2581
180201_35.D	Isoleucine		2.3942e+06			18.3353	20	91.6764
Target Compound	Proline
Data File	Compound	ISTD	Resp	ISTD Resp	Resp Ratio	Final Conc	Exp Conc	Accuracy
180201_06.D	Proline		568195			16.08
180201_07.D	Proline		0			0
180201_08.D	Proline		0			0
180201_09.D	Proline		289159			8.94509
180201_10.D	Proline		312661			9.54604
180201_11.D	Proline		444020			12.9048
180201_12.D	Proline		466566			13.4814
180201_13.D	Proline		282928			8.78577
180201_14.D	Proline		268736			8.42287
180201_15.D	Proline		388377			11.4821
180201_16.D	Proline		440685			12.8196
180201_17.D	Proline		1.94362e+06			51.2493
180201_18.D	Proline		1.04339e+06			28.2306
180201_19.D	Proline		1.50777e+06			40.1046
180201_20.D	Proline		1.95414e+06			51.5182
180201_21.D	Proline		29.9773			1.55213
180201_22.D	Proline		1290.4			1.58436
180201_23.D	Proline		298.186			1.55899
180201_24.D	Proline		1282.29			1.58415
180201_25.D	Proline		2450.82			1.61403
180201_26.D	Proline		1498.87			1.58969	1	158.969
180201_27.D	Proline		1406.71			1.58734	1	158.734
180201_28.D	Proline		91957.7			3.9027	5	78.0541
Data File	Compound	ISTD	Resp	ISTD Resp	Resp Ratio	Final Conc	Exp Conc	Accuracy
180201_29.D	Proline		82277.6			3.65519	5	73.1037
180201_30.D	Proline		324199			9.84107	10	98.4107
180201_31.D	Proline		320015			9.73408	10	97.3408
180201_32.D	Proline		649253			18.1526	15	121.018
180201_33.D	Proline		547495			15.5507	15	103.671
180201_34.D	Proline		703045			19.5281	20	97.6404
180201_35.D	Proline		661217			18.4585	20	92.2927
Target Compound	Maleic Acid
Data File	Compound	ISTD	Resp	ISTD Resp	Resp Ratio	Final Conc	Exp Conc	Accuracy
180201_06.D	Maleic Acid		264856			19.4242
180201_07.D	Maleic Acid		2691.51			0.433714
180201_08.D	Maleic Acid		2055.36			0.387633
180201_09.D	Maleic Acid		2552.53			0.423646
180201_10.D	Maleic Acid		2619.69			0.428511
180201_11.D	Maleic Acid		2278.89			0.403825
180201_12.D	Maleic Acid		2298.36			0.405235
180201_13.D	Maleic Acid		2004.87			0.383975
180201_14.D	Maleic Acid		2077.09			0.389207
180201_15.D	Maleic Acid		2153.86			0.394768
180201_16.D	Maleic Acid		2090.75			0.390197
180201_17.D	Maleic Acid		2312.1			0.40623
180201_18.D	Maleic Acid		3642.65			0.502612
180201_19.D	Maleic Acid		2952.16			0.452595
180201_20.D	Maleic Acid		4382.46			0.556202
180201_21.D	Maleic Acid		643.695			0.285375
180201_22.D	Maleic Acid		1932.61			0.378741
180201_23.D	Maleic Acid		1607.27			0.355174
180201_24.D	Maleic Acid		1457.82			0.344349
180201_25.D	Maleic Acid		1543.62			0.350564
180201_26.D	Maleic Acid		10641.4			1.00958	1	100.958
180201_27.D	Maleic Acid		7976.5			0.816545	1	81.6545
180201_28.D	Maleic Acid		64818.5			4.93404	5	98.6807
180201_29.D	Maleic Acid		63697.8			4.85285	5	97.0571
180201_30.D	Maleic Acid		130635			9.70163	10	97.0163
180201_31.D	Maleic Acid		143080			10.6031	10	106.031
180201_32.D	Maleic Acid		217049			15.9612	15	106.408
180201_33.D	Maleic Acid		200044			14.7294	15	98.1963
180201_34.D	Maleic Acid		267245			19.5973	20	97.9864
180201_35.D	Maleic Acid		269965			19.7944	20	98.9718
Target Compound	Glycine
Data File	Compound	ISTD	Resp	ISTD Resp	Resp Ratio	Final Conc	Exp Conc	Accuracy
180201_06.D	Glycine		5.04705e+06			17.4237
180201_07.D	Glycine		19127.2			0
180201_08.D	Glycine		16461.5			0
180201_09.D	Glycine		4.7886e+06			16.509
180201_10.D	Glycine		5.08075e+06			17.543
180201_11.D	Glycine		5.3713e+06			18.5713
180201_12.D	Glycine		5.02304e+06			17.3388
180201_13.D	Glycine		4.49925e+06			15.485
180201_14.D	Glycine		5.28363e+06			18.261
180201_15.D	Glycine		3.82539e+06			13.1002
180201_16.D	Glycine		6.37447e+06			22.1216
180201_17.D	Glycine		7.01283e+06			24.3808
180201_18.D	Glycine		6.5955e+06			22.9039
180201_19.D	Glycine		6.84696e+06			23.7938
180201_20.D	Glycine		7.02514e+06			24.4244
180201_21.D	Glycine		2673.5			0
180201_22.D	Glycine		28046.1			0
180201_23.D	Glycine		24061.1			0
180201_24.D	Glycine		17659.5			0
180201_25.D	Glycine		17031.3			0
180201_26.D	Glycine		278131			0.546106	1	54.6106
180201_27.D	Glycine		217800			0.33259	1	33.259
180201_28.D	Glycine		1.56902e+06			5.11468	5	102.294
180201_29.D	Glycine		1.55867e+06			5.07806	5	101.561
180201_30.D	Glycine		3.10322e+06			10.5444	10	105.444
180201_31.D	Glycine		3.19925e+06			10.8842	10	108.842
180201_32.D	Glycine		4.47988e+06			15.4165	15	102.776
180201_33.D	Glycine		4.4778e+06			15.4091	15	102.728
180201_34.D	Glycine		5.55679e+06			19.2277	20	96.1387
180201_35.D	Glycine		5.61864e+06			19.4466	20	97.2332
Target Compound	Succinic Acid
Data File	Compound	ISTD	Resp	ISTD Resp	Resp Ratio	Final Conc	Exp Conc	Accuracy
180201_06.D	Succinic Acid		600491			18.839
180201_07.D	Succinic Acid		10356.7			0.0278885
180201_08.D	Succinic Acid		9183.04			0
180201_09.D	Succinic Acid		66968.8			1.83246
180201_10.D	Succinic Acid		65847.5			1.79672
Data File	Compound	ISTD	Resp	ISTD Resp	Resp Ratio	Final Conc	Exp Conc	Accuracy
180201_11.D	Succinic Acid		92986			2.66178
180201_12.D	Succinic Acid		92520.5			2.64695
180201_13.D	Succinic Acid		54052.2			1.42073
180201_14.D	Succinic Acid		43810.7			1.09427
180201_15.D	Succinic Acid		45299.1			1.14171
180201_16.D	Succinic Acid		53208.9			1.39385
180201_17.D	Succinic Acid		92303			2.64002
180201_18.D	Succinic Acid		93088.3			2.66505
180201_19.D	Succinic Acid		102415			2.96234
180201_20.D	Succinic Acid		96885.1			2.78607
180201_21.D	Succinic Acid		83.7143			0
180201_22.D	Succinic Acid		10899			0.0451739
180201_23.D	Succinic Acid		8777.16			0
180201_24.D	Succinic Acid		7288.74			0
180201_25.D	Succinic Acid		6965.8			0
180201_26.D	Succinic Acid		34930.8			0.811214	1	81.1214
180201_27.D	Succinic Acid		29760.1			0.646391	1	64.6391
180201_28.D	Succinic Acid		167390			5.03348	5	100.67
180201_29.D	Succinic Acid		168251			5.06094	5	101.219
180201_30.D	Succinic Acid		325499			10.0734	10	100.734
180201_31.D	Succinic Acid		340665			10.5568	10	105.568
180201_32.D	Succinic Acid		503385			15.7437	15	104.958
180201_33.D	Succinic Acid		472955			14.7737	15	98.4915
180201_34.D	Succinic Acid		620918			19.4902	20	97.4509
180201_35.D	Succinic Acid		630956			19.8102	20	99.0508
Target Compound	Glyceric Acid
Data File	Compound	ISTD	Resp	ISTD Resp	Resp Ratio	Final Conc	Exp Conc	Accuracy
180201_06.D	Glyceric Acid		1.91342e+06			18.2093
180201_07.D	Glyceric Acid		4773.27			0.335875
180201_08.D	Glyceric Acid		3954.34			0.328206
180201_09.D	Glyceric Acid		10280.3			0.387446
180201_10.D	Glyceric Acid		9090.96			0.376308
180201_11.D	Glyceric Acid		8928.72			0.374789
180201_12.D	Glyceric Acid		8026.62			0.366341
180201_13.D	Glyceric Acid		8477.29			0.370561
180201_14.D	Glyceric Acid		8120.81			0.367223
180201_15.D	Glyceric Acid		7372.27			0.360213
180201_16.D	Glyceric Acid		7266.43			0.359222
180201_17.D	Glyceric Acid		10600.7			0.390446
Data File	Compound	ISTD	Resp	ISTD Resp	Resp Ratio	Final Conc	Exp Conc	Accuracy
180201_18.D	Glyceric Acid		13502.1			0.417616
180201_19.D	Glyceric Acid		10994.1			0.39413
180201_20.D	Glyceric Acid		10586.6			0.390314
180201_21.D	Glyceric Acid		192.361			0.292978
180201_22.D	Glyceric Acid		5048.03			0.338448
180201_23.D	Glyceric Acid		4396.58			0.332348
180201_24.D	Glyceric Acid		3227.63			0.321401
180201_25.D	Glyceric Acid		3410.06			0.32311
180201_26.D	Glyceric Acid		80703.8			1.04692	1	104.692
180201_27.D	Glyceric Acid		66997.6			0.918572	1	91.8572
180201_28.D	Glyceric Acid		496777			4.94322	5	98.8644
180201_29.D	Glyceric Acid		493894			4.91623	5	98.3245
180201_30.D	Glyceric Acid		1.01236e+06			9.77136	10	97.7136
180201_31.D	Glyceric Acid		1.07327e+06			10.3418	10	103.418
180201_32.D	Glyceric Acid		1.62786e+06			15.5352	15	103.568
180201_33.D	Glyceric Acid		1.54842e+06			14.7913	15	98.6084
180201_34.D	Glyceric Acid		2.05838e+06			19.5668	20	97.834
180201_35.D	Glyceric Acid		2.12265e+06			20.1686	20	100.843
Target Compound	Fumaric Acid
Data File	Compound	ISTD	Resp	ISTD Resp	Resp Ratio	Final Conc	Exp Conc	Accuracy
180201_06.D	Fumaric Acid		4.37986e+06			17.4401
180201_07.D	Fumaric Acid		17617.3			0
180201_08.D	Fumaric Acid		13049.6			0
180201_09.D	Fumaric Acid		499451			1.92106
180201_10.D	Fumaric Acid		409593			1.56169
180201_11.D	Fumaric Acid		421326			1.60861
180201_12.D	Fumaric Acid		404102			1.53973
180201_13.D	Fumaric Acid		296708			1.11022
180201_14.D	Fumaric Acid		269026			0.999514
180201_15.D	Fumaric Acid		285750			1.0664
180201_16.D	Fumaric Acid		244625			0.901927
180201_17.D	Fumaric Acid		452867			1.73476
180201_18.D	Fumaric Acid		489511			1.88131
180201_19.D	Fumaric Acid		419485			1.60125
180201_20.D	Fumaric Acid		372548			1.41353
180201_21.D	Fumaric Acid		643.695			0
180201_22.D	Fumaric Acid		18292.2			0
180201_23.D	Fumaric Acid		14586.5			0
180201_24.D	Fumaric Acid		11603.3			0
Data File	Compound	ISTD	Resp	ISTD Resp	Resp Ratio	Final Conc	Exp Conc	Accuracy
180201_25.D	Fumaric Acid		10440.3			0
180201_26.D	Fumaric Acid		206537			0.749597	1	74.9597
180201_27.D	Fumaric Acid		176774			0.630566	1	63.0566
180201_28.D	Fumaric Acid		1.26387e+06			4.97824	5	99.5649
180201_29.D	Fumaric Acid		1.25371e+06			4.9376	5	98.752
180201_30.D	Fumaric Acid		2.58738e+06			10.2714	10	102.714
180201_31.D	Fumaric Acid		2.68272e+06			10.6527	10	106.527
180201_32.D	Fumaric Acid		3.91973e+06			15.5999	15	103.999
180201_33.D	Fumaric Acid		3.80967e+06			15.1598	15	101.065
180201_34.D	Fumaric Acid		4.87936e+06			19.4378	20	97.189
180201_35.D	Fumaric Acid		4.91552e+06			19.5824	20	97.9122
Target Compound	Serine
Data File	Compound	ISTD	Resp	ISTD Resp	Resp Ratio	Final Conc	Exp Conc	Accuracy
180201_06.D	Serine		3.79132e+06			19.1372
180201_07.D	Serine		558.483			0.880768
180201_08.D	Serine		70.3443			0.878417
180201_09.D	Serine		3.50477e+06			17.7571
180201_10.D	Serine		2.96533e+06			15.1592
180201_11.D	Serine		3.38024e+06			17.1574
180201_12.D	Serine		3.74884e+06			18.9326
180201_13.D	Serine		2.11658e+06			11.0716
180201_14.D	Serine		2.2208e+06			11.5735
180201_15.D	Serine		2.43551e+06			12.6076
180201_16.D	Serine		2.58666e+06			13.3355
180201_17.D	Serine		4.97173e+06			24.8221
180201_18.D	Serine		4.65967e+06			23.3192
180201_19.D	Serine		4.09053e+06			20.5782
180201_20.D	Serine		4.89646e+06			24.4596
180201_21.D	Serine		53.789			0.878337
180201_22.D	Serine		2791.89			0.891524
180201_23.D	Serine		783.844			0.881853
180201_24.D	Serine		153.82			0.878819
180201_25.D	Serine		498.388			0.880479
180201_26.D	Serine		26061.9			1.00359	1	100.359
180201_27.D	Serine		11186.3			0.931952	1	93.1952
180201_28.D	Serine		819295			4.82383	5	96.4766
180201_29.D	Serine		807431			4.76669	5	95.3338
180201_30.D	Serine		1.84361e+06			9.75695	10	97.5695
180201_31.D	Serine		1.93421e+06			10.1933	10	101.933
Data File	Compound	ISTD	Resp	ISTD Resp	Resp Ratio	Final Conc	Exp Conc	Accuracy
180201_32.D	Serine		3.34992e+06			17.0114	15	113.409
180201_33.D	Serine		2.84122e+06			14.5615	15	97.0764
180201_34.D	Serine		3.87979e+06			19.5632	20	97.8162
180201_35.D	Serine		3.84331e+06			19.3876	20	96.9379
Target Compound	Threonine
Data File	Compound	ISTD	Resp	ISTD Resp	Resp Ratio	Final Conc	Exp Conc	Accuracy
180201_06.D	Threonine		2.04006e+06			19.2265
180201_07.D	Threonine		847.584			0.744987
180201_08.D	Threonine		156.055			0.738719
180201_09.D	Threonine		3.77169e+06			34.9204
180201_10.D	Threonine		3.61886e+06			33.5353
180201_11.D	Threonine		3.91764e+06			36.2432
180201_12.D	Threonine		3.42786e+06			31.8042
180201_13.D	Threonine		2.24441e+06			21.0786
180201_14.D	Threonine		2.2939e+06			21.5271
180201_15.D	Threonine		2.2538e+06			21.1636
180201_16.D	Threonine		2.8234e+06			26.326
180201_17.D	Threonine		5.40792e+06			49.7497
180201_18.D	Threonine		5.28906e+06			48.6724
180201_19.D	Threonine		5.52224e+06			50.7858
180201_20.D	Threonine		5.59501e+06			51.4452
180201_21.D	Threonine		71.9272			0.737957
180201_22.D	Threonine		5296.46			0.785307
180201_23.D	Threonine		1708.83			0.752792
180201_24.D	Threonine		91.2776			0.738132
180201_25.D	Threonine		761.606			0.744207
180201_26.D	Threonine		48854.1			1.18007	1	118.007
180201_27.D	Threonine		30705			1.01559	1	101.559
180201_28.D	Threonine		459145			4.89857	5	97.9714
180201_29.D	Threonine		451963			4.83347	5	96.6695
180201_30.D	Threonine		986947			9.68208	10	96.8208
180201_31.D	Threonine		1.04899e+06			10.2444	10	102.444
180201_32.D	Threonine		1.63179e+06			15.5263	15	103.509
180201_33.D	Threonine		1.53853e+06			14.6811	15	97.8738
180201_34.D	Threonine		2.09627e+06			19.7359	20	98.6796
180201_35.D	Threonine		2.14775e+06			20.2025	20	101.013
Target Compound	b Alanine
Data File	Compound	ISTD	Resp	ISTD Resp	Resp Ratio	Final Conc	Exp Conc	Accuracy
180201_06.D	b Alanine		1.92624e+06			11.6596
180201_07.D	b Alanine		5415.43			0.430273
180201_08.D	b Alanine		2256.85			0.411808
180201_09.D	b Alanine		128874			1.15203
180201_10.D	b Alanine		128870			1.152
180201_11.D	b Alanine		137115			1.20021
180201_12.D	b Alanine		102815			0.99968
180201_13.D	b Alanine		89510.1			0.921899
180201_14.D	b Alanine		147502			1.26092
180201_15.D	b Alanine		88786.1			0.917667
180201_16.D	b Alanine		218418			1.67551
180201_17.D	b Alanine		212401			1.64033
180201_18.D	b Alanine		196402			1.5468
180201_19.D	b Alanine		238716			1.79417
180201_20.D	b Alanine		189918			1.5089
180201_21.D	b Alanine		127.344			0.399358
180201_22.D	b Alanine		1093.52			0.405007
180201_23.D	b Alanine		1659.88			0.408318
180201_24.D	b Alanine		1064.31			0.404836
180201_25.D	b Alanine		1278.02			0.406085
180201_26.D	b Alanine		129395			1.15507	1	115.507
180201_27.D	b Alanine		108421			1.03245	1	103.245
180201_28.D	b Alanine		861639			5.43585	5	108.717
180201_29.D	b Alanine		728819			4.65937	5	93.1873
180201_30.D	b Alanine		1.66167e+06			10.1129	10	101.129
180201_31.D	b Alanine		1.78645e+06			10.8424	10	108.424
180201_32.D	b Alanine		1.8214e+06			11.0467	15	73.6446
180201_33.D	b Alanine		2.67628e+06			16.0444	15	106.963
180201_34.D	b Alanine		3.54127e+06			21.1012	20	105.506
180201_35.D	b Alanine		3.45033e+06			20.5696	20	102.848
Target Compound	Malic Acid
Data File	Compound	ISTD	Resp	ISTD Resp	Resp Ratio	Final Conc	Exp Conc	Accuracy
180201_06.D	Malic Acid		1.01677e+06			18.7951
180201_07.D	Malic Acid		2809.59			0.536663
180201_08.D	Malic Acid		1547.71			0.513941
180201_09.D	Malic Acid		675602			12.6516
180201_10.D	Malic Acid		646214			12.1224
180201_11.D	Malic Acid		616399			11.5855
180201_12.D	Malic Acid		572117			10.7882
Data File	Compound	ISTD	Resp	ISTD Resp	Resp Ratio	Final Conc	Exp Conc	Accuracy
180201_13.D	Malic Acid		429535			8.22069
180201_14.D	Malic Acid		346172			6.71958
180201_15.D	Malic Acid		384311			7.40635
180201_16.D	Malic Acid		390749			7.52227
180201_17.D	Malic Acid		696029			13.0194
180201_18.D	Malic Acid		692008			12.947
180201_19.D	Malic Acid		622381			11.6933
180201_20.D	Malic Acid		563157			10.6268
180201_21.D	Malic Acid		131.694			0.488442
180201_22.D	Malic Acid		4669.05			0.570146
180201_23.D	Malic Acid		4007.01			0.558225
180201_24.D	Malic Acid		1599.45			0.514872
180201_25.D	Malic Acid		1470.72			0.512554
180201_26.D	Malic Acid		36733.1			1.14752	1	114.752
180201_27.D	Malic Acid		28747.8			1.00373	1	100.373
180201_28.D	Malic Acid		245311			4.90338	5	98.0676
180201_29.D	Malic Acid		245453			4.90594	5	98.1188
180201_30.D	Malic Acid		513238			9.72793	10	97.2793
180201_31.D	Malic Acid		541715			10.2407	10	102.407
180201_32.D	Malic Acid		832059			15.4689	15	103.126
180201_33.D	Malic Acid		783309			14.5911	15	97.2738
180201_34.D	Malic Acid		1.07208e+06			19.791	20	98.9548
180201_35.D	Malic Acid		1.0959e+06			20.2198	20	101.099
Target Compound	Methionine
Data File	Compound	ISTD	Resp	ISTD Resp	Resp Ratio	Final Conc	Exp Conc	Accuracy
180201_06.D	Methionine		3.08038e+06			19.2289
180201_07.D	Methionine		5668.81			1.14945
180201_08.D	Methionine		1370.28			1.12418
180201_09.D	Methionine		135415			1.91237
180201_10.D	Methionine		152599			2.01341
180201_11.D	Methionine		184149			2.19892
180201_12.D	Methionine		151277			2.00563
180201_13.D	Methionine		79753.8			1.58507
180201_14.D	Methionine		78477.2			1.57757
180201_15.D	Methionine		74340.4			1.55324
180201_16.D	Methionine		79994.9			1.58649
180201_17.D	Methionine		185470			2.20669
180201_18.D	Methionine		222831			2.42638
180201_19.D	Methionine		221360			2.41772
Data File	Compound	ISTD	Resp	ISTD Resp	Resp Ratio	Final Conc	Exp Conc	Accuracy
180201_20.D	Methionine		267115			2.68677
180201_21.D	Methionine		52.6262			1.11643
180201_22.D	Methionine		1141.47			1.12283
180201_23.D	Methionine		852.676			1.12113
180201_24.D	Methionine		69.874			1.11653
180201_25.D	Methionine		119.267			1.11682
180201_26.D	Methionine		82661.3			1.60217	1	160.217
180201_27.D	Methionine		70257.1			1.52923	1	152.923
180201_28.D	Methionine		629594			4.81816	5	96.3633
180201_29.D	Methionine		582835			4.54322	5	90.8644
180201_30.D	Methionine		1.42705e+06			9.50726	10	95.0726
180201_31.D	Methionine		1.48307e+06			9.83667	10	98.3667
180201_32.D	Methionine		2.21861e+06			14.1616	15	94.4109
180201_33.D	Methionine		2.32156e+06			14.767	15	98.4468
180201_34.D	Methionine		3.27806e+06			20.3912	20	101.956
180201_35.D	Methionine		3.35495e+06			20.8434	20	104.217
Target Compound	Aspartic Acid
Data File	Compound	ISTD	Resp	ISTD Resp	Resp Ratio	Final Conc	Exp Conc	Accuracy
180201_06.D	Aspartic Acid		4.67374e+06			19.8844
180201_07.D	Aspartic Acid		13012.9			0.851953
180201_08.D	Aspartic Acid		3788.14			0.814283
180201_09.D	Aspartic Acid		987290			4.8305
180201_10.D	Aspartic Acid		450727			2.6394
180201_11.D	Aspartic Acid		343341			2.20088
180201_12.D	Aspartic Acid		325776			2.12915
180201_13.D	Aspartic Acid		203675			1.63054
180201_14.D	Aspartic Acid		120408			1.29051
180201_15.D	Aspartic Acid		115329			1.26977
180201_16.D	Aspartic Acid		100562			1.20947
180201_17.D	Aspartic Acid		193367			1.58844
180201_18.D	Aspartic Acid		189458			1.57248
180201_19.D	Aspartic Acid		177673			1.52436
180201_20.D	Aspartic Acid		126362			1.31483
180201_21.D	Aspartic Acid		386.411			0.800391
180201_22.D	Aspartic Acid		6397.6			0.824939
180201_23.D	Aspartic Acid		4857.88			0.818651
180201_24.D	Aspartic Acid		2095.32			0.80737
180201_25.D	Aspartic Acid		1926.07			0.806679
180201_26.D	Aspartic Acid		134124			1.34652	1	134.652
Data File	Compound	ISTD	Resp	ISTD Resp	Resp Ratio	Final Conc	Exp Conc	Accuracy
180201_27.D	Aspartic Acid		104594			1.22593	1	122.593
180201_28.D	Aspartic Acid		975299			4.78153	5	95.6306
180201_29.D	Aspartic Acid		928257			4.58943	5	91.7887
180201_30.D	Aspartic Acid		2.21561e+06			9.84645	10	98.4645
180201_31.D	Aspartic Acid		2.29516e+06			10.1713	10	101.713
180201_32.D	Aspartic Acid		3.39095e+06			14.6461	15	97.6405
180201_33.D	Aspartic Acid		3.48502e+06			15.0302	15	100.201
180201_34.D	Aspartic Acid		4.67096e+06			19.8731	20	99.3655
180201_35.D	Aspartic Acid		4.8219e+06			20.4894	20	102.447
Target Compound	Gaba
Data File	Compound	ISTD	Resp	ISTD Resp	Resp Ratio	Final Conc	Exp Conc	Accuracy
180201_06.D	Gaba		4.78637e+06			16.0264
180201_07.D	Gaba		4953.35			0
180201_08.D	Gaba		1719.4			0
180201_09.D	Gaba		58926.2			0.118628
180201_10.D	Gaba		98481.5			0.251732
180201_11.D	Gaba		107982			0.283699
180201_12.D	Gaba		76956.4			0.1793
180201_13.D	Gaba		58327.2			0.116612
180201_14.D	Gaba		73273			0.166905
180201_15.D	Gaba		41140			0.0587776
180201_16.D	Gaba		61734.2			0.128077
180201_17.D	Gaba		52916.3			0.0984047
180201_18.D	Gaba		48038.5			0.081991
180201_19.D	Gaba		33616.6			0.0334615
180201_20.D	Gaba		44907			0.0714535
180201_21.D	Gaba		441.694			0
180201_22.D	Gaba		9096.4			0
180201_23.D	Gaba		9465.66			0
180201_24.D	Gaba		4929.62			0
180201_25.D	Gaba		4976.03			0
180201_26.D	Gaba		242369			0.735913	1	73.5913
180201_27.D	Gaba		194479			0.574762	1	57.4762
180201_28.D	Gaba		1.5126e+06			5.01024	5	100.205
180201_29.D	Gaba		1.52049e+06			5.03678	5	100.736
180201_30.D	Gaba		3.08212e+06			10.2917	10	102.917
180201_31.D	Gaba		3.23615e+06			10.81	10	108.1
180201_32.D	Gaba		4.52714e+06			15.1541	15	101.028
180201_33.D	Gaba		4.51728e+06			15.121	15	100.806
Data File	Compound	ISTD	Resp	ISTD Resp	Resp Ratio	Final Conc	Exp Conc	Accuracy
180201_34.D	Gaba		5.74363e+06			19.2476	20	96.238
180201_35.D	Gaba		5.97256e+06			20.018	20	100.09
Target Compound	Erythritol
Data File	Compound	ISTD	Resp	ISTD Resp	Resp Ratio	Final Conc	Exp Conc	Accuracy
180201_06.D	Erythritol		7361.75			15.4933
180201_07.D	Erythritol		0			0
180201_08.D	Erythritol		0			0
180201_09.D	Erythritol		0			0
180201_10.D	Erythritol		0			0
180201_11.D	Erythritol		0			0
180201_12.D	Erythritol		0			0
180201_13.D	Erythritol		0			0
180201_14.D	Erythritol		0			0
180201_15.D	Erythritol		0			0
180201_16.D	Erythritol		0			0
180201_17.D	Erythritol		0			0
180201_18.D	Erythritol		0			0
180201_19.D	Erythritol		0			0
180201_20.D	Erythritol		0			0
180201_21.D	Erythritol		4526.54			9.58671
180201_22.D	Erythritol		7376.06			15.5231
180201_23.D	Erythritol		4556.05			9.64819
180201_24.D	Erythritol		4877.57			10.318
180201_25.D	Erythritol		5363.15			11.3296
180201_26.D	Erythritol		267.737			0.714289	1	71.4289
180201_27.D	Erythritol		377.467			0.942892	1	94.2892
180201_28.D	Erythritol		2370.91			5.09586	5	101.917
180201_29.D	Erythritol		2186.12			4.71088	5	94.2176
180201_30.D	Erythritol		4498.23			9.52772	10	95.2772
180201_31.D	Erythritol		5127.56			10.8388	10	108.388
180201_32.D	Erythritol		7532.61			15.8493	15	105.662
180201_33.D	Erythritol		7269.02			15.3001	15	102.001
180201_34.D	Erythritol		9549.97			20.0521	20	100.26
180201_35.D	Erythritol		9029.64			18.9681	20	94.8403
Target Compound	Cysteine
Data File	Compound	ISTD	Resp	ISTD Resp	Resp Ratio	Final Conc	Exp Conc	Accuracy
180201_06.D	Cysteine		2995.56			12.4895
180201_07.D	Cysteine		0			0
Data File	Compound	ISTD	Resp	ISTD Resp	Resp Ratio	Final Conc	Exp Conc	Accuracy
180201_08.D	Cysteine		0			0
180201_09.D	Cysteine		0			0
180201_10.D	Cysteine		1203.35			5.57554
180201_11.D	Cysteine		2309.77			9.84386
180201_12.D	Cysteine		1645.7			7.28201
180201_13.D	Cysteine		1168.66			5.44168
180201_14.D	Cysteine		1381.81			6.264
180201_15.D	Cysteine		1081.35			5.10488
180201_16.D	Cysteine		1891.36			8.22973
180201_17.D	Cysteine		6165.8			24.7197
180201_18.D	Cysteine		5743.52			23.0906
180201_19.D	Cysteine		5345.18			21.5539
180201_20.D	Cysteine		7333.6			29.2248
180201_21.D	Cysteine		127.291			1.42429
180201_22.D	Cysteine		0			0
180201_23.D	Cysteine		0			0
180201_24.D	Cysteine		272.374			1.98399
180201_25.D	Cysteine		68.0117			1.1956
180201_26.D	Cysteine		0			0	1	0
180201_27.D	Cysteine		0			0	1	0
180201_28.D	Cysteine		1415.79			6.39507	5	127.901
180201_29.D	Cysteine		837.871			4.16557	5	83.3114
180201_30.D	Cysteine		2310.44			9.84647	10	98.4647
180201_31.D	Cysteine		2393.7			10.1677	10	101.677
180201_32.D	Cysteine		2785.71			11.68	15	77.8665
180201_33.D	Cysteine		4195.14			17.1173	15	114.115
180201_34.D	Cysteine		5300.03			21.3797	20	106.899
180201_35.D	Cysteine		4782.14			19.3818	20	96.909
Target Compound	Hydroxyglutarate
Data File	Compound	ISTD	Resp	ISTD Resp	Resp Ratio	Final Conc	Exp Conc	Accuracy
180201_06.D	Hydroxyglutarate		3.6677e+06			17.8115
180201_07.D	Hydroxyglutarate		6826.59			0.251038
180201_08.D	Hydroxyglutarate		4559.36			0.240162
180201_09.D	Hydroxyglutarate		348568			1.8903
180201_10.D	Hydroxyglutarate		2.51377e+06			12.2763
180201_11.D	Hydroxyglutarate		1.87858e+06			9.22947
180201_12.D	Hydroxyglutarate		1.25151e+06			6.22151
180201_13.D	Hydroxyglutarate		335166			1.82601
180201_14.D	Hydroxyglutarate		421311			2.23923
Data File	Compound	ISTD	Resp	ISTD Resp	Resp Ratio	Final Conc	Exp Conc	Accuracy
180201_15.D	Hydroxyglutarate		472817			2.4863
180201_16.D	Hydroxyglutarate		660374			3.38597
180201_17.D	Hydroxyglutarate		1.22688e+06			6.10339
180201_18.D	Hydroxyglutarate		2.91099e+06			14.1817
180201_19.D	Hydroxyglutarate		2.77841e+06			13.5458
180201_20.D	Hydroxyglutarate		3.76502e+06			18.2783
180201_21.D	Hydroxyglutarate		1216.62			0.224128
180201_22.D	Hydroxyglutarate		4491.85			0.239839
180201_23.D	Hydroxyglutarate		4251.44			0.238685
180201_24.D	Hydroxyglutarate		2177.52			0.228737
180201_25.D	Hydroxyglutarate		2132.49			0.228521
180201_26.D	Hydroxyglutarate		147939			0.927927	1	92.7927
180201_27.D	Hydroxyglutarate		118092			0.784757	1	78.4757
180201_28.D	Hydroxyglutarate		974497			4.89275	5	97.855
180201_29.D	Hydroxyglutarate		982357			4.93046	5	98.6092
180201_30.D	Hydroxyglutarate		2.03978e+06			10.0027	10	100.027
180201_31.D	Hydroxyglutarate		2.16232e+06			10.5905	10	105.905
180201_32.D	Hydroxyglutarate		3.21559e+06			15.6428	15	104.285
180201_33.D	Hydroxyglutarate		3.03841e+06			14.7929	15	98.6194
180201_34.D	Hydroxyglutarate		4.00805e+06			19.4441	20	97.2204
180201_35.D	Hydroxyglutarate		4.12208e+06			19.9911	20	99.9554
Target Compound	a Ketoglutarate
Data File	Compound	ISTD	Resp	ISTD Resp	Resp Ratio	Final Conc	Exp Conc	Accuracy
180201_06.D	a Ketoglutarate		530341			12.7859
180201_07.D	a Ketoglutarate		2137.63			0.596442
180201_08.D	a Ketoglutarate		2188.23			0.597609
180201_09.D	a Ketoglutarate		72952.9			2.23066
180201_10.D	a Ketoglutarate		66978.1			2.09278
180201_11.D	a Ketoglutarate		78743.8			2.36429
180201_12.D	a Ketoglutarate		54329.7			1.80089
180201_13.D	a Ketoglutarate		63347.5			2.00899
180201_14.D	a Ketoglutarate		78859.1			2.36696
180201_15.D	a Ketoglutarate		85718.1			2.52524
180201_16.D	a Ketoglutarate		97774.3			2.80347
180201_17.D	a Ketoglutarate		310095			7.70322
180201_18.D	a Ketoglutarate		384720			9.42537
180201_19.D	a Ketoglutarate		379248			9.29909
180201_20.D	a Ketoglutarate		594114			14.2576
180201_21.D	a Ketoglutarate		312.722			0.554328
Data File	Compound	ISTD	Resp	ISTD Resp	Resp Ratio	Final Conc	Exp Conc	Accuracy
180201_22.D	a Ketoglutarate		2346.64			0.601265
180201_23.D	a Ketoglutarate		2672.39			0.608782
180201_24.D	a Ketoglutarate		2438.43			0.603383
180201_25.D	a Ketoglutarate		2253.31			0.599111
180201_26.D	a Ketoglutarate		23580.7			1.09129	1	109.129
180201_27.D	a Ketoglutarate		18207.8			0.967296	1	96.7296
180201_28.D	a Ketoglutarate		174040			4.56347	5	91.2694
180201_29.D	a Ketoglutarate		198775			5.13429	5	102.686
180201_30.D	a Ketoglutarate		394653			9.65458	10	96.5458
180201_31.D	a Ketoglutarate		446786			10.8577	10	108.577
180201_32.D	a Ketoglutarate		638313			15.2776	15	101.85
180201_33.D	a Ketoglutarate		599506			14.382	15	95.8802
180201_34.D	a Ketoglutarate		814774			19.3498	20	96.749
180201_35.D	a Ketoglutarate		874236			20.722	20	103.61
Target Compound	Glutamic Acid
Data File	Compound	ISTD	Resp	ISTD Resp	Resp Ratio	Final Conc	Exp Conc	Accuracy
180201_06.D	Glutamic Acid		1.95189e+06			19.8189
180201_07.D	Glutamic Acid		1326.02			1.20413
180201_08.D	Glutamic Acid		584.79			1.19705
180201_09.D	Glutamic Acid		3.44218e+06			34.0413
180201_10.D	Glutamic Acid		2.85537e+06			28.4412
180201_11.D	Glutamic Acid		3.33247e+06			32.9942
180201_12.D	Glutamic Acid		2.61121e+06			26.111
180201_13.D	Glutamic Acid		2.16624e+06			21.8646
180201_14.D	Glutamic Acid		1.85955e+06			18.9377
180201_15.D	Glutamic Acid		1.94968e+06			19.7979
180201_16.D	Glutamic Acid		2.42488e+06			24.3328
180201_17.D	Glutamic Acid		4.29912e+06			42.2193
180201_18.D	Glutamic Acid		3.57594e+06			35.3178
180201_19.D	Glutamic Acid		3.52071e+06			34.7906
180201_20.D	Glutamic Acid		3.62793e+06			35.814
180201_21.D	Glutamic Acid		37.7946			1.19183
180201_22.D	Glutamic Acid		7020.56			1.25847
180201_23.D	Glutamic Acid		4948.63			1.2387
180201_24.D	Glutamic Acid		946.955			1.20051
180201_25.D	Glutamic Acid		1028.51			1.20129
180201_26.D	Glutamic Acid		46598.1			1.63617	1	163.617
180201_27.D	Glutamic Acid		30762.4			1.48505	1	148.505
180201_28.D	Glutamic Acid		369318			4.71599	5	94.3197
Data File	Compound	ISTD	Resp	ISTD Resp	Resp Ratio	Final Conc	Exp Conc	Accuracy
180201_29.D	Glutamic Acid		348842			4.52058	5	90.4116
180201_30.D	Glutamic Acid		859625			9.39513	10	93.9513
180201_31.D	Glutamic Acid		927895			10.0467	10	100.467
180201_32.D	Glutamic Acid		1.43166e+06			14.8542	15	99.028
180201_33.D	Glutamic Acid		1.37273e+06			14.2919	15	95.2793
180201_34.D	Glutamic Acid		1.93888e+06			19.6948	20	98.4739
180201_35.D	Glutamic Acid		2.11332e+06			21.3596	20	106.798
Target Compound	Phenylalanine
Data File	Compound	ISTD	Resp	ISTD Resp	Resp Ratio	Final Conc	Exp Conc	Accuracy
180201_06.D	Phenylalanine		2.17734e+06			19.2456
180201_07.D	Phenylalanine		5673.17			0.942432
180201_08.D	Phenylalanine		1602.97			0.908127
180201_09.D	Phenylalanine		116394			1.8756
180201_10.D	Phenylalanine		173085			2.3534
180201_11.D	Phenylalanine		185222			2.4557
180201_12.D	Phenylalanine		153108			2.18503
180201_13.D	Phenylalanine		106872			1.79535
180201_14.D	Phenylalanine		102166			1.75569
180201_15.D	Phenylalanine		115981			1.87212
180201_16.D	Phenylalanine		127724			1.97109
180201_17.D	Phenylalanine		179821			2.41017
180201_18.D	Phenylalanine		186596			2.46727
180201_19.D	Phenylalanine		193486			2.52535
180201_20.D	Phenylalanine		277575			3.23406
180201_21.D	Phenylalanine		185.853			0.896184
180201_22.D	Phenylalanine		2332.85			0.914279
180201_23.D	Phenylalanine		1647.96			0.908507
180201_24.D	Phenylalanine		655.435			0.900141
180201_25.D	Phenylalanine		522.547			0.899021
180201_26.D	Phenylalanine		62012.5			1.41727	1	141.727
180201_27.D	Phenylalanine		47773.1			1.29726	1	129.726
180201_28.D	Phenylalanine		479096			4.93251	5	98.6502
180201_29.D	Phenylalanine		448648			4.67588	5	93.5177
180201_30.D	Phenylalanine		1.01811e+06			9.47537	10	94.7537
180201_31.D	Phenylalanine		1.07891e+06			9.98787	10	99.8787
180201_32.D	Phenylalanine		1.65162e+06			14.8147	15	98.7645
180201_33.D	Phenylalanine		1.6402e+06			14.7185	15	98.1232
180201_34.D	Phenylalanine		2.2561e+06			19.9094	20	99.5468
180201_35.D	Phenylalanine		2.35837e+06			20.7713	20	103.857
Target Compound	Xylose
Data File	Compound	ISTD	Resp	ISTD Resp	Resp Ratio	Final Conc	Exp Conc	Accuracy
180201_06.D	Xylose		4.21619e+06			18.5722
180201_07.D	Xylose		3699.3			0.275454
180201_08.D	Xylose		3307.79			0.273754
180201_09.D	Xylose		12045.4			0.311705
180201_10.D	Xylose		10979			0.307073
180201_11.D	Xylose		13383.7			0.317518
180201_12.D	Xylose		11440.4			0.309077
180201_13.D	Xylose		9315.33			0.299847
180201_14.D	Xylose		8061.21			0.2944
180201_15.D	Xylose		7389.55			0.291483
180201_16.D	Xylose		9259.53			0.299605
180201_17.D	Xylose		20422.1			0.348089
180201_18.D	Xylose		17721.8			0.33636
180201_19.D	Xylose		18233.2			0.338581
180201_20.D	Xylose		18620.7			0.340265
180201_21.D	Xylose		834.352			0.26301
180201_22.D	Xylose		5893.63			0.284985
180201_23.D	Xylose		3889.02			0.276278
180201_24.D	Xylose		80576.6			0.609366
180201_25.D	Xylose		81177.8			0.611978
180201_26.D	Xylose		175012			1.01954	1	101.954
180201_27.D	Xylose		113711			0.753284	1	75.3284
180201_28.D	Xylose		1.01351e+06			4.66153	5	93.2305
180201_29.D	Xylose		1.08744e+06			4.98262	5	99.6525
180201_30.D	Xylose		2.19391e+06			9.78851	10	97.8851
180201_31.D	Xylose		2.48959e+06			11.0728	10	110.728
180201_32.D	Xylose		3.47293e+06			15.3439	15	102.292
180201_33.D	Xylose		3.36253e+06			14.8643	15	99.0956
180201_34.D	Xylose		4.29698e+06			18.9231	20	94.6153
180201_35.D	Xylose		4.68086e+06			20.5904	20	102.952
Target Compound	Asparagine
Data File	Compound	ISTD	Resp	ISTD Resp	Resp Ratio	Final Conc	Exp Conc	Accuracy
180201_06.D	Asparagine		296045			60.5009
180201_07.D	Asparagine		0			0
180201_08.D	Asparagine		0			0
180201_09.D	Asparagine		70091.3			18.2663
180201_10.D	Asparagine		97271.4			23.3467
Data File	Compound	ISTD	Resp	ISTD Resp	Resp Ratio	Final Conc	Exp Conc	Accuracy
180201_11.D	Asparagine		65170			17.3464
180201_12.D	Asparagine		34248.8			11.5667
180201_13.D	Asparagine		14393.2			7.85533
180201_14.D	Asparagine		14290			7.83604
180201_15.D	Asparagine		13037.8			7.60198
180201_16.D	Asparagine		13751.7			7.73542
180201_17.D	Asparagine		98809.6			23.6342
180201_18.D	Asparagine		32395.1			11.2202
180201_19.D	Asparagine		25697.1			9.96823
180201_20.D	Asparagine		30069.4			10.7855
180201_21.D	Asparagine		53.4348			5.17498
180201_22.D	Asparagine		0			0
180201_23.D	Asparagine		0			0
180201_24.D	Asparagine		44732.9			13.5263
180201_25.D	Asparagine		43553.1			13.3058
180201_26.D	Asparagine		0			0	1	0
180201_27.D	Asparagine		0			0	1	0
180201_28.D	Asparagine		6645.32			6.40712	5	128.142
180201_29.D	Asparagine		4495.45			6.00527	5	120.105
180201_30.D	Asparagine		20394.9			8.97715	10	89.7715
180201_31.D	Asparagine		18722			8.66445	10	86.6445
180201_32.D	Asparagine		45096.1			13.5942	15	90.6282
180201_33.D	Asparagine		46653.9			13.8854	15	92.5693
180201_34.D	Asparagine		75674.7			19.3099	20	96.5494
180201_35.D	Asparagine		96254			23.1565	20	115.782
Target Compound	Rhamnose
Data File	Compound	ISTD	Resp	ISTD Resp	Resp Ratio	Final Conc	Exp Conc	Accuracy
180201_06.D	Rhamnose		1.05487e+06			2.97204
180201_07.D	Rhamnose		0			0
180201_08.D	Rhamnose		0			0
180201_09.D	Rhamnose		0			0
180201_10.D	Rhamnose		0			0
180201_11.D	Rhamnose		0			0
180201_12.D	Rhamnose		0			0
180201_13.D	Rhamnose		0			0
180201_14.D	Rhamnose		0			0
180201_15.D	Rhamnose		0			0
180201_16.D	Rhamnose		0			0
180201_17.D	Rhamnose		0			0
Data File	Compound	ISTD	Resp	ISTD Resp	Resp Ratio	Final Conc	Exp Conc	Accuracy
180201_18.D	Rhamnose		0			0
180201_19.D	Rhamnose		0			0
180201_20.D	Rhamnose		0			0
180201_21.D	Rhamnose		1260.83			0
180201_22.D	Rhamnose		0			0
180201_23.D	Rhamnose		0			0
180201_24.D	Rhamnose		17574.8			0
180201_25.D	Rhamnose		15975			0
180201_26.D	Rhamnose		270754			0.583463	1	58.3463
180201_27.D	Rhamnose		186489			0.326772	1	32.6772
180201_28.D	Rhamnose		1.61888e+06			4.69016	5	93.8031
180201_29.D	Rhamnose		1.69706e+06			4.92831	5	98.5662
180201_30.D	Rhamnose		3.47508e+06			10.3445	10	103.445
180201_31.D	Rhamnose		3.90064e+06			11.6409	10	116.409
180201_32.D	Rhamnose		5.27671e+06			15.8327	15	105.551
180201_33.D	Rhamnose		5.16163e+06			15.4821	15	103.214
180201_34.D	Rhamnose		6.18931e+06			18.6127	20	93.0635
180201_35.D	Rhamnose		6.49973e+06			19.5583	20	97.7916
Target Compound	Ribitol
Data File	Compound	ISTD	Resp	ISTD Resp	Resp Ratio	Final Conc	Exp Conc	Accuracy
180201_06.D	Ribitol		615713			0
180201_07.D	Ribitol		0			0
180201_08.D	Ribitol		0			0
180201_09.D	Ribitol		1.05738e+06			0
180201_10.D	Ribitol		1.08868e+06			0
180201_11.D	Ribitol		1.12546e+06			0
180201_12.D	Ribitol		1.14974e+06			0
180201_13.D	Ribitol		1.14378e+06			0
180201_14.D	Ribitol		1.19328e+06			0
180201_15.D	Ribitol		1.02943e+06			0
180201_16.D	Ribitol		1.11503e+06			0
180201_17.D	Ribitol		1.28902e+06			0
180201_18.D	Ribitol		1.34944e+06			0
180201_19.D	Ribitol		1.41258e+06			0
180201_20.D	Ribitol		1.31764e+06			0
180201_21.D	Ribitol		2375.6			0
180201_22.D	Ribitol		1.0813e+06			0
180201_23.D	Ribitol		1.12016e+06			0
180201_24.D	Ribitol		1.00899e+06			0
Data File	Compound	ISTD	Resp	ISTD Resp	Resp Ratio	Final Conc	Exp Conc	Accuracy
180201_25.D	Ribitol		956433			0
180201_26.D	Ribitol		1.42137e+06			0.272064	1	27.2064
180201_27.D	Ribitol		1.10468e+06			0	1	0
180201_28.D	Ribitol		1.66959e+06			13.5356	5	270.713
180201_29.D	Ribitol		1.61261e+06			10.4909	5	209.817
180201_30.D	Ribitol		1.6748e+06			13.8138	10	138.138
180201_31.D	Ribitol		1.78519e+06			19.7127	10	197.127
180201_32.D	Ribitol		1.74443e+06			17.5346	15	116.897
180201_33.D	Ribitol		1.6627e+06			13.1674	15	87.7825
180201_34.D	Ribitol		1.65962e+06			13.0028	20	65.0141
180201_35.D	Ribitol		1.73667e+06			17.1197	20	85.5985
Target Compound	Putrescine
Data File	Compound	ISTD	Resp	ISTD Resp	Resp Ratio	Final Conc	Exp Conc	Accuracy
180201_06.D	Putrescine		7.83061e+06			14.9563
180201_07.D	Putrescine		25518.5			0
180201_08.D	Putrescine		8660.05			0
180201_09.D	Putrescine		45249.6			0
180201_10.D	Putrescine		48043.1			0
180201_11.D	Putrescine		45908.1			0
180201_12.D	Putrescine		53191.7			0
180201_13.D	Putrescine		48106.7			0
180201_14.D	Putrescine		94501.5			0
180201_15.D	Putrescine		62552.5			0
180201_16.D	Putrescine		68756.2			0
180201_17.D	Putrescine		101029			0
180201_18.D	Putrescine		85503			0
180201_19.D	Putrescine		87580.2			0
180201_20.D	Putrescine		103778			0
180201_21.D	Putrescine		23.9768			0
180201_22.D	Putrescine		1011.79			0
180201_23.D	Putrescine		891.747			0
180201_24.D	Putrescine		625.525			0
180201_25.D	Putrescine		364.358			0
180201_26.D	Putrescine		514894			0.139588	1	13.9588
180201_27.D	Putrescine		423284			0	1	0
180201_28.D	Putrescine		3.31447e+06			5.80966	5	116.193
180201_29.D	Putrescine		3.13949e+06			5.45526	5	109.105
180201_30.D	Putrescine		5.97753e+06			11.2032	10	112.032
180201_31.D	Putrescine		6.17578e+06			11.6048	10	116.048
Data File	Compound	ISTD	Resp	ISTD Resp	Resp Ratio	Final Conc	Exp Conc	Accuracy
180201_32.D	Putrescine		7.25415e+06			13.7888	15	91.9254
180201_33.D	Putrescine		7.38047e+06			14.0447	15	93.631
180201_34.D	Putrescine		8.07513e+06			15.4516	20	77.2579
180201_35.D	Putrescine		8.17067e+06			15.6451	20	78.2253
Target Compound	3PGA
Data File	Compound	ISTD	Resp	ISTD Resp	Resp Ratio	Final Conc	Exp Conc	Accuracy
180201_06.D	3PGA		473386			18.3045
180201_07.D	3PGA		489.977			0.796394
180201_08.D	3PGA		434.759			0.794349
180201_09.D	3PGA		0			0
180201_10.D	3PGA		4.44361e+06			165.295
180201_11.D	3PGA		4.87622e+06			181.311
180201_12.D	3PGA		4.27127e+06			158.914
180201_13.D	3PGA		3.95922e+06			147.361
180201_14.D	3PGA		3.5958e+06			133.906
180201_15.D	3PGA		2.58064e+06			96.3218
180201_16.D	3PGA		4.3292e+06			161.059
180201_17.D	3PGA		548069			21.0695
180201_18.D	3PGA		615240			23.5564
180201_19.D	3PGA		539964			20.7694
180201_20.D	3PGA		292355			11.6022
180201_21.D	3PGA		28.4289			0.779306
180201_22.D	3PGA		0			0
180201_23.D	3PGA		0			0
180201_24.D	3PGA		2734.15			0.87948
180201_25.D	3PGA		2313.81			0.863918
180201_26.D	3PGA		14043.2			1.29818	1	129.818
180201_27.D	3PGA		11608.6			1.20804	1	120.804
180201_28.D	3PGA		106106			4.70663	5	94.1326
180201_29.D	3PGA		106576			4.72402	5	94.4805
180201_30.D	3PGA		237779			9.58157	10	95.8157
180201_31.D	3PGA		258037			10.3316	10	103.316
180201_32.D	3PGA		394908			15.399	15	102.66
180201_33.D	3PGA		372222			14.5591	15	97.0605
180201_34.D	3PGA		511157			19.7029	20	98.5145
180201_35.D	3PGA		532389			20.489	20	102.445
Target Compound	Shikimate
Data File	Compound	ISTD	Resp	ISTD Resp	Resp Ratio	Final Conc	Exp Conc	Accuracy
180201_06.D	Shikimate		6.58556e+06			17.875
180201_07.D	Shikimate		14974.2			0
180201_08.D	Shikimate		4355.42			0
180201_09.D	Shikimate		5751.24			0
180201_10.D	Shikimate		3232.95			0
180201_11.D	Shikimate		6382.41			0
180201_12.D	Shikimate		5218.33			0
180201_13.D	Shikimate		1978.46			0
180201_14.D	Shikimate		1663.34			0
180201_15.D	Shikimate		2925.28			0
180201_16.D	Shikimate		1936.13			0
180201_17.D	Shikimate		9151.18			0
180201_18.D	Shikimate		24745.3			0
180201_19.D	Shikimate		26025.4			0
180201_20.D	Shikimate		21230.7			0
180201_21.D	Shikimate		1106.56			0
180201_22.D	Shikimate		1829.21			0
180201_23.D	Shikimate		2028.71			0
180201_24.D	Shikimate		147631			0
180201_25.D	Shikimate		136548			0
180201_26.D	Shikimate		277702			0.161017	1	16.1017
180201_27.D	Shikimate		223086			0.00764123	1	0.764123
180201_28.D	Shikimate		1.966e+06			4.90215	5	98.0431
180201_29.D	Shikimate		1.98442e+06			4.95388	5	99.0776
180201_30.D	Shikimate		4.12096e+06			10.9538	10	109.538
180201_31.D	Shikimate		4.41731e+06			11.786	10	117.86
180201_32.D	Shikimate		6.01828e+06			16.2819	15	108.546
180201_33.D	Shikimate		5.78595e+06			15.6295	15	104.197
180201_34.D	Shikimate		6.80283e+06			18.4851	20	92.4255
180201_35.D	Shikimate		6.92885e+06			18.839	20	94.1951
Target Compound	Ornithine
Data File	Compound	ISTD	Resp	ISTD Resp	Resp Ratio	Final Conc	Exp Conc	Accuracy
180201_06.D	Ornithine		2.36555e+06			24.5431
180201_07.D	Ornithine		0			0
180201_08.D	Ornithine		0			0
180201_09.D	Ornithine		155160			3.35284
180201_10.D	Ornithine		209134			3.87027
180201_11.D	Ornithine		142807			3.23442
180201_12.D	Ornithine		104622			2.86835
Data File	Compound	ISTD	Resp	ISTD Resp	Resp Ratio	Final Conc	Exp Conc	Accuracy
180201_13.D	Ornithine		121637			3.03147
180201_14.D	Ornithine		75516.5			2.58932
180201_15.D	Ornithine		96875.1			2.79408
180201_16.D	Ornithine		167129			3.46758
180201_17.D	Ornithine		1.28454e+06			14.1799
180201_18.D	Ornithine		883628			10.3364
180201_19.D	Ornithine		294184			4.68562
180201_20.D	Ornithine		320176			4.93479
180201_21.D	Ornithine		47.5088			1.86582
180201_22.D	Ornithine		2023.4			1.88477
180201_23.D	Ornithine		2178.67			1.88626
180201_24.D	Ornithine		2368.52			1.88808
180201_25.D	Ornithine		2101.79			1.88552
180201_26.D	Ornithine		15667.5			2.01557	1	201.557
180201_27.D	Ornithine		10136.8			1.96255	1	196.255
180201_28.D	Ornithine		274690			4.49874	5	89.9747
180201_29.D	Ornithine		230043			4.07072	5	81.4143
180201_30.D	Ornithine		753145			9.08553	10	90.8553
180201_31.D	Ornithine		790493			9.44358	10	94.4358
180201_32.D	Ornithine		1.31139e+06			14.4373	15	96.2486
180201_33.D	Ornithine		1.39922e+06			15.2793	15	101.862
180201_34.D	Ornithine		1.91504e+06			20.2243	20	101.121
180201_35.D	Ornithine		1.99413e+06			20.9825	20	104.912
Target Compound	Citric Acid
Data File	Compound	ISTD	Resp	ISTD Resp	Resp Ratio	Final Conc	Exp Conc	Accuracy
180201_06.D	Citric Acid		4.39701e+06			19.1674
180201_07.D	Citric Acid		9464.73			0.398284
180201_08.D	Citric Acid		3647.01			0.373396
180201_09.D	Citric Acid		3.48904e+06			15.2833
180201_10.D	Citric Acid		2.48657e+06			10.9949
180201_11.D	Citric Acid		2.28633e+06			10.1383
180201_12.D	Citric Acid		2.05764e+06			9.16003
180201_13.D	Citric Acid		1.70007e+06			7.63039
180201_14.D	Citric Acid		1.45901e+06			6.59918
180201_15.D	Citric Acid		1.5495e+06			6.98627
180201_16.D	Citric Acid		1.88834e+06			8.43577
180201_17.D	Citric Acid		5.77724e+06			25.0718
180201_18.D	Citric Acid		5.61399e+06			24.3735
180201_19.D	Citric Acid		5.94331e+06			25.7822
Data File	Compound	ISTD	Resp	ISTD Resp	Resp Ratio	Final Conc	Exp Conc	Accuracy
180201_20.D	Citric Acid		4.70937e+06			20.5036
180201_21.D	Citric Acid		169.422			0.35852
180201_22.D	Citric Acid		61084.6			0.619105
180201_23.D	Citric Acid		59524.7			0.612431
180201_24.D	Citric Acid		1974.79			0.366243
180201_25.D	Citric Acid		1282.98			0.363284
180201_26.D	Citric Acid		129999			0.913908	1	91.3908
180201_27.D	Citric Acid		95495.1			0.766307	1	76.6307
180201_28.D	Citric Acid		1.0406e+06			4.8093	5	96.1859
180201_29.D	Citric Acid		1.07758e+06			4.9675	5	99.35
180201_30.D	Citric Acid		2.25225e+06			9.99253	10	99.9253
180201_31.D	Citric Acid		2.41447e+06			10.6865	10	106.865
180201_32.D	Citric Acid		3.57589e+06			15.6548	15	104.365
180201_33.D	Citric Acid		3.39288e+06			14.872	15	99.1463
180201_34.D	Citric Acid		4.39834e+06			19.1731	20	95.8656
180201_35.D	Citric Acid		4.62999e+06			20.1641	20	100.82
Target Compound	Quinic Acid
Data File	Compound	ISTD	Resp	ISTD Resp	Resp Ratio	Final Conc	Exp Conc	Accuracy
180201_06.D	Quinic Acid		5.71444e+06			19.0701
180201_07.D	Quinic Acid		5992.96			0
180201_08.D	Quinic Acid		2580.68			0
180201_09.D	Quinic Acid		2100.43			0
180201_10.D	Quinic Acid		1536.19			0
180201_11.D	Quinic Acid		1080.86			0
180201_12.D	Quinic Acid		1446.09			0
180201_13.D	Quinic Acid		1538.71			0
180201_14.D	Quinic Acid		1116.44			0
180201_15.D	Quinic Acid		970.446			0
180201_16.D	Quinic Acid		906.316			0
180201_17.D	Quinic Acid		0			0
180201_18.D	Quinic Acid		0			0
180201_19.D	Quinic Acid		0			0
180201_20.D	Quinic Acid		0			0
180201_21.D	Quinic Acid		376.117			0
180201_22.D	Quinic Acid		117336			0.207602
180201_23.D	Quinic Acid		123024			0.226771
180201_24.D	Quinic Acid		813.896			0
180201_25.D	Quinic Acid		81.2856			0
180201_26.D	Quinic Acid		228123			0.58096	1	58.096
Data File	Compound	ISTD	Resp	ISTD Resp	Resp Ratio	Final Conc	Exp Conc	Accuracy
180201_27.D	Quinic Acid		161001			0.354756	1	35.4756
180201_28.D	Quinic Acid		1.49683e+06			4.85656	5	97.1311
180201_29.D	Quinic Acid		1.54462e+06			5.01762	5	100.352
180201_30.D	Quinic Acid		3.16989e+06			10.4949	10	104.949
180201_31.D	Quinic Acid		3.41297e+06			11.314	10	113.14
180201_32.D	Quinic Acid		4.60418e+06			15.3285	15	102.19
180201_33.D	Quinic Acid		4.64781e+06			15.4755	15	103.17
180201_34.D	Quinic Acid		5.57909e+06			18.614	20	93.0698
180201_35.D	Quinic Acid		5.97948e+06			19.9633	20	99.8164
Target Compound	Tyrosine
Data File	Compound	ISTD	Resp	ISTD Resp	Resp Ratio	Final Conc	Exp Conc	Accuracy
180201_06.D	Tyrosine		1.40155e+06			14.123
180201_07.D	Tyrosine		6278.96			0.664064
180201_08.D	Tyrosine		0			0
180201_09.D	Tyrosine		941126			9.68174
180201_10.D	Tyrosine		1.07095e+06			10.934
180201_11.D	Tyrosine		1.54136e+06			15.4716
180201_12.D	Tyrosine		1.43039e+06			14.4013
180201_13.D	Tyrosine		1.13751e+06			11.5761
180201_14.D	Tyrosine		1.23897e+06			12.5548
180201_15.D	Tyrosine		1.27484e+06			12.9008
180201_16.D	Tyrosine		1.46874e+06			14.7712
180201_17.D	Tyrosine		6.5673e+06			63.9527
180201_18.D	Tyrosine		8.22163e+06			79.9105
180201_19.D	Tyrosine		8.64333e+06			83.9784
180201_20.D	Tyrosine		9.60952e+06			93.2984
180201_21.D	Tyrosine		1765.11			0.620523
180201_22.D	Tyrosine		58115.7			1.16409
180201_23.D	Tyrosine		32439.2			0.916409
180201_24.D	Tyrosine		15519.3			0.753197
180201_25.D	Tyrosine		10038.1			0.700325
180201_26.D	Tyrosine		65649.9			1.23677	1	123.677
180201_27.D	Tyrosine		58833.5			1.17101	1	117.101
180201_28.D	Tyrosine		451249			4.95631	5	99.1262
180201_29.D	Tyrosine		519244			5.6122	5	112.244
180201_30.D	Tyrosine		874737			9.04134	10	90.4134
180201_31.D	Tyrosine		961439			9.87768	10	98.7768
180201_32.D	Tyrosine		1.55599e+06			15.6128	15	104.085
180201_33.D	Tyrosine		1.31561e+06			13.2941	15	88.6271
Data File	Compound	ISTD	Resp	ISTD Resp	Resp Ratio	Final Conc	Exp Conc	Accuracy
180201_34.D	Tyrosine		2.02151e+06			20.1033	20	100.517
180201_35.D	Tyrosine		2.12427e+06			21.0945	20	105.472
Target Compound	Fructose
Data File	Compound	ISTD	Resp	ISTD Resp	Resp Ratio	Final Conc	Exp Conc	Accuracy
180201_06.D	Fructose		3.07115e+06			13.8135
180201_07.D	Fructose		583.976			0.30979
180201_08.D	Fructose		0			0
180201_09.D	Fructose		121386			0.841052
180201_10.D	Fructose		118603			0.828813
180201_11.D	Fructose		184541			1.1188
180201_12.D	Fructose		151034			0.971437
180201_13.D	Fructose		108070			0.782491
180201_14.D	Fructose		101722			0.754574
180201_15.D	Fructose		81213.5			0.664382
180201_16.D	Fructose		91917.3			0.711455
180201_17.D	Fructose		245958			1.38889
180201_18.D	Fructose		213680			1.24694
180201_19.D	Fructose		188675			1.13697
180201_20.D	Fructose		198833			1.18165
180201_21.D	Fructose		1807.88			0.315172
180201_22.D	Fructose		39329.6			0.480185
180201_23.D	Fructose		40781			0.486568
180201_24.D	Fructose		604.221			0.309879
180201_25.D	Fructose		1507.32			0.313851
180201_26.D	Fructose		161973			1.01955	1	101.955
180201_27.D	Fructose		104472			0.766668	1	76.6668
180201_28.D	Fructose		985087			4.63943	5	92.7886
180201_29.D	Fructose		1.07066e+06			5.01576	5	100.315
180201_30.D	Fructose		2.1534e+06			9.77742	10	97.7742
180201_31.D	Fructose		2.45684e+06			11.1119	10	111.119
180201_32.D	Fructose		3.42093e+06			15.3518	15	102.345
180201_33.D	Fructose		3.27645e+06			14.7164	15	98.1092
180201_34.D	Fructose		4.22311e+06			18.8796	20	94.398
180201_35.D	Fructose		4.64194e+06			20.7215	20	103.608
Target Compound	Mannose
Data File	Compound	ISTD	Resp	ISTD Resp	Resp Ratio	Final Conc	Exp Conc	Accuracy
180201_06.D	Mannose		3.54285e+06			19.2672
180201_07.D	Mannose		1402.63			0.114254
Data File	Compound	ISTD	Resp	ISTD Resp	Resp Ratio	Final Conc	Exp Conc	Accuracy
180201_08.D	Mannose		764.965			0.110805
180201_09.D	Mannose		2.87608e+06			15.6612
180201_10.D	Mannose		2.12952e+06			11.6236
180201_11.D	Mannose		4.10802e+06			22.3237
180201_12.D	Mannose		4.34692e+06			23.6157
180201_13.D	Mannose		3.37056e+06			18.3354
180201_14.D	Mannose		4.52446e+06			24.5759
180201_15.D	Mannose		4.78786e+06			26.0005
180201_16.D	Mannose		3.71918e+06			20.2208
180201_17.D	Mannose		7.80448e+06			42.315
180201_18.D	Mannose		8.1322e+06			44.0874
180201_19.D	Mannose		8.22121e+06			44.5688
180201_20.D	Mannose		8.55138e+06			46.3544
180201_21.D	Mannose		6489.38			0.141764
180201_22.D	Mannose		16423.2			0.195488
180201_23.D	Mannose		16330.5			0.194987
180201_24.D	Mannose		991.596			0.112031
180201_25.D	Mannose		998.082			0.112066
180201_26.D	Mannose		131739			0.81914	1	81.914
180201_27.D	Mannose		86447.6			0.574195	1	57.4195
180201_28.D	Mannose		859775			4.75652	5	95.1304
180201_29.D	Mannose		902643			4.98836	5	99.7672
180201_30.D	Mannose		1.83556e+06			10.0338	10	100.338
180201_31.D	Mannose		2.07274e+06			11.3165	10	113.165
180201_32.D	Mannose		2.81831e+06			15.3487	15	102.325
180201_33.D	Mannose		2.7578e+06			15.0215	15	100.143
180201_34.D	Mannose		3.44617e+06			18.7443	20	93.7216
180201_35.D	Mannose		3.75177e+06			20.397	20	101.985
Target Compound	Glucose
Data File	Compound	ISTD	Resp	ISTD Resp	Resp Ratio	Final Conc	Exp Conc	Accuracy
180201_06.D	Glucose		296302			3.4652
180201_07.D	Glucose		0			0
180201_08.D	Glucose		0			0
180201_09.D	Glucose		108188			1.57937
180201_10.D	Glucose		91996.9			1.41706
180201_11.D	Glucose		193111			2.43072
180201_12.D	Glucose		78599.4			1.28275
180201_13.D	Glucose		132739			1.82549
180201_14.D	Glucose		142587			1.92422
Data File	Compound	ISTD	Resp	ISTD Resp	Resp Ratio	Final Conc	Exp Conc	Accuracy
180201_15.D	Glucose		92190.6			1.419
180201_16.D	Glucose		154522			2.04387
180201_17.D	Glucose		202736			2.52721
180201_18.D	Glucose		195655			2.45623
180201_19.D	Glucose		106844			1.5659
180201_20.D	Glucose		191091			2.41047
180201_21.D	Glucose		4094.77			0.535843
180201_22.D	Glucose		2250.69			0.517356
180201_23.D	Glucose		2446.45			0.519319
180201_24.D	Glucose		823.19			0.503046
180201_25.D	Glucose		905.328			0.503869
180201_26.D	Glucose		60711.1			1.10342	1	110.342
180201_27.D	Glucose		38888.5			0.884648	1	88.4648
180201_28.D	Glucose		419101			4.69626	5	93.9251
180201_29.D	Glucose		442195			4.92777	5	98.5554
180201_30.D	Glucose		929133			9.80929	10	98.0929
180201_31.D	Glucose		1.02083e+06			10.7286	10	107.286
180201_32.D	Glucose		1.47653e+06			15.297	15	101.98
180201_33.D	Glucose		1.42702e+06			14.8006	15	98.6708
180201_34.D	Glucose		1.83866e+06			18.9272	20	94.636
180201_35.D	Glucose		2.02799e+06			20.8253	20	104.126
Target Compound	Lysine
Data File	Compound	ISTD	Resp	ISTD Resp	Resp Ratio	Final Conc	Exp Conc	Accuracy
180201_06.D	Lysine		1.28829e+06			22.0964
180201_07.D	Lysine		0			0
180201_08.D	Lysine		0			0
180201_09.D	Lysine		554005			10.7254
180201_10.D	Lysine		732269			13.4859
180201_11.D	Lysine		633922			11.9629
180201_12.D	Lysine		365157			7.80088
180201_13.D	Lysine		457788			9.23535
180201_14.D	Lysine		260603			6.18176
180201_15.D	Lysine		210627			5.40785
180201_16.D	Lysine		426518			8.75112
180201_17.D	Lysine		2.18509e+06			35.9842
180201_18.D	Lysine		1.36229e+06			23.2424
180201_19.D	Lysine		333050			7.30367
180201_20.D	Lysine		358131			7.69207
180201_21.D	Lysine		43.5733			2.14677
Data File	Compound	ISTD	Resp	ISTD Resp	Resp Ratio	Final Conc	Exp Conc	Accuracy
180201_22.D	Lysine		469.701			2.15337
180201_23.D	Lysine		278.911			2.15041
180201_24.D	Lysine		685.211			2.15671
180201_25.D	Lysine		489.89			2.15368
180201_26.D	Lysine		1812.17			2.17416	1	217.416
180201_27.D	Lysine		1693.24			2.17232	1	217.232
180201_28.D	Lysine		124060			4.06727	5	81.3454
180201_29.D	Lysine		101446			3.71708	5	74.3416
180201_30.D	Lysine		453603			9.17055	10	91.7055
180201_31.D	Lysine		485556			9.66537	10	96.6537
180201_32.D	Lysine		794937			14.4564	15	96.3761
180201_33.D	Lysine		868920			15.6021	15	104.014
180201_34.D	Lysine		1.15118e+06			19.9732	20	99.8659
180201_35.D	Lysine		1.21759e+06			21.0016	20	105.008
Target Compound	Mannitol
Data File	Compound	ISTD	Resp	ISTD Resp	Resp Ratio	Final Conc	Exp Conc	Accuracy
180201_06.D	Mannitol		2.5712e+06			18.7607
180201_07.D	Mannitol		1479.39			0.0443084
180201_08.D	Mannitol		0			0
180201_09.D	Mannitol		11806.5			0.119525
180201_10.D	Mannitol		8216.77			0.0933796
180201_11.D	Mannitol		8904.08			0.0983857
180201_12.D	Mannitol		8876.08			0.0981817
180201_13.D	Mannitol		17790.8			0.163112
180201_14.D	Mannitol		11493.1			0.117243
180201_15.D	Mannitol		10265.9			0.108305
180201_16.D	Mannitol		11462.5			0.117019
180201_17.D	Mannitol		12389.1			0.123769
180201_18.D	Mannitol		12101.2			0.121672
180201_19.D	Mannitol		12449			0.124205
180201_20.D	Mannitol		14750			0.140964
180201_21.D	Mannitol		445.516			0.0367782
180201_22.D	Mannitol		513.54			0.0372737
180201_23.D	Mannitol		700.334			0.0386342
180201_24.D	Mannitol		316.326			0.0358373
180201_25.D	Mannitol		120.068			0.0344078
180201_26.D	Mannitol		100219			0.763472	1	76.3472
180201_27.D	Mannitol		71037.3			0.550929	1	55.0929
180201_28.D	Mannitol		682370			5.00353	5	100.071
Data File	Compound	ISTD	Resp	ISTD Resp	Resp Ratio	Final Conc	Exp Conc	Accuracy
180201_29.D	Mannitol		654668			4.80176	5	96.0353
180201_30.D	Mannitol		1.40869e+06			10.2936	10	102.936
180201_31.D	Mannitol		1.51019e+06			11.0329	10	110.329
180201_32.D	Mannitol		2.12905e+06			15.5403	15	103.602
180201_33.D	Mannitol		2.05432e+06			14.996	15	99.9736
180201_34.D	Mannitol		2.60161e+06			18.9822	20	94.9109
180201_35.D	Mannitol		2.74619e+06			20.0352	20	100.176
Target Compound	Sorbitol
Data File	Compound	ISTD	Resp	ISTD Resp	Resp Ratio	Final Conc	Exp Conc	Accuracy
180201_06.D	Sorbitol		4.09854e+06			18.749
180201_07.D	Sorbitol		2072.09			0
180201_08.D	Sorbitol		912.15			0
180201_09.D	Sorbitol		17394.4			0
180201_10.D	Sorbitol		24343.2			0
180201_11.D	Sorbitol		28083.2			0.0163767
180201_12.D	Sorbitol		22649.5			0
180201_13.D	Sorbitol		19471.6			0
180201_14.D	Sorbitol		18684.3			0
180201_15.D	Sorbitol		14353.3			0
180201_16.D	Sorbitol		15933.5			0
180201_17.D	Sorbitol		42631.8			0.0833308
180201_18.D	Sorbitol		46731.9			0.1022
180201_19.D	Sorbitol		43305.7			0.086432
180201_20.D	Sorbitol		48936			0.112343
180201_21.D	Sorbitol		1108.53			0
180201_22.D	Sorbitol		4947.64			0
180201_23.D	Sorbitol		5256.04			0
180201_24.D	Sorbitol		551.362			0
180201_25.D	Sorbitol		392.825			0
180201_26.D	Sorbitol		159771			0.622417	1	62.2417
180201_27.D	Sorbitol		106114			0.375481	1	37.5481
180201_28.D	Sorbitol		1.11147e+06			5.00224	5	100.045
180201_29.D	Sorbitol		1.04096e+06			4.67771	5	93.5542
180201_30.D	Sorbitol		2.33466e+06			10.6315	10	106.315
180201_31.D	Sorbitol		2.49357e+06			11.3628	10	113.628
180201_32.D	Sorbitol		3.41274e+06			15.5929	15	103.952
180201_33.D	Sorbitol		3.3245e+06			15.1868	15	101.245
180201_34.D	Sorbitol		4.09599e+06			18.7373	20	93.6863
180201_35.D	Sorbitol		4.32931e+06			19.811	20	99.055
Target Compound	Gluconic Acid
Data File	Compound	ISTD	Resp	ISTD Resp	Resp Ratio	Final Conc	Exp Conc	Accuracy
180201_06.D	Gluconic Acid		3.94986e+06			20.5594
180201_07.D	Gluconic Acid		3250.51			0.178173
180201_08.D	Gluconic Acid		1498.69			0.169126
180201_09.D	Gluconic Acid		163077			1.00355
180201_10.D	Gluconic Acid		157134			0.972863
180201_11.D	Gluconic Acid		177811			1.07964
180201_12.D	Gluconic Acid		99019			0.672742
180201_13.D	Gluconic Acid		46670.5			0.402403
180201_14.D	Gluconic Acid		42729.6			0.382051
180201_15.D	Gluconic Acid		22895			0.279621
180201_16.D	Gluconic Acid		39956.7			0.367732
180201_17.D	Gluconic Acid		342243			1.9288
180201_18.D	Gluconic Acid		312104			1.77316
180201_19.D	Gluconic Acid		262551			1.51726
180201_20.D	Gluconic Acid		270018			1.55582
180201_21.D	Gluconic Acid		91.8511			0.161861
180201_22.D	Gluconic Acid		3311.68			0.178489
180201_23.D	Gluconic Acid		3280.88			0.178329
180201_24.D	Gluconic Acid		673.061			0.164862
180201_25.D	Gluconic Acid		533.095			0.164139
180201_26.D	Gluconic Acid		114508			0.752729	1	75.2729
180201_27.D	Gluconic Acid		67459.3			0.509761	1	50.9761
180201_28.D	Gluconic Acid		925845			4.94266	5	98.8531
180201_29.D	Gluconic Acid		840925			4.50411	5	90.0822
180201_30.D	Gluconic Acid		2.03621e+06			10.6768	10	106.768
180201_31.D	Gluconic Acid		2.11152e+06			11.0657	10	110.657
180201_32.D	Gluconic Acid		2.92105e+06			15.2463	15	101.642
180201_33.D	Gluconic Acid		3.01488e+06			15.7309	15	104.872
180201_34.D	Gluconic Acid		3.58355e+06			18.6676	20	93.3382
180201_35.D	Gluconic Acid		3.82284e+06			19.9034	20	99.5169
Target Compound	Myoinositol
Data File	Compound	ISTD	Resp	ISTD Resp	Resp Ratio	Final Conc	Exp Conc	Accuracy
180201_06.D	Myoinositol		4.72187e+06			18.118
180201_07.D	Myoinositol		2399.12			0
180201_08.D	Myoinositol		717.611			0
180201_09.D	Myoinositol		203047			0.170139
180201_10.D	Myoinositol		189154			0.114958
Data File	Compound	ISTD	Resp	ISTD Resp	Resp Ratio	Final Conc	Exp Conc	Accuracy
180201_11.D	Myoinositol		181799			0.0857468
180201_12.D	Myoinositol		166762			0.0260228
180201_13.D	Myoinositol		91103.7			0
180201_14.D	Myoinositol		69681			0
180201_15.D	Myoinositol		71517.8			0
180201_16.D	Myoinositol		90327			0
180201_17.D	Myoinositol		273467			0.449833
180201_18.D	Myoinositol		279955			0.475602
180201_19.D	Myoinositol		283103			0.488106
180201_20.D	Myoinositol		309203			0.591769
180201_21.D	Myoinositol		427.521			0
180201_22.D	Myoinositol		17004.8			0
180201_23.D	Myoinositol		17578.6			0
180201_24.D	Myoinositol		187.171			0
180201_25.D	Myoinositol		294.488			0
180201_26.D	Myoinositol		247166			0.345369	1	34.5369
180201_27.D	Myoinositol		196849			0.145522	1	14.5522
180201_28.D	Myoinositol		1.43936e+06			5.08054	5	101.611
180201_29.D	Myoinositol		1.46456e+06			5.18062	5	103.612
180201_30.D	Myoinositol		2.84625e+06			10.6684	10	106.684
180201_31.D	Myoinositol		3.0211e+06			11.3629	10	113.629
180201_32.D	Myoinositol		4.12334e+06			15.7407	15	104.938
180201_33.D	Myoinositol		3.97408e+06			15.1479	15	100.986
180201_34.D	Myoinositol		4.86015e+06			18.6672	20	93.3359
180201_35.D	Myoinositol		5.11034e+06			19.6609	20	98.3044
Target Compound	Tryptophan
Data File	Compound	ISTD	Resp	ISTD Resp	Resp Ratio	Final Conc	Exp Conc	Accuracy
180201_06.D	Tryptophan		1.89342e+06			22.5408
180201_07.D	Tryptophan		101.483			1.73998
180201_08.D	Tryptophan		0			0
180201_09.D	Tryptophan		36879.8			2.14404
180201_10.D	Tryptophan		50587.5			2.29464
180201_11.D	Tryptophan		54829.6			2.34125
180201_12.D	Tryptophan		51773.9			2.30768
180201_13.D	Tryptophan		32719.9			2.09834
180201_14.D	Tryptophan		28575.7			2.05281
180201_15.D	Tryptophan		28975.3			2.0572
180201_16.D	Tryptophan		26192.5			2.02663
180201_17.D	Tryptophan		136451			3.23798
Data File	Compound	ISTD	Resp	ISTD Resp	Resp Ratio	Final Conc	Exp Conc	Accuracy
180201_18.D	Tryptophan		109581			2.94277
180201_19.D	Tryptophan		36197.7			2.13655
180201_20.D	Tryptophan		35758.4			2.13172
180201_21.D	Tryptophan		67.3383			1.7396
180201_22.D	Tryptophan		78.3022			1.73973
180201_23.D	Tryptophan		45.3611			1.73936
180201_24.D	Tryptophan		46.1385			1.73937
180201_25.D	Tryptophan		25.6398			1.73915
180201_26.D	Tryptophan		7497.41			1.82124	1	182.124
180201_27.D	Tryptophan		7053.81			1.81636	1	181.636
180201_28.D	Tryptophan		180628			3.72333	5	74.4665
180201_29.D	Tryptophan		242511			4.40321	5	88.0641
180201_30.D	Tryptophan		658736			8.97604	10	89.7604
180201_31.D	Tryptophan		698333			9.41108	10	94.1108
180201_32.D	Tryptophan		1.6127e+06			19.4568	15	129.712
180201_33.D	Tryptophan		1.04016e+06			13.1665	15	87.7767
180201_34.D	Tryptophan		1.52137e+06			18.4534	20	92.267
180201_35.D	Tryptophan		1.73242e+06			20.7721	20	103.86
Target Compound	Spermidine
Data File	Compound	ISTD	Resp	ISTD Resp	Resp Ratio	Final Conc	Exp Conc	Accuracy
180201_06.D	Spermidine		76352.3			66.8738
180201_07.D	Spermidine		0			0
180201_08.D	Spermidine		0			0
180201_09.D	Spermidine		0			0
180201_10.D	Spermidine		0			0
180201_11.D	Spermidine		0			0
180201_12.D	Spermidine		0			0
180201_13.D	Spermidine		0			0
180201_14.D	Spermidine		0			0
180201_15.D	Spermidine		0			0
180201_16.D	Spermidine		0			0
180201_17.D	Spermidine		0			0
180201_18.D	Spermidine		0			0
180201_19.D	Spermidine		0			0
180201_20.D	Spermidine		0			0
180201_21.D	Spermidine		13.5894			1.98607
180201_22.D	Spermidine		0			0
180201_23.D	Spermidine		0			0
180201_24.D	Spermidine		14.8625			1.98715
Data File	Compound	ISTD	Resp	ISTD Resp	Resp Ratio	Final Conc	Exp Conc	Accuracy
180201_25.D	Spermidine		126.775			2.08228
180201_26.D	Spermidine		107.193			2.06563	1	206.563
180201_27.D	Spermidine		30.9639			2.00084	1	200.084
180201_28.D	Spermidine		2843.17			4.39121	5	87.8242
180201_29.D	Spermidine		2385.2			4.00193	5	80.0387
180201_30.D	Spermidine		7178.13			8.07591	10	80.7591
180201_31.D	Spermidine		7146.91			8.04938	10	80.4938
180201_32.D	Spermidine		16997.3			16.4222	15	109.482
180201_33.D	Spermidine		19200.8			18.2952	15	121.968
180201_34.D	Spermidine		19641.2			18.6695	20	93.3476
180201_35.D	Spermidine		21239.7			20.0282	20	100.141
Target Compound	Sucrose
Data File	Compound	ISTD	Resp	ISTD Resp	Resp Ratio	Final Conc	Exp Conc	Accuracy
180201_06.D	Sucrose		9.0484e+06			15.32
180201_07.D	Sucrose		10883.2			0
180201_08.D	Sucrose		9992.58			0
180201_09.D	Sucrose		55167.2			0
180201_10.D	Sucrose		64175.5			0
180201_11.D	Sucrose		47621.4			0
180201_12.D	Sucrose		76868.6			0
180201_13.D	Sucrose		88078.9			0
180201_14.D	Sucrose		62643.3			0
180201_15.D	Sucrose		50888.3			0
180201_16.D	Sucrose		174030			0
180201_17.D	Sucrose		305393			0
180201_18.D	Sucrose		925447			0.983768
180201_19.D	Sucrose		1.0474e+06			1.19901
180201_20.D	Sucrose		891961			0.924668
180201_21.D	Sucrose		197419			0
180201_22.D	Sucrose		738796			0.654346
180201_23.D	Sucrose		874117			0.893176
180201_24.D	Sucrose		2709.63			0
180201_25.D	Sucrose		5600.33			0
180201_26.D	Sucrose		509428			0.249533	1	24.9533
180201_27.D	Sucrose		413832			0.0808132	1	8.08132
180201_28.D	Sucrose		3.43637e+06			5.41533	5	108.307
180201_29.D	Sucrose		3.47677e+06			5.48662	5	109.732
180201_30.D	Sucrose		6.634e+06			11.0588	10	110.588
180201_31.D	Sucrose		7.0609e+06			11.8123	10	118.123
Data File	Compound	ISTD	Resp	ISTD Resp	Resp Ratio	Final Conc	Exp Conc	Accuracy
180201_32.D	Sucrose		8.43026e+06			14.2291	15	94.8605
180201_33.D	Sucrose		8.11206e+06			13.6675	15	91.1166
180201_34.D	Sucrose		9.17179e+06			15.5378	20	77.6891
180201_35.D	Sucrose		9.2948e+06			15.7549	20	78.7746
Target Compound	Lactose
Data File	Compound	ISTD	Resp	ISTD Resp	Resp Ratio	Final Conc	Exp Conc	Accuracy
180201_06.D	Lactose		1.16431e+06			5.37367
180201_07.D	Lactose		246.426			0.917611
180201_08.D	Lactose		131.865			0.917173
180201_09.D	Lactose		36434			1.05614
180201_10.D	Lactose		33127.7			1.04348
180201_11.D	Lactose		59461.5			1.14429
180201_12.D	Lactose		68572.5			1.17917
180201_13.D	Lactose		34750.3			1.04969
180201_14.D	Lactose		45721.9			1.09169
180201_15.D	Lactose		47170.7			1.09724
180201_16.D	Lactose		30452			1.03324
180201_17.D	Lactose		229853			1.79655
180201_18.D	Lactose		505835			2.85302
180201_19.D	Lactose		647776			3.39638
180201_20.D	Lactose		600596			3.21577
180201_21.D	Lactose		7580.85			0.945688
180201_22.D	Lactose		0			0
180201_23.D	Lactose		0			0
180201_24.D	Lactose		45.3865			0.916842
180201_25.D	Lactose		456.762			0.918417
180201_26.D	Lactose		96007.8			1.28419	1	128.419
180201_27.D	Lactose		61252.3			1.15114	1	115.114
180201_28.D	Lactose		907328			4.38995	5	87.799
180201_29.D	Lactose		1.00617e+06			4.76833	5	95.3666
180201_30.D	Lactose		2.1785e+06			9.25602	10	92.5602
180201_31.D	Lactose		2.64386e+06			11.0374	10	110.374
180201_32.D	Lactose		3.74541e+06			15.2542	15	101.695
180201_33.D	Lactose		3.68677e+06			15.0297	15	100.198
180201_34.D	Lactose		4.75334e+06			19.1126	20	95.563
180201_35.D	Lactose		5.17229e+06			20.7164	20	103.582
Target Compound	Maltose
Data File	Compound	ISTD	Resp	ISTD Resp	Resp Ratio	Final Conc	Exp Conc	Accuracy
180201_06.D	Maltose		5.55732e+06			18.4831
180201_07.D	Maltose		620.089			0.602318
180201_08.D	Maltose		433.998			0.601719
180201_09.D	Maltose		1.11494e+07			36.4777
180201_10.D	Maltose		1.10789e+07			36.251
180201_11.D	Maltose		1.29296e+07			42.2063
180201_12.D	Maltose		1.19074e+07			38.9169
180201_13.D	Maltose		1.19348e+07			39.0051
180201_14.D	Maltose		1.2123e+07			39.6107
180201_15.D	Maltose		1.18545e+07			38.7465
180201_16.D	Maltose		1.25025e+07			40.8319
180201_17.D	Maltose		1.41118e+07			46.0102
180201_18.D	Maltose		1.53606e+07			50.029
180201_19.D	Maltose		1.38014e+07			45.0117
180201_20.D	Maltose		1.49871e+07			48.827
180201_21.D	Maltose		42222.8			0.736191
180201_22.D	Maltose		20995			0.667882
180201_23.D	Maltose		16912.5			0.654745
180201_24.D	Maltose		2321.21			0.607792
180201_25.D	Maltose		2074.21			0.606997
180201_26.D	Maltose		138928			1.04738	1	104.738
180201_27.D	Maltose		81711.5			0.863261	1	86.3261
180201_28.D	Maltose		1.22828e+06			4.55279	5	91.0559
180201_29.D	Maltose		1.32746e+06			4.87192	5	97.4384
180201_30.D	Maltose		2.82426e+06			9.68847	10	96.8847
180201_31.D	Maltose		3.25718e+06			11.0815	10	110.815
180201_32.D	Maltose		4.64795e+06			15.5569	15	103.712
180201_33.D	Maltose		4.46512e+06			14.9685	15	99.7903
180201_34.D	Maltose		5.66418e+06			18.827	20	94.1349
180201_35.D	Maltose		6.19722e+06			20.5422	20	102.711
Target Compound	Raffinose
Data File	Compound	ISTD	Resp	ISTD Resp	Resp Ratio	Final Conc	Exp Conc	Accuracy
180201_06.D	Raffinose		2.13096e+06			19.4732
180201_07.D	Raffinose		7091.84			2.08037
180201_08.D	Raffinose		454.355			2.02602
180201_09.D	Raffinose		0			0
180201_10.D	Raffinose		0			0
180201_11.D	Raffinose		0			0
180201_12.D	Raffinose		0			0
Data File	Compound	ISTD	Resp	ISTD Resp	Resp Ratio	Final Conc	Exp Conc	Accuracy
180201_13.D	Raffinose		0			0
180201_14.D	Raffinose		0			0
180201_15.D	Raffinose		0			0
180201_16.D	Raffinose		0			0
180201_17.D	Raffinose		0			0
180201_18.D	Raffinose		0			0
180201_19.D	Raffinose		0			0
180201_20.D	Raffinose		0			0
180201_21.D	Raffinose		11.4898			2.02239
180201_22.D	Raffinose		0			0
180201_23.D	Raffinose		0			0
180201_24.D	Raffinose		15.8977			2.02243
180201_25.D	Raffinose		42.3931			2.02265
180201_26.D	Raffinose		9469.38			2.09985	1	209.985
180201_27.D	Raffinose		6178.69			2.0729	1	207.29
180201_28.D	Raffinose		237823			3.96988	5	79.3976
180201_29.D	Raffinose		267558			4.21339	5	84.2679
180201_30.D	Raffinose		823610			8.76703	10	87.6703
180201_31.D	Raffinose		960660			9.88935	10	98.8935
180201_32.D	Raffinose		1.62557e+06			15.3345	15	102.23
180201_33.D	Raffinose		1.52935e+06			14.5465	15	96.9767
180201_34.D	Raffinose		2.18068e+06			19.8804	20	99.4018
180201_35.D	Raffinose		2.34503e+06			21.2262	20	106.131

## Sheet: Design-Summary
Batch Data Path	M:\MSagWeber\01_GC-QTOF\batch\2018_01_02\Lisa_Jehrke\QuantResults\180202_Lisa_Jehrke.batch.bin
Analysis Time	2018-02-08 10:25	Analyst Name	Weber-PC\Weber
Report Time	2018-02-08 11:03	Reporter Name	Weber-PC\Weber
Last Calib Update	2018-02-08 10:25	Batch State	Processed
Quant Batch Version	B.07.00	Quant Report Version	B.07.00
2018-02-08T10:25:41.3929538+01:00	2018-02-08T11:03:34.1337879+01:00	2018-02-08T10:25:38.7877493+01:00
Sequence Table
SampleID	Data File	Sample Name	Position	Inj Vol	Level	Sample Type	Acq Method File	SamplePosition	TrayName	Vial
0	180201_06.D	Std. Mix	CStk1-02,VT40:2	0		Sample	inject_EC5_2GHz_Fiensplitles_CStk.ei	dummy	CStk1-02,VT40	2
1	180201_07.D	Blank	CStk1-02,VT40:1	0		Blank	inject_EC5_2GHz_Fiensplitles_CStk.ei	dummy	CStk1-02,VT40	1
2	180201_08.D	Blank	CStk1-02,VT40:1	0		Blank	inject_EC5_2GHz_Fiensplitles_CStk.ei	dummy	CStk1-02,VT40	1
3	180201_09.D	LJ_1	CStk1-02,VT40:3	1		Sample	inject_EC5_2GHz_Fiensplitles_CStk.ei	dummy	CStk1-02,VT40	3
4	180201_10.D	LJ_2	CStk1-02,VT40:4	1		Sample	inject_EC5_2GHz_Fiensplitles_CStk.ei	dummy	CStk1-02,VT40	4
5	180201_11.D	LJ_3	CStk1-02,VT40:5	1		Sample	inject_EC5_2GHz_Fiensplitles_CStk.ei	dummy	CStk1-02,VT40	5
6	180201_12.D	LJ_4	CStk1-02,VT40:6	1		Sample	inject_EC5_2GHz_Fiensplitles_CStk.ei	dummy	CStk1-02,VT40	6
7	180201_13.D	LJ_5	CStk1-02,VT40:7	1		Sample	inject_EC5_2GHz_Fiensplitles_CStk.ei	dummy	CStk1-02,VT40	7
8	180201_14.D	LJ_6	CStk1-02,VT40:8	1		Sample	inject_EC5_2GHz_Fiensplitles_CStk.ei	dummy	CStk1-02,VT40	8
9	180201_15.D	LJ_7	CStk1-02,VT40:9	1		Sample	inject_EC5_2GHz_Fiensplitles_CStk.ei	dummy	CStk1-02,VT40	9
10	180201_16.D	LJ_8	CStk1-02,VT40:10	1		Sample	inject_EC5_2GHz_Fiensplitles_CStk.ei	dummy	CStk1-02,VT40	10
11	180201_17.D	LJ_9	CStk1-02,VT40:11	1		Sample	inject_EC5_2GHz_Fiensplitles_CStk.ei	dummy	CStk1-02,VT40	11
12	180201_18.D	LJ_10	CStk1-02,VT40:12	1		Sample	inject_EC5_2GHz_Fiensplitles_CStk.ei	dummy	CStk1-02,VT40	12
13	180201_19.D	LJ_11	CStk1-02,VT40:13	1		Sample	inject_EC5_2GHz_Fiensplitles_CStk.ei	dummy	CStk1-02,VT40	13
14	180201_20.D	LJ_12	CStk1-02,VT40:14	0		Sample	inject_EC5_2GHz_Fiensplitles_CStk.ei	dummy	CStk1-02,VT40	14
15	180201_21.D	Hexan	CStk1-02,VT40:40	1		Sample	inject_EC5_2GHz_Fiensplitles_CStk.ei	dummy	CStk1-02,VT40	40
16	180201_22.D	Blank_LJ_13	CStk1-02,VT40:15	0		Blank	inject_EC5_2GHz_Fiensplitles_CStk.ei	dummy	CStk1-02,VT40	15
17	180201_23.D	Blank_LJ_13	CStk1-02,VT40:15	0		Blank	inject_EC5_2GHz_Fiensplitles_CStk.ei	dummy	CStk1-02,VT40	15
18	180201_24.D	Ribi 5µM	CStk1-02,VT40:16	0		Sample	inject_EC5_2GHz_Fiensplitles_CStk.ei	dummy	CStk1-02,VT40	16
19	180201_25.D	Ribi 5µM	CStk1-02,VT40:17	0		Sample	inject_EC5_2GHz_Fiensplitles_CStk.ei	dummy	CStk1-02,VT40	17
20	180201_26.D	Std.Mix 1µM	CStk1-02,VT40:18	0	1	Calibration	inject_EC5_2GHz_Fiensplitles_CStk.ei	dummy	CStk1-02,VT40	18
21	180201_27.D	Std.Mix 1µM	CStk1-02,VT40:19	0	1	Calibration	inject_EC5_2GHz_Fiensplitles_CStk.ei	dummy	CStk1-02,VT40	19
22	180201_28.D	Std.Mix 5µM	CStk1-02,VT40:20	0	2	Calibration	inject_EC5_2GHz_Fiensplitles_CStk.ei	dummy	CStk1-02,VT40	20
23	180201_29.D	Std.Mix 5µM	CStk1-02,VT40:21	0	2	Calibration	inject_EC5_2GHz_Fiensplitles_CStk.ei	dummy	CStk1-02,VT40	21
24	180201_30.D	Std.Mix 10µM	CStk1-02,VT40:22	0	3	Calibration	inject_EC5_2GHz_Fiensplitles_CStk.ei	dummy	CStk1-02,VT40	22
25	180201_31.D	Std.Mix 10µM	CStk1-02,VT40:23	0	3	Calibration	inject_EC5_2GHz_Fiensplitles_CStk.ei	dummy	CStk1-02,VT40	23
26	180201_32.D	Std.Mix 15µM	CStk1-02,VT40:24	0	4	Calibration	inject_EC5_2GHz_Fiensplitles_CStk.ei	dummy	CStk1-02,VT40	24
27	180201_33.D	Std.Mix 15µM	CStk1-02,VT40:25	0	4	Calibration	inject_EC5_2GHz_Fiensplitles_CStk.ei	dummy	CStk1-02,VT40	25
28	180201_34.D	Std.Mix 20µM	CStk1-02,VT40:26	0	5	Calibration	inject_EC5_2GHz_Fiensplitles_CStk.ei	dummy	CStk1-02,VT40	26
29	180201_35.D	Std.Mix 20µM	CStk1-02,VT40:27	0	5	Calibration	inject_EC5_2GHz_Fiensplitles_CStk.ei	dummy	CStk1-02,VT40	27
Quantitation Results
CMD:Repeat	CompoundID
SampleID	CompoundID	CompoundType	Formula	Name	RetentionTime
0	21	Target	Target Compound	Lactate	6.25
1	21	Target	Target Compound	Lactate	6.25
2	21	Target	Target Compound	Lactate	6.25
3	21	Target	Target Compound	Lactate	6.25
4	21	Target	Target Compound	Lactate	6.25
5	21	Target	Target Compound	Lactate	6.25
6	21	Target	Target Compound	Lactate	6.25
7	21	Target	Target Compound	Lactate	6.25
8	21	Target	Target Compound	Lactate	6.25
9	21	Target	Target Compound	Lactate	6.25
10	21	Target	Target Compound	Lactate	6.25
11	21	Target	Target Compound	Lactate	6.25
12	21	Target	Target Compound	Lactate	6.25
13	21	Target	Target Compound	Lactate	6.25
14	21	Target	Target Compound	Lactate	6.25
15	21	Target	Target Compound	Lactate	6.25
16	21	Target	Target Compound	Lactate	6.25
17	21	Target	Target Compound	Lactate	6.25
18	21	Target	Target Compound	Lactate	6.25
19	21	Target	Target Compound	Lactate	6.25
20	21	Target	Target Compound	Lactate	6.25
21	21	Target	Target Compound	Lactate	6.25
22	21	Target	Target Compound	Lactate	6.25
23	21	Target	Target Compound	Lactate	6.25
24	21	Target	Target Compound	Lactate	6.25
25	21	Target	Target Compound	Lactate	6.25
26	21	Target	Target Compound	Lactate	6.25
27	21	Target	Target Compound	Lactate	6.25
28	21	Target	Target Compound	Lactate	6.25
29	21	Target	Target Compound	Lactate	6.25
0	49	Target	Target Compound	Glycolic Acid	6.4
1	49	Target	Target Compound	Glycolic Acid	6.4
2	49	Target	Target Compound	Glycolic Acid	6.4
3	49	Target	Target Compound	Glycolic Acid	6.4
4	49	Target	Target Compound	Glycolic Acid	6.4
5	49	Target	Target Compound	Glycolic Acid	6.4
6	49	Target	Target Compound	Glycolic Acid	6.4
7	49	Target	Target Compound	Glycolic Acid	6.4
8	49	Target	Target Compound	Glycolic Acid	6.4
9	49	Target	Target Compound	Glycolic Acid	6.4
10	49	Target	Target Compound	Glycolic Acid	6.4
11	49	Target	Target Compound	Glycolic Acid	6.4
12	49	Target	Target Compound	Glycolic Acid	6.4
13	49	Target	Target Compound	Glycolic Acid	6.4
14	49	Target	Target Compound	Glycolic Acid	6.4
15	49	Target	Target Compound	Glycolic Acid	6.4
16	49	Target	Target Compound	Glycolic Acid	6.4
17	49	Target	Target Compound	Glycolic Acid	6.4
18	49	Target	Target Compound	Glycolic Acid	6.4
19	49	Target	Target Compound	Glycolic Acid	6.4
20	49	Target	Target Compound	Glycolic Acid	6.4
21	49	Target	Target Compound	Glycolic Acid	6.4
22	49	Target	Target Compound	Glycolic Acid	6.4
23	49	Target	Target Compound	Glycolic Acid	6.4
24	49	Target	Target Compound	Glycolic Acid	6.4
25	49	Target	Target Compound	Glycolic Acid	6.4
26	49	Target	Target Compound	Glycolic Acid	6.4
27	49	Target	Target Compound	Glycolic Acid	6.4
28	49	Target	Target Compound	Glycolic Acid	6.4
29	49	Target	Target Compound	Glycolic Acid	6.4
0	0	Target	Target Compound	a Alanine	6.73
1	0	Target	Target Compound	a Alanine	6.73
2	0	Target	Target Compound	a Alanine	6.73
3	0	Target	Target Compound	a Alanine	6.73
4	0	Target	Target Compound	a Alanine	6.73
5	0	Target	Target Compound	a Alanine	6.73
6	0	Target	Target Compound	a Alanine	6.73
7	0	Target	Target Compound	a Alanine	6.73
8	0	Target	Target Compound	a Alanine	6.73
9	0	Target	Target Compound	a Alanine	6.73
10	0	Target	Target Compound	a Alanine	6.73
11	0	Target	Target Compound	a Alanine	6.73
12	0	Target	Target Compound	a Alanine	6.73
13	0	Target	Target Compound	a Alanine	6.73
14	0	Target	Target Compound	a Alanine	6.73
15	0	Target	Target Compound	a Alanine	6.73
16	0	Target	Target Compound	a Alanine	6.73
17	0	Target	Target Compound	a Alanine	6.73
18	0	Target	Target Compound	a Alanine	6.73
19	0	Target	Target Compound	a Alanine	6.73
20	0	Target	Target Compound	a Alanine	6.73
21	0	Target	Target Compound	a Alanine	6.73
22	0	Target	Target Compound	a Alanine	6.73
23	0	Target	Target Compound	a Alanine	6.73
24	0	Target	Target Compound	a Alanine	6.73
25	0	Target	Target Compound	a Alanine	6.73
26	0	Target	Target Compound	a Alanine	6.73
27	0	Target	Target Compound	a Alanine	6.73
28	0	Target	Target Compound	a Alanine	6.73
29	0	Target	Target Compound	a Alanine	6.73
0	29	Target	Target Compound	Hydroxybutyric Acid	7.02
1	29	Target	Target Compound	Hydroxybutyric Acid	7.02
2	29	Target	Target Compound	Hydroxybutyric Acid	7.02
3	29	Target	Target Compound	Hydroxybutyric Acid	7.02
4	29	Target	Target Compound	Hydroxybutyric Acid	7.02
5	29	Target	Target Compound	Hydroxybutyric Acid	7.02
6	29	Target	Target Compound	Hydroxybutyric Acid	7.02
7	29	Target	Target Compound	Hydroxybutyric Acid	7.02
8	29	Target	Target Compound	Hydroxybutyric Acid	7.02
9	29	Target	Target Compound	Hydroxybutyric Acid	7.02
10	29	Target	Target Compound	Hydroxybutyric Acid	7.02
11	29	Target	Target Compound	Hydroxybutyric Acid	7.02
12	29	Target	Target Compound	Hydroxybutyric Acid	7.02
13	29	Target	Target Compound	Hydroxybutyric Acid	7.02
14	29	Target	Target Compound	Hydroxybutyric Acid	7.02
15	29	Target	Target Compound	Hydroxybutyric Acid	7.02
16	29	Target	Target Compound	Hydroxybutyric Acid	7.02
17	29	Target	Target Compound	Hydroxybutyric Acid	7.02
18	29	Target	Target Compound	Hydroxybutyric Acid	7.02
19	29	Target	Target Compound	Hydroxybutyric Acid	7.02
20	29	Target	Target Compound	Hydroxybutyric Acid	7.02
21	29	Target	Target Compound	Hydroxybutyric Acid	7.02
22	29	Target	Target Compound	Hydroxybutyric Acid	7.02
23	29	Target	Target Compound	Hydroxybutyric Acid	7.02
24	29	Target	Target Compound	Hydroxybutyric Acid	7.02
25	29	Target	Target Compound	Hydroxybutyric Acid	7.02
26	29	Target	Target Compound	Hydroxybutyric Acid	7.02
27	29	Target	Target Compound	Hydroxybutyric Acid	7.02
28	29	Target	Target Compound	Hydroxybutyric Acid	7.02
29	29	Target	Target Compound	Hydroxybutyric Acid	7.02
0	31	Target	Target Compound	Malonic Acid	7.89
1	31	Target	Target Compound	Malonic Acid	7.89
2	31	Target	Target Compound	Malonic Acid	7.89
3	31	Target	Target Compound	Malonic Acid	7.89
4	31	Target	Target Compound	Malonic Acid	7.89
5	31	Target	Target Compound	Malonic Acid	7.89
6	31	Target	Target Compound	Malonic Acid	7.89
7	31	Target	Target Compound	Malonic Acid	7.89
8	31	Target	Target Compound	Malonic Acid	7.89
9	31	Target	Target Compound	Malonic Acid	7.89
10	31	Target	Target Compound	Malonic Acid	7.89
11	31	Target	Target Compound	Malonic Acid	7.89
12	31	Target	Target Compound	Malonic Acid	7.89
13	31	Target	Target Compound	Malonic Acid	7.89
14	31	Target	Target Compound	Malonic Acid	7.89
15	31	Target	Target Compound	Malonic Acid	7.89
16	31	Target	Target Compound	Malonic Acid	7.89
17	31	Target	Target Compound	Malonic Acid	7.89
18	31	Target	Target Compound	Malonic Acid	7.89
19	31	Target	Target Compound	Malonic Acid	7.89
20	31	Target	Target Compound	Malonic Acid	7.89
21	31	Target	Target Compound	Malonic Acid	7.89
22	31	Target	Target Compound	Malonic Acid	7.89
23	31	Target	Target Compound	Malonic Acid	7.89
24	31	Target	Target Compound	Malonic Acid	7.89
25	31	Target	Target Compound	Malonic Acid	7.89
26	31	Target	Target Compound	Malonic Acid	7.89
27	31	Target	Target Compound	Malonic Acid	7.89
28	31	Target	Target Compound	Malonic Acid	7.89
29	31	Target	Target Compound	Malonic Acid	7.89
0	11	Target	Target Compound	Valine	8.05
1	11	Target	Target Compound	Valine	8.05
2	11	Target	Target Compound	Valine	8.05
3	11	Target	Target Compound	Valine	8.05
4	11	Target	Target Compound	Valine	8.05
5	11	Target	Target Compound	Valine	8.05
6	11	Target	Target Compound	Valine	8.05
7	11	Target	Target Compound	Valine	8.05
8	11	Target	Target Compound	Valine	8.05
9	11	Target	Target Compound	Valine	8.05
10	11	Target	Target Compound	Valine	8.05
11	11	Target	Target Compound	Valine	8.05
12	11	Target	Target Compound	Valine	8.05
13	11	Target	Target Compound	Valine	8.05
14	11	Target	Target Compound	Valine	8.05
15	11	Target	Target Compound	Valine	8.05
16	11	Target	Target Compound	Valine	8.05
17	11	Target	Target Compound	Valine	8.05
18	11	Target	Target Compound	Valine	8.05
19	11	Target	Target Compound	Valine	8.05
20	11	Target	Target Compound	Valine	8.05
21	11	Target	Target Compound	Valine	8.05
22	11	Target	Target Compound	Valine	8.05
23	11	Target	Target Compound	Valine	8.05
24	11	Target	Target Compound	Valine	8.05
25	11	Target	Target Compound	Valine	8.05
26	11	Target	Target Compound	Valine	8.05
27	11	Target	Target Compound	Valine	8.05
28	11	Target	Target Compound	Valine	8.05
29	11	Target	Target Compound	Valine	8.05
0	2	Target	Target Compound	Leucine	8.67
1	2	Target	Target Compound	Leucine	8.67
2	2	Target	Target Compound	Leucine	8.67
3	2	Target	Target Compound	Leucine	8.67
4	2	Target	Target Compound	Leucine	8.67
5	2	Target	Target Compound	Leucine	8.67
6	2	Target	Target Compound	Leucine	8.67
7	2	Target	Target Compound	Leucine	8.67
8	2	Target	Target Compound	Leucine	8.67
9	2	Target	Target Compound	Leucine	8.67
10	2	Target	Target Compound	Leucine	8.67
11	2	Target	Target Compound	Leucine	8.67
12	2	Target	Target Compound	Leucine	8.67
13	2	Target	Target Compound	Leucine	8.67
14	2	Target	Target Compound	Leucine	8.67
15	2	Target	Target Compound	Leucine	8.67
16	2	Target	Target Compound	Leucine	8.67
17	2	Target	Target Compound	Leucine	8.67
18	2	Target	Target Compound	Leucine	8.67
19	2	Target	Target Compound	Leucine	8.67
20	2	Target	Target Compound	Leucine	8.67
21	2	Target	Target Compound	Leucine	8.67
22	2	Target	Target Compound	Leucine	8.67
23	2	Target	Target Compound	Leucine	8.67
24	2	Target	Target Compound	Leucine	8.67
25	2	Target	Target Compound	Leucine	8.67
26	2	Target	Target Compound	Leucine	8.67
27	2	Target	Target Compound	Leucine	8.67
28	2	Target	Target Compound	Leucine	8.67
29	2	Target	Target Compound	Leucine	8.67
0	8	Target	Target Compound	Glycerol	8.71
1	8	Target	Target Compound	Glycerol	8.71
2	8	Target	Target Compound	Glycerol	8.71
3	8	Target	Target Compound	Glycerol	8.71
4	8	Target	Target Compound	Glycerol	8.71
5	8	Target	Target Compound	Glycerol	8.71
6	8	Target	Target Compound	Glycerol	8.71
7	8	Target	Target Compound	Glycerol	8.71
8	8	Target	Target Compound	Glycerol	8.71
9	8	Target	Target Compound	Glycerol	8.71
10	8	Target	Target Compound	Glycerol	8.71
11	8	Target	Target Compound	Glycerol	8.71
12	8	Target	Target Compound	Glycerol	8.71
13	8	Target	Target Compound	Glycerol	8.71
14	8	Target	Target Compound	Glycerol	8.71
15	8	Target	Target Compound	Glycerol	8.71
16	8	Target	Target Compound	Glycerol	8.71
17	8	Target	Target Compound	Glycerol	8.71
18	8	Target	Target Compound	Glycerol	8.71
19	8	Target	Target Compound	Glycerol	8.71
20	8	Target	Target Compound	Glycerol	8.71
21	8	Target	Target Compound	Glycerol	8.71
22	8	Target	Target Compound	Glycerol	8.71
23	8	Target	Target Compound	Glycerol	8.71
24	8	Target	Target Compound	Glycerol	8.71
25	8	Target	Target Compound	Glycerol	8.71
26	8	Target	Target Compound	Glycerol	8.71
27	8	Target	Target Compound	Glycerol	8.71
28	8	Target	Target Compound	Glycerol	8.71
29	8	Target	Target Compound	Glycerol	8.71
0	12	Target	Target Compound	Isoleucine	8.92
1	12	Target	Target Compound	Isoleucine	8.92
2	12	Target	Target Compound	Isoleucine	8.92
3	12	Target	Target Compound	Isoleucine	8.92
4	12	Target	Target Compound	Isoleucine	8.92
5	12	Target	Target Compound	Isoleucine	8.92
6	12	Target	Target Compound	Isoleucine	8.92
7	12	Target	Target Compound	Isoleucine	8.92
8	12	Target	Target Compound	Isoleucine	8.92
9	12	Target	Target Compound	Isoleucine	8.92
10	12	Target	Target Compound	Isoleucine	8.92
11	12	Target	Target Compound	Isoleucine	8.92
12	12	Target	Target Compound	Isoleucine	8.92
13	12	Target	Target Compound	Isoleucine	8.92
14	12	Target	Target Compound	Isoleucine	8.92
15	12	Target	Target Compound	Isoleucine	8.92
16	12	Target	Target Compound	Isoleucine	8.92
17	12	Target	Target Compound	Isoleucine	8.92
18	12	Target	Target Compound	Isoleucine	8.92
19	12	Target	Target Compound	Isoleucine	8.92
20	12	Target	Target Compound	Isoleucine	8.92
21	12	Target	Target Compound	Isoleucine	8.92
22	12	Target	Target Compound	Isoleucine	8.92
23	12	Target	Target Compound	Isoleucine	8.92
24	12	Target	Target Compound	Isoleucine	8.92
25	12	Target	Target Compound	Isoleucine	8.92
26	12	Target	Target Compound	Isoleucine	8.92
27	12	Target	Target Compound	Isoleucine	8.92
28	12	Target	Target Compound	Isoleucine	8.92
29	12	Target	Target Compound	Isoleucine	8.92
0	22	Target	Target Compound	Proline	8.97
1	22	Target	Target Compound	Proline	8.97
2	22	Target	Target Compound	Proline	8.97
3	22	Target	Target Compound	Proline	8.97
4	22	Target	Target Compound	Proline	8.97
5	22	Target	Target Compound	Proline	8.97
6	22	Target	Target Compound	Proline	8.97
7	22	Target	Target Compound	Proline	8.97
8	22	Target	Target Compound	Proline	8.97
9	22	Target	Target Compound	Proline	8.97
10	22	Target	Target Compound	Proline	8.97
11	22	Target	Target Compound	Proline	8.97
12	22	Target	Target Compound	Proline	8.97
13	22	Target	Target Compound	Proline	8.97
14	22	Target	Target Compound	Proline	8.97
15	22	Target	Target Compound	Proline	8.97
16	22	Target	Target Compound	Proline	8.97
17	22	Target	Target Compound	Proline	8.97
18	22	Target	Target Compound	Proline	8.97
19	22	Target	Target Compound	Proline	8.97
20	22	Target	Target Compound	Proline	8.97
21	22	Target	Target Compound	Proline	8.97
22	22	Target	Target Compound	Proline	8.97
23	22	Target	Target Compound	Proline	8.97
24	22	Target	Target Compound	Proline	8.97
25	22	Target	Target Compound	Proline	8.97
26	22	Target	Target Compound	Proline	8.97
27	22	Target	Target Compound	Proline	8.97
28	22	Target	Target Compound	Proline	8.97
29	22	Target	Target Compound	Proline	8.97
0	41	Target	Target Compound	Maleic Acid	9.02
1	41	Target	Target Compound	Maleic Acid	9.02
2	41	Target	Target Compound	Maleic Acid	9.02
3	41	Target	Target Compound	Maleic Acid	9.02
4	41	Target	Target Compound	Maleic Acid	9.02
5	41	Target	Target Compound	Maleic Acid	9.02
6	41	Target	Target Compound	Maleic Acid	9.02
7	41	Target	Target Compound	Maleic Acid	9.02
8	41	Target	Target Compound	Maleic Acid	9.02
9	41	Target	Target Compound	Maleic Acid	9.02
10	41	Target	Target Compound	Maleic Acid	9.02
11	41	Target	Target Compound	Maleic Acid	9.02
12	41	Target	Target Compound	Maleic Acid	9.02
13	41	Target	Target Compound	Maleic Acid	9.02
14	41	Target	Target Compound	Maleic Acid	9.02
15	41	Target	Target Compound	Maleic Acid	9.02
16	41	Target	Target Compound	Maleic Acid	9.02
17	41	Target	Target Compound	Maleic Acid	9.02
18	41	Target	Target Compound	Maleic Acid	9.02
19	41	Target	Target Compound	Maleic Acid	9.02
20	41	Target	Target Compound	Maleic Acid	9.02
21	41	Target	Target Compound	Maleic Acid	9.02
22	41	Target	Target Compound	Maleic Acid	9.02
23	41	Target	Target Compound	Maleic Acid	9.02
24	41	Target	Target Compound	Maleic Acid	9.02
25	41	Target	Target Compound	Maleic Acid	9.02
26	41	Target	Target Compound	Maleic Acid	9.02
27	41	Target	Target Compound	Maleic Acid	9.02
28	41	Target	Target Compound	Maleic Acid	9.02
29	41	Target	Target Compound	Maleic Acid	9.02
0	32	Target	Target Compound	Glycine	9.08
1	32	Target	Target Compound	Glycine	9.08
2	32	Target	Target Compound	Glycine	9.08
3	32	Target	Target Compound	Glycine	9.08
4	32	Target	Target Compound	Glycine	9.08
5	32	Target	Target Compound	Glycine	9.08
6	32	Target	Target Compound	Glycine	9.08
7	32	Target	Target Compound	Glycine	9.08
8	32	Target	Target Compound	Glycine	9.08
9	32	Target	Target Compound	Glycine	9.08
10	32	Target	Target Compound	Glycine	9.08
11	32	Target	Target Compound	Glycine	9.08
12	32	Target	Target Compound	Glycine	9.08
13	32	Target	Target Compound	Glycine	9.08
14	32	Target	Target Compound	Glycine	9.08
15	32	Target	Target Compound	Glycine	9.08
16	32	Target	Target Compound	Glycine	9.08
17	32	Target	Target Compound	Glycine	9.08
18	32	Target	Target Compound	Glycine	9.08
19	32	Target	Target Compound	Glycine	9.08
20	32	Target	Target Compound	Glycine	9.08
21	32	Target	Target Compound	Glycine	9.08
22	32	Target	Target Compound	Glycine	9.08
23	32	Target	Target Compound	Glycine	9.08
24	32	Target	Target Compound	Glycine	9.08
25	32	Target	Target Compound	Glycine	9.08
26	32	Target	Target Compound	Glycine	9.08
27	32	Target	Target Compound	Glycine	9.08
28	32	Target	Target Compound	Glycine	9.08
29	32	Target	Target Compound	Glycine	9.08
0	27	Target	Target Compound	Succinic Acid	9.09
1	27	Target	Target Compound	Succinic Acid	9.09
2	27	Target	Target Compound	Succinic Acid	9.09
3	27	Target	Target Compound	Succinic Acid	9.09
4	27	Target	Target Compound	Succinic Acid	9.09
5	27	Target	Target Compound	Succinic Acid	9.09
6	27	Target	Target Compound	Succinic Acid	9.09
7	27	Target	Target Compound	Succinic Acid	9.09
8	27	Target	Target Compound	Succinic Acid	9.09
9	27	Target	Target Compound	Succinic Acid	9.09
10	27	Target	Target Compound	Succinic Acid	9.09
11	27	Target	Target Compound	Succinic Acid	9.09
12	27	Target	Target Compound	Succinic Acid	9.09
13	27	Target	Target Compound	Succinic Acid	9.09
14	27	Target	Target Compound	Succinic Acid	9.09
15	27	Target	Target Compound	Succinic Acid	9.09
16	27	Target	Target Compound	Succinic Acid	9.09
17	27	Target	Target Compound	Succinic Acid	9.09
18	27	Target	Target Compound	Succinic Acid	9.09
19	27	Target	Target Compound	Succinic Acid	9.09
20	27	Target	Target Compound	Succinic Acid	9.09
21	27	Target	Target Compound	Succinic Acid	9.09
22	27	Target	Target Compound	Succinic Acid	9.09
23	27	Target	Target Compound	Succinic Acid	9.09
24	27	Target	Target Compound	Succinic Acid	9.09
25	27	Target	Target Compound	Succinic Acid	9.09
26	27	Target	Target Compound	Succinic Acid	9.09
27	27	Target	Target Compound	Succinic Acid	9.09
28	27	Target	Target Compound	Succinic Acid	9.09
29	27	Target	Target Compound	Succinic Acid	9.09
0	37	Target	Target Compound	Glyceric Acid	9.35
1	37	Target	Target Compound	Glyceric Acid	9.35
2	37	Target	Target Compound	Glyceric Acid	9.35
3	37	Target	Target Compound	Glyceric Acid	9.35
4	37	Target	Target Compound	Glyceric Acid	9.35
5	37	Target	Target Compound	Glyceric Acid	9.35
6	37	Target	Target Compound	Glyceric Acid	9.35
7	37	Target	Target Compound	Glyceric Acid	9.35
8	37	Target	Target Compound	Glyceric Acid	9.35
9	37	Target	Target Compound	Glyceric Acid	9.35
10	37	Target	Target Compound	Glyceric Acid	9.35
11	37	Target	Target Compound	Glyceric Acid	9.35
12	37	Target	Target Compound	Glyceric Acid	9.35
13	37	Target	Target Compound	Glyceric Acid	9.35
14	37	Target	Target Compound	Glyceric Acid	9.35
15	37	Target	Target Compound	Glyceric Acid	9.35
16	37	Target	Target Compound	Glyceric Acid	9.35
17	37	Target	Target Compound	Glyceric Acid	9.35
18	37	Target	Target Compound	Glyceric Acid	9.35
19	37	Target	Target Compound	Glyceric Acid	9.35
20	37	Target	Target Compound	Glyceric Acid	9.35
21	37	Target	Target Compound	Glyceric Acid	9.35
22	37	Target	Target Compound	Glyceric Acid	9.35
23	37	Target	Target Compound	Glyceric Acid	9.35
24	37	Target	Target Compound	Glyceric Acid	9.35
25	37	Target	Target Compound	Glyceric Acid	9.35
26	37	Target	Target Compound	Glyceric Acid	9.35
27	37	Target	Target Compound	Glyceric Acid	9.35
28	37	Target	Target Compound	Glyceric Acid	9.35
29	37	Target	Target Compound	Glyceric Acid	9.35
0	17	Target	Target Compound	Fumaric Acid	9.44
1	17	Target	Target Compound	Fumaric Acid	9.44
2	17	Target	Target Compound	Fumaric Acid	9.44
3	17	Target	Target Compound	Fumaric Acid	9.44
4	17	Target	Target Compound	Fumaric Acid	9.44
5	17	Target	Target Compound	Fumaric Acid	9.44
6	17	Target	Target Compound	Fumaric Acid	9.44
7	17	Target	Target Compound	Fumaric Acid	9.44
8	17	Target	Target Compound	Fumaric Acid	9.44
9	17	Target	Target Compound	Fumaric Acid	9.44
10	17	Target	Target Compound	Fumaric Acid	9.44
11	17	Target	Target Compound	Fumaric Acid	9.44
12	17	Target	Target Compound	Fumaric Acid	9.44
13	17	Target	Target Compound	Fumaric Acid	9.44
14	17	Target	Target Compound	Fumaric Acid	9.44
15	17	Target	Target Compound	Fumaric Acid	9.44
16	17	Target	Target Compound	Fumaric Acid	9.44
17	17	Target	Target Compound	Fumaric Acid	9.44
18	17	Target	Target Compound	Fumaric Acid	9.44
19	17	Target	Target Compound	Fumaric Acid	9.44
20	17	Target	Target Compound	Fumaric Acid	9.44
21	17	Target	Target Compound	Fumaric Acid	9.44
22	17	Target	Target Compound	Fumaric Acid	9.44
23	17	Target	Target Compound	Fumaric Acid	9.44
24	17	Target	Target Compound	Fumaric Acid	9.44
25	17	Target	Target Compound	Fumaric Acid	9.44
26	17	Target	Target Compound	Fumaric Acid	9.44
27	17	Target	Target Compound	Fumaric Acid	9.44
28	17	Target	Target Compound	Fumaric Acid	9.44
29	17	Target	Target Compound	Fumaric Acid	9.44
0	1	Target	Target Compound	Serine	9.67
1	1	Target	Target Compound	Serine	9.67
2	1	Target	Target Compound	Serine	9.67
3	1	Target	Target Compound	Serine	9.67
4	1	Target	Target Compound	Serine	9.67
5	1	Target	Target Compound	Serine	9.67
6	1	Target	Target Compound	Serine	9.67
7	1	Target	Target Compound	Serine	9.67
8	1	Target	Target Compound	Serine	9.67
9	1	Target	Target Compound	Serine	9.67
10	1	Target	Target Compound	Serine	9.67
11	1	Target	Target Compound	Serine	9.67
12	1	Target	Target Compound	Serine	9.67
13	1	Target	Target Compound	Serine	9.67
14	1	Target	Target Compound	Serine	9.67
15	1	Target	Target Compound	Serine	9.67
16	1	Target	Target Compound	Serine	9.67
17	1	Target	Target Compound	Serine	9.67
18	1	Target	Target Compound	Serine	9.67
19	1	Target	Target Compound	Serine	9.67
20	1	Target	Target Compound	Serine	9.67
21	1	Target	Target Compound	Serine	9.67
22	1	Target	Target Compound	Serine	9.67
23	1	Target	Target Compound	Serine	9.67
24	1	Target	Target Compound	Serine	9.67
25	1	Target	Target Compound	Serine	9.67
26	1	Target	Target Compound	Serine	9.67
27	1	Target	Target Compound	Serine	9.67
28	1	Target	Target Compound	Serine	9.67
29	1	Target	Target Compound	Serine	9.67
0	42	Target	Target Compound	Threonine	9.96
1	42	Target	Target Compound	Threonine	9.96
2	42	Target	Target Compound	Threonine	9.96
3	42	Target	Target Compound	Threonine	9.96
4	42	Target	Target Compound	Threonine	9.96
5	42	Target	Target Compound	Threonine	9.96
6	42	Target	Target Compound	Threonine	9.96
7	42	Target	Target Compound	Threonine	9.96
8	42	Target	Target Compound	Threonine	9.96
9	42	Target	Target Compound	Threonine	9.96
10	42	Target	Target Compound	Threonine	9.96
11	42	Target	Target Compound	Threonine	9.96
12	42	Target	Target Compound	Threonine	9.96
13	42	Target	Target Compound	Threonine	9.96
14	42	Target	Target Compound	Threonine	9.96
15	42	Target	Target Compound	Threonine	9.96
16	42	Target	Target Compound	Threonine	9.96
17	42	Target	Target Compound	Threonine	9.96
18	42	Target	Target Compound	Threonine	9.96
19	42	Target	Target Compound	Threonine	9.96
20	42	Target	Target Compound	Threonine	9.96
21	42	Target	Target Compound	Threonine	9.96
22	42	Target	Target Compound	Threonine	9.96
23	42	Target	Target Compound	Threonine	9.96
24	42	Target	Target Compound	Threonine	9.96
25	42	Target	Target Compound	Threonine	9.96
26	42	Target	Target Compound	Threonine	9.96
27	42	Target	Target Compound	Threonine	9.96
28	42	Target	Target Compound	Threonine	9.96
29	42	Target	Target Compound	Threonine	9.96
0	10	Target	Target Compound	b Alanine	10.36
1	10	Target	Target Compound	b Alanine	10.36
2	10	Target	Target Compound	b Alanine	10.36
3	10	Target	Target Compound	b Alanine	10.36
4	10	Target	Target Compound	b Alanine	10.36
5	10	Target	Target Compound	b Alanine	10.36
6	10	Target	Target Compound	b Alanine	10.36
7	10	Target	Target Compound	b Alanine	10.36
8	10	Target	Target Compound	b Alanine	10.36
9	10	Target	Target Compound	b Alanine	10.36
10	10	Target	Target Compound	b Alanine	10.36
11	10	Target	Target Compound	b Alanine	10.36
12	10	Target	Target Compound	b Alanine	10.36
13	10	Target	Target Compound	b Alanine	10.36
14	10	Target	Target Compound	b Alanine	10.36
15	10	Target	Target Compound	b Alanine	10.36
16	10	Target	Target Compound	b Alanine	10.36
17	10	Target	Target Compound	b Alanine	10.36
18	10	Target	Target Compound	b Alanine	10.36
19	10	Target	Target Compound	b Alanine	10.36
20	10	Target	Target Compound	b Alanine	10.36
21	10	Target	Target Compound	b Alanine	10.36
22	10	Target	Target Compound	b Alanine	10.36
23	10	Target	Target Compound	b Alanine	10.36
24	10	Target	Target Compound	b Alanine	10.36
25	10	Target	Target Compound	b Alanine	10.36
26	10	Target	Target Compound	b Alanine	10.36
27	10	Target	Target Compound	b Alanine	10.36
28	10	Target	Target Compound	b Alanine	10.36
29	10	Target	Target Compound	b Alanine	10.36
0	6	Target	Target Compound	Malic Acid	10.99
1	6	Target	Target Compound	Malic Acid	10.99
2	6	Target	Target Compound	Malic Acid	10.99
3	6	Target	Target Compound	Malic Acid	10.99
4	6	Target	Target Compound	Malic Acid	10.99
5	6	Target	Target Compound	Malic Acid	10.99
6	6	Target	Target Compound	Malic Acid	10.99
7	6	Target	Target Compound	Malic Acid	10.99
8	6	Target	Target Compound	Malic Acid	10.99
9	6	Target	Target Compound	Malic Acid	10.99
10	6	Target	Target Compound	Malic Acid	10.99
11	6	Target	Target Compound	Malic Acid	10.99
12	6	Target	Target Compound	Malic Acid	10.99
13	6	Target	Target Compound	Malic Acid	10.99
14	6	Target	Target Compound	Malic Acid	10.99
15	6	Target	Target Compound	Malic Acid	10.99
16	6	Target	Target Compound	Malic Acid	10.99
17	6	Target	Target Compound	Malic Acid	10.99
18	6	Target	Target Compound	Malic Acid	10.99
19	6	Target	Target Compound	Malic Acid	10.99
20	6	Target	Target Compound	Malic Acid	10.99
21	6	Target	Target Compound	Malic Acid	10.99
22	6	Target	Target Compound	Malic Acid	10.99
23	6	Target	Target Compound	Malic Acid	10.99
24	6	Target	Target Compound	Malic Acid	10.99
25	6	Target	Target Compound	Malic Acid	10.99
26	6	Target	Target Compound	Malic Acid	10.99
27	6	Target	Target Compound	Malic Acid	10.99
28	6	Target	Target Compound	Malic Acid	10.99
29	6	Target	Target Compound	Malic Acid	10.99
0	13	Target	Target Compound	Methionine	11.29
1	13	Target	Target Compound	Methionine	11.29
2	13	Target	Target Compound	Methionine	11.29
3	13	Target	Target Compound	Methionine	11.29
4	13	Target	Target Compound	Methionine	11.29
5	13	Target	Target Compound	Methionine	11.29
6	13	Target	Target Compound	Methionine	11.29
7	13	Target	Target Compound	Methionine	11.29
8	13	Target	Target Compound	Methionine	11.29
9	13	Target	Target Compound	Methionine	11.29
10	13	Target	Target Compound	Methionine	11.29
11	13	Target	Target Compound	Methionine	11.29
12	13	Target	Target Compound	Methionine	11.29
13	13	Target	Target Compound	Methionine	11.29
14	13	Target	Target Compound	Methionine	11.29
15	13	Target	Target Compound	Methionine	11.29
16	13	Target	Target Compound	Methionine	11.29
17	13	Target	Target Compound	Methionine	11.29
18	13	Target	Target Compound	Methionine	11.29
19	13	Target	Target Compound	Methionine	11.29
20	13	Target	Target Compound	Methionine	11.29
21	13	Target	Target Compound	Methionine	11.29
22	13	Target	Target Compound	Methionine	11.29
23	13	Target	Target Compound	Methionine	11.29
24	13	Target	Target Compound	Methionine	11.29
25	13	Target	Target Compound	Methionine	11.29
26	13	Target	Target Compound	Methionine	11.29
27	13	Target	Target Compound	Methionine	11.29
28	13	Target	Target Compound	Methionine	11.29
29	13	Target	Target Compound	Methionine	11.29
0	46	Target	Target Compound	Aspartic Acid	11.31
1	46	Target	Target Compound	Aspartic Acid	11.31
2	46	Target	Target Compound	Aspartic Acid	11.31
3	46	Target	Target Compound	Aspartic Acid	11.31
4	46	Target	Target Compound	Aspartic Acid	11.31
5	46	Target	Target Compound	Aspartic Acid	11.31
6	46	Target	Target Compound	Aspartic Acid	11.31
7	46	Target	Target Compound	Aspartic Acid	11.31
8	46	Target	Target Compound	Aspartic Acid	11.31
9	46	Target	Target Compound	Aspartic Acid	11.31
10	46	Target	Target Compound	Aspartic Acid	11.31
11	46	Target	Target Compound	Aspartic Acid	11.31
12	46	Target	Target Compound	Aspartic Acid	11.31
13	46	Target	Target Compound	Aspartic Acid	11.31
14	46	Target	Target Compound	Aspartic Acid	11.31
15	46	Target	Target Compound	Aspartic Acid	11.31
16	46	Target	Target Compound	Aspartic Acid	11.31
17	46	Target	Target Compound	Aspartic Acid	11.31
18	46	Target	Target Compound	Aspartic Acid	11.31
19	46	Target	Target Compound	Aspartic Acid	11.31
20	46	Target	Target Compound	Aspartic Acid	11.31
21	46	Target	Target Compound	Aspartic Acid	11.31
22	46	Target	Target Compound	Aspartic Acid	11.31
23	46	Target	Target Compound	Aspartic Acid	11.31
24	46	Target	Target Compound	Aspartic Acid	11.31
25	46	Target	Target Compound	Aspartic Acid	11.31
26	46	Target	Target Compound	Aspartic Acid	11.31
27	46	Target	Target Compound	Aspartic Acid	11.31
28	46	Target	Target Compound	Aspartic Acid	11.31
29	46	Target	Target Compound	Aspartic Acid	11.31
0	20	Target	Target Compound	Gaba	11.4
1	20	Target	Target Compound	Gaba	11.4
2	20	Target	Target Compound	Gaba	11.4
3	20	Target	Target Compound	Gaba	11.4
4	20	Target	Target Compound	Gaba	11.4
5	20	Target	Target Compound	Gaba	11.4
6	20	Target	Target Compound	Gaba	11.4
7	20	Target	Target Compound	Gaba	11.4
8	20	Target	Target Compound	Gaba	11.4
9	20	Target	Target Compound	Gaba	11.4
10	20	Target	Target Compound	Gaba	11.4
11	20	Target	Target Compound	Gaba	11.4
12	20	Target	Target Compound	Gaba	11.4
13	20	Target	Target Compound	Gaba	11.4
14	20	Target	Target Compound	Gaba	11.4
15	20	Target	Target Compound	Gaba	11.4
16	20	Target	Target Compound	Gaba	11.4
17	20	Target	Target Compound	Gaba	11.4
18	20	Target	Target Compound	Gaba	11.4
19	20	Target	Target Compound	Gaba	11.4
20	20	Target	Target Compound	Gaba	11.4
21	20	Target	Target Compound	Gaba	11.4
22	20	Target	Target Compound	Gaba	11.4
23	20	Target	Target Compound	Gaba	11.4
24	20	Target	Target Compound	Gaba	11.4
25	20	Target	Target Compound	Gaba	11.4
26	20	Target	Target Compound	Gaba	11.4
27	20	Target	Target Compound	Gaba	11.4
28	20	Target	Target Compound	Gaba	11.4
29	20	Target	Target Compound	Gaba	11.4
0	52	Target	Target Compound	Erythritol	11.43
1	52	Target	Target Compound	Erythritol	11.43
2	52	Target	Target Compound	Erythritol	11.43
3	52	Target	Target Compound	Erythritol	11.43
4	52	Target	Target Compound	Erythritol	11.43
5	52	Target	Target Compound	Erythritol	11.43
6	52	Target	Target Compound	Erythritol	11.43
7	52	Target	Target Compound	Erythritol	11.43
8	52	Target	Target Compound	Erythritol	11.43
9	52	Target	Target Compound	Erythritol	11.43
10	52	Target	Target Compound	Erythritol	11.43
11	52	Target	Target Compound	Erythritol	11.43
12	52	Target	Target Compound	Erythritol	11.43
13	52	Target	Target Compound	Erythritol	11.43
14	52	Target	Target Compound	Erythritol	11.43
15	52	Target	Target Compound	Erythritol	11.43
16	52	Target	Target Compound	Erythritol	11.43
17	52	Target	Target Compound	Erythritol	11.43
18	52	Target	Target Compound	Erythritol	11.43
19	52	Target	Target Compound	Erythritol	11.43
20	52	Target	Target Compound	Erythritol	11.43
21	52	Target	Target Compound	Erythritol	11.43
22	52	Target	Target Compound	Erythritol	11.43
23	52	Target	Target Compound	Erythritol	11.43
24	52	Target	Target Compound	Erythritol	11.43
25	52	Target	Target Compound	Erythritol	11.43
26	52	Target	Target Compound	Erythritol	11.43
27	52	Target	Target Compound	Erythritol	11.43
28	52	Target	Target Compound	Erythritol	11.43
29	52	Target	Target Compound	Erythritol	11.43
0	23	Target	Target Compound	Cysteine	11.66
1	23	Target	Target Compound	Cysteine	11.66
2	23	Target	Target Compound	Cysteine	11.66
3	23	Target	Target Compound	Cysteine	11.66
4	23	Target	Target Compound	Cysteine	11.66
5	23	Target	Target Compound	Cysteine	11.66
6	23	Target	Target Compound	Cysteine	11.66
7	23	Target	Target Compound	Cysteine	11.66
8	23	Target	Target Compound	Cysteine	11.66
9	23	Target	Target Compound	Cysteine	11.66
10	23	Target	Target Compound	Cysteine	11.66
11	23	Target	Target Compound	Cysteine	11.66
12	23	Target	Target Compound	Cysteine	11.66
13	23	Target	Target Compound	Cysteine	11.66
14	23	Target	Target Compound	Cysteine	11.66
15	23	Target	Target Compound	Cysteine	11.66
16	23	Target	Target Compound	Cysteine	11.66
17	23	Target	Target Compound	Cysteine	11.66
18	23	Target	Target Compound	Cysteine	11.66
19	23	Target	Target Compound	Cysteine	11.66
20	23	Target	Target Compound	Cysteine	11.66
21	23	Target	Target Compound	Cysteine	11.66
22	23	Target	Target Compound	Cysteine	11.66
23	23	Target	Target Compound	Cysteine	11.66
24	23	Target	Target Compound	Cysteine	11.66
25	23	Target	Target Compound	Cysteine	11.66
26	23	Target	Target Compound	Cysteine	11.66
27	23	Target	Target Compound	Cysteine	11.66
28	23	Target	Target Compound	Cysteine	11.66
29	23	Target	Target Compound	Cysteine	11.66
0	36	Target	Target Compound	Hydroxyglutarate	11.82
1	36	Target	Target Compound	Hydroxyglutarate	11.82
2	36	Target	Target Compound	Hydroxyglutarate	11.82
3	36	Target	Target Compound	Hydroxyglutarate	11.82
4	36	Target	Target Compound	Hydroxyglutarate	11.82
5	36	Target	Target Compound	Hydroxyglutarate	11.82
6	36	Target	Target Compound	Hydroxyglutarate	11.82
7	36	Target	Target Compound	Hydroxyglutarate	11.82
8	36	Target	Target Compound	Hydroxyglutarate	11.82
9	36	Target	Target Compound	Hydroxyglutarate	11.82
10	36	Target	Target Compound	Hydroxyglutarate	11.82
11	36	Target	Target Compound	Hydroxyglutarate	11.82
12	36	Target	Target Compound	Hydroxyglutarate	11.82
13	36	Target	Target Compound	Hydroxyglutarate	11.82
14	36	Target	Target Compound	Hydroxyglutarate	11.82
15	36	Target	Target Compound	Hydroxyglutarate	11.82
16	36	Target	Target Compound	Hydroxyglutarate	11.82
17	36	Target	Target Compound	Hydroxyglutarate	11.82
18	36	Target	Target Compound	Hydroxyglutarate	11.82
19	36	Target	Target Compound	Hydroxyglutarate	11.82
20	36	Target	Target Compound	Hydroxyglutarate	11.82
21	36	Target	Target Compound	Hydroxyglutarate	11.82
22	36	Target	Target Compound	Hydroxyglutarate	11.82
23	36	Target	Target Compound	Hydroxyglutarate	11.82
24	36	Target	Target Compound	Hydroxyglutarate	11.82
25	36	Target	Target Compound	Hydroxyglutarate	11.82
26	36	Target	Target Compound	Hydroxyglutarate	11.82
27	36	Target	Target Compound	Hydroxyglutarate	11.82
28	36	Target	Target Compound	Hydroxyglutarate	11.82
29	36	Target	Target Compound	Hydroxyglutarate	11.82
0	26	Target	Target Compound	a Ketoglutarate	11.83
1	26	Target	Target Compound	a Ketoglutarate	11.83
2	26	Target	Target Compound	a Ketoglutarate	11.83
3	26	Target	Target Compound	a Ketoglutarate	11.83
4	26	Target	Target Compound	a Ketoglutarate	11.83
5	26	Target	Target Compound	a Ketoglutarate	11.83
6	26	Target	Target Compound	a Ketoglutarate	11.83
7	26	Target	Target Compound	a Ketoglutarate	11.83
8	26	Target	Target Compound	a Ketoglutarate	11.83
9	26	Target	Target Compound	a Ketoglutarate	11.83
10	26	Target	Target Compound	a Ketoglutarate	11.83
11	26	Target	Target Compound	a Ketoglutarate	11.83
12	26	Target	Target Compound	a Ketoglutarate	11.83
13	26	Target	Target Compound	a Ketoglutarate	11.83
14	26	Target	Target Compound	a Ketoglutarate	11.83
15	26	Target	Target Compound	a Ketoglutarate	11.83
16	26	Target	Target Compound	a Ketoglutarate	11.83
17	26	Target	Target Compound	a Ketoglutarate	11.83
18	26	Target	Target Compound	a Ketoglutarate	11.83
19	26	Target	Target Compound	a Ketoglutarate	11.83
20	26	Target	Target Compound	a Ketoglutarate	11.83
21	26	Target	Target Compound	a Ketoglutarate	11.83
22	26	Target	Target Compound	a Ketoglutarate	11.83
23	26	Target	Target Compound	a Ketoglutarate	11.83
24	26	Target	Target Compound	a Ketoglutarate	11.83
25	26	Target	Target Compound	a Ketoglutarate	11.83
26	26	Target	Target Compound	a Ketoglutarate	11.83
27	26	Target	Target Compound	a Ketoglutarate	11.83
28	26	Target	Target Compound	a Ketoglutarate	11.83
29	26	Target	Target Compound	a Ketoglutarate	11.83
0	9	Target	Target Compound	Glutamic Acid	12.23
1	9	Target	Target Compound	Glutamic Acid	12.23
2	9	Target	Target Compound	Glutamic Acid	12.23
3	9	Target	Target Compound	Glutamic Acid	12.23
4	9	Target	Target Compound	Glutamic Acid	12.23
5	9	Target	Target Compound	Glutamic Acid	12.23
6	9	Target	Target Compound	Glutamic Acid	12.23
7	9	Target	Target Compound	Glutamic Acid	12.23
8	9	Target	Target Compound	Glutamic Acid	12.23
9	9	Target	Target Compound	Glutamic Acid	12.23
10	9	Target	Target Compound	Glutamic Acid	12.23
11	9	Target	Target Compound	Glutamic Acid	12.23
12	9	Target	Target Compound	Glutamic Acid	12.23
13	9	Target	Target Compound	Glutamic Acid	12.23
14	9	Target	Target Compound	Glutamic Acid	12.23
15	9	Target	Target Compound	Glutamic Acid	12.23
16	9	Target	Target Compound	Glutamic Acid	12.23
17	9	Target	Target Compound	Glutamic Acid	12.23
18	9	Target	Target Compound	Glutamic Acid	12.23
19	9	Target	Target Compound	Glutamic Acid	12.23
20	9	Target	Target Compound	Glutamic Acid	12.23
21	9	Target	Target Compound	Glutamic Acid	12.23
22	9	Target	Target Compound	Glutamic Acid	12.23
23	9	Target	Target Compound	Glutamic Acid	12.23
24	9	Target	Target Compound	Glutamic Acid	12.23
25	9	Target	Target Compound	Glutamic Acid	12.23
26	9	Target	Target Compound	Glutamic Acid	12.23
27	9	Target	Target Compound	Glutamic Acid	12.23
28	9	Target	Target Compound	Glutamic Acid	12.23
29	9	Target	Target Compound	Glutamic Acid	12.23
0	43	Target	Target Compound	Phenylalanine	12.34
1	43	Target	Target Compound	Phenylalanine	12.34
2	43	Target	Target Compound	Phenylalanine	12.34
3	43	Target	Target Compound	Phenylalanine	12.34
4	43	Target	Target Compound	Phenylalanine	12.34
5	43	Target	Target Compound	Phenylalanine	12.34
6	43	Target	Target Compound	Phenylalanine	12.34
7	43	Target	Target Compound	Phenylalanine	12.34
8	43	Target	Target Compound	Phenylalanine	12.34
9	43	Target	Target Compound	Phenylalanine	12.34
10	43	Target	Target Compound	Phenylalanine	12.34
11	43	Target	Target Compound	Phenylalanine	12.34
12	43	Target	Target Compound	Phenylalanine	12.34
13	43	Target	Target Compound	Phenylalanine	12.34
14	43	Target	Target Compound	Phenylalanine	12.34
15	43	Target	Target Compound	Phenylalanine	12.34
16	43	Target	Target Compound	Phenylalanine	12.34
17	43	Target	Target Compound	Phenylalanine	12.34
18	43	Target	Target Compound	Phenylalanine	12.34
19	43	Target	Target Compound	Phenylalanine	12.34
20	43	Target	Target Compound	Phenylalanine	12.34
21	43	Target	Target Compound	Phenylalanine	12.34
22	43	Target	Target Compound	Phenylalanine	12.34
23	43	Target	Target Compound	Phenylalanine	12.34
24	43	Target	Target Compound	Phenylalanine	12.34
25	43	Target	Target Compound	Phenylalanine	12.34
26	43	Target	Target Compound	Phenylalanine	12.34
27	43	Target	Target Compound	Phenylalanine	12.34
28	43	Target	Target Compound	Phenylalanine	12.34
29	43	Target	Target Compound	Phenylalanine	12.34
0	40	Target	Target Compound	Xylose	12.7
1	40	Target	Target Compound	Xylose	12.7
2	40	Target	Target Compound	Xylose	12.7
3	40	Target	Target Compound	Xylose	12.7
4	40	Target	Target Compound	Xylose	12.7
5	40	Target	Target Compound	Xylose	12.7
6	40	Target	Target Compound	Xylose	12.7
7	40	Target	Target Compound	Xylose	12.7
8	40	Target	Target Compound	Xylose	12.7
9	40	Target	Target Compound	Xylose	12.7
10	40	Target	Target Compound	Xylose	12.7
11	40	Target	Target Compound	Xylose	12.7
12	40	Target	Target Compound	Xylose	12.7
13	40	Target	Target Compound	Xylose	12.7
14	40	Target	Target Compound	Xylose	12.7
15	40	Target	Target Compound	Xylose	12.7
16	40	Target	Target Compound	Xylose	12.7
17	40	Target	Target Compound	Xylose	12.7
18	40	Target	Target Compound	Xylose	12.7
19	40	Target	Target Compound	Xylose	12.7
20	40	Target	Target Compound	Xylose	12.7
21	40	Target	Target Compound	Xylose	12.7
22	40	Target	Target Compound	Xylose	12.7
23	40	Target	Target Compound	Xylose	12.7
24	40	Target	Target Compound	Xylose	12.7
25	40	Target	Target Compound	Xylose	12.7
26	40	Target	Target Compound	Xylose	12.7
27	40	Target	Target Compound	Xylose	12.7
28	40	Target	Target Compound	Xylose	12.7
29	40	Target	Target Compound	Xylose	12.7
0	3	Target	Target Compound	Asparagine	12.73
1	3	Target	Target Compound	Asparagine	12.73
2	3	Target	Target Compound	Asparagine	12.73
3	3	Target	Target Compound	Asparagine	12.73
4	3	Target	Target Compound	Asparagine	12.73
5	3	Target	Target Compound	Asparagine	12.73
6	3	Target	Target Compound	Asparagine	12.73
7	3	Target	Target Compound	Asparagine	12.73
8	3	Target	Target Compound	Asparagine	12.73
9	3	Target	Target Compound	Asparagine	12.73
10	3	Target	Target Compound	Asparagine	12.73
11	3	Target	Target Compound	Asparagine	12.73
12	3	Target	Target Compound	Asparagine	12.73
13	3	Target	Target Compound	Asparagine	12.73
14	3	Target	Target Compound	Asparagine	12.73
15	3	Target	Target Compound	Asparagine	12.73
16	3	Target	Target Compound	Asparagine	12.73
17	3	Target	Target Compound	Asparagine	12.73
18	3	Target	Target Compound	Asparagine	12.73
19	3	Target	Target Compound	Asparagine	12.73
20	3	Target	Target Compound	Asparagine	12.73
21	3	Target	Target Compound	Asparagine	12.73
22	3	Target	Target Compound	Asparagine	12.73
23	3	Target	Target Compound	Asparagine	12.73
24	3	Target	Target Compound	Asparagine	12.73
25	3	Target	Target Compound	Asparagine	12.73
26	3	Target	Target Compound	Asparagine	12.73
27	3	Target	Target Compound	Asparagine	12.73
28	3	Target	Target Compound	Asparagine	12.73
29	3	Target	Target Compound	Asparagine	12.73
0	50	Target	Target Compound	Rhamnose	13.27
1	50	Target	Target Compound	Rhamnose	13.27
2	50	Target	Target Compound	Rhamnose	13.27
3	50	Target	Target Compound	Rhamnose	13.27
4	50	Target	Target Compound	Rhamnose	13.27
5	50	Target	Target Compound	Rhamnose	13.27
6	50	Target	Target Compound	Rhamnose	13.27
7	50	Target	Target Compound	Rhamnose	13.27
8	50	Target	Target Compound	Rhamnose	13.27
9	50	Target	Target Compound	Rhamnose	13.27
10	50	Target	Target Compound	Rhamnose	13.27
11	50	Target	Target Compound	Rhamnose	13.27
12	50	Target	Target Compound	Rhamnose	13.27
13	50	Target	Target Compound	Rhamnose	13.27
14	50	Target	Target Compound	Rhamnose	13.27
15	50	Target	Target Compound	Rhamnose	13.27
16	50	Target	Target Compound	Rhamnose	13.27
17	50	Target	Target Compound	Rhamnose	13.27
18	50	Target	Target Compound	Rhamnose	13.27
19	50	Target	Target Compound	Rhamnose	13.27
20	50	Target	Target Compound	Rhamnose	13.27
21	50	Target	Target Compound	Rhamnose	13.27
22	50	Target	Target Compound	Rhamnose	13.27
23	50	Target	Target Compound	Rhamnose	13.27
24	50	Target	Target Compound	Rhamnose	13.27
25	50	Target	Target Compound	Rhamnose	13.27
26	50	Target	Target Compound	Rhamnose	13.27
27	50	Target	Target Compound	Rhamnose	13.27
28	50	Target	Target Compound	Rhamnose	13.27
29	50	Target	Target Compound	Rhamnose	13.27
0	19	Target	Target Compound	Ribitol	13.33
1	19	Target	Target Compound	Ribitol	13.33
2	19	Target	Target Compound	Ribitol	13.33
3	19	Target	Target Compound	Ribitol	13.33
4	19	Target	Target Compound	Ribitol	13.33
5	19	Target	Target Compound	Ribitol	13.33
6	19	Target	Target Compound	Ribitol	13.33
7	19	Target	Target Compound	Ribitol	13.33
8	19	Target	Target Compound	Ribitol	13.33
9	19	Target	Target Compound	Ribitol	13.33
10	19	Target	Target Compound	Ribitol	13.33
11	19	Target	Target Compound	Ribitol	13.33
12	19	Target	Target Compound	Ribitol	13.33
13	19	Target	Target Compound	Ribitol	13.33
14	19	Target	Target Compound	Ribitol	13.33
15	19	Target	Target Compound	Ribitol	13.33
16	19	Target	Target Compound	Ribitol	13.33
17	19	Target	Target Compound	Ribitol	13.33
18	19	Target	Target Compound	Ribitol	13.33
19	19	Target	Target Compound	Ribitol	13.33
20	19	Target	Target Compound	Ribitol	13.33
21	19	Target	Target Compound	Ribitol	13.33
22	19	Target	Target Compound	Ribitol	13.33
23	19	Target	Target Compound	Ribitol	13.33
24	19	Target	Target Compound	Ribitol	13.33
25	19	Target	Target Compound	Ribitol	13.33
26	19	Target	Target Compound	Ribitol	13.33
27	19	Target	Target Compound	Ribitol	13.33
28	19	Target	Target Compound	Ribitol	13.33
29	19	Target	Target Compound	Ribitol	13.33
0	16	Target	Target Compound	Putrescine	13.34
1	16	Target	Target Compound	Putrescine	13.34
2	16	Target	Target Compound	Putrescine	13.34
3	16	Target	Target Compound	Putrescine	13.34
4	16	Target	Target Compound	Putrescine	13.34
5	16	Target	Target Compound	Putrescine	13.34
6	16	Target	Target Compound	Putrescine	13.34
7	16	Target	Target Compound	Putrescine	13.34
8	16	Target	Target Compound	Putrescine	13.34
9	16	Target	Target Compound	Putrescine	13.34
10	16	Target	Target Compound	Putrescine	13.34
11	16	Target	Target Compound	Putrescine	13.34
12	16	Target	Target Compound	Putrescine	13.34
13	16	Target	Target Compound	Putrescine	13.34
14	16	Target	Target Compound	Putrescine	13.34
15	16	Target	Target Compound	Putrescine	13.34
16	16	Target	Target Compound	Putrescine	13.34
17	16	Target	Target Compound	Putrescine	13.34
18	16	Target	Target Compound	Putrescine	13.34
19	16	Target	Target Compound	Putrescine	13.34
20	16	Target	Target Compound	Putrescine	13.34
21	16	Target	Target Compound	Putrescine	13.34
22	16	Target	Target Compound	Putrescine	13.34
23	16	Target	Target Compound	Putrescine	13.34
24	16	Target	Target Compound	Putrescine	13.34
25	16	Target	Target Compound	Putrescine	13.34
26	16	Target	Target Compound	Putrescine	13.34
27	16	Target	Target Compound	Putrescine	13.34
28	16	Target	Target Compound	Putrescine	13.34
29	16	Target	Target Compound	Putrescine	13.34
0	51	Target	Target Compound	3PGA	13.94
1	51	Target	Target Compound	3PGA	13.94
2	51	Target	Target Compound	3PGA	13.94
3	51	Target	Target Compound	3PGA	13.94
4	51	Target	Target Compound	3PGA	13.94
5	51	Target	Target Compound	3PGA	13.94
6	51	Target	Target Compound	3PGA	13.94
7	51	Target	Target Compound	3PGA	13.94
8	51	Target	Target Compound	3PGA	13.94
9	51	Target	Target Compound	3PGA	13.94
10	51	Target	Target Compound	3PGA	13.94
11	51	Target	Target Compound	3PGA	13.94
12	51	Target	Target Compound	3PGA	13.94
13	51	Target	Target Compound	3PGA	13.94
14	51	Target	Target Compound	3PGA	13.94
15	51	Target	Target Compound	3PGA	13.94
16	51	Target	Target Compound	3PGA	13.94
17	51	Target	Target Compound	3PGA	13.94
18	51	Target	Target Compound	3PGA	13.94
19	51	Target	Target Compound	3PGA	13.94
20	51	Target	Target Compound	3PGA	13.94
21	51	Target	Target Compound	3PGA	13.94
22	51	Target	Target Compound	3PGA	13.94
23	51	Target	Target Compound	3PGA	13.94
24	51	Target	Target Compound	3PGA	13.94
25	51	Target	Target Compound	3PGA	13.94
26	51	Target	Target Compound	3PGA	13.94
27	51	Target	Target Compound	3PGA	13.94
28	51	Target	Target Compound	3PGA	13.94
29	51	Target	Target Compound	3PGA	13.94
0	30	Target	Target Compound	Shikimate	13.96
1	30	Target	Target Compound	Shikimate	13.96
2	30	Target	Target Compound	Shikimate	13.96
3	30	Target	Target Compound	Shikimate	13.96
4	30	Target	Target Compound	Shikimate	13.96
5	30	Target	Target Compound	Shikimate	13.96
6	30	Target	Target Compound	Shikimate	13.96
7	30	Target	Target Compound	Shikimate	13.96
8	30	Target	Target Compound	Shikimate	13.96
9	30	Target	Target Compound	Shikimate	13.96
10	30	Target	Target Compound	Shikimate	13.96
11	30	Target	Target Compound	Shikimate	13.96
12	30	Target	Target Compound	Shikimate	13.96
13	30	Target	Target Compound	Shikimate	13.96
14	30	Target	Target Compound	Shikimate	13.96
15	30	Target	Target Compound	Shikimate	13.96
16	30	Target	Target Compound	Shikimate	13.96
17	30	Target	Target Compound	Shikimate	13.96
18	30	Target	Target Compound	Shikimate	13.96
19	30	Target	Target Compound	Shikimate	13.96
20	30	Target	Target Compound	Shikimate	13.96
21	30	Target	Target Compound	Shikimate	13.96
22	30	Target	Target Compound	Shikimate	13.96
23	30	Target	Target Compound	Shikimate	13.96
24	30	Target	Target Compound	Shikimate	13.96
25	30	Target	Target Compound	Shikimate	13.96
26	30	Target	Target Compound	Shikimate	13.96
27	30	Target	Target Compound	Shikimate	13.96
28	30	Target	Target Compound	Shikimate	13.96
29	30	Target	Target Compound	Shikimate	13.96
0	24	Target	Target Compound	Ornithine	14.03
1	24	Target	Target Compound	Ornithine	14.03
2	24	Target	Target Compound	Ornithine	14.03
3	24	Target	Target Compound	Ornithine	14.03
4	24	Target	Target Compound	Ornithine	14.03
5	24	Target	Target Compound	Ornithine	14.03
6	24	Target	Target Compound	Ornithine	14.03
7	24	Target	Target Compound	Ornithine	14.03
8	24	Target	Target Compound	Ornithine	14.03
9	24	Target	Target Compound	Ornithine	14.03
10	24	Target	Target Compound	Ornithine	14.03
11	24	Target	Target Compound	Ornithine	14.03
12	24	Target	Target Compound	Ornithine	14.03
13	24	Target	Target Compound	Ornithine	14.03
14	24	Target	Target Compound	Ornithine	14.03
15	24	Target	Target Compound	Ornithine	14.03
16	24	Target	Target Compound	Ornithine	14.03
17	24	Target	Target Compound	Ornithine	14.03
18	24	Target	Target Compound	Ornithine	14.03
19	24	Target	Target Compound	Ornithine	14.03
20	24	Target	Target Compound	Ornithine	14.03
21	24	Target	Target Compound	Ornithine	14.03
22	24	Target	Target Compound	Ornithine	14.03
23	24	Target	Target Compound	Ornithine	14.03
24	24	Target	Target Compound	Ornithine	14.03
25	24	Target	Target Compound	Ornithine	14.03
26	24	Target	Target Compound	Ornithine	14.03
27	24	Target	Target Compound	Ornithine	14.03
28	24	Target	Target Compound	Ornithine	14.03
29	24	Target	Target Compound	Ornithine	14.03
0	5	Target	Target Compound	Citric Acid	14.09
1	5	Target	Target Compound	Citric Acid	14.09
2	5	Target	Target Compound	Citric Acid	14.09
3	5	Target	Target Compound	Citric Acid	14.09
4	5	Target	Target Compound	Citric Acid	14.09
5	5	Target	Target Compound	Citric Acid	14.09
6	5	Target	Target Compound	Citric Acid	14.09
7	5	Target	Target Compound	Citric Acid	14.09
8	5	Target	Target Compound	Citric Acid	14.09
9	5	Target	Target Compound	Citric Acid	14.09
10	5	Target	Target Compound	Citric Acid	14.09
11	5	Target	Target Compound	Citric Acid	14.09
12	5	Target	Target Compound	Citric Acid	14.09
13	5	Target	Target Compound	Citric Acid	14.09
14	5	Target	Target Compound	Citric Acid	14.09
15	5	Target	Target Compound	Citric Acid	14.09
16	5	Target	Target Compound	Citric Acid	14.09
17	5	Target	Target Compound	Citric Acid	14.09
18	5	Target	Target Compound	Citric Acid	14.09
19	5	Target	Target Compound	Citric Acid	14.09
20	5	Target	Target Compound	Citric Acid	14.09
21	5	Target	Target Compound	Citric Acid	14.09
22	5	Target	Target Compound	Citric Acid	14.09
23	5	Target	Target Compound	Citric Acid	14.09
24	5	Target	Target Compound	Citric Acid	14.09
25	5	Target	Target Compound	Citric Acid	14.09
26	5	Target	Target Compound	Citric Acid	14.09
27	5	Target	Target Compound	Citric Acid	14.09
28	5	Target	Target Compound	Citric Acid	14.09
29	5	Target	Target Compound	Citric Acid	14.09
0	39	Target	Target Compound	Quinic Acid	14.5
1	39	Target	Target Compound	Quinic Acid	14.5
2	39	Target	Target Compound	Quinic Acid	14.5
3	39	Target	Target Compound	Quinic Acid	14.5
4	39	Target	Target Compound	Quinic Acid	14.5
5	39	Target	Target Compound	Quinic Acid	14.5
6	39	Target	Target Compound	Quinic Acid	14.5
7	39	Target	Target Compound	Quinic Acid	14.5
8	39	Target	Target Compound	Quinic Acid	14.5
9	39	Target	Target Compound	Quinic Acid	14.5
10	39	Target	Target Compound	Quinic Acid	14.5
11	39	Target	Target Compound	Quinic Acid	14.5
12	39	Target	Target Compound	Quinic Acid	14.5
13	39	Target	Target Compound	Quinic Acid	14.5
14	39	Target	Target Compound	Quinic Acid	14.5
15	39	Target	Target Compound	Quinic Acid	14.5
16	39	Target	Target Compound	Quinic Acid	14.5
17	39	Target	Target Compound	Quinic Acid	14.5
18	39	Target	Target Compound	Quinic Acid	14.5
19	39	Target	Target Compound	Quinic Acid	14.5
20	39	Target	Target Compound	Quinic Acid	14.5
21	39	Target	Target Compound	Quinic Acid	14.5
22	39	Target	Target Compound	Quinic Acid	14.5
23	39	Target	Target Compound	Quinic Acid	14.5
24	39	Target	Target Compound	Quinic Acid	14.5
25	39	Target	Target Compound	Quinic Acid	14.5
26	39	Target	Target Compound	Quinic Acid	14.5
27	39	Target	Target Compound	Quinic Acid	14.5
28	39	Target	Target Compound	Quinic Acid	14.5
29	39	Target	Target Compound	Quinic Acid	14.5
0	33	Target	Target Compound	Tyrosine	14.58
1	33	Target	Target Compound	Tyrosine	14.58
2	33	Target	Target Compound	Tyrosine	14.58
3	33	Target	Target Compound	Tyrosine	14.58
4	33	Target	Target Compound	Tyrosine	14.58
5	33	Target	Target Compound	Tyrosine	14.58
6	33	Target	Target Compound	Tyrosine	14.58
7	33	Target	Target Compound	Tyrosine	14.58
8	33	Target	Target Compound	Tyrosine	14.58
9	33	Target	Target Compound	Tyrosine	14.58
10	33	Target	Target Compound	Tyrosine	14.58
11	33	Target	Target Compound	Tyrosine	14.58
12	33	Target	Target Compound	Tyrosine	14.58
13	33	Target	Target Compound	Tyrosine	14.58
14	33	Target	Target Compound	Tyrosine	14.58
15	33	Target	Target Compound	Tyrosine	14.58
16	33	Target	Target Compound	Tyrosine	14.58
17	33	Target	Target Compound	Tyrosine	14.58
18	33	Target	Target Compound	Tyrosine	14.58
19	33	Target	Target Compound	Tyrosine	14.58
20	33	Target	Target Compound	Tyrosine	14.58
21	33	Target	Target Compound	Tyrosine	14.58
22	33	Target	Target Compound	Tyrosine	14.58
23	33	Target	Target Compound	Tyrosine	14.58
24	33	Target	Target Compound	Tyrosine	14.58
25	33	Target	Target Compound	Tyrosine	14.58
26	33	Target	Target Compound	Tyrosine	14.58
27	33	Target	Target Compound	Tyrosine	14.58
28	33	Target	Target Compound	Tyrosine	14.58
29	33	Target	Target Compound	Tyrosine	14.58
0	14	Target	Target Compound	Fructose	14.61
1	14	Target	Target Compound	Fructose	14.61
2	14	Target	Target Compound	Fructose	14.61
3	14	Target	Target Compound	Fructose	14.61
4	14	Target	Target Compound	Fructose	14.61
5	14	Target	Target Compound	Fructose	14.61
6	14	Target	Target Compound	Fructose	14.61
7	14	Target	Target Compound	Fructose	14.61
8	14	Target	Target Compound	Fructose	14.61
9	14	Target	Target Compound	Fructose	14.61
10	14	Target	Target Compound	Fructose	14.61
11	14	Target	Target Compound	Fructose	14.61
12	14	Target	Target Compound	Fructose	14.61
13	14	Target	Target Compound	Fructose	14.61
14	14	Target	Target Compound	Fructose	14.61
15	14	Target	Target Compound	Fructose	14.61
16	14	Target	Target Compound	Fructose	14.61
17	14	Target	Target Compound	Fructose	14.61
18	14	Target	Target Compound	Fructose	14.61
19	14	Target	Target Compound	Fructose	14.61
20	14	Target	Target Compound	Fructose	14.61
21	14	Target	Target Compound	Fructose	14.61
22	14	Target	Target Compound	Fructose	14.61
23	14	Target	Target Compound	Fructose	14.61
24	14	Target	Target Compound	Fructose	14.61
25	14	Target	Target Compound	Fructose	14.61
26	14	Target	Target Compound	Fructose	14.61
27	14	Target	Target Compound	Fructose	14.61
28	14	Target	Target Compound	Fructose	14.61
29	14	Target	Target Compound	Fructose	14.61
0	25	Target	Target Compound	Mannose	14.72
1	25	Target	Target Compound	Mannose	14.72
2	25	Target	Target Compound	Mannose	14.72
3	25	Target	Target Compound	Mannose	14.72
4	25	Target	Target Compound	Mannose	14.72
5	25	Target	Target Compound	Mannose	14.72
6	25	Target	Target Compound	Mannose	14.72
7	25	Target	Target Compound	Mannose	14.72
8	25	Target	Target Compound	Mannose	14.72
9	25	Target	Target Compound	Mannose	14.72
10	25	Target	Target Compound	Mannose	14.72
11	25	Target	Target Compound	Mannose	14.72
12	25	Target	Target Compound	Mannose	14.72
13	25	Target	Target Compound	Mannose	14.72
14	25	Target	Target Compound	Mannose	14.72
15	25	Target	Target Compound	Mannose	14.72
16	25	Target	Target Compound	Mannose	14.72
17	25	Target	Target Compound	Mannose	14.72
18	25	Target	Target Compound	Mannose	14.72
19	25	Target	Target Compound	Mannose	14.72
20	25	Target	Target Compound	Mannose	14.72
21	25	Target	Target Compound	Mannose	14.72
22	25	Target	Target Compound	Mannose	14.72
23	25	Target	Target Compound	Mannose	14.72
24	25	Target	Target Compound	Mannose	14.72
25	25	Target	Target Compound	Mannose	14.72
26	25	Target	Target Compound	Mannose	14.72
27	25	Target	Target Compound	Mannose	14.72
28	25	Target	Target Compound	Mannose	14.72
29	25	Target	Target Compound	Mannose	14.72
0	4	Target	Target Compound	Glucose	14.83
1	4	Target	Target Compound	Glucose	14.83
2	4	Target	Target Compound	Glucose	14.83
3	4	Target	Target Compound	Glucose	14.83
4	4	Target	Target Compound	Glucose	14.83
5	4	Target	Target Compound	Glucose	14.83
6	4	Target	Target Compound	Glucose	14.83
7	4	Target	Target Compound	Glucose	14.83
8	4	Target	Target Compound	Glucose	14.83
9	4	Target	Target Compound	Glucose	14.83
10	4	Target	Target Compound	Glucose	14.83
11	4	Target	Target Compound	Glucose	14.83
12	4	Target	Target Compound	Glucose	14.83
13	4	Target	Target Compound	Glucose	14.83
14	4	Target	Target Compound	Glucose	14.83
15	4	Target	Target Compound	Glucose	14.83
16	4	Target	Target Compound	Glucose	14.83
17	4	Target	Target Compound	Glucose	14.83
18	4	Target	Target Compound	Glucose	14.83
19	4	Target	Target Compound	Glucose	14.83
20	4	Target	Target Compound	Glucose	14.83
21	4	Target	Target Compound	Glucose	14.83
22	4	Target	Target Compound	Glucose	14.83
23	4	Target	Target Compound	Glucose	14.83
24	4	Target	Target Compound	Glucose	14.83
25	4	Target	Target Compound	Glucose	14.83
26	4	Target	Target Compound	Glucose	14.83
27	4	Target	Target Compound	Glucose	14.83
28	4	Target	Target Compound	Glucose	14.83
29	4	Target	Target Compound	Glucose	14.83
0	34	Target	Target Compound	Lysine	14.86
1	34	Target	Target Compound	Lysine	14.86
2	34	Target	Target Compound	Lysine	14.86
3	34	Target	Target Compound	Lysine	14.86
4	34	Target	Target Compound	Lysine	14.86
5	34	Target	Target Compound	Lysine	14.86
6	34	Target	Target Compound	Lysine	14.86
7	34	Target	Target Compound	Lysine	14.86
8	34	Target	Target Compound	Lysine	14.86
9	34	Target	Target Compound	Lysine	14.86
10	34	Target	Target Compound	Lysine	14.86
11	34	Target	Target Compound	Lysine	14.86
12	34	Target	Target Compound	Lysine	14.86
13	34	Target	Target Compound	Lysine	14.86
14	34	Target	Target Compound	Lysine	14.86
15	34	Target	Target Compound	Lysine	14.86
16	34	Target	Target Compound	Lysine	14.86
17	34	Target	Target Compound	Lysine	14.86
18	34	Target	Target Compound	Lysine	14.86
19	34	Target	Target Compound	Lysine	14.86
20	34	Target	Target Compound	Lysine	14.86
21	34	Target	Target Compound	Lysine	14.86
22	34	Target	Target Compound	Lysine	14.86
23	34	Target	Target Compound	Lysine	14.86
24	34	Target	Target Compound	Lysine	14.86
25	34	Target	Target Compound	Lysine	14.86
26	34	Target	Target Compound	Lysine	14.86
27	34	Target	Target Compound	Lysine	14.86
28	34	Target	Target Compound	Lysine	14.86
29	34	Target	Target Compound	Lysine	14.86
0	45	Target	Target Compound	Mannitol	15.09
1	45	Target	Target Compound	Mannitol	15.09
2	45	Target	Target Compound	Mannitol	15.09
3	45	Target	Target Compound	Mannitol	15.09
4	45	Target	Target Compound	Mannitol	15.09
5	45	Target	Target Compound	Mannitol	15.09
6	45	Target	Target Compound	Mannitol	15.09
7	45	Target	Target Compound	Mannitol	15.09
8	45	Target	Target Compound	Mannitol	15.09
9	45	Target	Target Compound	Mannitol	15.09
10	45	Target	Target Compound	Mannitol	15.09
11	45	Target	Target Compound	Mannitol	15.09
12	45	Target	Target Compound	Mannitol	15.09
13	45	Target	Target Compound	Mannitol	15.09
14	45	Target	Target Compound	Mannitol	15.09
15	45	Target	Target Compound	Mannitol	15.09
16	45	Target	Target Compound	Mannitol	15.09
17	45	Target	Target Compound	Mannitol	15.09
18	45	Target	Target Compound	Mannitol	15.09
19	45	Target	Target Compound	Mannitol	15.09
20	45	Target	Target Compound	Mannitol	15.09
21	45	Target	Target Compound	Mannitol	15.09
22	45	Target	Target Compound	Mannitol	15.09
23	45	Target	Target Compound	Mannitol	15.09
24	45	Target	Target Compound	Mannitol	15.09
25	45	Target	Target Compound	Mannitol	15.09
26	45	Target	Target Compound	Mannitol	15.09
27	45	Target	Target Compound	Mannitol	15.09
28	45	Target	Target Compound	Mannitol	15.09
29	45	Target	Target Compound	Mannitol	15.09
0	35	Target	Target Compound	Sorbitol	15.16
1	35	Target	Target Compound	Sorbitol	15.16
2	35	Target	Target Compound	Sorbitol	15.16
3	35	Target	Target Compound	Sorbitol	15.16
4	35	Target	Target Compound	Sorbitol	15.16
5	35	Target	Target Compound	Sorbitol	15.16
6	35	Target	Target Compound	Sorbitol	15.16
7	35	Target	Target Compound	Sorbitol	15.16
8	35	Target	Target Compound	Sorbitol	15.16
9	35	Target	Target Compound	Sorbitol	15.16
10	35	Target	Target Compound	Sorbitol	15.16
11	35	Target	Target Compound	Sorbitol	15.16
12	35	Target	Target Compound	Sorbitol	15.16
13	35	Target	Target Compound	Sorbitol	15.16
14	35	Target	Target Compound	Sorbitol	15.16
15	35	Target	Target Compound	Sorbitol	15.16
16	35	Target	Target Compound	Sorbitol	15.16
17	35	Target	Target Compound	Sorbitol	15.16
18	35	Target	Target Compound	Sorbitol	15.16
19	35	Target	Target Compound	Sorbitol	15.16
20	35	Target	Target Compound	Sorbitol	15.16
21	35	Target	Target Compound	Sorbitol	15.16
22	35	Target	Target Compound	Sorbitol	15.16
23	35	Target	Target Compound	Sorbitol	15.16
24	35	Target	Target Compound	Sorbitol	15.16
25	35	Target	Target Compound	Sorbitol	15.16
26	35	Target	Target Compound	Sorbitol	15.16
27	35	Target	Target Compound	Sorbitol	15.16
28	35	Target	Target Compound	Sorbitol	15.16
29	35	Target	Target Compound	Sorbitol	15.16
0	47	Target	Target Compound	Gluconic Acid	15.67
1	47	Target	Target Compound	Gluconic Acid	15.67
2	47	Target	Target Compound	Gluconic Acid	15.67
3	47	Target	Target Compound	Gluconic Acid	15.67
4	47	Target	Target Compound	Gluconic Acid	15.67
5	47	Target	Target Compound	Gluconic Acid	15.67
6	47	Target	Target Compound	Gluconic Acid	15.67
7	47	Target	Target Compound	Gluconic Acid	15.67
8	47	Target	Target Compound	Gluconic Acid	15.67
9	47	Target	Target Compound	Gluconic Acid	15.67
10	47	Target	Target Compound	Gluconic Acid	15.67
11	47	Target	Target Compound	Gluconic Acid	15.67
12	47	Target	Target Compound	Gluconic Acid	15.67
13	47	Target	Target Compound	Gluconic Acid	15.67
14	47	Target	Target Compound	Gluconic Acid	15.67
15	47	Target	Target Compound	Gluconic Acid	15.67
16	47	Target	Target Compound	Gluconic Acid	15.67
17	47	Target	Target Compound	Gluconic Acid	15.67
18	47	Target	Target Compound	Gluconic Acid	15.67
19	47	Target	Target Compound	Gluconic Acid	15.67
20	47	Target	Target Compound	Gluconic Acid	15.67
21	47	Target	Target Compound	Gluconic Acid	15.67
22	47	Target	Target Compound	Gluconic Acid	15.67
23	47	Target	Target Compound	Gluconic Acid	15.67
24	47	Target	Target Compound	Gluconic Acid	15.67
25	47	Target	Target Compound	Gluconic Acid	15.67
26	47	Target	Target Compound	Gluconic Acid	15.67
27	47	Target	Target Compound	Gluconic Acid	15.67
28	47	Target	Target Compound	Gluconic Acid	15.67
29	47	Target	Target Compound	Gluconic Acid	15.67
0	48	Target	Target Compound	Myoinositol	16.32
1	48	Target	Target Compound	Myoinositol	16.32
2	48	Target	Target Compound	Myoinositol	16.32
3	48	Target	Target Compound	Myoinositol	16.32
4	48	Target	Target Compound	Myoinositol	16.32
5	48	Target	Target Compound	Myoinositol	16.32
6	48	Target	Target Compound	Myoinositol	16.32
7	48	Target	Target Compound	Myoinositol	16.32
8	48	Target	Target Compound	Myoinositol	16.32
9	48	Target	Target Compound	Myoinositol	16.32
10	48	Target	Target Compound	Myoinositol	16.32
11	48	Target	Target Compound	Myoinositol	16.32
12	48	Target	Target Compound	Myoinositol	16.32
13	48	Target	Target Compound	Myoinositol	16.32
14	48	Target	Target Compound	Myoinositol	16.32
15	48	Target	Target Compound	Myoinositol	16.32
16	48	Target	Target Compound	Myoinositol	16.32
17	48	Target	Target Compound	Myoinositol	16.32
18	48	Target	Target Compound	Myoinositol	16.32
19	48	Target	Target Compound	Myoinositol	16.32
20	48	Target	Target Compound	Myoinositol	16.32
21	48	Target	Target Compound	Myoinositol	16.32
22	48	Target	Target Compound	Myoinositol	16.32
23	48	Target	Target Compound	Myoinositol	16.32
24	48	Target	Target Compound	Myoinositol	16.32
25	48	Target	Target Compound	Myoinositol	16.32
26	48	Target	Target Compound	Myoinositol	16.32
27	48	Target	Target Compound	Myoinositol	16.32
28	48	Target	Target Compound	Myoinositol	16.32
29	48	Target	Target Compound	Myoinositol	16.32
0	44	Target	Target Compound	Tryptophan	17.06
1	44	Target	Target Compound	Tryptophan	17.06
2	44	Target	Target Compound	Tryptophan	17.06
3	44	Target	Target Compound	Tryptophan	17.06
4	44	Target	Target Compound	Tryptophan	17.06
5	44	Target	Target Compound	Tryptophan	17.06
6	44	Target	Target Compound	Tryptophan	17.06
7	44	Target	Target Compound	Tryptophan	17.06
8	44	Target	Target Compound	Tryptophan	17.06
9	44	Target	Target Compound	Tryptophan	17.06
10	44	Target	Target Compound	Tryptophan	17.06
11	44	Target	Target Compound	Tryptophan	17.06
12	44	Target	Target Compound	Tryptophan	17.06
13	44	Target	Target Compound	Tryptophan	17.06
14	44	Target	Target Compound	Tryptophan	17.06
15	44	Target	Target Compound	Tryptophan	17.06
16	44	Target	Target Compound	Tryptophan	17.06
17	44	Target	Target Compound	Tryptophan	17.06
18	44	Target	Target Compound	Tryptophan	17.06
19	44	Target	Target Compound	Tryptophan	17.06
20	44	Target	Target Compound	Tryptophan	17.06
21	44	Target	Target Compound	Tryptophan	17.06
22	44	Target	Target Compound	Tryptophan	17.06
23	44	Target	Target Compound	Tryptophan	17.06
24	44	Target	Target Compound	Tryptophan	17.06
25	44	Target	Target Compound	Tryptophan	17.06
26	44	Target	Target Compound	Tryptophan	17.06
27	44	Target	Target Compound	Tryptophan	17.06
28	44	Target	Target Compound	Tryptophan	17.06
29	44	Target	Target Compound	Tryptophan	17.06
0	15	Target	Target Compound	Spermidine	17.33
1	15	Target	Target Compound	Spermidine	17.33
2	15	Target	Target Compound	Spermidine	17.33
3	15	Target	Target Compound	Spermidine	17.33
4	15	Target	Target Compound	Spermidine	17.33
5	15	Target	Target Compound	Spermidine	17.33
6	15	Target	Target Compound	Spermidine	17.33
7	15	Target	Target Compound	Spermidine	17.33
8	15	Target	Target Compound	Spermidine	17.33
9	15	Target	Target Compound	Spermidine	17.33
10	15	Target	Target Compound	Spermidine	17.33
11	15	Target	Target Compound	Spermidine	17.33
12	15	Target	Target Compound	Spermidine	17.33
13	15	Target	Target Compound	Spermidine	17.33
14	15	Target	Target Compound	Spermidine	17.33
15	15	Target	Target Compound	Spermidine	17.33
16	15	Target	Target Compound	Spermidine	17.33
17	15	Target	Target Compound	Spermidine	17.33
18	15	Target	Target Compound	Spermidine	17.33
19	15	Target	Target Compound	Spermidine	17.33
20	15	Target	Target Compound	Spermidine	17.33
21	15	Target	Target Compound	Spermidine	17.33
22	15	Target	Target Compound	Spermidine	17.33
23	15	Target	Target Compound	Spermidine	17.33
24	15	Target	Target Compound	Spermidine	17.33
25	15	Target	Target Compound	Spermidine	17.33
26	15	Target	Target Compound	Spermidine	17.33
27	15	Target	Target Compound	Spermidine	17.33
28	15	Target	Target Compound	Spermidine	17.33
29	15	Target	Target Compound	Spermidine	17.33
0	7	Target	Target Compound	Sucrose	20.05
1	7	Target	Target Compound	Sucrose	20.05
2	7	Target	Target Compound	Sucrose	20.05
3	7	Target	Target Compound	Sucrose	20.05
4	7	Target	Target Compound	Sucrose	20.05
5	7	Target	Target Compound	Sucrose	20.05
6	7	Target	Target Compound	Sucrose	20.05
7	7	Target	Target Compound	Sucrose	20.05
8	7	Target	Target Compound	Sucrose	20.05
9	7	Target	Target Compound	Sucrose	20.05
10	7	Target	Target Compound	Sucrose	20.05
11	7	Target	Target Compound	Sucrose	20.05
12	7	Target	Target Compound	Sucrose	20.05
13	7	Target	Target Compound	Sucrose	20.05
14	7	Target	Target Compound	Sucrose	20.05
15	7	Target	Target Compound	Sucrose	20.05
16	7	Target	Target Compound	Sucrose	20.05
17	7	Target	Target Compound	Sucrose	20.05
18	7	Target	Target Compound	Sucrose	20.05
19	7	Target	Target Compound	Sucrose	20.05
20	7	Target	Target Compound	Sucrose	20.05
21	7	Target	Target Compound	Sucrose	20.05
22	7	Target	Target Compound	Sucrose	20.05
23	7	Target	Target Compound	Sucrose	20.05
24	7	Target	Target Compound	Sucrose	20.05
25	7	Target	Target Compound	Sucrose	20.05
26	7	Target	Target Compound	Sucrose	20.05
27	7	Target	Target Compound	Sucrose	20.05
28	7	Target	Target Compound	Sucrose	20.05
29	7	Target	Target Compound	Sucrose	20.05
0	18	Target	Target Compound	Lactose	20.38
1	18	Target	Target Compound	Lactose	20.38
2	18	Target	Target Compound	Lactose	20.38
3	18	Target	Target Compound	Lactose	20.38
4	18	Target	Target Compound	Lactose	20.38
5	18	Target	Target Compound	Lactose	20.38
6	18	Target	Target Compound	Lactose	20.38
7	18	Target	Target Compound	Lactose	20.38
8	18	Target	Target Compound	Lactose	20.38
9	18	Target	Target Compound	Lactose	20.38
10	18	Target	Target Compound	Lactose	20.38
11	18	Target	Target Compound	Lactose	20.38
12	18	Target	Target Compound	Lactose	20.38
13	18	Target	Target Compound	Lactose	20.38
14	18	Target	Target Compound	Lactose	20.38
15	18	Target	Target Compound	Lactose	20.38
16	18	Target	Target Compound	Lactose	20.38
17	18	Target	Target Compound	Lactose	20.38
18	18	Target	Target Compound	Lactose	20.38
19	18	Target	Target Compound	Lactose	20.38
20	18	Target	Target Compound	Lactose	20.38
21	18	Target	Target Compound	Lactose	20.38
22	18	Target	Target Compound	Lactose	20.38
23	18	Target	Target Compound	Lactose	20.38
24	18	Target	Target Compound	Lactose	20.38
25	18	Target	Target Compound	Lactose	20.38
26	18	Target	Target Compound	Lactose	20.38
27	18	Target	Target Compound	Lactose	20.38
28	18	Target	Target Compound	Lactose	20.38
29	18	Target	Target Compound	Lactose	20.38
0	38	Target	Target Compound	Maltose	20.68
1	38	Target	Target Compound	Maltose	20.68
2	38	Target	Target Compound	Maltose	20.68
3	38	Target	Target Compound	Maltose	20.68
4	38	Target	Target Compound	Maltose	20.68
5	38	Target	Target Compound	Maltose	20.68
6	38	Target	Target Compound	Maltose	20.68
7	38	Target	Target Compound	Maltose	20.68
8	38	Target	Target Compound	Maltose	20.68
9	38	Target	Target Compound	Maltose	20.68
10	38	Target	Target Compound	Maltose	20.68
11	38	Target	Target Compound	Maltose	20.68
12	38	Target	Target Compound	Maltose	20.68
13	38	Target	Target Compound	Maltose	20.68
14	38	Target	Target Compound	Maltose	20.68
15	38	Target	Target Compound	Maltose	20.68
16	38	Target	Target Compound	Maltose	20.68
17	38	Target	Target Compound	Maltose	20.68
18	38	Target	Target Compound	Maltose	20.68
19	38	Target	Target Compound	Maltose	20.68
20	38	Target	Target Compound	Maltose	20.68
21	38	Target	Target Compound	Maltose	20.68
22	38	Target	Target Compound	Maltose	20.68
23	38	Target	Target Compound	Maltose	20.68
24	38	Target	Target Compound	Maltose	20.68
25	38	Target	Target Compound	Maltose	20.68
26	38	Target	Target Compound	Maltose	20.68
27	38	Target	Target Compound	Maltose	20.68
28	38	Target	Target Compound	Maltose	20.68
29	38	Target	Target Compound	Maltose	20.68
0	28	Target	Target Compound	Raffinose	24.85
1	28	Target	Target Compound	Raffinose	24.85
2	28	Target	Target Compound	Raffinose	24.85
3	28	Target	Target Compound	Raffinose	24.85
4	28	Target	Target Compound	Raffinose	24.85
5	28	Target	Target Compound	Raffinose	24.85
6	28	Target	Target Compound	Raffinose	24.85
7	28	Target	Target Compound	Raffinose	24.85
8	28	Target	Target Compound	Raffinose	24.85
9	28	Target	Target Compound	Raffinose	24.85
10	28	Target	Target Compound	Raffinose	24.85
11	28	Target	Target Compound	Raffinose	24.85
12	28	Target	Target Compound	Raffinose	24.85
13	28	Target	Target Compound	Raffinose	24.85
14	28	Target	Target Compound	Raffinose	24.85
15	28	Target	Target Compound	Raffinose	24.85
16	28	Target	Target Compound	Raffinose	24.85
17	28	Target	Target Compound	Raffinose	24.85
18	28	Target	Target Compound	Raffinose	24.85
19	28	Target	Target Compound	Raffinose	24.85
20	28	Target	Target Compound	Raffinose	24.85
21	28	Target	Target Compound	Raffinose	24.85
22	28	Target	Target Compound	Raffinose	24.85
23	28	Target	Target Compound	Raffinose	24.85
24	28	Target	Target Compound	Raffinose	24.85
25	28	Target	Target Compound	Raffinose	24.85
26	28	Target	Target Compound	Raffinose	24.85
27	28	Target	Target Compound	Raffinose	24.85
28	28	Target	Target Compound	Raffinose	24.85
29	28	Target	Target Compound	Raffinose	24.85
SampleID	CompoundID	ISTDCompoundID	PeakID	CompoundType	Data File	Compound	ISTD	Resp	ISTD Resp	Resp Ratio	Final Conc	Exp Conc	Accuracy
0	0		0	Target	180201_06.D	a Alanine		3.19184e+06			18.7058
0	1		0	Target	180201_06.D	Serine		3.79132e+06			19.1372
0	2		0	Target	180201_06.D	Leucine		2.04048e+06			15.8356
0	2		1	Target	180201_06.D	Leucine		2.04963e+06
0	3		0	Target	180201_06.D	Asparagine		296045			60.5009
0	3		1	Target	180201_06.D	Asparagine		32526.9
0	3		2	Target	180201_06.D	Asparagine		167513
0	4		0	Target	180201_06.D	Glucose		296302			3.4652
0	4		1	Target	180201_06.D	Glucose		1.87719e+06
0	4		2	Target	180201_06.D	Glucose		461528
0	4		3	Target	180201_06.D	Glucose		1.82203e+06
0	4		4	Target	180201_06.D	Glucose		2.56972e+06
0	4		5	Target	180201_06.D	Glucose		134948
0	4		6	Target	180201_06.D	Glucose		2.04602e+06
0	4		7	Target	180201_06.D	Glucose		171473
0	4		8	Target	180201_06.D	Glucose		200883
0	4		9	Target	180201_06.D	Glucose		140126
0	4		10	Target	180201_06.D	Glucose		1.09437e+06
0	4		11	Target	180201_06.D	Glucose		1.65084e+06
0	5		0	Target	180201_06.D	Citric Acid		4.39701e+06			19.1674
0	6		0	Target	180201_06.D	Malic Acid		1.01677e+06			18.7951
0	6		1	Target	180201_06.D	Malic Acid		1.06496e+06
0	6		2	Target	180201_06.D	Malic Acid		70242.7
0	7		0	Target	180201_06.D	Sucrose		9.0484e+06			15.32
0	7		1	Target	180201_06.D	Sucrose		3.73442e+06
0	7		2	Target	180201_06.D	Sucrose		770881
0	7		3	Target	180201_06.D	Sucrose		5.55731e+06
0	7		4	Target	180201_06.D	Sucrose		1.41143e+06
0	8		0	Target	180201_06.D	Glycerol		2.20405e+06			15.7105
0	8		1	Target	180201_06.D	Glycerol		401228
0	8		2	Target	180201_06.D	Glycerol		790540
0	9		0	Target	180201_06.D	Glutamic Acid		1.95189e+06			19.8189
0	9		1	Target	180201_06.D	Glutamic Acid		249223
0	10		0	Target	180201_06.D	b Alanine		1.92624e+06			11.6596
0	10		1	Target	180201_06.D	b Alanine		247684
0	10		2	Target	180201_06.D	b Alanine		4.79668e+06
0	11		0	Target	180201_06.D	Valine		2.07536e+06			16.5629
0	12		0	Target	180201_06.D	Isoleucine		2.04963e+06			15.8222
0	12		1	Target	180201_06.D	Isoleucine		2.04052e+06
0	13		0	Target	180201_06.D	Methionine		3.08038e+06			19.2289
0	14		0	Target	180201_06.D	Fructose		3.07115e+06			13.8135
0	14		1	Target	180201_06.D	Fructose		1.14165e+06
0	14		2	Target	180201_06.D	Fructose		4.23515e+06
0	14		3	Target	180201_06.D	Fructose		481171
0	14		4	Target	180201_06.D	Fructose		1.27813e+06
0	14		5	Target	180201_06.D	Fructose		217026
0	14		6	Target	180201_06.D	Fructose		3.88295e+06
0	14		7	Target	180201_06.D	Fructose		3.38719e+06
0	14		8	Target	180201_06.D	Fructose		1.45986e+06
0	15		0	Target	180201_06.D	Spermidine		76352.3			66.8738
0	15		1	Target	180201_06.D	Spermidine		82079.6
0	16		0	Target	180201_06.D	Putrescine		7.83061e+06			14.9563
0	16		1	Target	180201_06.D	Putrescine		666894
0	16		2	Target	180201_06.D	Putrescine		2.36224e+06
0	16		3	Target	180201_06.D	Putrescine		495386
0	17		0	Target	180201_06.D	Fumaric Acid		4.37986e+06			17.4401
0	17		1	Target	180201_06.D	Fumaric Acid		264912
0	18		0	Target	180201_06.D	Lactose		1.16431e+06			5.37367
0	18		1	Target	180201_06.D	Lactose		4.5546e+06
0	18		2	Target	180201_06.D	Lactose		3.65201e+06
0	18		3	Target	180201_06.D	Lactose		936617
0	18		4	Target	180201_06.D	Lactose		439850
0	19		0	Target	180201_06.D	Ribitol		615713			0
0	19		1	Target	180201_06.D	Ribitol		4.21625e+06
0	19		2	Target	180201_06.D	Ribitol		848161
0	20		0	Target	180201_06.D	Gaba		4.78637e+06			16.0264
0	20		1	Target	180201_06.D	Gaba		245774
0	21		0	Target	180201_06.D	Lactate		2.07615e+06			28.8581
0	22		0	Target	180201_06.D	Proline		568195			16.08
0	23		0	Target	180201_06.D	Cysteine		2995.56			12.4895
0	23		1	Target	180201_06.D	Cysteine		32005.6
0	23		2	Target	180201_06.D	Cysteine		151700
0	23		3	Target	180201_06.D	Cysteine		320565
0	23		4	Target	180201_06.D	Cysteine		56066
0	24		0	Target	180201_06.D	Ornithine		2.36555e+06			24.5431
0	24		1	Target	180201_06.D	Ornithine		490048
0	24		2	Target	180201_06.D	Ornithine		650467
0	24		3	Target	180201_06.D	Ornithine		7.83127e+06
0	24		4	Target	180201_06.D	Ornithine		1.28624e+06
0	25		0	Target	180201_06.D	Mannose		3.54285e+06			19.2672
0	25		1	Target	180201_06.D	Mannose		3.44442e+06
0	25		2	Target	180201_06.D	Mannose		495656
0	25		3	Target	180201_06.D	Mannose		517359
0	25		4	Target	180201_06.D	Mannose		652704
0	25		5	Target	180201_06.D	Mannose		5.14751e+06
0	25		6	Target	180201_06.D	Mannose		4.10954e+06
0	25		7	Target	180201_06.D	Mannose		1.38519e+06
0	26		0	Target	180201_06.D	a Ketoglutarate		530341			12.7859
0	27		0	Target	180201_06.D	Succinic Acid		600491			18.839
0	27		1	Target	180201_06.D	Succinic Acid		437670
0	28		0	Target	180201_06.D	Raffinose		2.13096e+06			19.4732
0	29		0	Target	180201_06.D	Hydroxybutyric Acid		2.09184e+06			18.0232
0	30		0	Target	180201_06.D	Shikimate		6.58556e+06			17.875
0	30		1	Target	180201_06.D	Shikimate		585626
0	31		0	Target	180201_06.D	Malonic Acid		119123			16.254
0	32		0	Target	180201_06.D	Glycine		5.04705e+06			17.4237
0	33		0	Target	180201_06.D	Tyrosine		1.40155e+06			14.123
0	33		1	Target	180201_06.D	Tyrosine		413281
0	34		0	Target	180201_06.D	Lysine		1.28829e+06			22.0964
0	34		1	Target	180201_06.D	Lysine		262750
0	34		2	Target	180201_06.D	Lysine		495386
0	34		3	Target	180201_06.D	Lysine		2.36223e+06
0	35		0	Target	180201_06.D	Sorbitol		4.09854e+06			18.749
0	35		1	Target	180201_06.D	Sorbitol		5.14199e+06
0	35		2	Target	180201_06.D	Sorbitol		646315
0	35		3	Target	180201_06.D	Sorbitol		493778
0	35		4	Target	180201_06.D	Sorbitol		3.54134e+06
0	35		5	Target	180201_06.D	Sorbitol		1.37879e+06
0	35		6	Target	180201_06.D	Sorbitol		3.44381e+06
0	35		7	Target	180201_06.D	Sorbitol		518121
0	36		0	Target	180201_06.D	Hydroxyglutarate		3.6677e+06			17.8115
0	37		0	Target	180201_06.D	Glyceric Acid		1.91342e+06			18.2093
0	37		1	Target	180201_06.D	Glyceric Acid		174446
0	38		0	Target	180201_06.D	Maltose		5.55732e+06			18.4831
0	38		1	Target	180201_06.D	Maltose		1.41119e+06
0	38		2	Target	180201_06.D	Maltose		770903
0	38		3	Target	180201_06.D	Maltose		3.73446e+06
0	38		4	Target	180201_06.D	Maltose		9.0484e+06
0	39		0	Target	180201_06.D	Quinic Acid		5.71444e+06			19.0701
0	40		0	Target	180201_06.D	Xylose		4.21619e+06			18.5722
0	40		1	Target	180201_06.D	Xylose		848062
0	40		2	Target	180201_06.D	Xylose		611407
0	41		0	Target	180201_06.D	Maleic Acid		264856			19.4242
0	41		1	Target	180201_06.D	Maleic Acid		4.37857e+06
0	42		0	Target	180201_06.D	Threonine		2.04006e+06			19.2265
0	42		1	Target	180201_06.D	Threonine		412044
0	43		0	Target	180201_06.D	Phenylalanine		2.17734e+06			19.2456
0	44		0	Target	180201_06.D	Tryptophan		1.89342e+06			22.5408
0	44		1	Target	180201_06.D	Tryptophan		381485
0	45		0	Target	180201_06.D	Mannitol		2.5712e+06			18.7607
0	45		1	Target	180201_06.D	Mannitol		2.04828e+06
0	45		2	Target	180201_06.D	Mannitol		204058
0	45		3	Target	180201_06.D	Mannitol		463317
0	45		4	Target	180201_06.D	Mannitol		296317
0	45		5	Target	180201_06.D	Mannitol		1.87727e+06
0	45		6	Target	180201_06.D	Mannitol		1.82221e+06
0	45		7	Target	180201_06.D	Mannitol		135232
0	45		8	Target	180201_06.D	Mannitol		1.09522e+06
0	45		9	Target	180201_06.D	Mannitol		171793
0	45		10	Target	180201_06.D	Mannitol		140434
0	46		0	Target	180201_06.D	Aspartic Acid		4.67374e+06			19.8844
0	47		0	Target	180201_06.D	Gluconic Acid		3.94986e+06			20.5594
0	48		0	Target	180201_06.D	Myoinositol		4.72187e+06			18.118
0	48		1	Target	180201_06.D	Myoinositol		1.43715e+06
0	49		0	Target	180201_06.D	Glycolic Acid		592502			19.1325
0	50		0	Target	180201_06.D	Rhamnose		1.05487e+06			2.97204
0	50		1	Target	180201_06.D	Rhamnose		6.09366e+06
0	51		0	Target	180201_06.D	3PGA		473386			18.3045
0	51		1	Target	180201_06.D	3PGA		92261.3
0	52		0	Target	180201_06.D	Erythritol		7361.75			15.4933
0	52		1	Target	180201_06.D	Erythritol		41243.3
0	52		2	Target	180201_06.D	Erythritol		115625
0	52		3	Target	180201_06.D	Erythritol		12377.3
1	0		0	Target	180201_07.D	a Alanine		3618.9			0
1	0		1	Target	180201_07.D	a Alanine		197.067
1	0		2	Target	180201_07.D	a Alanine		391.01
1	1		0	Target	180201_07.D	Serine		558.483			0.880768
1	2		0	Target	180201_07.D	Leucine		283.935			0.848323
1	2		1	Target	180201_07.D	Leucine		75.9235
1	2		2	Target	180201_07.D	Leucine		311.61
1	2		3	Target	180201_07.D	Leucine		51.8443
1	3		0	Target	180201_07.D	Asparagine		0			0
1	4		0	Target	180201_07.D	Glucose		0			0
1	4		1	Target	180201_07.D	Glucose		530.973
1	4		2	Target	180201_07.D	Glucose		1138.21
1	4		3	Target	180201_07.D	Glucose		1325.64
1	4		4	Target	180201_07.D	Glucose		1426.57
1	4		5	Target	180201_07.D	Glucose		2944.69
1	4		6	Target	180201_07.D	Glucose		2676.56
1	4		7	Target	180201_07.D	Glucose		882.698
1	5		0	Target	180201_07.D	Citric Acid		9464.73			0.398284
1	5		1	Target	180201_07.D	Citric Acid		1071.19
1	5		2	Target	180201_07.D	Citric Acid		577.947
1	5		3	Target	180201_07.D	Citric Acid		1653.06
1	6		0	Target	180201_07.D	Malic Acid		2809.59			0.536663
1	6		1	Target	180201_07.D	Malic Acid		1867.97
1	6		2	Target	180201_07.D	Malic Acid		2570.59
1	6		3	Target	180201_07.D	Malic Acid		411.343
1	6		4	Target	180201_07.D	Malic Acid		3046.59
1	6		5	Target	180201_07.D	Malic Acid		250.853
1	6		6	Target	180201_07.D	Malic Acid		479.909
1	6		7	Target	180201_07.D	Malic Acid		1585.18
1	7		0	Target	180201_07.D	Sucrose		10883.2			0
1	7		1	Target	180201_07.D	Sucrose		649.943
1	8		0	Target	180201_07.D	Glycerol		622367			1.94933
1	9		0	Target	180201_07.D	Glutamic Acid		1326.02			1.20413
1	9		1	Target	180201_07.D	Glutamic Acid		465.474
1	9		2	Target	180201_07.D	Glutamic Acid		300.338
1	10		0	Target	180201_07.D	b Alanine		5415.43			0.430273
1	10		1	Target	180201_07.D	b Alanine		2136.97
1	10		2	Target	180201_07.D	b Alanine		14334.9
1	10		3	Target	180201_07.D	b Alanine		11616.4
1	10		4	Target	180201_07.D	b Alanine		1470.81
1	10		5	Target	180201_07.D	b Alanine		1717.21
1	10		6	Target	180201_07.D	b Alanine		2642.73
1	11		0	Target	180201_07.D	Valine		1160.86			0.781981
1	11		1	Target	180201_07.D	Valine		707.931
1	12		0	Target	180201_07.D	Isoleucine		270.467			0.874856
1	12		1	Target	180201_07.D	Isoleucine		76.262
1	12		2	Target	180201_07.D	Isoleucine		284.929
1	12		3	Target	180201_07.D	Isoleucine		313.079
1	13		0	Target	180201_07.D	Methionine		5668.81			1.14945
1	13		1	Target	180201_07.D	Methionine		429.96
1	13		2	Target	180201_07.D	Methionine		628.025
1	14		0	Target	180201_07.D	Fructose		583.976			0.30979
1	14		1	Target	180201_07.D	Fructose		3894
1	14		2	Target	180201_07.D	Fructose		493.066
1	14		3	Target	180201_07.D	Fructose		740.342
1	14		4	Target	180201_07.D	Fructose		559.558
1	14		5	Target	180201_07.D	Fructose		1022.38
1	14		6	Target	180201_07.D	Fructose		1766.57
1	14		7	Target	180201_07.D	Fructose		1478.08
1	14		8	Target	180201_07.D	Fructose		2374.34
1	14		9	Target	180201_07.D	Fructose		4598.8
1	14		10	Target	180201_07.D	Fructose		353.013
1	15		0	Target	180201_07.D	Spermidine		0			0
1	16		0	Target	180201_07.D	Putrescine		25518.5			0
1	16		1	Target	180201_07.D	Putrescine		1911.8
1	16		2	Target	180201_07.D	Putrescine		1400.27
1	16		3	Target	180201_07.D	Putrescine		9339.82
1	16		4	Target	180201_07.D	Putrescine		7688.21
1	17		0	Target	180201_07.D	Fumaric Acid		17617.3			0
1	17		1	Target	180201_07.D	Fumaric Acid		2694.29
1	18		0	Target	180201_07.D	Lactose		246.426			0.917611
1	18		1	Target	180201_07.D	Lactose		116.567
1	18		2	Target	180201_07.D	Lactose		227.544
1	18		3	Target	180201_07.D	Lactose		211.956
1	18		4	Target	180201_07.D	Lactose		1511.96
1	18		5	Target	180201_07.D	Lactose		160.763
1	18		6	Target	180201_07.D	Lactose		843.56
1	18		7	Target	180201_07.D	Lactose		741.882
1	18		8	Target	180201_07.D	Lactose		120.077
1	18		9	Target	180201_07.D	Lactose		152.623
1	18		10	Target	180201_07.D	Lactose		424.533
1	18		11	Target	180201_07.D	Lactose		294.892
1	18		12	Target	180201_07.D	Lactose		891.846
1	18		13	Target	180201_07.D	Lactose		127.589
1	18		14	Target	180201_07.D	Lactose		239.663
1	18		15	Target	180201_07.D	Lactose		79.9023
1	18		16	Target	180201_07.D	Lactose		456.312
1	18		17	Target	180201_07.D	Lactose		95.2932
1	19		0	Target	180201_07.D	Ribitol		0			0
1	19		1	Target	180201_07.D	Ribitol		85818.1
1	19		2	Target	180201_07.D	Ribitol		4484.15
1	19		3	Target	180201_07.D	Ribitol		5270.47
1	20		0	Target	180201_07.D	Gaba		4953.35			0
1	20		1	Target	180201_07.D	Gaba		5284.38
1	20		2	Target	180201_07.D	Gaba		2845.57
1	20		3	Target	180201_07.D	Gaba		779.606
1	20		4	Target	180201_07.D	Gaba		11487.1
1	20		5	Target	180201_07.D	Gaba		14061.5
1	20		6	Target	180201_07.D	Gaba		1611.78
1	20		7	Target	180201_07.D	Gaba		2994.08
1	20		8	Target	180201_07.D	Gaba		2130.72
1	20		9	Target	180201_07.D	Gaba		808.027
1	20		10	Target	180201_07.D	Gaba		6950.22
1	21		0	Target	180201_07.D	Lactate		224959			0.842218
1	22		0	Target	180201_07.D	Proline		0			0
1	22		1	Target	180201_07.D	Proline		398.241
1	22		2	Target	180201_07.D	Proline		102.081
1	23		0	Target	180201_07.D	Cysteine		0			0
1	23		1	Target	180201_07.D	Cysteine		378.429
1	23		2	Target	180201_07.D	Cysteine		203.093
1	23		3	Target	180201_07.D	Cysteine		122.888
1	23		4	Target	180201_07.D	Cysteine		705.074
1	24		0	Target	180201_07.D	Ornithine		0			0
1	24		1	Target	180201_07.D	Ornithine		25433.9
1	24		2	Target	180201_07.D	Ornithine		1582.57
1	25		0	Target	180201_07.D	Mannose		1402.63			0.114254
1	25		1	Target	180201_07.D	Mannose		571.953
1	25		2	Target	180201_07.D	Mannose		440.266
1	25		3	Target	180201_07.D	Mannose		2583.16
1	25		4	Target	180201_07.D	Mannose		2055.74
1	25		5	Target	180201_07.D	Mannose		1025.4
1	25		6	Target	180201_07.D	Mannose		200.774
1	26		0	Target	180201_07.D	a Ketoglutarate		2137.63			0.596442
1	26		1	Target	180201_07.D	a Ketoglutarate		276.883
1	27		0	Target	180201_07.D	Succinic Acid		10356.7			0.0278885
1	27		1	Target	180201_07.D	Succinic Acid		2527.14
1	27		2	Target	180201_07.D	Succinic Acid		1598.09
1	27		3	Target	180201_07.D	Succinic Acid		3996.15
1	28		0	Target	180201_07.D	Raffinose		7091.84			2.08037
1	29		0	Target	180201_07.D	Hydroxybutyric Acid		13750			0.19371
1	30		0	Target	180201_07.D	Shikimate		14974.2			0
1	30		1	Target	180201_07.D	Shikimate		9464.64
1	30		2	Target	180201_07.D	Shikimate		3846.34
1	30		3	Target	180201_07.D	Shikimate		76073.9
1	31		0	Target	180201_07.D	Malonic Acid		281.542			1.26294
1	31		1	Target	180201_07.D	Malonic Acid		467.363
1	31		2	Target	180201_07.D	Malonic Acid		856.333
1	31		3	Target	180201_07.D	Malonic Acid		1122.64
1	31		4	Target	180201_07.D	Malonic Acid		533.655
1	31		5	Target	180201_07.D	Malonic Acid		1716.86
1	32		0	Target	180201_07.D	Glycine		19127.2			0
1	32		1	Target	180201_07.D	Glycine		37393.9
1	32		2	Target	180201_07.D	Glycine		3501.14
1	33		0	Target	180201_07.D	Tyrosine		6278.96			0.664064
1	33		1	Target	180201_07.D	Tyrosine		511.473
1	34		0	Target	180201_07.D	Lysine		0			0
1	34		1	Target	180201_07.D	Lysine		3200.57
1	35		0	Target	180201_07.D	Sorbitol		2072.09			0
1	35		1	Target	180201_07.D	Sorbitol		2661.92
1	35		2	Target	180201_07.D	Sorbitol		1167.91
1	35		3	Target	180201_07.D	Sorbitol		1025.4
1	35		4	Target	180201_07.D	Sorbitol		200.774
1	35		5	Target	180201_07.D	Sorbitol		586.14
1	35		6	Target	180201_07.D	Sorbitol		440.266
1	36		0	Target	180201_07.D	Hydroxyglutarate		6826.59			0.251038
1	36		1	Target	180201_07.D	Hydroxyglutarate		1706.49
1	36		2	Target	180201_07.D	Hydroxyglutarate		1208.27
1	36		3	Target	180201_07.D	Hydroxyglutarate		1418.71
1	37		0	Target	180201_07.D	Glyceric Acid		4773.27			0.335875
1	37		1	Target	180201_07.D	Glyceric Acid		20711.3
1	37		2	Target	180201_07.D	Glyceric Acid		2793.63
1	37		3	Target	180201_07.D	Glyceric Acid		1916.14
1	38		0	Target	180201_07.D	Maltose		620.089			0.602318
1	38		1	Target	180201_07.D	Maltose		10850.4
1	39		0	Target	180201_07.D	Quinic Acid		5992.96			0
1	39		1	Target	180201_07.D	Quinic Acid		1242.41
1	40		0	Target	180201_07.D	Xylose		3699.3			0.275454
1	40		1	Target	180201_07.D	Xylose		5282
1	40		2	Target	180201_07.D	Xylose		85839.7
1	40		3	Target	180201_07.D	Xylose		8939.32
1	41		0	Target	180201_07.D	Maleic Acid		2691.51			0.433714
1	41		1	Target	180201_07.D	Maleic Acid		17594.3
1	42		0	Target	180201_07.D	Threonine		847.584			0.744987
1	42		1	Target	180201_07.D	Threonine		106.231
1	42		2	Target	180201_07.D	Threonine		543.87
1	42		3	Target	180201_07.D	Threonine		317.143
1	42		4	Target	180201_07.D	Threonine		356.93
1	42		5	Target	180201_07.D	Threonine		1378.24
1	43		0	Target	180201_07.D	Phenylalanine		5673.17			0.942432
1	44		0	Target	180201_07.D	Tryptophan		101.483			1.73998
1	44		1	Target	180201_07.D	Tryptophan		96.6982
1	44		2	Target	180201_07.D	Tryptophan		328.855
1	45		0	Target	180201_07.D	Mannitol		1479.39			0.0443084
1	45		1	Target	180201_07.D	Mannitol		1381.68
1	45		2	Target	180201_07.D	Mannitol		3063.94
1	45		3	Target	180201_07.D	Mannitol		545.104
1	45		4	Target	180201_07.D	Mannitol		1173.8
1	45		5	Target	180201_07.D	Mannitol		1203.83
1	45		6	Target	180201_07.D	Mannitol		895.819
1	45		7	Target	180201_07.D	Mannitol		367.269
1	46		0	Target	180201_07.D	Aspartic Acid		13012.9			0.851953
1	47		0	Target	180201_07.D	Gluconic Acid		3250.51			0.178173
1	47		1	Target	180201_07.D	Gluconic Acid		355.981
1	48		0	Target	180201_07.D	Myoinositol		2399.12			0
1	48		1	Target	180201_07.D	Myoinositol		1314.99
1	49		0	Target	180201_07.D	Glycolic Acid		44710.2			0.601489
1	49		1	Target	180201_07.D	Glycolic Acid		4619.08
1	50		0	Target	180201_07.D	Rhamnose		0			0
1	51		0	Target	180201_07.D	3PGA		489.977			0.796394
1	51		1	Target	180201_07.D	3PGA		924.866
1	51		2	Target	180201_07.D	3PGA		161.603
1	51		3	Target	180201_07.D	3PGA		621.485
1	51		4	Target	180201_07.D	3PGA		386.894
1	52		0	Target	180201_07.D	Erythritol		0			0
1	52		1	Target	180201_07.D	Erythritol		418.969
1	52		2	Target	180201_07.D	Erythritol		925.633
1	52		3	Target	180201_07.D	Erythritol		549.801
1	52		4	Target	180201_07.D	Erythritol		313.249
2	0		0	Target	180201_08.D	a Alanine		3012.55			0
2	0		1	Target	180201_08.D	a Alanine		336.977
2	0		2	Target	180201_08.D	a Alanine		701.515
2	1		0	Target	180201_08.D	Serine		70.3443			0.878417
2	1		1	Target	180201_08.D	Serine		158.373
2	1		2	Target	180201_08.D	Serine		50.6643
2	2		0	Target	180201_08.D	Leucine		159.99			0.847412
[truncated: 4,475 more rows]
