# Supplementary material for: FlySilico: Flux balance modeling of Drosophila larval growth and resource allocation
Source: Sci Rep. 2019 Nov 20;9:17156. doi: 10.1038/s41598-019-53532-4 (PMC6868164; doi:10.1038/s41598-019-53532-4)
Supplement: Supplementary file 6 — Dataset 5 [file 41598_2019_53532_MOESM6_ESM.zip › FlySilico/Experiments/experiment_GCMS/GCMS/Report_Lisa_Auswertung.xlsx]

## Sheet: mean_sd
time point	metabolite	mean	sd
96h	Lactate	0.848823	0.303467
132h	Lactate	1.64379	0.289332
168h	Lactate	6.35703	1.81294
96h	a Alanine	2.10121	0.227416
132h	a Alanine	4.76936	0.16402
168h	a Alanine	9.37063	0.587561
96h	Valine	0.277707	0.0325762
132h	Valine	0.863316	0.0792391
168h	Valine	1.41679	0.210508
96h	Leucine	0.130975	0.01653
132h	Leucine	0.407949	0.0208873
168h	Leucine	0.617959	0.0921019
96h	Isoleucine	0.101963	0.0107804
132h	Isoleucine	0.319491	0.0138537
168h	Isoleucine	0.474811	0.0522449
96h	Proline	0.541738	0.0937242
132h	Proline	1.58594	0.270006
168h	Proline	5.70385	1.40568
96h	Glycine	1.03383	0.0498367
132h	Glycine	3.18507	0.712039
168h	Glycine	4.40344	0.130189
96h	Succinic Acid	0.110972	0.0237407
132h	Succinic Acid	0.198159	0.02577
168h	Succinic Acid	0.427674	0.0225094
96h	Fumaric Acid	0.0880264	0.00925036
132h	Fumaric Acid	0.171348	0.0147334
168h	Fumaric Acid	0.275073	0.0323345
96h	Serine	0.934769	0.0851798
132h	Serine	2.05998	0.171775
168h	Serine	3.94068	0.324072
96h	Threonine	1.76324	0.0982163
132h	Threonine	3.63792	0.410235
168h	Threonine	8.09807	0.195973
96h	b Alanine	0.0799839	0.00465429
132h	b Alanine	0.261294	0.0598796
168h	b Alanine	0.332767	0.0211894
96h	Malic Acid	0.678226	0.0459428
132h	Malic Acid	1.33981	0.110937
168h	Malic Acid	2.17084	0.205661
96h	Methionine	0.10948	0.00636841
132h	Methionine	0.266348	0.00255468
168h	Methionine	0.408749	0.0325893
96h	Aspartic Acid	0.152002	0.064882
132h	Aspartic Acid	0.220344	0.0302607
168h	Aspartic Acid	0.244213	0.0201253
96h	Cysteine	0.317154	0.187135
132h	Cysteine	1.04587	0.218265
168h	Cysteine	3.91157	0.516525
96h	Hydroxyglutarate	0.402136	0.240111
132h	Hydroxyglutarate	0.423301	0.111777
168h	Hydroxyglutarate	2.2091	0.858781
96h	a Ketoglutarate	0.102494	0.0108683
132h	a Ketoglutarate	0.363107	0.0466882
168h	a Ketoglutarate	1.45387	0.399213
96h	Glutamic Acid	1.49813	0.183972
132h	Glutamic Acid	3.27734	0.368387
168h	Glutamic Acid	5.699	0.533469
96h	Phenylalanine	0.113282	0.0125244
132h	Phenylalanine	0.297109	0.0146399
168h	Phenylalanine	0.422148	0.059555
96h	Asparagine	0.893666	0.26863
132h	Asparagine	1.07582	0.0201806
168h	Asparagine	2.14425	1.13172
96h	Ornithine	0.173845	0.0202199
132h	Ornithine	0.488214	0.0575698
168h	Ornithine	1.33697	0.698479
96h	Citric Acid	0.557958	0.131232
132h	Citric Acid	1.13869	0.122116
168h	Citric Acid	3.64882	0.358188
96h	Tyrosine	0.684449	0.14855
132h	Tyrosine	2.19425	0.225242
168h	Tyrosine	13.5374	2.06293
96h	Fructose	0.0504838	0.00641033
132h	Fructose	0.126458	0.00763062
168h	Fructose	0.201894	0.0162422
96h	Mannose	0.885149	0.271933
132h	Mannose	3.36359	0.541078
168h	Mannose	6.67599	0.2495
96h	Glucose	0.0899523	0.0267964
132h	Glucose	0.301472	0.0439629
168h	Glucose	0.372276	0.0732555
96h	Lysine	0.712596	0.161815
132h	Lysine	1.47139	0.39536
168h	Lysine	3.81384	2.89371
96h	Mannitol	0.00835679	0.000583211
132h	Mannitol	0.0298712	0.00387518
168h	Mannitol	0.0300638	0.00139671
96h	Sorbitol	0.00566688	0.00115433
132h	Sorbitol	0.0128284	0.00193636
168h	Sorbitol	0.0358146	0.0024069
96h	Gluconic Acid	0.0522871	0.00899696
132h	Gluconic Acid	0.0730492	0.00851538
168h	Gluconic Acid	0.283215	0.0303631
96h	Tryptophan	0.143284	0.00414011
132h	Tryptophan	0.416234	0.00438516
168h	Tryptophan	0.498103	0.083582
96h	Lactose	0.061599	0.00360612
132h	Lactose	0.186078	0.00533335
168h	Lactose	0.482797	0.12155
