# Supplementary material for: FlySilico: Flux balance modeling of Drosophila larval growth and resource allocation
Source: Sci Rep. 2019 Nov 20;9:17156. doi: 10.1038/s41598-019-53532-4 (PMC6868164; doi:10.1038/s41598-019-53532-4)
Supplement: Supplementary file 6 — Dataset 5 [file 41598_2019_53532_MOESM6_ESM.zip › FlySilico/Experiments/experiment01_diff-diets/2018-04_V50_weights_larvae_HD.xlsx]

## Sheet: raw_data
HD	Experiment V50 vom April 2018
							1
#	stadium	# animals		tube weight [g]	weight [g] (+ larvae)	wet weight [mg]	wet weight / animal [mg]		dry weight (after 24 h)	dry weight (after 36)	dry weight / animal [mg]	dry weight / animal [%]		water content / animal [mg]	water content / animal [%]
1a	96 h	100		1.0161	1.0404	24.3	0.243		1.0194	1.0191	0.033	13.5802		0.21	86.4198	100
2a	96 h	100		1.0308	1.0603	29.5	0.295		1.0352	1.0348	0.044	14.9153		0.251	85.0847	100
3a	96 h	100		1.0311	1.0553	24.2	0.242		1.0344	1.0344	0.033	13.6364		0.209	86.3636	100
4a	96 h	100		1.0309	1.0556	24.7	0.247		1.0342	1.0341	0.033	13.3603		0.214	86.6397	100
5a	132 h	40		1.0306	1.0588	28.2	0.705		1.0339	1.0342	0.0825	11.7021		0.6225	88.2979	100
6a	132 h	40		1.0162	1.0415	25.3	0.6325		1.0196	1.0192	0.085	13.4387		0.5475	86.5613	100
7a	132 h	40		1.0241	1.0533	29.2	0.73		1.0277	1.0276	0.09	12.3288		0.64	87.6712	100
8a	132 h	40		1.0309	1.0574	26.5	0.6625		1.0344	1.0346	0.0875	13.2075		0.575	86.7925	100
9a	168 h	40		1.0265	1.0918	65.3	1.6325		1.0356	1.0358	0.2275	13.9357		1.405	86.0643
10a	168 h	40		1.0284	1.0921	63.7	1.5925		1.0389	1.0388	0.2625	16.4835		1.33	83.5165
11a	168 h	40		1.0067	1.0754	68.7	1.7175		1.0173	1.0178	0.265	15.4294		1.4525	84.5706
12a	168 h	40		1.0324	1.1002	67.8	1.695		1.044	1.0434	0.29	17.1091		1.405	82.8909
HD + 2x sucrose
							1
#	stadium	# animals		tube weight [g]	weight [g] (+ larvae)	wet weight [mg]	wet weight / animal [mg]		dry weight (after 24 h)	dry weight (after 36)	dry weight / animal [mg]	dry weight / animal [%]		water content / animal [mg]	water content / animal [%]
1b	96 h	100		1.023	1.0486	25.6	0.256		1.027	1.0265	0.04	15.625		0.216	84.375	100
2b	96 h	100		1.0283	1.0543	26	0.26		1.0322	1.0322	0.039	15		0.221	85	100
3b	96 h	100		1.0254	1.0528	27.4	0.274		1.0296	1.0292	0.042	15.3285		0.232	84.6715	100
4b	96 h	100		1.0121	1.04	27.9	0.279		1.0166	1.0165	0.045	16.129		0.234	83.871	100
5b	132 h	40		1.0311	1.0553	24.2	0.605		1.0343	1.034	0.08	13.2231		0.525	86.7769	100
6b	132 h	40		1.031	1.0543	23.3	0.5825		1.0343	1.034	0.0825	14.1631		0.5	85.8369	100
7b	132 h	40		1.034	1.0606	26.6	0.665		1.0378	1.0377	0.095	14.2857		0.57	85.7143	100
8b	132 h	40		1.039	1.0662	27.2	0.68		1.0427	1.0423	0.0925	13.6029		0.5875	86.3971	100
9b	168 h	40		1.0022	1.0623	60.1	1.5025		1.0115	1.0115	0.2325	15.4742		1.27	84.5258
10b	168 h	40		1.0255	1.0765	51	1.275		1.0334	1.0335	0.1975	15.4902		1.0775	84.5098
11b	168 h	40		1.016	1.07	54	1.35		1.0252	1.0249	0.23	17.037		1.12	82.963
12b	168 h	40		1.0312	1.0846	53.4	1.335		1.0402	1.04	0.225	16.8539		1.11	83.1461
HD + 2x EAA
							1
#	stadium	# animals		tube weight [g]	weight [g] (+ larvae)	wet weight [mg]	wet weight / animal [mg]		dry weight (after 24 h)	dry weight (after 36)	dry weight / animal [mg]	dry weight / animal [%]		water content / animal [mg]	water content / animal [%]
1c	96 h	100		1.0384	1.0678	29.4	0.294		1.0422	1.0422	0.038	12.9252		0.256	87.0748	100
2c	96 h	100		1.0385	1.0664	27.9	0.279		1.0424	1.0422	0.039	13.9785		0.24	86.0215	100
3c	96 h	100		1.0261	1.0547	28.6	0.286		1.0302	1.03	0.041	14.3357		0.245	85.6643	100
4c	96 h	100		1.0279	1.0556	27.7	0.277		1.0319	1.0317	0.04	14.4404		0.237	85.5596	100
5c	132 h	40		1.0314	1.0652	33.8	0.845		1.0354	1.0355	0.1	11.8343		0.745	88.1657	100
6c	132 h	40		1.0388	1.0785	39.7	0.9925		1.0439	1.0434	0.1275	12.8463		0.865	87.1537	100
7c	132 h	40		1.0197	1.0576	37.9	0.9475		1.0244	1.0242	0.1175	12.4011		0.83	87.5989	100
8c	132 h	40		1.0309	1.066	35.1	0.8775		1.0361	1.0357	0.13	14.8148		0.7475	85.1852	100
9c	168 h	40		1.0128	1.0809	68.1	1.7025		1.0232	1.0231	0.26	15.2717		1.4425	84.7283
10c	168 h	40		1.0386	1.0997	61.1	1.5275		1.048	1.0476	0.235	15.3846		1.2925	84.6154
11c	168 h	40		1.0316	1.0979	66.3	1.6575		1.0413	1.0414	0.2425	14.6305		1.415	85.3695
12c	168 h	40		1.0163	1.086	69.7	1.7425		1.0278	1.0277	0.2875	16.4993		1.455	83.5007

## Sheet: results
		HD				HD + 2x sucrose				HD + 2x EAA
#	stadium	wet weight [mg]	wet weight / animal [mg]	mean [mg]	sd [mg]	wet weight [mg]	wet weight / animal [mg]	mean [mg]	sd [mg]	wet weight [mg]	wet weight / animal [mg]	mean [mg]	sd [mg]
1	96 h	24.3	0.243	0.25675	0.0255913	25.6	0.256	0.26725	0.0109962	29.4	0.294	0.284	0.00770281
2	96 h	29.5	0.295			26	0.26			27.9	0.279
3	96 h	24.2	0.242			27.4	0.274			28.6	0.286
4	96 h	24.7	0.247			27.9	0.279			27.7	0.277
5	132 h	28.2	0.705	0.6825	0.0434454	24.2	0.605	0.633125	0.0467874	33.8	0.845	0.915625	0.0667512
6	132 h	25.3	0.6325			23.3	0.5825			39.7	0.9925
7	132 h	29.2	0.73			26.6	0.665			37.9	0.9475
8	132 h	26.5	0.6625			27.2	0.68			35.1	0.8775
9	168 h	65.3	1.6325	1.65938	0.0572776	60.1	1.5025	1.36563	0.0968327	68.1	1.7025	1.6575	0.0933631
10	168 h	63.7	1.5925			51	1.275			61.1	1.5275
11	168 h	68.7	1.7175			54	1.35			66.3	1.6575
12	168 h	67.8	1.695			53.4	1.335			69.7	1.7425
		HD							HD + 2x sucrose							HD + 2x EAA
#	stadium	dry weight (after 24)	dry weight / animal [mg]	mean [mg]	sd [mg]	dry weight / animal [%]	mean [%]	sd [%]	dry weight (after 24)	dry weight / animal [mg]	mean [mg]	sd [mg]	dry weight / animal [%]	mean [%]	sd [%]	dry weight (after 24)	dry weight / animal [mg]	mean [mg]	sd [mg]	dry weight / animal [%]	mean [%]	sd [%]
1	96 h	1.0194	0.033	0.03575	0.0055	13.5802	13.873	0.704943	1.027	0.04	0.0415	0.00264575	15.625	15.5206	0.479245	1.0422	0.038	0.0395	0.00129099	12.9252	13.9199	0.692035
2	96 h	1.0352	0.044			14.9153			1.0322	0.039			15			1.0424	0.039			13.9785
3	96 h	1.0344	0.033			13.6364			1.0296	0.042			15.3285			1.0302	0.041			14.3357
4	96 h	1.0342	0.033			13.3603			1.0166	0.045			16.129			1.0319	0.04			14.4404
5	132 h	1.0339	0.0825	0.08625	0.00322749	11.7021	12.6693	0.80273	1.0343	0.08	0.0875	0.0073598	13.2231	13.8187	0.495967	1.0354	0.1	0.11875	0.0136168	11.8343	12.9741	1.29512
6	132 h	1.0196	0.085			13.4387			1.0343	0.0825			14.1631			1.0439	0.1275			12.8463
7	132 h	1.0277	0.09			12.3288			1.0378	0.095			14.2857			1.0244	0.1175			12.4011
8	132 h	1.0344	0.0875			13.2075			1.0427	0.0925			13.6029			1.0361	0.13			14.8148
9	168 h	1.0356	0.2275	0.26125	0.0256986	13.9357	15.7394	1.38797	1.0115	0.2325	0.22125	0.0161374	15.4742	16.2138	0.848152	1.0232	0.26	0.25625	0.0233184	15.2717	15.4465	0.776458
10	168 h	1.0389	0.2625			16.4835			1.0334	0.1975			15.4902			1.048	0.235			15.3846
11	168 h	1.0173	0.265			15.4294			1.0252	0.23			17.037			1.0413	0.2425			14.6305
12	168 h	1.044	0.29			17.1091			1.0402	0.225			16.8539			1.0278	0.2875			16.4993
		HD						HD + 2x sucrose						HD + 2x EAA
#	stadium	water content / animal [mg]	mean [mg]	sd [mg]	water content / animal [%]	mean [%]	sd [%]	water content / animal [mg]	mean [mg]	sd [mg]	water content / animal [%]	mean [%]	sd [%]	water content / animal [mg]	mean [mg]	sd [mg]	water content / animal [%]	mean [%]	sd [%]
1	96 h	0.21	0.221	0.0201163	86.4198	86.127	0.704943	0.216	0.22575	0.00865544	84.375	84.4794	0.479245	0.256	0.2445	0.00834666	87.0748	86.0801	0.692035
2	96 h	0.251			85.0847			0.221			85			0.24			86.0215
3	96 h	0.209			86.3636			0.232			84.6715			0.245			85.6643
4	96 h	0.214			86.6397			0.234			83.871			0.237			85.5596
5	132 h	0.6225	0.59625	0.042549	88.2979	87.3307	0.80273	0.525	0.545625	0.0402272	86.7769	86.1813	0.495967	0.745	0.796875	0.0601863	88.1657	87.0259	1.29512
6	132 h	0.5475			86.5613			0.5			85.8369			0.865			87.1537
7	132 h	0.64			87.6712			0.57			85.7143			0.83			87.5989
8	132 h	0.575			86.7925			0.5875			86.3971			0.7475			85.1852
9	168 h	1.405	1.39813	0.0506366	86.0643	84.2606	1.38797	1.27	1.14438	0.0856926	84.5258	83.7862	0.848152	1.4425	1.40125	0.0744004	84.7283	84.5535	0.776458
10	168 h	1.33			83.5165			1.0775			84.5098			1.2925			84.6154
11	168 h	1.4525			84.5706			1.12			82.963			1.415			85.3695
12	168 h	1.405			82.8909			1.11			83.1461			1.455			83.5007
			HD			HD + 2x sucrose			HD + 2x EAA
			96 h	132 h	168 h	96 h	132 h	168 h	96 h	132 h	168 h
		water content	0.8613	0.87331	0.84261	0.8448	0.86181	0.83786	0.8608	0.87026	0.84553
		dry weight	0.1387	0.12669	0.15739	0.1552	0.13819	0.16214	0.1392	0.12974	0.15447

## Sheet: #larvae_per_vial
# vial	# larvae	time point	mean larvae
1
2
3
4
5
6
7
8
9
10
11
12
13
14
15
16
17
18
19
20
21
22
23
24
25
26
27
28
29
30
31
32
33
34
35
36
37
38
SUM
