# Supplementary material for: FlySilico: Flux balance modeling of Drosophila larval growth and resource allocation
Source: Sci Rep. 2019 Nov 20;9:17156. doi: 10.1038/s41598-019-53532-4 (PMC6868164; doi:10.1038/s41598-019-53532-4)
Supplement: Supplementary file 6 — Dataset 5 [file 41598_2019_53532_MOESM6_ESM.zip › FlySilico/Experiments/experiment01_diff-diets/2018-04-27_Glycerol-Protein_Auswertung.xlsx]

## Sheet: Rohdaten
Glycerol	1	2	3	4	5	6	7	8	9	10	11	12
A	21135	8692	18647	7674	10277	24369							Glycerol-Sigma_SK_AD_wide:535,587
B	13474	7653	16907	8351	8906	24750							Glycerol-Sigma_SK_AD_wide:535,587
C	7836	8597	10125	9005	9422	18636							Glycerol-Sigma_SK_AD_wide:535,587
D	4951	8655	11034	7286	8418	23456							Glycerol-Sigma_SK_AD_wide:535,587
E	3180	9221	9033	11616	9823								Glycerol-Sigma_SK_AD_wide:535,587
F	2981	10216	8607	9527	13283								Glycerol-Sigma_SK_AD_wide:535,587
G	3124	7840	7021	11226	11582								Glycerol-Sigma_SK_AD_wide:535,587
H	2643	9645	6609	11145	13272								Glycerol-Sigma_SK_AD_wide:535,587
	STD	samples	samples	samples	samples	samples
BCA	1	2	3	4	5	6	7	8	9	10	11	12
A							2.177	0.939	1.284	0.603	1.058	1.355	BCA:562
B							1.232	0.851	1.254	0.702	0.995	1.311	BCA:562
C							0.705	0.83	1.462	0.67	1.021	1.358	BCA:562
D							0.421	0.873	1.353	0.543	0.983	1.242	BCA:562
E							0.265	0.749	0.989	1.232	0.739		BCA:562
F							0.181	0.772	1.028	1.275	0.826		BCA:562
G							0.138	0.667	0.887	1.212	0.938		BCA:562
H							0.089	0.791	0.891	1.276	0.934		BCA:562
							STD	samples	samples	samples	samples	samples
	Blank

## Sheet: Auswertung
BCA	2018-04-27			Homogenat: 1mL 0.05% Tween20
	Well	BCA:562		STD - Blank	µg BSA		m	24.095
	A7	2.177		2.088	50		n	-1.3019
	B7	1.232		1.143	25
	C7	0.705		0.616	12.5
	D7	0.421		0.332	6.25		# animals
	E7	0.265		0.176	3.125		L2 (96h)	25
	F7	0.181		0.092	1.5625		L3 (132/168h)	8
	G7	0.138		0.049	0.78125
Blank	H7	0.089		Probe - Blank	µg Protein (50 µl)	µg Protein (1mL)	µg Protein/animal	mean (µg Protein)	sd (µg Protein)	annotation	diet
	A8	0.939		0.85	19.1788	383.577	15.3431	14.0757	0.910183	96h	HD
	B8	0.851		0.762	17.0585	341.17	13.6468
	C8	0.83		0.741	16.5525	331.05	13.242
	D8	0.873		0.784	17.5886	351.772	14.0709
	E8	0.749		0.66	14.6008	292.016	36.502	36.246	3.2892	132h	HD
	F8	0.772		0.683	15.155	303.1	37.8875
	G8	0.667		0.578	12.625	252.5	31.5625
	H8	0.791		0.702	15.6128	312.256	39.032
	A9	1.284		1.195	27.4916	549.832	68.7291	71.9969	5.56154	168h	HD
	B9	1.254		1.165	26.7688	535.375	66.9219
	C9	1.462		1.373	31.7805	635.611	79.4513
	D9	1.353		1.264	29.1542	583.084	72.8855
	E9	0.989		0.9	20.3836	407.672	16.3069	15.531	1.36523	96h	HD + 2x sucrose
	F9	1.028		0.939	21.3233	426.466	17.0586
	G9	0.887		0.798	17.9259	358.518	14.3407
	H9	0.891		0.802	18.0223	360.446	14.4178
	A10	0.603		0.514	11.0829	221.659	27.7073	29.3036	4.27092	132h	HD + 2x sucrose
	B10	0.702		0.613	13.4683	269.367	33.6708
	C10	0.67		0.581	12.6973	253.946	31.7432
	D10	0.543		0.454	9.63723	192.745	24.0931
	E10	1.232		1.143	26.2387	524.774	65.5967	66.6057	1.9247	168h	HD + 2x sucrose
	F10	1.275		1.186	27.2748	545.495	68.1869
	G10	1.212		1.123	25.7568	515.136	64.392
	H10	1.276		1.187	27.2989	545.977	68.2472
	A11	1.058		0.969	22.0462	440.923	17.6369	16.7936	0.639966	96h	HD + 2x EAA
	B11	0.995		0.906	20.5282	410.563	16.4225
	C11	1.021		0.932	21.1546	423.093	16.9237
	D11	0.983		0.894	20.239	404.781	16.1912
	E11	0.739		0.65	14.3598	287.197	35.8996	43.1432	5.75205	132h	HD + 2x EAA
	F11	0.826		0.737	16.4561	329.122	41.1403
	G11	0.938		0.849	19.1548	383.095	47.8869
	H11	0.934		0.845	19.0584	381.168	47.6459
	A12	1.355		1.266	29.2024	584.047	73.0059	70.6868	3.2597	168h	HD + 2x EAA
	B12	1.311		1.222	28.1422	562.844	70.3555
	C12	1.358		1.269	29.2747	585.493	73.1866
	D12	1.242		1.153	26.4796	529.593	66.1991
Glycerol	2018-04-27
	Well	Glycerol		STD - Blank 1	nmol Glycerol
	A1	21135		18492	1
	B1	13474		10831	0.6
	C1	7836		5193	0.3
	D1	4951		2308	0.15
	E1	3180		537	0.075		m	5e-05
	F1	2981		338	0.0375		n	0.0223
	G1	3124		481	0.01875
Blank (10µl)	H1	2643		Probe - Blank	nmol Glycerol (10µL)	nmol Glycerol (1mL)	µg Protein (1mL)	nmol Glycerol/µg Protein	mean (nmol Glyc/µg Prot)	sd (nmol Glyc/µg Prot)	nmol Glycerol/animal	mean (nmol Glyc/animal)	sd (nmol Glyc/animal)	annotation	diet
Proben (10µl)	A2	8692		6049	0.32475	32.475	383.577	0.0846636	0.0882696	0.00741386	1.299	1.24045	0.0998068	96h	HD
	B2	7653		5010	0.2728	27.28	341.17	0.0799602			1.0912
	C2	8597		5954	0.32	32	331.05	0.0966622			1.28
	D2	8655		6012	0.3229	32.29	351.772	0.0917925			1.2916
	E2	9221		6578	0.3512	35.12	292.016	0.120267	0.120889	0.00849554	4.39	4.39594	0.632929	132h	HD
	F2	10216		7573	0.40095	40.095	303.1	0.132283			5.01188
	G2	7840		5197	0.28215	28.215	252.5	0.111742			3.52687
	H2	9645		7002	0.3724	37.24	312.256	0.119261			4.655
	A3	18647		16004	0.8225	82.25	549.832	0.149591	0.106279	0.0435964	10.2812	7.48828	2.64504	168h	HD
	B3	16907		14264	0.7355	73.55	535.375	0.13738			9.19375
	C3	10125		7482	0.3964	39.64	635.611	0.0623652			4.955
	D3	11034		8391	0.44185	44.185	583.084	0.0757782			5.52313
	E3	9033		6390	0.3418	34.18	407.672	0.0838419	0.0718683	0.00981503	1.3672	1.1241	0.23652	96h	HD + 2x sucrose
	F3	8607		5964	0.3205	32.05	426.466	0.0751525			1.282
	G3	7021		4378	0.2412	24.12	358.518	0.0672769			0.9648
	H3	6609		3966	0.2206	22.06	360.446	0.061202			0.8824
	A4	7674		5031	0.27385	27.385	221.659	0.123546	0.125959	0.00904448	3.42312	3.67625	0.473838	132h	HD + 2x sucrose
	B4	8351		5708	0.3077	30.77	269.367	0.114231			3.84625
	C4	9005		6362	0.3404	34.04	253.946	0.134044			4.255
	D4	7286		4643	0.25445	25.445	192.745	0.132014			3.18063
	E4	11616		8973	0.47095	47.095	524.774	0.0897434	0.081628	0.0101755	5.88688	5.42594	0.577602	168h	HD + 2x sucrose
	F4	9527		6884	0.3665	36.65	545.495	0.0671866			4.58125
	G4	11226		8583	0.45145	45.145	515.136	0.0876371			5.64313
	H4	11145		8502	0.4474	44.74	545.977	0.0819448			5.5925
	A5	10277		7634	0.404	40.4	440.923	0.091626	0.0838895	0.00623149	1.616	1.41175	0.158944	96h	HD + 2x EAA
	B5	8906		6263	0.33545	33.545	410.563	0.0817048			1.3418
	C5	9422		6779	0.36125	36.125	423.093	0.0853832			1.445
	D5	8418		5775	0.31105	31.105	404.781	0.0768441			1.2442
	E5	9823		7180	0.3813	38.13	287.197	0.132766	0.142238	0.0197851	4.76625	6.12063	1.0319	132h	HD + 2x EAA
	F5	13283		10640	0.5543	55.43	329.122	0.168418			6.92875
	G5	11582		8939	0.46925	46.925	383.095	0.122489			5.86562
	H5	13272		10629	0.55375	55.375	381.168	0.145277			6.92188
	A6	24369		21726	1.1086	110.86	584.047	0.189813	0.182815	0.0287338	13.8575	12.8786	1.769	168h	HD + 2x EAA
	B6	24750		22107	1.12765	112.765	562.844	0.200349			14.0956
	C6	18636		15993	0.82195	82.195	585.493	0.140386			10.2744
	D6	23456		20813	1.06295	106.295	529.593	0.200711			13.2869
