# Supplementary material for: FlySilico: Flux balance modeling of Drosophila larval growth and resource allocation
Source: Sci Rep. 2019 Nov 20;9:17156. doi: 10.1038/s41598-019-53532-4 (PMC6868164; doi:10.1038/s41598-019-53532-4)
Supplement: Supplementary file 6 — Dataset 5 [file 41598_2019_53532_MOESM6_ESM.zip › FlySilico/Experiments/experiment01_diff-diets/2018-04-27_Lactate-Proteine_Auswertung.xlsx]

## Sheet: Rohdaten
Lactate	1	2	3	4	5	6	7	8	9	10	11	12
A	20539	10365	8009	6788	13070	14123							535.59
B	17145	11523	8764	5940	11698	13399							535.59
C	14298	9632	8717	6959	14717	12082							535.59
D	10726	11997	10843	10870	10668	13343							535.59
E	7668	6167	10739	9861	8754								535.59
F	7888	6672	9713	8097	9177	10650	> A5 again						535.59
G	7720	7083	10423	8806	9416	10144	> B5 again						535.59
H		8603	10203	9138	9193								535.59
	STD	samples	samples	samples	samples	samples
BCA	1	2	3	4	5	6	7	8	9	10	11	12
A							2.177	0.939	1.284	0.603	1.058	1.355	BCA:562
B							1.232	0.851	1.254	0.702	0.995	1.311	BCA:562
C							0.705	0.83	1.462	0.67	1.021	1.358	BCA:562
D							0.421	0.873	1.353	0.543	0.983	1.242	BCA:562
E							0.265	0.749	0.989	1.232	0.739		BCA:562
F							0.181	0.772	1.028	1.275	0.826		BCA:562
G							0.138	0.667	0.887	1.212	0.938		BCA:562
H							0.089	0.791	0.891	1.276	0.934		BCA:562
							STD
	Blank

## Sheet: Auswertung
BCA	2018-04-27			1 mL Homogenat (Tween20)
	Well	BCA:562		STD - Blank	µg BSA
	A7	2.177		2.088	50
	B7	1.232		1.143	25						m	24.095
	C7	0.705		0.616	12.5						n	-1.3019
	D7	0.421		0.332	6.25							L3 (132/168h)	L2 (96h)
	E7	0.265		0.176	3.125						# Larven:	8	25
	F7	0.181		0.092	1.5625
	G7	0.138		0.049	0.78125
Blank	H7	0.089		Probe - Blank	µg Protein (50µl)	µg Protein/ Probe	µg Protein/ animal	Mittelwert µg Prot/animal	Stabw µg Prot/ animal	Annotation	Annotation
	A8	0.939		0.85	19.1788	383.577	15.3431	14.0757	0.910183	96h	HD
	B8	0.851		0.762	17.0585	341.17	13.6468
	C8	0.83		0.741	16.5525	331.05	13.242
	D8	0.873		0.784	17.5886	351.772	14.0709
	E8	0.749		0.66	14.6008	292.016	36.502	36.246	3.2892	132h	HD
	F8	0.772		0.683	15.155	303.1	37.8875
	G8	0.667		0.578	12.625	252.5	31.5625
	H8	0.791		0.702	15.6128	312.256	39.032
	A9	1.284		1.195	27.4916	549.832	68.7291	71.9969	5.56154	168h	HD
	B9	1.254		1.165	26.7688	535.375	66.9219
	C9	1.462		1.373	31.7805	635.611	79.4513
	D9	1.353		1.264	29.1542	583.084	72.8855
	E9	0.989		0.9	20.3836	407.672	16.3069	15.531	1.36523	96h	HD + 2x sucrose
	F9	1.028		0.939	21.3233	426.466	17.0586
	G9	0.887		0.798	17.9259	358.518	14.3407
	H9	0.891		0.802	18.0223	360.446	14.4178
	A10	0.603		0.514	11.0829	221.659	27.7073	29.3036	4.27092	132h	HD + 2x sucrose
	B10	0.702		0.613	13.4683	269.367	33.6708
	C10	0.67		0.581	12.6973	253.946	31.7432
	D10	0.543		0.454	9.63723	192.745	24.0931
	E10	1.232		1.143	26.2387	524.774	65.5967	66.6057	1.9247	168h	HD + 2x sucrose
	F10	1.275		1.186	27.2748	545.495	68.1869
	G10	1.212		1.123	25.7568	515.136	64.392
	H10	1.276		1.187	27.2989	545.977	68.2472
	A11	1.058		0.969	22.0462	440.923	17.6369	16.7936	0.639966	96h	HD + 2x EAA
	B11	0.995		0.906	20.5282	410.563	16.4225
	C11	1.021		0.932	21.1546	423.093	16.9237
	D11	0.983		0.894	20.239	404.781	16.1912
	E11	0.739		0.65	14.3598	287.197	35.8996	43.1432	5.75205	132h	HD + 2x EAA
	F11	0.826		0.737	16.4561	329.122	41.1403
	G11	0.938		0.849	19.1548	383.095	47.8869
	H11	0.934		0.845	19.0584	381.168	47.6459
	A12	1.355		1.266	29.2024	584.047	73.0059	70.6868	3.2597	168h	HD + 2x EAA
	B12	1.311		1.222	28.1422	562.844	70.3555
	C12	1.358		1.269	29.2747	585.493	73.1866
	D12	1.242		1.153	26.4796	529.593	66.1991
Lactate	2018-04-27											m	6e-06
												n	0.0208
	Well	TAG:510		STD - Blank	nmol Lactate								L3 (132/168h)	L2 (96h)
	A1	20539		12819	0.1							# Larven:	8	25
	B1	17145		9425	0.08
	C1	14298		6578	0.06
	D1	10726		3006	0.04
	E1	7668		-52	0.01
Blank	F1	7720
	G1	-
	H1	-		Probe - Blank	nmol Lactate (1:50)	nmol Lactate (50 µL)	µg Protein (50µl)	nmol Lactate/µg Protein	nmol Lactate (1ml)	µg Lactate/animal	Mittelwert (LAC/Prot)	STABW (LAC/Prot)	Mittelwert (LAC/animal)	STABW( LAC/animal)	Annotation	Annotation
	A2	10365		2645	0.03667	1.8335	19.1788	0.0956001	36.67	1.4668	0.113253	0.0193888	1.59022	0.258631	96h	HD
	B2	11523		3803	0.043618	2.1809	17.0585	0.127848	43.618	1.74472
	C2	9632		1912	0.032272	1.6136	16.5525	0.0974838	32.272	1.29088
	D2	11997		4277	0.046462	2.3231	17.5886	0.13208	46.462	1.85848
	E2	6167		-1553	0.011482	0.5741	14.6008	0.0393198	11.482	1.43525	0.0835789	0	3.26225	0	132h	HD
	F2	6672		-1048	0.014512	0.7256	15.155	0.0478786	14.512	1.814
	G2	7083		-637	0.016978	0.8489	12.625	0.0672396	16.978	2.12225
	H2	8603		883	0.026098	1.3049	15.6128	0.0835789	26.098	3.26225
	A3	8009		289	0.022534	1.1267	27.4916	0.0409834	22.534	2.81675	0.0503698	0.0123834	3.62244	0.91721	168h	HD
	B3	8764		1044	0.027064	1.3532	26.7688	0.0505514	27.064	3.383
	C3	8717		997	0.026782	1.3391	31.7805	0.0421359	26.782	3.34775
	D3	10843		3123	0.039538	1.9769	29.1542	0.0678085	39.538	4.94225
	E3	10739		3019	0.038914	1.9457	20.3836	0.0954542	38.914	1.55656	0.0936395	0.0116619	1.44388	0.103516	96h	HD + 2x sucrose
	F3	9713		1993	0.032758	1.6379	21.3233	0.0768127	32.758	1.31032
	G3	10423		2703	0.037018	1.8509	17.9259	0.103253	37.018	1.48072
	H3	10203		2483	0.035698	1.7849	18.0223	0.0990385	35.698	1.42792
	A4	6788		-932	0.015208	0.7604	11.0829	0.06861	15.208	1.901	0.205972	0	4.9625	0	132h	HD + 2x sucrose
	B4	5940		-1780	0.01012	0.506	13.4683	0.0375696	10.12	1.265
	C4	6959		-761	0.016234	0.8117	12.6973	0.063927	16.234	2.02925
	D4	10870		3150	0.0397	1.985	9.63723	0.205972	39.7	4.9625
	E4	9861		2141	0.033646	1.6823	26.2387	0.0641153	33.646	4.20575	0.0532748	0.00891981	3.54162	0.549604	168h	HD + 2x sucrose
	F4	8097		377	0.023062	1.1531	27.2748	0.0422772	23.062	2.88275
	G4	8806		1086	0.027316	1.3658	25.7568	0.0530268	27.316	3.4145
	H4	9138		1418	0.029308	1.4654	27.2989	0.0536799	29.308	3.6635
	A5	10650		2930	0.03838	1.919	22.0462	0.0870447	38.38	1.5352	0.104151	0.0297663	1.74994	0.510896	96h	HD + 2x EAA
	B5	10144		2424	0.035344	1.7672	20.5282	0.0860866	35.344	1.41376
	C5	14717		6997	0.062782	3.1391	21.1546	0.148388	62.782	2.51128
	D5	10668		2948	0.038488	1.9244	20.239	0.0950836	38.488	1.53952
	E5	8754		1034	0.027004	1.3502	14.3598	0.0940261	27.004	3.3755	0.0855998	0.0075791	3.66125	0.207327	132h	HD + 2x EAA
	F5	9177		1457	0.029542	1.4771	16.4561	0.0897599	29.542	3.69275
	G5	9416		1696	0.030976	1.5488	19.1548	0.0808572	30.976	3.872
	H5	9193		1473	0.029638	1.4819	19.0584	0.0777558	29.638	3.70475
	A6	14123		6403	0.059218	2.9609	29.2024	0.101392	59.218	7.40225	0.0955235	0.0104554	6.73756	0.63588	168h	HD + 2x EAA
	B6	13399		5679	0.054874	2.7437	28.1422	0.0974942	54.874	6.85925
	C6	12082		4362	0.046972	2.3486	29.2747	0.0802264	46.972	5.8715
	D6	13343		5623	0.054538	2.7269	26.4796	0.102981	54.538	6.81725
