# Supplementary material for: FlySilico: Flux balance modeling of Drosophila larval growth and resource allocation
Source: Sci Rep. 2019 Nov 20;9:17156. doi: 10.1038/s41598-019-53532-4 (PMC6868164; doi:10.1038/s41598-019-53532-4)
Supplement: Supplementary file 6 — Dataset 5 [file 41598_2019_53532_MOESM6_ESM.zip › FlySilico/Experiments/experiment01_diff-diets/2018-04-27_Protein-Glucose-Glycogen_Auswertung.xlsx]

## Sheet: Rohdaten
GLC&GLY	1	2	3	4	5	6	7	8	9	10	11	12
A	0.858	0.079	0.112	0.054	0.089	0.178	0.684	0.191	0.407	0.209	0.284	0.519	GO-Glucose:540
B	0.543	0.087	0.101	0.054	0.105	0.181	0.407	0.191	0.497	0.211	0.295	0.47	GO-Glucose:540
C	0.307	0.086	0.133	0.053	0.092	0.199	0.227	0.203	0.451	0.215	0.257	0.499	GO-Glucose:540
D	0.169	0.111	0.139	0.063	0.092	0.175	0.136	0.211	0.484	0.178	0.282	0.453	GO-Glucose:540
E	0.107	0.064	0.057	0.102	0.083		0.101	0.151	0.355	0.496	0.21		GO-Glucose:540
F	0.079	0.059	0.057	0.106	0.088		0.078	0.158	0.321	0.496	0.231		GO-Glucose:540
G	0.065	0.061	0.056	0.084	0.1		0.069	0.155	0.263	0.448	0.274		GO-Glucose:540
H	0.053	0.059	0.056	0.107	0.102		0.06	0.183	0.242	0.463	0.24		GO-Glucose:540
	STD	samples	samples	samples	samples	samples	STD	samples	samples	samples	samples	samples
	GLC	GLC	GLC	GLC	GLC	GLC	GLY	GLY	GLY	GLY	GLY	GLY
BCA	1	2	3	4	5	6	7	8	9	10	11	12
A							2.177	0.939	1.284	0.603	1.058	1.355	BCA:562
B							1.232	0.851	1.254	0.702	0.995	1.311	BCA:562
C							0.705	0.83	1.462	0.67	1.021	1.358	BCA:562
D							0.421	0.873	1.353	0.543	0.983	1.242	BCA:562
E							0.265	0.749	0.989	1.232	0.739		BCA:562
F							0.181	0.772	1.028	1.275	0.826		BCA:562
G							0.138	0.667	0.887	1.212	0.938		BCA:562
H							0.089	0.791	0.891	1.276	0.934		BCA:562
							STD	samples	samples	samples	samples	samples
								unverdünnt
	Blank

## Sheet: Auswertung
BCA (562nm)	2018-04-27			Homogenat: 1 mL (0.05% Tween20)
P1
	Well	BCA:562		STD - Blank	µg BSA					m	24.095
	A7	2.177		2.088	50					n	-1.3019
	B7	1.232		1.143	25						132/168h	96h
	C7	0.705		0.616	12.5					# animals:	8	25
	D7	0.421		0.332	6.25
	E7	0.265		0.176	3.125
	F7	0.181		0.092	1.5625
	G7	0.138		0.049	0.78125
Blank	H7	0.089		#	Probe - Blank	µg Protein 50µl	µg Protein/ Probe	µg Protein/animal	MW (Prot/animal)	STABW (Prot/animal)	Annotation	Annotation
	A8	0.939		1-1	0.85	19.1788	383.577	15.3431	14.0757	0.910183	96h	HD
	B8	0.851		1-2	0.762	17.0585	341.17	13.6468
	C8	0.83		1-3	0.741	16.5525	331.05	13.242
	D8	0.873		1-4	0.784	17.5886	351.772	14.0709
	E8	0.749		1-5	0.66	14.6008	292.016	36.502	36.246	3.2892	132h	HD
	F8	0.772		1-6	0.683	15.155	303.1	37.8875
	G8	0.667		1-7	0.578	12.625	252.5	31.5625
	H8	0.791		1-8	0.702	15.6128	312.256	39.032
	A9	1.284		1-9	1.195	27.4916	549.832	68.7291	71.9969	5.56154	168h	HD
	B9	1.254		1-10	1.165	26.7688	535.375	66.9219
	C9	1.462		1-11	1.373	31.7805	635.611	79.4513
	D9	1.353		1-12	1.264	29.1542	583.084	72.8855
	E9	0.989		2-1	0.9	20.3836	407.672	16.3069	15.531	1.36523	96h	HD + 2x sucrose
	F9	1.028		2-2	0.939	21.3233	426.466	17.0586
	G9	0.887		2-3	0.798	17.9259	358.518	14.3407
	H9	0.891		2-4	0.802	18.0223	360.446	14.4178
	A10	0.603		2-5	0.514	11.0829	221.659	27.7073	29.3036	4.27092	132h	HD + 2x sucrose
	B10	0.702		2-6	0.613	13.4683	269.367	33.6708
	C10	0.67		2-7	0.581	12.6973	253.946	31.7432
	D10	0.543		2-8	0.454	9.63723	192.745	24.0931
	E10	1.232		2-9	1.143	26.2387	524.774	65.5967	66.6057	1.9247	168h	HD + 2x sucrose
	F10	1.275		2-10	1.186	27.2748	545.495	68.1869
	G10	1.212		2-11	1.123	25.7568	515.136	64.392
	H10	1.276		2-12	1.187	27.2989	545.977	68.2472
	A11	1.058		3-1	0.969	22.0462	440.923	17.6369	16.7936	0.639966	96h	HD + 2x EAA
	B11	0.995		3-2	0.906	20.5282	410.563	16.4225
	C11	1.021		3-3	0.932	21.1546	423.093	16.9237
	D11	0.983		3-4	0.894	20.239	404.781	16.1912
	E11	0.739		3-5	0.65	14.3598	287.197	35.8996	43.1432	5.75205	132h	HD + 2x EAA
	F11	0.826		3-6	0.737	16.4561	329.122	41.1403
	G11	0.938		3-7	0.849	19.1548	383.095	47.8869
	H11	0.934		3-8	0.845	19.0584	381.168	47.6459
	A12	1.355		3-9	1.266	29.2024	584.047	73.0059	70.6868	3.2597	168h	HD + 2x EAA
	B12	1.311		3-10	1.222	28.1422	562.844	70.3555
	C12	1.358		3-11	1.269	29.2747	585.493	73.1866
	D12	1.242		3-12	1.153	26.4796	529.593	66.1991
GLC (540nm)	2018-04-27
	Well	GLC:540		STD - Blank	µg Glucose					m	5.7575
	A1	0.858		0.805	4.8					n	-0.0844
	B1	0.543		0.49	2.4						L3 (132/168h)	L2 (96h)
	C1	0.307		0.254	1.2					# animal:	8	25
	D1	0.169		0.116	0.6
	E1	0.107		0.054	0.3						1.66667
	F1	0.079		0.026	0.15
	G1	0.065		0.012	0.075	FREE	FREE
Blank	H1	0.053		Probe - Blank	µg GLC (30µl)	µg GLC (50µl)	µg Protein (50µl)	µg GLC/µg Protein	Mittelwert (GLC/Prot)	STABW (GLC/Prot)	µg GLC/animal	Mittelwert (GLC/animal)	STABW (GLC/animal)	Annotation	Annotation
	A2	0.079		0.026	0.065295	0.108825	19.1788	0.00567422	0.012708	0.00767581	0.08706	0.177261	0.107176	96h	HD
	B2	0.087		0.034	0.111355	0.185592	17.0585	0.0108797			0.148473
	C2	0.086		0.033	0.105597	0.175996	16.5525	0.0106326			0.140797
	D2	0.111		0.058	0.249535	0.415892	17.5886	0.0236456			0.332713
	E2	0.064		0.011	-0.0210675	-0.0351125	14.6008	-0.00240483	-0.00532203	0	-0.0877812	-0.207729	0	132h	HD
	F2	0.059		0.006	-0.049855	-0.0830917	15.155	-0.00548279			-0.207729
	G2	0.061		0.008	-0.03834	-0.0639	12.625	-0.00506138			-0.15975
	H2	0.059		0.006	-0.049855	-0.0830917	15.6128	-0.00532203			-0.207729
	A3	0.112		0.059	0.255293	0.425488	27.4916	0.015477	0.0176597	0.00501721	1.06372	1.28562	0.426617	168h	HD
	B3	0.101		0.048	0.19196	0.319933	26.7688	0.0119517			0.799833
	C3	0.133		0.08	0.3762	0.627	31.7805	0.0197291			1.5675
	D3	0.139		0.086	0.410745	0.684575	29.1542	0.0234812			1.71144
	E3	0.057		0.004	-0.06137	-0.102283	20.3836	-0.00501792	-0.00535197	0.000777992	-0.0818267	-0.0843856	0.00443213	96h	HD + 2x sucrose
	F3	0.057		0.004	-0.06137	-0.102283	21.3233	-0.00479679			-0.0818267
	G3	0.056		0.003	-0.0671275	-0.111879	17.9259	-0.0062412			-0.0895033
	H3	0.056		0.003	-0.0671275	-0.111879	18.0223	-0.00620782			-0.0895033
	A4	0.054		0.001	-0.0786425	-0.131071	11.0829	-0.0118264	-0.0118264	0	-0.327677	-0.327677	0	132h	HD + 2x sucrose
	B4	0.054		0.001	-0.0786425	-0.131071	13.4683	-0.00973178			-0.327677
	C4	0.053		0	-0.0844	-0.140667	12.6973	-0.0110785			-0.351667
	D4	0.063		0.01	-0.026825	-0.0447083	9.63723	-0.00463913			-0.111771
	E4	0.102		0.049	0.197717	0.329529	26.2387	0.0125589	0.0114912	0.00364196	0.823823	0.769846	0.257166	168h	HD + 2x sucrose
	F4	0.106		0.053	0.220748	0.367913	27.2748	0.0134891			0.919781
	G4	0.084		0.031	0.0940825	0.156804	25.7568	0.00608788			0.39201
	H4	0.107		0.054	0.226505	0.377508	27.2989	0.0138287			0.943771
	A5	0.089		0.036	0.12287	0.204783	22.0462	0.00928885	0.0123314	0.00354952	0.163827	0.206048	0.0548224	96h	HD + 2x EAA
	B5	0.105		0.052	0.21499	0.358317	20.5282	0.0174549			0.286653
	C5	0.092		0.039	0.140143	0.233571	21.1546	0.0110411			0.186857
	D5	0.092		0.039	0.140143	0.233571	20.239	0.0115406			0.186857
	E5	0.083		0.03	0.088325	0.147208	14.3598	0.0102514	0.0139011	0.00337947	0.368021	0.613914	0.221065	132h	HD + 2x EAA
	F5	0.088		0.035	0.117112	0.195187	16.4561	0.0118611			0.487969
	G5	0.1		0.047	0.186203	0.310338	19.1548	0.0162016			0.775844
	H5	0.102		0.049	0.197717	0.329529	19.0584	0.0172905			0.823823
	A6	0.178		0.125	0.635288	1.05881	29.2024	0.0362578	0.0392137	0.00282188	2.64703	2.77298	0.258654	168h	HD + 2x EAA
	B6	0.181		0.128	0.65256	1.0876	28.1422	0.0386466			2.719
	C6	0.199		0.146	0.756195	1.26033	29.2747	0.0430517			3.15081
	D6	0.175		0.122	0.618015	1.03002	26.4796	0.0388988			2.57506
					negative Werte nicht berücksichtigt
GLY (540nm)	2018-04-27
	Well	GLC:540		STD - Blank	µg Glycogen					m	7.5471
	A7	0.684		0.624	4.8					n	-0.0215
	B7	0.407		0.347	2.4						L3 (132/168h)	L2 (96h)
	C7	0.227		0.167	1.2					# animal:	8	25
	D7	0.136		0.076	0.6
	E7	0.101		0.041	0.3
	F7	0.078		0.018	0.15
	G7	0.069		0.009	0.075	TOTAL	TOTAL	TOTAL-FREE
Blank	H7	0.06		Probe - Blank	µg GLC (30µl)	µg GLC (50µl)	µg GLY (50µl)	µg Protein (50µl)	µg GLY/µg Protein	Mittelwert (GLY/Prot)	STABW (GLY/Prot)	µg GLY/animal	Mittelwert (GLY/animal)	STABW (GLY/animal)	Annotation	Annotation
	A8	0.191		0.131	0.96717	1.61195	1.50313	19.1788	0.0783741	0.0850414	0.0075552	1.2025	1.1928	0.0573229	96h	HD
	B8	0.191		0.131	0.96717	1.61195	1.42636	17.0585	0.0836158			1.14109
	C8	0.203		0.143	1.05774	1.76289	1.5869	16.5525	0.0958705			1.26952
	D8	0.211		0.151	1.11811	1.86352	1.44763	17.5886	0.082305			1.1581
	E8	0.151		0.091	0.665286	1.10881	1.10881	14.6008	0.0759417	0.0858821	0.0100148	2.77203	3.11007	0.454523	132h	HD
	F8	0.158		0.098	0.718116	1.19686	1.19686	15.155	0.0789747			2.99215
	G8	0.155		0.095	0.695475	1.15912	1.15912	12.625	0.0918117			2.89781
	H8	0.183		0.123	0.906793	1.51132	1.51132	15.6128	0.0968003			3.77831
	A9	0.407		0.347	2.59734	4.32891	3.90342	27.4916	0.141986	0.15654	0.0257457	9.75855	11.1954	1.32092	168h	HD
	B9	0.497		0.437	3.27658	5.46097	5.14104	26.7688	0.192054			12.8526
	C9	0.451		0.391	2.92942	4.88236	4.25536	31.7805	0.133898			10.6384
	D9	0.484		0.424	3.17847	5.29745	4.61288	29.1542	0.158223			11.5322
	E9	0.355		0.295	2.20489	3.67482	3.67482	20.3836	0.180283	0.149512	0.0233509	2.93986	2.33861	0.523161	96h	HD + 2x sucrose
	F9	0.321		0.261	1.94829	3.24716	3.24716	21.3233	0.152282			2.59772
	G9	0.263		0.203	1.51056	2.5176	2.5176	17.9259	0.140445			2.01408
	H9	0.242		0.182	1.35207	2.25345	2.25345	18.0223	0.125037			1.80276
	A10	0.209		0.149	1.10302	1.83836	1.83836	11.0829	0.165873	0.151315	0.0112707	4.59591	4.41509	0.535125	132h	HD + 2x sucrose
	B10	0.211		0.151	1.11811	1.86352	1.86352	13.4683	0.138363			4.6588
	C10	0.215		0.155	1.1483	1.91383	1.91383	12.6973	0.150728			4.78459
	D10	0.178		0.118	0.869058	1.44843	1.44843	9.63723	0.150295			3.62107
	E10	0.496		0.436	3.26904	5.44839	5.11886	26.2387	0.195088	0.183478	0.0101969	12.7972	12.2143	0.619673	168h	HD + 2x sucrose
	F10	0.496		0.436	3.26904	5.44839	5.08048	27.2748	0.18627			12.7012
	G10	0.448		0.388	2.90677	4.84462	4.68782	25.7568	0.182003			11.7196
	H10	0.463		0.403	3.01998	5.0333	4.65579	27.2989	0.170549			11.6395
	A11	0.284		0.224	1.66905	2.78175	2.57697	22.0462	0.11689	0.117686	0.00959711	2.06157	1.97407	0.139338	96h	HD + 2x EAA
	B11	0.295		0.235	1.75207	2.92011	2.5618	20.5282	0.124794			2.04944
	C11	0.257		0.197	1.46528	2.44213	2.20856	21.1546	0.104401			1.76685
	D11	0.282		0.222	1.65396	2.75659	2.52302	20.239	0.124661			2.01842
	E11	0.21		0.15	1.11057	1.85094	1.70373	14.3598	0.118646	0.11435	0.0101036	4.25933	4.91752	0.676299	132h	HD + 2x EAA
	F11	0.231		0.171	1.26905	2.11509	1.9199	16.4561	0.116668			4.79976
	G11	0.274		0.214	1.59358	2.65597	2.34563	19.1548	0.122457			5.86407
	H11	0.24		0.18	1.33698	2.2283	1.89877	19.0584	0.099629			4.74692
	A12	0.519		0.459	3.44262	5.7377	4.67889	29.2024	0.160223	0.148585	0.00786488	11.6972	10.51	0.867928	168h	HD + 2x EAA
	B12	0.47		0.41	3.07281	5.12135	4.03375	28.1422	0.143335			10.0844
	C12	0.499		0.439	3.29168	5.48613	4.2258	29.2747	0.14435			10.5645
	D12	0.453		0.393	2.94451	4.90752	3.87749	26.4796	0.146433			9.69373
				FREE GLC nicht von TOTAL GLC abgezogen
