# Supplementary material for: FlySilico: Flux balance modeling of Drosophila larval growth and resource allocation
Source: Sci Rep. 2019 Nov 20;9:17156. doi: 10.1038/s41598-019-53532-4 (PMC6868164; doi:10.1038/s41598-019-53532-4)
Supplement: Supplementary file 6 — Dataset 5 [file 41598_2019_53532_MOESM6_ESM.zip › FlySilico/Experiments/experiment01_diff-diets/2018-04-27_TAG-Proteine_Auswertung.xlsx]

## Sheet: Rohdaten
TAG	1	2	3	4	5	6	7	8	9	10	11	12
A	2.3	0.521	1.095	0.493	0.549	1.069							TAG:510
B	1.258	0.506	1.142	0.589	0.578	1.093							TAG:510
C	0.677	0.478	1.317	0.547	0.58	1.093							TAG:510
D	0.386	0.496	1.237	0.417	0.56	1.066							TAG:510
E	0.239	0.553	0.571	1.246	0.509								TAG:510
F	0.174	0.548	0.62	1.254	0.565								TAG:510
G	0.14	0.478	0.501	1.125	0.643								TAG:510
H	0.111	0.546	0.494	1.248	0.632								TAG:510
	STD	samples	samples	samples	samples	samples
BCA	1	2	3	4	5	6	7	8	9	10	11	12
A							2.177	0.939	1.284	0.603	1.058	1.355	BCA:562
B							1.232	0.851	1.254	0.702	0.995	1.311	BCA:562
C							0.705	0.83	1.462	0.67	1.021	1.358	BCA:562
D							0.421	0.873	1.353	0.543	0.983	1.242	BCA:562
E							0.265	0.749	0.989	1.232	0.739		BCA:562
F							0.181	0.772	1.028	1.275	0.826		BCA:562
G							0.138	0.667	0.887	1.212	0.938		BCA:562
H							0.089	0.791	0.891	1.276	0.934		BCA:562
							STD	samples	samples	samples	samples	samples
	Blank

## Sheet: Auswertung
BCA	2018-04-27			Homogenat: 1 mL 0.05% Tween20
	Well	BCA:562		STD - Blank	µg BSA
	A7	2.177		2.088	50
	B7	1.232		1.143	25						m	24.095
	C7	0.705		0.616	12.5						n	-1.3019
	D7	0.421		0.332	6.25							96h	132/168h
	E7	0.265		0.176	3.125						# animals	25	8
	F7	0.181		0.092	1.5625
	G7	0.138		0.049	0.78125
	H7	0.089		Probe - Blank	µg Protein (50µl)	µg Protein (1ml)	µg Protein/ animal	Mittelwert µg Prot/animal	Stabw µg Prot/ animal	Annotation	Annotation
	A8	0.939		0.85	19.1788	383.577	15.3431	14.0757	0.910183	96h	HD
	B8	0.851		0.762	17.0585	341.17	13.6468
	C8	0.83		0.741	16.5525	331.05	13.242
	D8	0.873		0.784	17.5886	351.772	14.0709
	E8	0.749		0.66	14.6008	292.016	36.502	36.246	3.2892	132h	HD
	F8	0.772		0.683	15.155	303.1	37.8875
	G8	0.667		0.578	12.625	252.5	31.5625
	H8	0.791		0.702	15.6128	312.256	39.032
	A9	1.284		1.195	27.4916	549.832	68.7291	71.9969	5.56154	168h	HD
	B9	1.254		1.165	26.7688	535.375	66.9219
	C9	1.462		1.373	31.7805	635.611	79.4513
	D9	1.353		1.264	29.1542	583.084	72.8855
	E9	0.989		0.9	20.3836	407.672	16.3069	15.531	1.36523	96h	HD + 2x sucrose
	F9	1.028		0.939	21.3233	426.466	17.0586
	G9	0.887		0.798	17.9259	358.518	14.3407
	H9	0.891		0.802	18.0223	360.446	14.4178
	A10	0.603		0.514	11.0829	221.659	27.7073	29.3036	4.27092	132h	HD + 2x sucrose
	B10	0.702		0.613	13.4683	269.367	33.6708
	C10	0.67		0.581	12.6973	253.946	31.7432
	D10	0.543		0.454	9.63723	192.745	24.0931
	E10	1.232		1.143	26.2387	524.774	65.5967	66.6057	1.9247	168h	HD + 2x sucrose
	F10	1.275		1.186	27.2748	545.495	68.1869
	G10	1.212		1.123	25.7568	515.136	64.392
	H10	1.276		1.187	27.2989	545.977	68.2472
	A11	1.058		0.969	22.0462	440.923	17.6369	16.7936	0.639966	96h	HD + 2x EAA
	B11	0.995		0.906	20.5282	410.563	16.4225
	C11	1.021		0.932	21.1546	423.093	16.9237
	D11	0.983		0.894	20.239	404.781	16.1912
	E11	0.739		0.65	14.3598	287.197	35.8996	43.1432	5.75205	132h	HD + 2x EAA
	F11	0.826		0.737	16.4561	329.122	41.1403
	G11	0.938		0.849	19.1548	383.095	47.8869
	H11	0.934		0.845	19.0584	381.168	47.6459
	A12	1.355		1.266	29.2024	584.047	73.0059	70.6868	3.2597	168h	HD + 2x EAA
	B12	1.311		1.222	28.1422	562.844	70.3555
	C12	1.358		1.269	29.2747	585.493	73.1866
	D12	1.242		1.153	26.4796	529.593	66.1991
TAG	2018-04-27											m	28.277
												n	-0.0446
	Well	TAG:510		STD - Blank	µg Glycerol
	A1	2.3		2.189	62.5
	B1	1.258		1.147	31.25
	C1	0.677		0.566	15.625
	D1	0.386		0.275	7.8125
	E1	0.239		0.128	3.90625
	F1	0.174		0.063	1.95312
	G1	0.14		0.029	0.976562
	H1	0.111		Probe - Blank	µg TAG (50µl)	µg Protein (50µl)	µg TAG/µg Protein	µg TAG (1ml)	µg TAG/animal	Mittelwert (TAG/Prot)	STABW (TAG/Prot)	Mittelwert TAG/animal	STABW( TAG/animal)	Annotation	Annotation
	A2	0.521		0.41	11.549	19.1788	0.602172	230.979	9.23918	0.623754	0.0210276	8.76978	0.408183	96h	HD
	B2	0.506		0.395	11.1248	17.0585	0.652157	222.496	8.89985
	C2	0.478		0.367	10.3331	16.5525	0.62426	206.661	8.26645
	D2	0.496		0.385	10.842	17.5886	0.616425	216.841	8.67364
	E2	0.553		0.442	12.4538	14.6008	0.852956	249.077	31.1346	0.81721	0.0279296	29.597	2.5182	132h	HD
	F2	0.548		0.437	12.3124	15.155	0.812436	246.249	30.7811
	G2	0.478		0.367	10.3331	12.625	0.818459	206.661	25.8326
	H2	0.546		0.435	12.2559	15.6128	0.784991	245.118	30.6397
	A3	1.095		0.984	27.78	27.4916	1.01049	555.599	69.4499	1.06504	0.0372979	76.7136	7.00138	168h	HD
	B3	1.142		1.031	29.109	26.7688	1.08742	582.18	72.7725
	C3	1.317		1.206	34.0575	31.7805	1.07165	681.149	85.1437
	D3	1.237		1.126	31.7953	29.1542	1.09059	635.906	79.4883
	E3	0.571		0.46	12.9628	20.3836	0.635944	259.256	10.3703	0.630002	0.0325042	9.81603	1.35912	96h	HD + 2x sucrose
	F3	0.62		0.509	14.3484	21.3233	0.672897	286.968	11.4787
	G3	0.501		0.39	10.9834	17.9259	0.612713	219.669	8.78674
	H3	0.494		0.383	10.7855	18.0223	0.598453	215.71	8.62839
	A4	0.493		0.382	10.7572	11.0829	0.970611	215.144	26.893	0.957888	0.0455733	28.2008	5.24889	132h	HD + 2x sucrose
	B4	0.589		0.478	13.4718	13.4683	1.00026	269.436	33.6795
	C4	0.547		0.436	12.2842	12.6973	0.967464	245.683	30.7104
	D4	0.417		0.306	8.60816	9.63723	0.89322	172.163	21.5204
	E4	1.246		1.135	32.0498	26.2387	1.22147	640.996	80.1245	1.17311	0.0456457	78.1628	4.40128	168h	HD + 2x sucrose
	F4	1.254		1.143	32.276	27.2748	1.18337	645.52	80.69
	G4	1.125		1.014	28.6283	25.7568	1.11148	572.566	71.5707
	H4	1.248		1.137	32.1063	27.2989	1.17611	642.127	80.2659
	A5	0.549		0.438	12.3407	22.0462	0.559768	246.815	9.87258	0.612697	0.0360984	10.2741	0.336231	96h	HD + 2x EAA
	B5	0.578		0.467	13.1608	20.5282	0.641107	263.215	10.5286
	C5	0.58		0.469	13.2173	21.1546	0.624795	264.346	10.5739
	D5	0.56		0.449	12.6518	20.239	0.625118	253.035	10.1214
	E5	0.509		0.398	11.2096	14.3598	0.780624	224.193	28.0241	0.777934	0.00536206	33.5558	4.42017	132h	HD + 2x EAA
	F5	0.565		0.454	12.7932	16.4561	0.777411	255.863	31.9829
	G5	0.643		0.532	14.9988	19.1548	0.783031	299.975	37.4969
	H5	0.632		0.521	14.6877	19.0584	0.77067	293.754	36.7193
	A6	1.069		0.958	27.0448	29.2024	0.926115	540.895	67.6119	0.969096	0.0408126	68.4072	1.04436	168h	HD + 2x EAA
	B6	1.093		0.982	27.7234	28.1422	0.985119	554.468	69.3085
	C6	1.093		0.982	27.7234	29.2747	0.947011	554.468	69.3085
	D6	1.066		0.955	26.9599	26.4796	1.01814	539.199	67.3998
