# Supplementary material for: FlySilico: Flux balance modeling of Drosophila larval growth and resource allocation
Source: Sci Rep. 2019 Nov 20;9:17156. doi: 10.1038/s41598-019-53532-4 (PMC6868164; doi:10.1038/s41598-019-53532-4)
Supplement: Supplementary file 6 — Dataset 5 [file 41598_2019_53532_MOESM6_ESM.zip › FlySilico/Experiments/experiment01_diff-diets/size_measurements.xlsx]

## Sheet: HD
time point	#	area [mm2]	mean	sd	length [mm]	mean	sd	width [mm]	mean	sd
96 h	1	1.14509	1.14617	0.151882	2.64718	2.78912	0.159461	0.33374	0.327246	0.0510867
	2	1.04137			2.71094			0.304732
	3	1.09617			2.53109			0.320771
	4	0.992427			2.64874			0.273126
	5	1.06828			2.83301			0.324359
	6	1.10796			2.95335			0.280101
	7	1.07819			2.71374			0.263051
	8	1.3281			2.90116			0.280101
	9	1.10189			2.7902			0.268855
	10	0.969178			2.64908			0.361846
	11	1.05049			2.84009			0.248985
	12	1.21758			2.95179			0.33374
	13	1.1361			2.92342			0.354303
	14	1.33118			3.00131			0.417002
	15	1.34968			2.89836			0.361846
	16	1.09883			2.75937			0.294865
	17	1.58796			3.11085			0.361846
	18	1.14069			2.67632			0.356113
	19	0.960114			2.50658			0.369235
	20	1.12216			2.73587			0.436295
132 h	1	1.4926	1.77381	0.196782	2.88823	3.35461	0.30129	0.390234	0.442655	0.0762726
	2	1.59704			3.13019			0.358632
	3	1.60613			3.13084			0.340229
	4	1.9367			3.48638			0.360421
	5	1.87883			3.35297			0.405746
	6	1.49734			2.90125			0.366437
	7	1.85681			3.36263			0.503365
	8	1.48564			3.05339			0.381231
	9	1.5455			2.91045			0.37408
	10	1.69375			3.2343			0.487793
	11	1.88216			3.4084			0.47686
	12	1.77585			3.61266			0.533145
	13	1.95377			3.69632			0.547429
	14	1.70093			3.16593			0.596883
	15	1.94446			3.77509			0.467049
	16	2.06484			3.64442			0.47632
	17	2.00066			3.63873			0.530243
	18	1.73325			3.56146			0.418234
	19	2.05618			3.78404			0.396122
	20
168 h	1	2.70161	2.98766	0.348544	4.38462	4.37609	0.273867	0.535312	0.598164	0.0758554
	2	2.59464			4.32957			0.527568
	3	2.84433			4.56622			0.522177
	4	3.35098			4.64509			0.646534
	5	3.16594			4.45008			0.50362
	6	3.00408			4.06405			0.573812
	7	2.48493			3.94183			0.511727
	8	2.61157			4.58062			0.610729
	9	3.50061			4.49125			0.583811
	10	3.23114			4.4909			0.579388
	11	2.99578			4.36168			0.636105
	12	3.1343			4.38236			0.660702
	13	2.61541			4.07407			0.491993
	14	2.63877			3.92459			0.680835
	15	3.84437			4.9678			0.614717
	16	2.74957			4.2994			0.673809
	17	3.15065			4.31964			0.737249
	18	3.24221			4.79957			0.601177
	19	2.98733			4.03103			0.742984
	20	2.90489			4.41744			0.529028

## Sheet: HD+2xsucrose
time point	#	area [mm2]	mean	sd	length [mm]	mean	sd	width [mm]	mean	sd
96 h	1	1.07981	0.983366	0.153902	2.58862	2.52482	0.200637	0.375795	0.356516	0.0553966
	2	1.12024			2.77286			0.33985
	3	0.862433			2.425			0.268855
	4	0.889316			2.16758			0.306416
	5	0.800078			2.40391			0.338333
	6	1.28671			2.83065			0.458713
	7	1.18652			2.61118			0.436295
	8	0.923505			2.51335			0.256616
	9	0.853427			2.49114			0.346224
	10	0.835076			2.29995			0.353212
	11	0.856984			2.35483			0.396122
	12	1.12135			2.64951			0.427961
	13	1.11532			2.57022			0.417002
	14	1.02674			2.64514			0.315922
	15	1.09972			2.89978			0.315922
	16	1.08826			2.66283			0.401284
	17	0.991621			2.6025			0.375452
	18	0.970233			2.37571			0.374423
	19	0.66299			2.14557			0.320771
	20	0.896994			2.48618			0.305154
132 h	1	1.47095	1.70246	0.326457	3.19022	3.36712	0.328431	0.39155	0.472908	0.0683219
	2	1.58703			3.23716			0.420992
	3	1.16838			2.75774			0.354303
	4	1.49869			3.40757			0.440403
	5	1.76897			3.38873			0.545546
	6	2.11271			3.62059			0.553968
	7	1.42531			3.25724			0.417002
	8	1.49252			3.17838			0.431553
	9	1.92652			3.82948			0.480621
	10	1.59384			3.5161			0.435705
	11	1.17204			2.92482			0.381231
	12	2.00872			3.42407			0.604591
	13	1.95708			3.73012			0.499517
	14	1.91004			3.7246			0.47686
	15	1.75418			3.25752			0.55234
	16	2.48135			4.05064			0.568859
	17	1.62757			3.24949			0.498228
	18	1.6597			3.16756			0.437767
	19	1.42074			2.867			0.515483
	20	2.01291			3.56333			0.451649
168 h	1	2.271	2.68121	0.350155	4.01889	4.26174	0.253354	0.499517	0.582371	0.0626149
	2	2.54228			4.26806			0.499002
	3	2.72787			4.23229			0.593426
	4	2.57879			4.09297			0.593426
	5	2.11549			3.66357			0.533145
	6	2.17154			4.16261			0.484884
	7	2.28231			4.10943			0.553039
	8	2.76764			4.20992			0.596883
	9	2.45448			4.28817			0.581162
	10	3.03698			4.47656			0.617223
	11	3.17084			4.55791			0.561119
	12	2.97937			4.50991			0.574932
	13	3.08037			4.3109			0.706424
	14	2.88952			4.2113			0.697077
	15	3.1372			4.6794			0.599249
	16	2.84849			4.3415			0.625503
	17	3.17358			4.78029			0.673809
	18	2.55397			4.14806			0.509712
	19	2.2731			4.16582			0.549071
	20	2.56937			4.00726			0.598819

## Sheet: HD+2xEAA
time point	#	area [mm2]	mean	sd	length [mm]	mean	sd	width [mm]	mean	sd
96 h	1	1.03438	1.14489	0.116558	2.39898	2.67841	0.176753	0.408904	0.43219	0.0432598
	2	1.28387			2.91363			0.47605
	3	1.20484			3.00131			0.400963
	4	1.20662			2.78471			0.37408
	5	0.988463			2.62503			0.397095
	6	1.22791			2.89054			0.418234
	7	1.1215			2.61433			0.386259
	8	1.16572			2.73376			0.408904
	9	1.19907			2.63784			0.365735
	10	1.13861			2.5608			0.489635
	11	1.02596			2.40134			0.461787
	12	1.24829			2.82883			0.423429
	13	1.08578			2.49625			0.381231
	14	1.08055			2.54897			0.431851
	15	1.16895			2.68534			0.456465
	16	1.37995			2.8945			0.482224
	17	0.97786			2.50622			0.43806
	18	1.08092			2.81594			0.47686
	19	0.961074			2.51145			0.522423
	20	1.31751			2.71852			0.443604
132 h	1	1.95422	2.01067	0.292071	3.53641	3.64703	0.258097	0.53097	0.502477	0.0483144
	2	1.42355			3.04922			0.423733
	3	2.43778			3.96282			0.553039
	4	2.55514			4.33708			0.548133
	5	2.38162			3.63353			0.575826
	6	2.0893			3.75795			0.481423
	7	1.9161			3.5468			0.471707
	8	2.23354			3.70504			0.459274
	9	2.17462			3.50965			0.609675
	10	2.43626			4.05572			0.466222
	11	1.95973			3.57612			0.408904
	12	1.95434			3.68136			0.517227
	13	2.01586			3.64682			0.487001
	14	1.7729			3.48095			0.513483
	15	1.82416			3.63749			0.514234
	16	1.71978			3.57184			0.487793
	17	1.94858			3.58554			0.512481
	18	1.88466			3.65355			0.526103
	19	1.94187			3.6192			0.481156
	20	1.58944			3.39358			0.481156
168 h	1	3.06163	3.40048	0.507665	4.41514	4.54119	0.298788	0.676666	0.684923	0.111966
	2	3.28328			4.7752			0.593642
	3	3.20209			4.44021			0.669789
	4	3.0927			4.54808			0.591472
	5	2.65293			4.2698			0.503365
	6	3.86486			5.2086			0.537949
	7	3.26948			4.67195			0.701491
	8	3.75754			4.52787			0.803369
	9	4.32943			5.11471			0.767507
	10	4.33069			4.76657			0.953315
	11	3.77414			4.60741			0.604591
	12	3.45397			4.56186			0.690961
	13	3.50272			4.51934			0.604591
	14	2.46473			4.0989			0.546253
	15	3.58094			4.4232			0.768679
	16	3.42244			4.42826			0.723691
	17	3.34353			4.47659			0.753981
	18	2.7813			4.27808			0.62468
	19	3.93911			4.74732			0.764653
	20	2.9021			3.94473			0.817808

## Sheet: all_data
diet	time point	mean area [mm2]	sd area [mm2]	mean length [mm]	sd length [mm]	mean width [mm]	sd width [mm]
HD	96 h	1.14617	0.151882	2.78912	0.159461	0.327246	0.0510867
	132 h	1.77381	0.196782	3.35461	0.30129	0.442655	0.0762726
	168 h	2.98766	0.348544	4.37609	0.273867	0.598164	0.0758554
HD + 2x sucrose	96 h	0.983366	0.153902	2.52482	0.200637	0.356516	0.0553966
	132 h	1.70246	0.326457	3.36712	0.328431	0.472908	0.0683219
	168 h	2.68121	0.350155	4.26174	0.253354	0.582371	0.0626149
HD + 2x EAA	96 h	1.14489	0.116558	2.67841	0.176753	0.43219	0.0432598
	132 h	2.01067	0.292071	3.64703	0.258097	0.502477	0.0483144
	168 h	3.40048	0.507665	4.54119	0.298788	0.684923	0.111966
