# Supplementary material for: FlySilico: Flux balance modeling of Drosophila larval growth and resource allocation
Source: Sci Rep. 2019 Nov 20;9:17156. doi: 10.1038/s41598-019-53532-4 (PMC6868164; doi:10.1038/s41598-019-53532-4)
Supplement: Supplementary file 6 — Dataset 5 [file 41598_2019_53532_MOESM6_ESM.zip › FlySilico/Experiments/experiment02_diff-diets/2018-05_V51_size-measurements.xlsx]

## Sheet: HD
time point	#	area [mm2]	mean	sd	length [mm]	mean	sd	width [mm]	mean	sd
96 h	1	0.869082	0.931262	0.16158	2.40691	2.37199	0.194018	0.322118	0.356403	0.0604714
	2	0.970091			2.6			0.300146
	3	1.27794			2.63104			0.498288
	4	0.957155			2.58758			0.391873
	5	1.30561			2.669			0.440281
	6	0.959438			2.32776			0.461665
	7	0.75784			2.19891			0.366105
	8	0.763896			2.04216			0.247053
	9	0.826439			2.2598			0.325135
	10	0.927348			2.47946			0.354243
	11	0.91681			2.47112			0.331456
	12	0.897213			2.29773			0.341255
	13	1.15554			2.53607			0.447432
	14	0.992813			2.46167			0.399279
	15	0.900474			2.29342			0.371402
	16	0.784356			2.40995			0.281684
	17	1.01212			2.58536			0.320598
	18	0.942087			2.48138			0.401718
	19	0.751781			2.10341			0.372714
	20	0.866737			2.4187			0.290642
	21	0.903329			2.54155			0.309359
	22	0.929836			2.50395			0.345168
	23	1.01249			2.45273			0.310147
	24	1.02641			2.36201			0.377595
	25	0.632485			2.03683			0.303383
	26	0.850513			2.16518			0.32961
	27	1.21713			2.5257			0.435262
	28	0.764003			1.95237			0.351128
	29	1.07498			2.17609			0.398361
	30	0.691902			2.18197			0.267
132 h	1	2.28007	2.14007	0.347461	3.87084	3.7064	0.362044	0.57426	0.548504	0.0710789
	2	2.93917			4.2206			0.561349
	3	2.22805			4.04794			0.507183
	4	1.87699			3.64428			0.452787
	5	2.20061			3.95687			0.513483
	6	1.94787			3.77366			0.452787
	7	2.8151			4.54049			0.61388
	8	1.80019			3.49952			0.375452
	9	2.53003			4.25203			0.619511
	10	2.28864			3.89138			0.624062
	11	2.20897			3.77178			0.553039
	12	2.22777			3.68719			0.573139
	13	2.46818			3.63661			0.574932
	14	1.84318			3.25219			0.51946
	15	2.68871			4.28106			0.595373
	16	1.97112			3.52034			0.548133
	17	1.52937			2.98442			0.443604
	18	1.82158			3.53612			0.4629
	19	1.82818			3.43464			0.578277
	20	2.40866			4.23132			0.51648
	21	2.09454			3.44145			0.551175
	22	1.63741			3.44586			0.478475
	23	1.68407			3.47429			0.527568
	24	2.42652			3.93209			0.643343
	25	2.10764			3.54303			0.529514
	26	2.14383			3.49555			0.564091
	27	1.67247			3.15095			0.591472
	28	2.12555			3.78268			0.609464
	29	2.31723			3.50866			0.732875
	30	2.09055			3.38428			0.567048
168 h	1	2.40472	2.64279	0.400242	4.02247	4.17161	0.252593	0.61618	0.579894	0.0691254
	2	2.55931			3.94721			0.588857
	3	1.98467			3.80005			0.499002
	4	2.52819			3.82891			0.58094
	5	1.98351			3.78173			0.518221
	6	2.46864			4.15135			0.513483
	7	2.91102			4.36628			0.669212
	8	2.64686			4.21008			0.567048
	9	2.71839			4.20595			0.704601
	10	2.67083			4.0411			0.593426
	11	2.17816			4.09297			0.513483
	12	2.54894			4.22082			0.537709
	13	3.05441			4.63389			0.553968
	14	3.16117			4.40245			0.665357
	15	3.06622			4.48236			0.628989
	16	2.59187			4.42387			0.526103
	17	2.0176			3.72967			0.573812
	18	2.29229			3.92551			0.507183
	19	2.93878			4.41855			0.595373
	20	2.73472			4.05347			0.609675
	21	3.11365			4.4363			0.60629
	22	3.37892			4.46234			0.680646
	23	3.1852			4.43757			0.691891
	24	2.51316			4.27775			0.423429
	25	2.14751			3.97717			0.61618
	26	2.35732			4.18556			0.501316
	27	2.13275			3.70851			0.488583
	28	3.12731			4.32794			0.548133
	29	3.12376			4.29476			0.660702
	30	2.74369			4.30168			0.617015

## Sheet: HD+2xsucrose
time point	#	area [mm2]	mean	sd	length [mm]	mean	sd	width [mm]	mean	sd
96 h	1	0.788772	0.952383	0.151008	2.02879	2.37276	0.208546	0.306416	0.369349	0.0443896
	2	1.0307			2.57901			0.386259
	3	1.16702			2.57457			0.409846
	4	0.823249			2.31311			0.375795
	5	0.789149			2.1903			0.302614
	6	0.971397			2.48323			0.369235
	7	1.06759			2.47316			0.396122
	8	1.05438			2.3705			0.366086
	9	0.731167			2.13981			0.275937
	10	0.772161			2.3698			0.261088
	11	0.973357			2.30648			0.346966
	12	0.750599			2.26513			0.350287
	13	0.886856			2.07945			0.409846
	14	1.09352			2.64281			0.401284
	15	1.13402			2.49279			0.385259
	16	1.22298			2.85936			0.449365
	17	0.881705			2.45997			0.37408
	18	1.05199			2.52463			0.330254
	19	0.806513			2.37159			0.374423
	20	0.763871			2.09516			0.360421
	21	0.979593			2.4824			0.360421
	22	1.0338			2.24184			0.350287
	23	1.18806			2.55657			0.433337
	24	1.02943			2.53063			0.33374
	25	0.919991			2.27595			0.402244
	26	1.20444			2.70024			0.409846
	27	0.815504			2.3096			0.353212
	28	1.00053			2.35854			0.375452
	29	0.834941			2.0565			0.396122
	30	0.804195			2.05074			0.434227
132 h	1	1.894	1.69254	0.258813	3.40474	3.23329	0.34406	0.507183	0.491143	0.0438959
	2	1.63497			3.22705			0.498228
	3	1.65352			3.34356			0.511476
	4	1.44924			3.034			0.449365
	5	1.57628			3.13343			0.501316
	6	1.83459			3.39642			0.497453
	7	0.946809			2.17853			0.374423
	8	1.29181			2.62768			0.433337
	9	2.23257			3.64625			0.578277
	10	1.79472			3.5072			0.517227
	11	2.12291			3.92181			0.498228
	12	1.71172			3.29833			0.481156
	13	1.46111			2.89903			0.461787
	14	1.66545			3.16545			0.514234
	15	1.73742			3.35976			0.522423
	16	1.98437			3.56568			0.51648
	17	1.5053			3.01882			0.454205
	18	1.74305			3.25586			0.487793
	19	1.77734			3.40697			0.451649
	20	1.53206			3.24097			0.490685
	21	1.79377			3.28242			0.541048
	22	1.78277			3.16122			0.484884
	23	1.36162			2.66934			0.440403
	24	1.74916			3.36094			0.451649
	25	1.84702			3.43932			0.568407
	26	1.75529			3.45291			0.478475
	27	1.85983			3.30117			0.549071
	28
	29
	30
168 h	1	2.84242	2.63783	0.343051	4.51319	4.14373	0.30924	0.525369	0.589962	0.0540276
	2	3.4587			4.58222			0.609464
	3	2.61941			4.08432			0.704601
	4	2.27822			4.0034			0.515483
	5	3.00863			4.53848			0.681402
	6	2.477			3.93967			0.581383
	7	2.66988			4.35268			0.560202
	8	2.20978			4.14086			0.512481
	9	2.61505			4.1195			0.654443
	10	2.72012			4.15828			0.579388
	11	2.39903			3.91041			0.638728
	12	2.31664			3.69889			0.544838
	13	2.82993			4.14071			0.623855
	14	2.95431			4.32342			0.567048
	15	2.81295			4.28337			0.561119
	16	3.62638			5.03119			0.680457
	17	2.55622			4.31177			0.533145
	18	2.1803			3.80766			0.5785
	19	2.67359			3.92928			0.638728
	20	2.08303			3.5323			0.583811
	21	2.76116			4.39224			0.560202
	22	2.41294			4.04835			0.549071
	23	2.5356			4.00401			0.575826
	24	2.8292			4.23247			0.571116
	25	2.55504			4.16548			0.546253
	26	2.90899			4.41436			0.535312
	27	2.29559			3.71419			0.689657
	28	2.46534			4.06838			0.632862
	29	2.43508			3.73835			0.604591
	30	2.60422			4.1325			0.559513

## Sheet: HD+2xEAA
time point	#	area [mm2]	mean	sd	length [mm]	mean	sd	width [mm]	mean	sd
96 h	1	0.927569	0.994765	0.174446	2.53642	2.46745	0.22562	0.39155	0.370433	0.0515508
	2	0.994511			2.6393			0.330643
	3	1.05631			2.58758			0.324755
	4	1.0305			2.50658			0.431553
	5	1.25761			2.91164			0.435705
	6	0.810149			2.21709			0.330643
	7	1.14324			2.72334			0.398389
	8	1.45216			2.93785			0.454205
	9	0.801389			2.18625			0.374423
	10	0.828562			2.35237			0.274535
	11	1.14704			2.59061			0.346224
	12	0.89157			2.28834			0.377502
	13	0.787179			2.36246			0.330643
	14	0.951463			2.38203			0.408904
	15	0.818694			2.2666			0.452787
	16	0.878946			2.36311			0.320771
	17	0.768052			2.24934			0.264514
	18	1.10274			2.5628			0.374423
	19	1.13807			2.82651			0.375452
	20	1.13466			2.61078			0.337191
	21	0.763726			2.23258			0.340984
	22	0.79229			2.29441			0.38792
	23	0.83222			2.32559			0.366086
	24	1.27062			2.87251			0.433337
	25	1.02958			2.44592			0.338333
	26	1.06088			2.3145			0.481156
	27	0.966802			2.35854			0.354303
	28	0.93377			2.0863			0.34324
	29	1.14167			2.57362			0.394496
	30	1.13097			2.41836			0.338333
132 h	1	2.08966	1.97338	0.343423	3.46447	3.40649	0.355706	0.641541	0.525198	0.0657882
	2	2.22244			3.9585			0.481423
	3	2.94776			4.26154			0.619096
	4	1.97172			3.40021			0.553039
	5	1.66534			3.19907			0.51648
	6	2.62993			3.96992			0.558592
	7	2.28709			3.97371			0.544602
	8	1.70421			3.45041			0.539143
	9	1.65413			2.86928			0.536033
	10	2.41526			3.74444			0.542709
	11	1.97137			3.64555			0.436295
	12	1.87147			3.40005			0.47198
	13	1.94292			3.48047			0.482491
	14	1.8411			3.40923			0.491993
	15	2.28101			3.59582			0.581383
	16	2.06759			3.49956			0.583811
	17	1.96071			3.16577			0.609675
	18	1.78448			3.17616			0.38792
	19	1.54699			2.87417			0.4629
	20	1.93891			3.34652			0.600535
	21	2.32812			3.55119			0.600535
	22	2.02478			3.59964			0.610308
	23	1.70839			3.15409			0.468424
	24	2.24695			3.57889			0.513483
	25	1.67382			3.14015			0.491993
	26	1.80838			3.201			0.451934
	27	1.2961			2.74901			0.47686
	28	1.56154			2.88283			0.602033
	29	1.79684			3.25689			0.449365
	30	1.96243			3.19614			0.449365
168 h	1	3.39956	3.15491	0.300882	4.42361	4.46834	0.219789	0.721734	0.63312	0.0979602
	2	3.18442			4.74244			0.568407
	3	3.0505			4.57885			0.614717
	4	2.91575			4.57053			0.602033
	5	3.19339			4.35705			0.774181
	6	2.80169			4.26085			0.548602
	7	3.82279			4.93291			0.673809
	8	3.376			4.63266			0.628784
	9	3.68259			4.86663			0.588201
	10	3.29637			4.44918			0.831842
	11	3.08343			4.40009			0.556054
	12	3.25459			4.54762			0.726175
	13	3.05152			4.5139			0.444762
	14	3.38595			4.38286			0.796455
	15	3.76232			4.83367			0.802568
	16	3.19844			4.16014			0.705148
	17	2.53041			4.20861			0.529514
	18	2.81405			4.33898			0.593642
	19	2.59779			3.99884			0.648718
	20	3.17935			4.53281			0.490947
	21	3.27213			4.32136			0.610729
	22	3.52522			4.49834			0.762463
	23	2.93591			4.55802			0.50362
	24	3.18592			4.7207			0.582929
	25	3.02509			4.23274			0.646534
	26	3.04287			4.41351			0.65758
	27	2.97547			4.54072			0.54531
	28	3.02076			4.53298			0.574932
	29	2.99324			4.13013			0.669789
	30	3.08973			4.36958			0.593426

## Sheet: all_data
diet	time point	mean area [mm2]	sd area [mm2]	mean length [mm]	sd length [mm]	mean width [mm]	sd width [mm]	# larvae
HD	96 h	0.931262	0.16158	2.37199	0.194018	0.356403	0.0604714
	132 h	2.14007	0.347461	3.7064	0.362044	0.548504	0.0710789	30
	168 h	2.64279	0.400242	4.17161	0.252593	0.579894	0.0691254	30
HD + 2x sucrose	96 h	0.952383	0.151008	2.37276	0.208546	0.369349	0.0443896	30
	132 h	1.69254	0.258813	3.23329	0.34406	0.491143	0.0438959	27
	168 h	2.63783	0.343051	4.14373	0.30924	0.589962	0.0540276	30
HD + 2x EAA	96 h	0.994765	0.174446	2.46745	0.22562	0.370433	0.0515508	30
	132 h	1.97338	0.343423	3.40649	0.355706	0.525198	0.0657882	30
	168 h	3.15491	0.300882	4.46834	0.219789	0.63312	0.0979602	30
