# Supplementary material for: FlySilico: Flux balance modeling of Drosophila larval growth and resource allocation
Source: Sci Rep. 2019 Nov 20;9:17156. doi: 10.1038/s41598-019-53532-4 (PMC6868164; doi:10.1038/s41598-019-53532-4)
Supplement: Supplementary file 6 — Dataset 5 [file 41598_2019_53532_MOESM6_ESM.zip › FlySilico/Experiments/experiment02_diff-diets/2018-05_V51_weights_larvae.xlsx]

## Sheet: raw_data
HD	Experiment V51 vom Mai 2018
							1
#	stadium	# animals		tube weight [g]	weight [g] (+ larvae)	wet weight [mg]	wet weight / animal [mg]		dry weight (after 24 h)	dry weight (after 36)	dry weight / animal [mg]	dry weight / animal [%]		water content / animal [mg]	water content / animal [%]
1a	96 h	100		1.0276	1.0547	27.1	0.271		1.0312	1.0309	0.036	13.2841		0.235	86.7159	100
2a	96 h	100		1.0217	1.0442	22.5	0.225		1.0246	1.0243	0.029	12.8889		0.196	87.1111	100
3a	96 h	100		0.997	1.0195	22.5	0.225		1.0002	1.0002	0.032	14.2222		0.193	85.7778	100
4a	96 h	100		1.0087	1.0298	21.1	0.211		1.0115	1.0115	0.028	13.2701		0.183	86.7299	100
5a	132 h	40		1.0192	1.0464	27.2	0.68		1.0222	1.0225	0.075	11.0294		0.605	88.9706	100
6a	132 h	40		1.0282	1.0549	26.7	0.6675		1.0315	1.0314	0.0825	12.3596		0.585	87.6404	100
7a	132 h	40		1.0139	1.0395	25.6	0.64		1.017	1.0171	0.0775	12.1094		0.5625	87.8906	100
8a	132 h	40		1.0273	1.0487	21.4	0.535		1.03	1.0301	0.0675	12.6168		0.4675	87.3832	100
9a	168 h	40		1.0217	1.0751	53.4	1.335		1.0296	1.0297	0.1975	14.794		1.1375	85.206	100
10a	168 h	40		1.0245	1.0792	54.7	1.3675		1.0363	1.0356	0.295	21.5722		1.0725	78.4278	100
11a	168 h	40		1.0234	1.0754	52	1.3		1.0314	1.0314	0.2	15.3846		1.1	84.6154	100
12a	168 h	40		1.025	1.0787	53.7	1.3425		1.0338	1.0335	0.22	16.3873		1.1225	83.6127	100
HD + 2x sucrose
							1
#	stadium	# animals		tube weight [g]	weight [g] (+ larvae)	wet weight [mg]	wet weight / animal [mg]		dry weight (after 24 h)	dry weight (after 36)	dry weight / animal [mg]	dry weight / animal [%]		water content / animal [mg]	water content / animal [%]
1b	96 h	100		1.02	1.045	25	0.25		1.0232	1.0233	0.032	12.8		0.218	87.2	100
2b	96 h	100		1.028	1.0507	22.7	0.227		1.0314	1.0309	0.034	14.978		0.193	85.022	100
3b	96 h	100		1.0212	1.0456	24.4	0.244		1.0248	1.0248	0.036	14.7541		0.208	85.2459	100
4b	96 h	100		1.0264	1.0528	26.4	0.264		1.0304	1.0306	0.04	15.1515		0.224	84.8485	100
5b	132 h	40		1.0145	1.0485	34	0.85		1.019	1.0187	0.1125	13.2353		0.7375	86.7647	100
6b	132 h	40		1.0209	1.0471	26.2	0.655		1.0244	1.0246	0.0875	13.3588		0.5675	86.6412	100
7b	132 h	40		1.021	1.039	18	0.45		1.0232	1.0233	0.055	12.2222		0.395	87.7778	100
8b	132 h	40		1.0241	1.0499	25.8	0.645		1.028	1.0278	0.0975	15.1163		0.5475	84.8837	100
9b	168 h	40		1.0234	1.0775	54.1	1.3525		1.035	1.0348	0.29	21.4418		1.0625	78.5582	100
10b	168 h	40		1.0009	1.054	53.1	1.3275		1.0094	1.009	0.2125	16.0075		1.115	83.9925	100
11b	168 h	40		1.0344	1.0897	55.3	1.3825		1.0439	1.0435	0.2375	17.179		1.145	82.821	100
12b	168 h	40		1.0007	1.0609	60.2	1.505		1.0109	1.0106	0.255	16.9435		1.25	83.0565	100
HD + 2x EAA
							1
#	stadium	# animals		tube weight [g]	weight [g] (+ larvae)	wet weight [mg]	wet weight / animal [mg]		dry weight (after 24 h)	dry weight (after 36)	dry weight / animal [mg]	dry weight / animal [%]		water content / animal [mg]	water content / animal [%]
1c	96 h	100		1.0205	1.054	33.5	0.335		1.0248	1.0248	0.043	12.8358		0.292	87.1642	100
2c	96 h	100		1.0343	1.0618	27.5	0.275		1.0382	1.0378	0.039	14.1818		0.236	85.8182	100
3c	96 h	100		1.0243	1.0493	25	0.25		1.0277	1.0278	0.034	13.6		0.216	86.4	100
4c	96 h	100		1.0148	1.0422	27.4	0.274		1.0192	1.019	0.044	16.0584		0.23	83.9416	100
5c	132 h	40		1.0245	1.0474	22.9	0.5725		1.0269	1.0268	0.06	10.4803		0.5125	89.5197	100
6c	132 h	40		1.0201	1.0452	25.1	0.6275		1.0233	1.0231	0.08	12.749		0.5475	87.251	100
7c	132 h	40		1.0231	1.0491	26	0.65		1.0266	1.0267	0.0875	13.4615		0.5625	86.5385	100
8c	132 h	40		1.0276	1.0591	31.5	0.7875		1.0317	1.0316	0.1025	13.0159		0.685	86.9841	100
9c	168 h	40		1.0341	1.1065	72.4	1.81		1.0462	1.0459	0.3025	16.7127		1.5075	83.2873	100
10c	168 h	40		1.0273	1.1016	74.3	1.8575		1.0396	1.0397	0.3075	16.5545		1.55	83.4455	100
11c	168 h	40		1.0102	1.0779	67.7	1.6925		1.0215	1.0214	0.2825	16.6913		1.41	83.3087	100
12c	168 h	40		1.0355	1.1051	69.6	1.74		1.0467	1.0467	0.28	16.092		1.46	83.908	100

## Sheet: results
		HD				HD + 2x sucrose				HD + 2x EAA
#	stadium	wet weight [mg]	wet weight / animal [mg]	mean [mg]	sd [mg]	wet weight [mg]	wet weight / animal [mg]	mean [mg]	sd [mg]	wet weight [mg]	wet weight / animal [mg]	mean [mg]	sd [mg]
1	96 h	27.1	0.271	0.233	0.0261789	25	0.25	0.24625	0.015327	33.5	0.335	0.2835	0.0362261
2	96 h	22.5	0.225			22.7	0.227			27.5	0.275
3	96 h	22.5	0.225			24.4	0.244			25	0.25
4	96 h	21.1	0.211			26.4	0.264			27.4	0.274
5	132 h	27.2	0.68	0.630625	0.0659032	34	0.85	0.65	0.16335	22.9	0.5725	0.659375	0.0914097
6	132 h	26.7	0.6675			26.2	0.655			25.1	0.6275
7	132 h	25.6	0.64			18	0.45			26	0.65
8	132 h	21.4	0.535			25.8	0.645			31.5	0.7875
9	168 h	53.4	1.335	1.33625	0.0278762	54.1	1.3525	1.39187	0.0786971	72.4	1.81	1.775	0.0731722
10	168 h	54.7	1.3675			53.1	1.3275			74.3	1.8575
11	168 h	52	1.3			55.3	1.3825			67.7	1.6925
12	168 h	53.7	1.3425			60.2	1.505			69.6	1.74
		HD							HD + 2x sucrose							HD + 2x EAA
#	stadium	dry weight (after 24)	dry weight / animal [mg]	mean [mg]	sd [mg]	dry weight / animal [%]	mean [%]	sd [%]	dry weight (after 24)	dry weight / animal [mg]	mean [mg]	sd [mg]	dry weight / animal [%]	mean [%]	sd [%]	dry weight (after 24)	dry weight / animal [mg]	mean [mg]	sd [mg]	dry weight / animal [%]	mean [%]	sd [%]
1	96 h	1.0312	0.036	0.03125	0.00359398	13.2841	13.4163	0.567598	1.0232	0.032	0.0355	0.00341565	12.8	14.4209	1.09277	1.0248	0.043	0.04	0.00454606	12.8358	14.169	1.37491
2	96 h	1.0246	0.029			12.8889			1.0314	0.034			14.978			1.0382	0.039			14.1818
3	96 h	1.0002	0.032			14.2222			1.0248	0.036			14.7541			1.0277	0.034			13.6
4	96 h	1.0115	0.028			13.2701			1.0304	0.04			15.1515			1.0192	0.044			16.0584
5	132 h	1.0222	0.075	0.075625	0.00625	11.0294	12.0288	0.697719	1.019	0.1125	0.088125	0.0243563	13.2353	13.4831	1.20194	1.0269	0.06	0.0825	0.0176777	10.4803	12.4267	1.33044
6	132 h	1.0315	0.0825			12.3596			1.0244	0.0875			13.3588			1.0233	0.08			12.749
7	132 h	1.017	0.0775			12.1094			1.0232	0.055			12.2222			1.0266	0.0875			13.4615
8	132 h	1.03	0.0675			12.6168			1.028	0.0975			15.1163			1.0317	0.1025			13.0159
9	168 h	1.0296	0.1975	0.228125	0.0457063	14.794	17.0345	3.09578	1.035	0.29	0.24875	0.032564	21.4418	17.893	2.41937	1.0462	0.3025	0.293125	0.0139007	16.7127	16.5126	0.289062
10	168 h	1.0363	0.295			21.5722			1.0094	0.2125			16.0075			1.0396	0.3075			16.5545
11	168 h	1.0314	0.2			15.3846			1.0439	0.2375			17.179			1.0215	0.2825			16.6913
12	168 h	1.0338	0.22			16.3873			1.0109	0.255			16.9435			1.0467	0.28			16.092
		HD						HD + 2x sucrose						HD + 2x EAA
#	stadium	water content / animal [mg]	mean [mg]	sd [mg]	water content / animal [%]	mean [%]	sd [%]	water content / animal [mg]	mean [mg]	sd [mg]	water content / animal [%]	mean [%]	sd [%]	water content / animal [mg]	mean [mg]	sd [mg]	water content / animal [%]	mean [%]	sd [%]
1	96 h	0.235	0.20175	0.0228528	86.7159	86.5837	0.567598	0.218	0.21075	0.0135493	87.2	85.5791	1.09277	0.292	0.2435	0.0334016	87.1642	85.831	1.37491
2	96 h	0.196			87.1111			0.193			85.022			0.236			85.8182
3	96 h	0.193			85.7778			0.208			85.2459			0.216			86.4
4	96 h	0.183			86.7299			0.224			84.8485			0.23			83.9416
5	132 h	0.605	0.555	0.0608619	88.9706	87.9712	0.697719	0.7375	0.561875	0.140154	86.7647	86.5169	1.20194	0.5125	0.576875	0.0750659	89.5197	87.5733	1.33044
6	132 h	0.585			87.6404			0.5675			86.6412			0.5475			87.251
7	132 h	0.5625			87.8906			0.395			87.7778			0.5625			86.5385
8	132 h	0.4675			87.3832			0.5475			84.8837			0.685			86.9841
9	168 h	1.1375	1.10812	0.0283119	85.206	82.9655	3.09578	1.0625	1.14312	0.0789877	78.5582	82.107	2.41937	1.5075	1.48187	0.0603937	83.2873	83.4874	0.289062
10	168 h	1.0725			78.4278			1.115			83.9925			1.55			83.4455
11	168 h	1.1			84.6154			1.145			82.821			1.41			83.3087
12	168 h	1.1225			83.6127			1.25			83.0565			1.46			83.908
			HD			HD + 2x sucrose			HD + 2x EAA
			96 h	132 h	168 h	96 h	132 h	168 h	96 h	132 h	168 h
		water content	0.8658	0.87971	0.82965	0.8558	0.86517	0.82107	0.8583	0.87573	0.83487
		dry weight	0.1342	0.12029	0.17035	0.1442	0.13483	0.17893	0.1417	0.12427	0.16513

## Sheet: #larvae_per_vial
# vial	HD				HD +2x sucrose				HD + 2x EAA					HD (n=13)
	# larvae	time point	mean larvae	sd larvae	# larvae	time point	mean larvae	sd larvae	# larvae	time point	mean larvae	sd larvae		HD +2x sucrose (n=13)
1	218		126.769	40.1604	111		117.538	23.9256	66		112.917	35.938		HD +2x EAA (n=12)
2	173				110				123
3	105				114				84
4	133				108				115
5	74				125				132
6	90				106				66
7	66				81				135
8	130				71				151
9	135				133				181
10	140				143				132
11	142				131				84
12	121				140				86
13	121				155
SUM	1648				1528				1355
						t.test	HD
						HD + 2x sucrose	0.483355
						HD + 2x EAA	0.374395
