# Supplementary material for: FlySilico: Flux balance modeling of Drosophila larval growth and resource allocation
Source: Sci Rep. 2019 Nov 20;9:17156. doi: 10.1038/s41598-019-53532-4 (PMC6868164; doi:10.1038/s41598-019-53532-4)
Supplement: Supplementary file 6 — Dataset 5 [file 41598_2019_53532_MOESM6_ESM.zip › FlySilico/Experiments/experiment02_diff-diets/2018-05-29_Glycerol-Protein_Auswertung_V51.xlsx]

## Sheet: Rohdaten
Glycerol	1	2	3	4	5	6	7	8	9	10	11	12
A	38528	16381	26444	12367	17001	46256							Glycerol-Sigma_SK_AD_wide:535,587
B	24995	14940	27914	13602	13574	35764							Glycerol-Sigma_SK_AD_wide:535,587
C	14820	16297	24273	14054	14910	38183							Glycerol-Sigma_SK_AD_wide:535,587
D	8862	17254	27126	15508	14021	26608							Glycerol-Sigma_SK_AD_wide:535,587
E	5424	26823	15007	22169	23631								Glycerol-Sigma_SK_AD_wide:535,587
F	4644	26619	13283	18896	19865								Glycerol-Sigma_SK_AD_wide:535,587
G	3806	24109	15970	24284	17776								Glycerol-Sigma_SK_AD_wide:535,587
H	3090	23861	12356	19686	26705								Glycerol-Sigma_SK_AD_wide:535,587
	STD	samples	samples	samples	samples	samples
BCA	1	2	3	4	5	6	7	8	9	10	11	12
A	2.252	0.914	1.226	0.543	1.047	1.224							BCA:562
B	1.264	0.807	1.128	0.66	0.927	1.28							BCA:562
C	0.722	0.895	1.061	0.667	0.949	1.195							BCA:562
D	0.423	0.889	0.99	0.574	0.967	1.275							BCA:562
E	0.27	0.883	0.826	1.042	0.819								BCA:562
F	0.185	0.866	0.782	1.079	0.737								BCA:562
G	0.135	0.79	0.904	1.008	0.761								BCA:562
H	0.081	0.742	0.738	1.018	0.772								BCA:562
	STD	samples	samples	samples	samples	samples

## Sheet: Auswertung
BCA	2018-05-29			Homogenat: 1mL 0.05% Tween20
	Well	BCA:562		STD - Blank	µg BSA		m	23.252
	A7	2.252		2.171	50		n	-1.3848
	B7	1.264		1.183	25
	C7	0.722		0.641	12.5
	D7	0.423		0.342	6.25		# animals
	E7	0.27		0.189	3.125		L2 (96h)	25
	F7	0.185		0.104	1.5625		L3 (132/168h)	8
	G7	0.135		0.054	0.78125
Blank	H7	0.081		Probe - Blank	µg Protein (50 µl)	µg Protein (1mL)	µg Protein/animal	mean (µg Protein)	sd (µg Protein)	annotation	diet
	A8	0.914		0.833	17.9841	359.682	14.3873	13.6851	0.881354	96h	HD
	B8	0.807		0.726	15.4962	309.923	12.3969
	C8	0.895		0.814	17.5423	350.847	14.0339
	D8	0.889		0.808	17.4028	348.056	13.9223
	E8	0.883		0.802	17.2633	345.266	43.1583	39.5106	3.83669	132h	HD
	F8	0.866		0.785	16.868	337.36	42.1701
	G8	0.79		0.709	15.1009	302.017	37.7522
	H8	0.742		0.661	13.9848	279.695	34.9619
	A9	1.226		1.145	25.2387	504.775	63.0969	55.8451	5.83956	168h	HD
	B9	1.128		1.047	22.96	459.201	57.4001
	C9	1.061		0.98	21.4022	428.043	53.5054
	D9	0.99		0.909	19.7513	395.025	49.3782
	E9	0.826		0.745	15.9379	318.759	12.7504	12.4992	1.31687	96h	HD + 2x sucrose
	F9	0.782		0.701	14.9149	298.297	11.9319
	G9	0.904		0.823	17.7516	355.032	14.2013
	H9	0.738		0.657	13.8918	277.835	11.1134
	A10	0.543		0.462	9.35762	187.152	23.3941	27.3469	3.60375	132h	HD + 2x sucrose
	B10	0.66		0.579	12.0781	241.562	30.1953
	C10	0.667		0.586	12.2409	244.817	30.6022
	D10	0.574		0.493	10.0784	201.569	25.1961
	E10	1.042		0.961	20.9604	419.207	52.4009	52.0957	1.8354	168h	HD + 2x sucrose
	F10	1.079		0.998	21.8207	436.414	54.5517
	G10	1.008		0.927	20.1698	403.396	50.4245
	H10	1.018		0.937	20.4023	408.046	51.0058
	A11	1.047		0.966	21.0766	421.533	16.8613	15.4755	0.972694	96h	HD + 2x EAA
	B11	0.927		0.846	18.2864	365.728	14.6291
	C11	0.949		0.868	18.7979	375.959	15.0383
	D11	0.967		0.886	19.2165	384.329	15.3732
	E11	0.819		0.738	15.7752	315.504	39.4379	36.7204	2.00099	132h	HD + 2x EAA
	F11	0.737		0.656	13.8685	277.37	34.6713
	G11	0.761		0.68	14.4266	288.531	36.0664
	H11	0.772		0.691	14.6823	293.647	36.7058
	A12	1.224		1.143	25.1922	503.845	62.9806	64.1141	2.38664	168h	HD + 2x EAA
	B12	1.28		1.199	26.4943	529.887	66.2359
	C12	1.195		1.114	24.5179	490.359	61.2948
	D12	1.275		1.194	26.3781	527.562	65.9452
Glycerol	2018-05-29
	Well	Glycerol		STD - Blank 1	nmol Glycerol
	A1	38528		35438	1
	B1	24995		21905	0.6
	C1	14820		11730	0.3
	D1	8862		5772	0.15
	E1	5424		2334	0.075		m	3e-05
	F1	4644		1554	0.0375		n	-0.0071
	G1	3806		716	0.01875
Blank (10µl)	H1	3090		Probe - Blank	nmol Glycerol (20µL)	nmol Glycerol (1mL)	µg Protein (1mL)	nmol Glycerol/µg Protein	mean (nmol Glyc/µg Prot)	sd (nmol Glyc/µg Prot)	nmol Glycerol/animal	mean (nmol Glyc/animal)	sd (nmol Glyc/animal)	annotation	diet
Proben (10µl)	A2	16381		13291	0.39163	19.5815	359.682	0.0544411	0.0565309	0.00243726	0.78326	0.77348	0.0573347	96h	HD
	B2	14940		11850	0.3484	17.42	309.923	0.0562075			0.6968
	C2	16297		13207	0.38911	19.4555	350.847	0.055453			0.77822
	D2	17254		14164	0.41782	20.891	348.056	0.0600219			0.83564
	E2	26823		23733	0.70489	35.2445	345.266	0.102079	0.104747	0.00364139	4.40556	4.12994	0.297199	132h	HD
	F2	26619		23529	0.69877	34.9385	337.36	0.103564			4.36731
	G2	24109		21019	0.62347	31.1735	302.017	0.103218			3.89669
	H2	23861		20771	0.61603	30.8015	279.695	0.110125			3.85019
	A3	26444		23354	0.69352	34.676	504.775	0.068696	0.0781964	0.00941559	4.3345	4.33361	0.293268	168h	HD
	B3	27914		24824	0.73762	36.881	459.201	0.0803156			4.61013
	C3	24273		21183	0.62839	31.4195	428.043	0.0734026			3.92744
	D3	27126		24036	0.71398	35.699	395.025	0.0903714			4.46238
	E3	15007		11917	0.35041	17.5205	318.759	0.0549648	0.0517992	0.00288402	0.70082	0.64964	0.0980831	96h	HD + 2x sucrose
	F3	13283		10193	0.29869	14.9345	298.297	0.0500659			0.59738
	G3	15970		12880	0.3793	18.965	355.032	0.0534177			0.7586
	H3	12356		9266	0.27088	13.544	277.835	0.0487483			0.54176
	A4	12367		9277	0.27121	13.5605	187.152	0.072457	0.0731595	0.0122355	1.69506	1.97927	0.243198	132h	HD + 2x sucrose
	B4	13602		10512	0.30826	15.413	241.562	0.0638055			1.92663
	C4	14054		10964	0.32182	16.091	244.817	0.0657265			2.01138
	D4	15508		12418	0.36544	18.272	201.569	0.090649			2.284
	E4	22169		19079	0.56527	28.2635	419.207	0.0674213	0.0647502	0.0104617	3.53294	3.36227	0.459749	168h	HD + 2x sucrose
	F4	18896		15806	0.46708	23.354	436.414	0.0535134			2.91925
	G4	24284		21194	0.62872	31.436	403.396	0.0779284			3.9295
	H4	19686		16596	0.49078	24.539	408.046	0.0601378			3.06738
	A5	17001		13911	0.41023	20.5115	421.533	0.0486593	0.0446605	0.00336009	0.82046	0.69299	0.0912777	96h	HD + 2x EAA
	B5	13574		10484	0.30742	15.371	365.728	0.0420285			0.61484
	C5	14910		11820	0.3475	17.375	375.959	0.0462152			0.695
	D5	14021		10931	0.32083	16.0415	384.329	0.0417389			0.64166
	E5	23631		20541	0.60913	30.4565	315.504	0.096533	0.0951276	0.018483	3.80706	3.50017	0.743704	132h	HD + 2x EAA
	F5	19865		16775	0.49615	24.8075	277.37	0.0894382			3.10094
	G5	17776		14686	0.43348	21.674	288.531	0.0751184			2.70925
	H5	26705		23615	0.70135	35.0675	293.647	0.119421			4.38344
	A6	46256		43166	1.28788	64.394	503.845	0.127805	0.0981122	0.0258998	8.04925	6.25802	1.51648	168h	HD + 2x EAA
	B6	35764		32674	0.97312	48.656	529.887	0.0918234			6.082
	C6	38183		35093	1.04569	52.2845	490.359	0.106625			6.53556
	D6	26608		23518	0.69844	34.922	527.562	0.0661951			4.36525
