# Supplementary material for: FlySilico: Flux balance modeling of Drosophila larval growth and resource allocation
Source: Sci Rep. 2019 Nov 20;9:17156. doi: 10.1038/s41598-019-53532-4 (PMC6868164; doi:10.1038/s41598-019-53532-4)
Supplement: Supplementary file 6 — Dataset 5 [file 41598_2019_53532_MOESM6_ESM.zip › FlySilico/Experiments/experiment02_diff-diets/2018-05-29_Lactate-Proteine_Auswertung_V51.xlsx]

## Sheet: Rohdaten
Lactate	1	2	3	4	5	6	7	8	9	10	11	12
A	21092	45222	47396	43761	52469	46729						60691	535.59
B	16922	45471	50025	54648	53337	56073						54405	535.59
C	15371	49339	49593	50315	51185	47758						60424	535.59
D	10740	49168	49166	47289	48234	48374						53104	535.59
E	8174	49330	48002	48230	49304							50178	535.59
F	6456	49521	52977	48128	56716							87346	535.59
G	4263	49527	51108	49011	48120							49727	535.59
H		48318	55063	46818	46291								535.59
	STD	samples	samples	samples	samples	samples						STD
	Assay Buffer											Tween
Lactate STD	1	2	3	4	5	6	7	8	9	10	11	12
A	50043												535.59
B	48398												535.59
C	42836												535.59
D	42964												535.59
E	41142												535.59
F	39811												535.59
G	39595												535.59
H													535.59
	STD
	Tween
BCA	1	2	3	4	5	6	7	8	9	10	11	12
A	2.252	0.914	1.226	0.543	1.047	1.224							BCA:562
B	1.264	0.807	1.128	0.66	0.927	1.28							BCA:562
C	0.722	0.895	1.061	0.667	0.949	1.195							BCA:562
D	0.423	0.889	0.99	0.574	0.967	1.275							BCA:562
E	0.27	0.883	0.826	1.042	0.819								BCA:562
F	0.185	0.866	0.782	1.079	0.737								BCA:562
G	0.135	0.79	0.904	1.008	0.761								BCA:562
H	0.081	0.742	0.738	1.018	0.772								BCA:562
	STD	samples	samples	samples	samples	samples

## Sheet: Auswertung
BCA	2018-05-29			1 mL Homogenat (Tween20)
	Well	BCA:562		STD - Blank	µg BSA
	A7	2.252		2.171	50
	B7	1.264		1.183	25						m	23.252
	C7	0.722		0.641	12.5						n	-1.3848
	D7	0.423		0.342	6.25							L3 (132/168h)	L2 (96h)
	E7	0.27		0.189	3.125						# Larven:	8	25
	F7	0.185		0.104	1.5625
	G7	0.135		0.054	0.78125
Blank	H7	0.081		Probe - Blank	µg Protein (50µl)	µg Protein/ Probe	µg Protein/ animal	Mittelwert µg Prot/animal	Stabw µg Prot/ animal	Annotation	Annotation
	A8	0.914		0.833	17.9841	359.682	14.3873	13.6851	0.881354	96h	HD
	B8	0.807		0.726	15.4962	309.923	12.3969
	C8	0.895		0.814	17.5423	350.847	14.0339
	D8	0.889		0.808	17.4028	348.056	13.9223
	E8	0.883		0.802	17.2633	345.266	43.1583	39.5106	3.83669	132h	HD
	F8	0.866		0.785	16.868	337.36	42.1701
	G8	0.79		0.709	15.1009	302.017	37.7522
	H8	0.742		0.661	13.9848	279.695	34.9619
	A9	1.226		1.145	25.2387	504.775	63.0969	55.8451	5.83956	168h	HD
	B9	1.128		1.047	22.96	459.201	57.4001
	C9	1.061		0.98	21.4022	428.043	53.5054
	D9	0.99		0.909	19.7513	395.025	49.3782
	E9	0.826		0.745	15.9379	318.759	12.7504	12.4992	1.31687	96h	HD + 2x sucrose
	F9	0.782		0.701	14.9149	298.297	11.9319
	G9	0.904		0.823	17.7516	355.032	14.2013
	H9	0.738		0.657	13.8918	277.835	11.1134
	A10	0.543		0.462	9.35762	187.152	23.3941	27.3469	3.60375	132h	HD + 2x sucrose
	B10	0.66		0.579	12.0781	241.562	30.1953
	C10	0.667		0.586	12.2409	244.817	30.6022
	D10	0.574		0.493	10.0784	201.569	25.1961
	E10	1.042		0.961	20.9604	419.207	52.4009	52.0957	1.8354	168h	HD + 2x sucrose
	F10	1.079		0.998	21.8207	436.414	54.5517
	G10	1.008		0.927	20.1698	403.396	50.4245
	H10	1.018		0.937	20.4023	408.046	51.0058
	A11	1.047		0.966	21.0766	421.533	16.8613	15.4755	0.972694	96h	HD + 2x EAA
	B11	0.927		0.846	18.2864	365.728	14.6291
	C11	0.949		0.868	18.7979	375.959	15.0383
	D11	0.967		0.886	19.2165	384.329	15.3732
	E11	0.819		0.738	15.7752	315.504	39.4379	36.7204	2.00099	132h	HD + 2x EAA
	F11	0.737		0.656	13.8685	277.37	34.6713
	G11	0.761		0.68	14.4266	288.531	36.0664
	H11	0.772		0.691	14.6823	293.647	36.7058
	A12	1.224		1.143	25.1922	503.845	62.9806	64.1141	2.38664	168h	HD + 2x EAA
	B12	1.28		1.199	26.4943	529.887	66.2359
	C12	1.195		1.114	24.5179	490.359	61.2948
	D12	1.275		1.194	26.3781	527.562	65.9452
Lactate	2018-05-29											m	9e-06
												n	0.0083
	Well	Lactate		STD - Blank	nmol Lactate								L3 (132/168h)	L2 (96h)
	A1	50043		10448	0.1							# Larven:	8	25
	B1	48398		8803	0.08
	C1	42836
	D1	42964		3369	0.04
	E1	41142		1547	0.02
	F1	39811		216	0.01
Blank	G1	39595
	H1			Probe - Blank	nmol Lactate (1:50)	nmol Lactate (50 µL)	µg Protein (50µl)	nmol Lactate/µg Protein	nmol Lactate (1ml)	µg Lactate/animal	Mittelwert (LAC/Prot)	STABW (LAC/Prot)	Mittelwert (LAC/animal)	STABW( LAC/animal)	Annotation	Annotation
	A2	45222		5627	0.058943	2.94715	17.9841	0.163875	58.943	2.35772	0.226572	0.0547779	3.1058	0.813267	96h	HD
	B2	45471		5876	0.061184	3.0592	15.4962	0.197417	61.184	2.44736
	C2	49339		9744	0.095996	4.7998	17.5423	0.273612	95.996	3.83984
	D2	49168		9573	0.094457	4.72285	17.4028	0.271384	94.457	3.77828
	E2	49330		9735	0.095915	4.79575	17.2633	0.2778	95.915	11.9894	0.300255	0.0205115	11.8139	0.650197	132h	HD
	F2	49521		9926	0.097634	4.8817	16.868	0.289406	97.634	12.2043
	G2	49527		9932	0.097688	4.8844	15.1009	0.323452	97.688	12.211
	H2	48318		8723	0.086807	4.34035	13.9848	0.310363	86.807	10.8509
	A3	47396		7801	0.078509	3.92545	25.2387	0.155533	78.509	9.81363	0.211677	0.0380401	11.6688	1.29815	168h	HD
	B3	50025		10430	0.10217	5.1085	22.96	0.222495	102.17	12.7713
	C3	49593		9998	0.098282	4.9141	21.4022	0.229608	98.282	12.2853
	D3	49166		9571	0.094439	4.72195	19.7513	0.239071	94.439	11.8049
	E3	48002		8407	0.083963	4.19815	15.9379	0.263406	83.963	3.35852	0.385287	0.119887	4.7213	1.07871	96h	HD + 2x sucrose
	F3	52977		13382	0.128738	6.4369	14.9149	0.431577	128.738	5.14952
	G3	51108		11513	0.111917	5.59585	17.7516	0.315231	111.917	4.47668
	H3	55063		15468	0.147512	7.3756	13.8918	0.530933	147.512	5.90048
	A4	43761		4166	0.045794	2.2897	9.35762	0.244688	45.794	5.72425	0.413147	0.144395	11.6218	5.1963	132h	HD + 2x sucrose
	B4	54648		15053	0.143777	7.18885	12.0781	0.595197	143.777	17.9721
	C4	50315		10720	0.10478	5.239	12.2409	0.427992	104.78	13.0975
	D4	47289		7694	0.077546	3.8773	10.0784	0.384712	77.546	9.69325
	E4	48230		8635	0.086015	4.30075	20.9604	0.205185	86.015	10.7519	0.20262	0.0214321	10.5457	1.02282	168h	HD + 2x sucrose
	F4	48128		8533	0.085097	4.25485	21.8207	0.194991	85.097	10.6371
	G4	49011		9416	0.093044	4.6522	20.1698	0.230652	93.044	11.6305
	H4	46818		7223	0.073307	3.66535	20.4023	0.179654	73.307	9.16337
	A5	52469		12874	0.124166	6.2083	21.0766	0.294558	124.166	4.96664	0.294712	0.0560172	4.54805	0.803087	96h	HD + 2x EAA
	B5	53337		13742	0.131978	6.5989	18.2864	0.360864	131.978	5.27912
	C5	51185		11590	0.11261	5.6305	18.7979	0.299528	112.61	4.5044
	D5	48234		8639	0.086051	4.30255	19.2165	0.223899	86.051	3.44204
	E5	49304		9709	0.095681	4.78405	15.7752	0.303264	95.681	11.9601	0.354224	0.157256	12.8643	5.14859	132h	HD + 2x EAA
	F5	56716		17121	0.162389	8.11945	13.8685	0.585459	162.389	20.2986
	G5	48120		8525	0.085025	4.25125	14.4266	0.294682	85.025	10.6281
	H5	46291		6696	0.068564	3.4282	14.6823	0.233492	68.564	8.5705
	A6	46729		7134	0.072506	3.6253	25.1922	0.143905	72.506	9.06325	0.192923	0.0692093	12.4433	4.81552	168h	HD + 2x EAA
	B6	56073		16478	0.156602	7.8301	26.4943	0.295539	156.602	19.5753
	C6	47758		8163	0.081767	4.08835	24.5179	0.166749	81.767	10.2209
	D6	48374		8779	0.087311	4.36555	26.3781	0.165499	87.311	10.9139
