# Supplementary material for: FlySilico: Flux balance modeling of Drosophila larval growth and resource allocation
Source: Sci Rep. 2019 Nov 20;9:17156. doi: 10.1038/s41598-019-53532-4 (PMC6868164; doi:10.1038/s41598-019-53532-4)
Supplement: Supplementary file 6 — Dataset 5 [file 41598_2019_53532_MOESM6_ESM.zip › FlySilico/Experiments/experiment02_diff-diets/2018-05-29_Protein-Glucose-Glycogen_Auswertung_V51.xlsx]

## Sheet: Rohdaten
Glucose	1	2	3	4	5	6	7	8	9	10	11	12
A	0.835	0.087	0.126	0.049	0.071	0.132							GO-Glucose:540
B	0.435	0.065	0.118	0.058	0.058	0.124							GO-Glucose:540
C	0.244	0.083	0.11	0.057	0.066	0.126							GO-Glucose:540
D	0.154	0.067	0.098	0.053	0.062	0.11							GO-Glucose:540
E	0.103	0.092	0.068	0.112	0.063								GO-Glucose:540
F	0.071	0.093	0.072	0.096	0.061								GO-Glucose:540
G	0.06	0.088	0.071	0.107	0.062								GO-Glucose:540
H	0.046	0.072	0.064	0.097	0.065								GO-Glucose:540
	STD	samples	samples	samples	samples	samples
Glycogen	1	2	3	4	5	6	7	8	9	10	11	12
A	0.652	0.233	0.392	0.167	0.208	0.374							GO-Glucose:540
B	0.359	0.193	0.361	0.193	0.197	0.431							GO-Glucose:540
C	0.206	0.213	0.326	0.18	0.218	0.356							GO-Glucose:540
D	0.132	0.23	0.299	0.191	0.215	0.42							GO-Glucose:540
E	0.097	0.267	0.223	0.374	0.187								GO-Glucose:540
F	0.076	0.278	0.238	0.351	0.163								GO-Glucose:540
G	0.069	0.252	0.302	0.367	0.176								GO-Glucose:540
H	0.059	0.208	0.223	0.34	0.199								GO-Glucose:540
	STD	samples	samples	samples	samples	samples
BCA	1	2	3	4	5	6	7	8	9	10	11	12
A	2.252	0.914	1.226	0.543	1.047	1.224							BCA:562
B	1.264	0.807	1.128	0.66	0.927	1.28							BCA:562
C	0.722	0.895	1.061	0.667	0.949	1.195							BCA:562
D	0.423	0.889	0.99	0.574	0.967	1.275							BCA:562
E	0.27	0.883	0.826	1.042	0.819								BCA:562
F	0.185	0.866	0.782	1.079	0.737								BCA:562
G	0.135	0.79	0.904	1.008	0.761								BCA:562
H	0.081	0.742	0.738	1.018	0.772								BCA:562
	STD	samples	samples	samples	samples	samples

## Sheet: Auswertung
BCA (562nm)	2018-05-29			Homogenat: 1 mL (0.05% Tween20)
P1
	Well	BCA:562		STD - Blank	µg BSA					m	23.252
	A7	2.252		2.171	50					n	-1.3848
	B7	1.264		1.183	25						132/168h	96h
	C7	0.722		0.641	12.5					# animals:	8	25
	D7	0.423		0.342	6.25
	E7	0.27		0.189	3.125
	F7	0.185		0.104	1.5625
	G7	0.135		0.054	0.78125
Blank	H7	0.081		#	Probe - Blank	µg Protein 50µl	µg Protein/ Probe	µg Protein/animal	MW (Prot/animal)	STABW (Prot/animal)	Annotation	Annotation
	A8	0.914		1-1	0.833	17.9841	359.682	14.3873	13.6851	0.881354	96h	HD
	B8	0.807		1-2	0.726	15.4962	309.923	12.3969
	C8	0.895		1-3	0.814	17.5423	350.847	14.0339
	D8	0.889		1-4	0.808	17.4028	348.056	13.9223
	E8	0.883		1-5	0.802	17.2633	345.266	43.1583	39.5106	3.83669	132h	HD
	F8	0.866		1-6	0.785	16.868	337.36	42.1701
	G8	0.79		1-7	0.709	15.1009	302.017	37.7522
	H8	0.742		1-8	0.661	13.9848	279.695	34.9619
	A9	1.226		1-9	1.145	25.2387	504.775	63.0969	55.8451	5.83956	168h	HD
	B9	1.128		1-10	1.047	22.96	459.201	57.4001
	C9	1.061		1-11	0.98	21.4022	428.043	53.5054
	D9	0.99		1-12	0.909	19.7513	395.025	49.3782
	E9	0.826		2-1	0.745	15.9379	318.759	12.7504	12.4992	1.31687	96h	HD + 2x sucrose
	F9	0.782		2-2	0.701	14.9149	298.297	11.9319
	G9	0.904		2-3	0.823	17.7516	355.032	14.2013
	H9	0.738		2-4	0.657	13.8918	277.835	11.1134
	A10	0.543		2-5	0.462	9.35762	187.152	23.3941	27.3469	3.60375	132h	HD + 2x sucrose
	B10	0.66		2-6	0.579	12.0781	241.562	30.1953
	C10	0.667		2-7	0.586	12.2409	244.817	30.6022
	D10	0.574		2-8	0.493	10.0784	201.569	25.1961
	E10	1.042		2-9	0.961	20.9604	419.207	52.4009	52.0957	1.8354	168h	HD + 2x sucrose
	F10	1.079		2-10	0.998	21.8207	436.414	54.5517
	G10	1.008		2-11	0.927	20.1698	403.396	50.4245
	H10	1.018		2-12	0.937	20.4023	408.046	51.0058
	A11	1.047		3-1	0.966	21.0766	421.533	16.8613	15.4755	0.972694	96h	HD + 2x EAA
	B11	0.927		3-2	0.846	18.2864	365.728	14.6291
	C11	0.949		3-3	0.868	18.7979	375.959	15.0383
	D11	0.967		3-4	0.886	19.2165	384.329	15.3732
	E11	0.819		3-5	0.738	15.7752	315.504	39.4379	36.7204	2.00099	132h	HD + 2x EAA
	F11	0.737		3-6	0.656	13.8685	277.37	34.6713
	G11	0.761		3-7	0.68	14.4266	288.531	36.0664
	H11	0.772		3-8	0.691	14.6823	293.647	36.7058
	A12	1.224		3-9	1.143	25.1922	503.845	62.9806	64.1141	2.38664	168h	HD + 2x EAA
	B12	1.28		3-10	1.199	26.4943	529.887	66.2359
	C12	1.195		3-11	1.114	24.5179	490.359	61.2948
	D12	1.275		3-12	1.194	26.3781	527.562	65.9452
GLC (540nm)	2018-05-29
	Well	GLC:540		STD - Blank	µg Glucose					m	6.1319
	A1	0.835		0.789	4.8					n	-0.0233
	B1	0.435		0.389	2.4						L3 (132/168h)	L2 (96h)
	C1	0.244		0.198	1.2					# animal:	8	25
	D1	0.154		0.108	0.6
	E1	0.103		0.057	0.3						1.66667
	F1	0.071		0.025	0.15
	G1	0.06		0.014	0.075	FREE
Blank	H1	0.046		Probe - Blank	µg GLC (30µl)	µg GLC (50µl)	µg Protein (50µl)	µg GLC/µg Protein	Mittelwert (GLC/Prot)	STABW (GLC/Prot)	µg GLC/animal	Mittelwert (GLC/animal)	STABW (GLC/animal)	Annotation	Annotation
	A2	0.087		0.041	0.228108	0.38018	17.9841	0.0211398	0.0151518	0.00592204	0.304144	0.210121	0.0909201	96h	HD
	B2	0.065		0.019	0.0932061	0.155344	15.4962	0.0100246			0.124275
	C2	0.083		0.037	0.20358	0.339301	17.5423	0.0193418			0.27144
	D2	0.067		0.021	0.10547	0.175783	17.4028	0.0101008			0.140627
	E2	0.092		0.046	0.258767	0.431279	17.2633	0.0249824	0.0233081	0.0047498	1.0782	0.931287	0.248917	132h	HD
	F2	0.093		0.047	0.264899	0.441499	16.868	0.0261737			1.10375
	G2	0.088		0.042	0.23424	0.3904	15.1009	0.0258528			0.975999
	H2	0.072		0.026	0.136129	0.226882	13.9848	0.0162235			0.567206
	A3	0.126		0.08	0.467252	0.778753	25.2387	0.0308555	0.0287247	0.00267881	1.94688	1.61474	0.305172	168h	HD
	B3	0.118		0.072	0.418197	0.696995	22.96	0.0303569			1.74249
	C3	0.11		0.064	0.369142	0.615236	21.4022	0.0287464			1.53809
	D3	0.098		0.052	0.295559	0.492598	19.7513	0.0249401			1.2315
	E3	0.068		0.022	0.111602	0.186003	15.9379	0.0116705	0.0123836	0.00202408	0.148802	0.154934	0.0170194	96h	HD + 2x sucrose
	F3	0.072		0.026	0.136129	0.226882	14.9149	0.0152118			0.181506
	G3	0.071		0.025	0.129997	0.216662	17.7516	0.0122052			0.17333
	H3	0.064		0.018	0.0870742	0.145124	13.8918	0.0104467			0.116099
	A4	0.049		0.003	-0.0049043	-0.00817383	9.35762	-0.000873495	0.00539835	0.00192153	-0.0204346	0.158413	0.0675978	132h	HD + 2x sucrose
	B4	0.058		0.012	0.0502828	0.0838047	12.0781	0.00693856			0.209512
	C4	0.057		0.011	0.0441509	0.0735848	12.2409	0.0060114			0.183962
	D4	0.053		0.007	0.0196233	0.0327055	10.0784	0.0032451			0.0817637
	E4	0.112		0.066	0.381405	0.635676	20.9604	0.0303275	0.0261479	0.00416801	1.58919	1.35924	0.199003	168h	HD + 2x sucrose
	F4	0.096		0.05	0.283295	0.472158	21.8207	0.0216381			1.1804
	G4	0.107		0.061	0.350746	0.584577	20.1698	0.0289828			1.46144
	H4	0.097		0.051	0.289427	0.482378	20.4023	0.0236433			1.20595
	A5	0.071		0.025	0.129997	0.216662	21.0766	0.0102797	0.00753964	0.00251417	0.17333	0.118143	0.0454601	96h	HD + 2x EAA
	B5	0.058		0.012	0.0502828	0.0838047	18.2864	0.0045829			0.0670437
	C5	0.066		0.02	0.099338	0.165563	18.7979	0.00880753			0.132451
	D5	0.062		0.016	0.0748104	0.124684	19.2165	0.00648839			0.0997472
	E5	0.063		0.017	0.0809423	0.134904	15.7752	0.00855165	0.00900704	0.00106193	0.33726	0.330872	0.0436342	132h	HD + 2x EAA
	F5	0.061		0.015	0.0686785	0.114464	13.8685	0.00825353			0.28616
	G5	0.062		0.016	0.0748104	0.124684	14.4266	0.00864267			0.31171
	H5	0.065		0.019	0.0932061	0.155344	14.6823	0.0105803			0.388359
	A6	0.132		0.086	0.504043	0.840072	25.1922	0.0333465	0.0292636	0.00441998	2.10018	1.87023	0.237854	168h	HD + 2x EAA
	B6	0.124		0.078	0.454988	0.758314	26.4943	0.0286217			1.89578
	C6	0.126		0.08	0.467252	0.778753	24.5179	0.0317626			1.94688
	D6	0.11		0.064	0.369142	0.615236	26.3781	0.0233238			1.53809
					negative Werte nicht berücksichtigt
GLY (540nm)	2018-05-29
	Well	GLC:540		STD - Blank	µg Glycogen					m	8.0769
	A1	0.652		0.593	4.8					n	0.0015
	B1	0.359		0.3	2.4						L3 (132/168h)	L2 (96h)
	C1	0.206		0.147	1.2					# animal:	8	25
	D1	0.132		0.073	0.6
	E1	0.097		0.038	0.3
	F1	0.076		0.017	0.15
	G1	0.069		0.01	0.075	TOTAL	TOTAL-FREE
Blank	H1	0.059		Probe - Blank	µg GLC (30µl)	µg GLC (50µl)	µg GLY (50µl)	µg Protein (50µl)	µg GLY/µg Protein	Mittelwert (GLY/Prot)	STABW (GLY/Prot)	µg GLY/animal	Mittelwert (GLY/animal)	STABW (GLY/animal)	Annotation	Annotation
	A2	0.233		0.174	1.40688	2.3448	1.96462	17.9841	0.109242	0.109269	0.00972265	1.5717	1.4961	0.17386	96h	HD
	B2	0.193		0.134	1.0838	1.80634	1.651	15.4962	0.106542			1.3208
	C2	0.213		0.154	1.24534	2.07557	1.73627	17.5423	0.0989761			1.38902
	D2	0.23		0.171	1.38265	2.30442	2.12863	17.4028	0.122315			1.70291
	E2	0.267		0.208	1.6815	2.80249	2.37121	17.2633	0.137356	0.139961	0.00971625	5.92803	5.5449	0.78911	132h	HD
	F2	0.278		0.219	1.77034	2.95057	2.50907	16.868	0.148747			6.27267
	G2	0.252		0.193	1.56034	2.60057	2.21017	15.1009	0.14636			5.52542
	H2	0.208		0.149	1.20496	2.00826	1.78138	13.9848	0.12738			4.45345
	A3	0.392		0.333	2.69111	4.48518	3.70643	25.2387	0.146855	0.142934	0.00450985	9.26607	7.99966	1.06498	168h	HD
	B3	0.361		0.302	2.44072	4.06787	3.37088	22.96	0.146815			8.4272
	C3	0.326		0.267	2.15803	3.59672	2.98148	21.4022	0.139308			7.45371
	D3	0.299		0.24	1.93996	3.23326	2.74066	19.7513	0.138759			6.85166
	E3	0.223		0.164	1.32611	2.21019	2.02418	15.9379	0.127004	0.148595	0.0185123	1.61935	1.86629	0.390048	96h	HD + 2x sucrose
	F3	0.238		0.179	1.44727	2.41211	2.18523	14.9149	0.146513			1.74818
	G3	0.302		0.243	1.96419	3.27364	3.05698	17.7516	0.172209			2.44559
	H3	0.223		0.164	1.32611	2.21019	2.06506	13.8918	0.148654			1.65205
	A4	0.167		0.108	0.873805	1.45634	1.45634	9.35762	0.155632	0.149705	0.019549	3.64086	4.05209	0.345281	132h	HD + 2x sucrose
	B4	0.193		0.134	1.0838	1.80634	1.72254	12.0781	0.142616			4.30634
	C4	0.18		0.121	0.978805	1.63134	1.55776	12.2409	0.127259			3.89439
	D4	0.191		0.132	1.06765	1.77942	1.74671	10.0784	0.173312			4.36678
	E4	0.374		0.315	2.54572	4.24287	3.6072	20.9604	0.172096	0.167325	0.0084887	9.01799	8.70948	0.338331	168h	HD + 2x sucrose
	F4	0.351		0.292	2.35995	3.93326	3.4611	21.8207	0.158615			8.65275
	G4	0.367		0.308	2.48919	4.14864	3.56407	20.1698	0.176703			8.91016
	H4	0.34		0.281	2.27111	3.78518	3.3028	20.4023	0.161884			8.25701
	A5	0.208		0.149	1.20496	2.00826	1.7916	21.0766	0.0850041	0.0975642	0.00903265	1.43328	1.50462	0.0895448	96h	HD + 2x EAA
	B5	0.197		0.138	1.11611	1.86019	1.77638	18.2864	0.0971423			1.42111
	C5	0.218		0.159	1.28573	2.14288	1.97732	18.7979	0.105188			1.58185
	D5	0.215		0.156	1.2615	2.10249	1.97781	19.2165	0.102923			1.58225
	E5	0.187		0.128	1.03534	1.72557	1.59067	15.7752	0.100834	0.10309	0.0105819	3.97667	3.78955	0.474545	132h	HD + 2x EAA
	F5	0.163		0.104	0.841498	1.4025	1.28803	13.8685	0.0928746			3.22008
	G5	0.176		0.117	0.946497	1.5775	1.45281	14.4266	0.100704			3.63203
	H5	0.199		0.14	1.13227	1.88711	1.73177	14.6823	0.117949			4.32942
	A6	0.374		0.315	2.54572	4.24287	3.4028	25.1922	0.135073	0.14699	0.0159495	8.507	9.45209	1.36509	168h	HD + 2x EAA
	B6	0.431		0.372	3.00611	5.01018	4.25186	26.4943	0.160482			10.6297
	C6	0.356		0.297	2.40034	4.00057	3.22181	24.5179	0.131406			8.05453
	D6	0.42		0.361	2.91726	4.8621	4.24687	26.3781	0.161			10.6172
				FREE GLC nicht von TOTAL GLC abgezogen
