# Supplementary material for: FlySilico: Flux balance modeling of Drosophila larval growth and resource allocation
Source: Sci Rep. 2019 Nov 20;9:17156. doi: 10.1038/s41598-019-53532-4 (PMC6868164; doi:10.1038/s41598-019-53532-4)
Supplement: Supplementary file 6 — Dataset 5 [file 41598_2019_53532_MOESM6_ESM.zip › FlySilico/Experiments/experiment02_diff-diets/2018-05-29_TAG-Proteine_Auswertung_V51.xlsx]

## Sheet: Rohdaten
TAG	1	2	3	4	5	6	7	8	9	10	11	12
A	2.286	0.542	1.022	0.426	0.588	1.016							TAG:510
B	1.193	0.479	0.958	0.495	0.528	1.077							TAG:510
C	0.648	0.516	0.89	0.498	0.544	0.957							TAG:510
D	0.392	0.568	0.83	0.505	0.564	1.113							TAG:510
E	0.251	0.661	0.639	1.06	0.617								TAG:510
F	0.186	0.663	0.615	0.94	0.573								TAG:510
G	0.15	0.622	0.645	0.941	0.55								TAG:510
H	0.115	0.559	0.535	0.907	0.587								TAG:510
	STD	samples	samples	samples	samples	samples
BCA	1	2	3	4	5	6	7	8	9	10	11	12
A	2.252	0.914	1.226	0.543	1.047	1.224							BCA:562
B	1.264	0.807	1.128	0.66	0.927	1.28							BCA:562
C	0.722	0.895	1.061	0.667	0.949	1.195							BCA:562
D	0.423	0.889	0.99	0.574	0.967	1.275							BCA:562
E	0.27	0.883	0.826	1.042	0.819								BCA:562
F	0.185	0.866	0.782	1.079	0.737								BCA:562
G	0.135	0.79	0.904	1.008	0.761								BCA:562
H	0.081	0.742	0.738	1.018	0.772								BCA:562
	STD	samples	samples	samples	samples	samples

## Sheet: Auswertung
BCA	2018-05-29			Homogenat: 1 mL 0.05% Tween20
	Well	BCA:562		STD - Blank	µg BSA
	A7	2.252		2.171	50
	B7	1.264		1.183	25						m	23.252
	C7	0.722		0.641	12.5						n	-1.3848
	D7	0.423		0.342	6.25							96h	132/168h
	E7	0.27		0.189	3.125						# animals	25	8
	F7	0.185		0.104	1.5625
	G7	0.135		0.054	0.78125
	H7	0.081		Probe - Blank	µg Protein (50µl)	µg Protein (1ml)	µg Protein/ animal	Mittelwert µg Prot/animal	Stabw µg Prot/ animal	Annotation	Annotation
	A8	0.914		0.833	17.9841	359.682	14.3873	13.6851	0.881354	96h	HD
	B8	0.807		0.726	15.4962	309.923	12.3969
	C8	0.895		0.814	17.5423	350.847	14.0339
	D8	0.889		0.808	17.4028	348.056	13.9223
	E8	0.883		0.802	17.2633	345.266	43.1583	39.5106	3.83669	132h	HD
	F8	0.866		0.785	16.868	337.36	42.1701
	G8	0.79		0.709	15.1009	302.017	37.7522
	H8	0.742		0.661	13.9848	279.695	34.9619
	A9	1.226		1.145	25.2387	504.775	63.0969	55.8451	5.83956	168h	HD
	B9	1.128		1.047	22.96	459.201	57.4001
	C9	1.061		0.98	21.4022	428.043	53.5054
	D9	0.99		0.909	19.7513	395.025	49.3782
	E9	0.826		0.745	15.9379	318.759	12.7504	12.4992	1.31687	96h	HD + 2x sucrose
	F9	0.782		0.701	14.9149	298.297	11.9319
	G9	0.904		0.823	17.7516	355.032	14.2013
	H9	0.738		0.657	13.8918	277.835	11.1134
	A10	0.543		0.462	9.35762	187.152	23.3941	27.3469	3.60375	132h	HD + 2x sucrose
	B10	0.66		0.579	12.0781	241.562	30.1953
	C10	0.667		0.586	12.2409	244.817	30.6022
	D10	0.574		0.493	10.0784	201.569	25.1961
	E10	1.042		0.961	20.9604	419.207	52.4009	52.0957	1.8354	168h	HD + 2x sucrose
	F10	1.079		0.998	21.8207	436.414	54.5517
	G10	1.008		0.927	20.1698	403.396	50.4245
	H10	1.018		0.937	20.4023	408.046	51.0058
	A11	1.047		0.966	21.0766	421.533	16.8613	15.4755	0.972694	96h	HD + 2x EAA
	B11	0.927		0.846	18.2864	365.728	14.6291
	C11	0.949		0.868	18.7979	375.959	15.0383
	D11	0.967		0.886	19.2165	384.329	15.3732
	E11	0.819		0.738	15.7752	315.504	39.4379	36.7204	2.00099	132h	HD + 2x EAA
	F11	0.737		0.656	13.8685	277.37	34.6713
	G11	0.761		0.68	14.4266	288.531	36.0664
	H11	0.772		0.691	14.6823	293.647	36.7058
	A12	1.224		1.143	25.1922	503.845	62.9806	64.1141	2.38664	168h	HD + 2x EAA
	B12	1.28		1.199	26.4943	529.887	66.2359
	C12	1.195		1.114	24.5179	490.359	61.2948
	D12	1.275		1.194	26.3781	527.562	65.9452
TAG	2018-05-29											m	28.845
												n	-0.0055
	Well	TAG:510		STD - Blank	µg Glycerol
	A1	2.286		2.171	62.5
	B1	1.193		1.078	31.25
	C1	0.648		0.533	15.625
	D1	0.392		0.277	7.8125
	E1	0.251		0.136	3.90625
	F1	0.186		0.071	1.95312
	G1	0.15		0.035	0.976562
	H1	0.115		Probe - Blank	µg TAG (50µl)	µg Protein (50µl)	µg TAG/µg Protein	µg TAG (1ml)	µg TAG/animal	Mittelwert (TAG/Prot)	STABW (TAG/Prot)	Mittelwert TAG/animal	STABW( TAG/animal)	Annotation	Annotation
	A2	0.542		0.427	12.3113	17.9841	0.684566	246.226	9.84905	0.692838	0.0399257	9.4856	0.876559	96h	HD
	B2	0.479		0.364	10.4941	15.4962	0.677206	209.882	8.39526
	C2	0.516		0.401	11.5613	17.5423	0.659054	231.227	9.24908
	D2	0.568		0.453	13.0613	17.4028	0.750527	261.226	10.449
	E2	0.661		0.546	15.7439	17.2633	0.911985	314.877	39.3597	0.933062	0.0257974	36.8538	3.50785	132h	HD
	F2	0.663		0.548	15.8016	16.868	0.936776	316.031	39.5039
	G2	0.622		0.507	14.6189	15.1009	0.968084	292.378	36.5473
	H2	0.559		0.444	12.8017	13.9848	0.915401	256.034	32.0042
	A3	1.022		0.907	26.1569	25.2387	1.03638	523.138	65.3923	1.04585	0.00938972	58.3974	5.99706	168h	HD
	B3	0.958		0.843	24.3108	22.96	1.05883	486.217	60.7771
	C3	0.89		0.775	22.3494	21.4022	1.04426	446.987	55.8734
	D3	0.83		0.715	20.6187	19.7513	1.04392	412.373	51.5467
	E3	0.639		0.524	15.1093	15.9379	0.948007	302.186	12.0874	0.911806	0.0532771	11.3836	1.16961	96h	HD + 2x sucrose
	F3	0.615		0.5	14.417	14.9149	0.96662	288.34	11.5336
	G3	0.645		0.53	15.2824	17.7516	0.8609	305.647	12.2259
	H3	0.535		0.42	12.1094	13.8918	0.871696	242.188	9.68752
	A4	0.426		0.311	8.96529	9.35762	0.958074	179.306	22.4132	0.970715	0.0998846	26.3794	2.66133	132h	HD + 2x sucrose
	B4	0.495		0.38	10.9556	12.0781	0.907063	219.112	27.389
	C4	0.498		0.383	11.0421	12.2409	0.902071	220.843	27.6053
	D4	0.505		0.39	11.244	10.0784	1.11565	224.881	28.1101
	E4	1.06		0.945	27.253	20.9604	1.30022	545.061	68.1326	1.17275	0.0930033	61.0655	4.84712	168h	HD + 2x sucrose
	F4	0.94		0.825	23.7916	21.8207	1.09032	475.832	59.4791
	G4	0.941		0.826	23.8205	20.1698	1.181	476.409	59.5512
	H4	0.907		0.792	22.8397	20.4023	1.11947	456.795	57.0994
	A5	0.588		0.473	13.6382	21.0766	0.647076	272.764	10.9105	0.657482	0.0117057	10.1721	0.598198	96h	HD + 2x EAA
	B5	0.528		0.413	11.9075	18.2864	0.651166	238.15	9.52599
	C5	0.544		0.429	12.369	18.7979	0.657998	247.38	9.8952
	D5	0.564		0.449	12.9459	19.2165	0.673688	258.918	10.3567
	E5	0.617		0.502	14.4747	15.7752	0.917561	289.494	36.1867	0.916512	0.0346631	33.6448	2.02033	132h	HD + 2x EAA
	F5	0.573		0.458	13.2055	13.8685	0.952194	264.11	33.0138
	G5	0.55		0.435	12.5421	14.4266	0.869374	250.842	31.3552
	H5	0.587		0.472	13.6093	14.6823	0.92692	272.187	34.0234
	A6	1.016		0.901	25.9838	25.1922	1.03142	519.677	64.9596	1.04002	0.0416369	66.7444	4.95442	168h	HD + 2x EAA
	B6	1.077		0.962	27.7434	26.4943	1.04714	554.868	69.3585
	C6	0.957		0.842	24.282	24.5179	0.990377	485.64	60.705
	D6	1.113		0.998	28.7818	26.3781	1.09113	575.636	71.9545
