# Supplementary material for: FlySilico: Flux balance modeling of Drosophila larval growth and resource allocation
Source: Sci Rep. 2019 Nov 20;9:17156. doi: 10.1038/s41598-019-53532-4 (PMC6868164; doi:10.1038/s41598-019-53532-4)
Supplement: Supplementary file 6 — Dataset 5 [file 41598_2019_53532_MOESM6_ESM.zip › FlySilico/Experiments/experiment03_diff-diets/2018-05_V52_size-measurements.xlsx]

## Sheet: HD
time point	#	area [mm2]	mean	sd	length [mm]	mean	sd	width [mm]	mean	sd
96 h	1	1.11251	1.05283	0.120673	2.64845	2.55482	0.159802	0.341994	0.350287	0.037662
	2	1.01709			2.61859			0.41913
	3	0.922186			2.50457			0.290821
	4	0.977354			2.58517			0.338901
	5	0.927991			2.47512			0.297091
	6	0.914672			2.30035			0.349231
	7	1.21366			2.86222			0.359264
	8	1.21664			2.51678			0.35036
	9	1.11841			2.7148			0.414392
	10	1.24526			2.72231			0.338123
	11	1.20077			2.72603			0.342379
	12	1.17745			2.79334			0.324515
	13	0.874011			2.42685			0.348854
	14	0.984001			2.27739			0.413677
	15	1.10373			2.59887			0.335877
	16	1.07855			2.42385			0.384827
	17	1.10383			2.59422			0.395539
	18	0.866078			2.37729			0.306684
	19	1.01076			2.47953			0.335092
	20	0.991633			2.45071			0.318992
	21
	22
	23
	24
	25
	26
	27
	28
	29
	30
132 h	1	1.52013	1.76329	0.24881	3.0477	3.3429	0.333853	0.435705	0.499594	0.0559603
	2	2.12074			3.80303			0.51946
	3	1.40503			2.90629			0.495121
	4	2.01789			3.54484			0.575826
	5	2.53716			4.37828			0.591472
	6	1.81505			3.54466			0.562264
	7	1.95212			3.53012			0.562264
	8	1.74956			3.21095			0.563179
	9	1.75447			3.51449			0.50946
	10	1.55418			3.02495			0.455901
	11	1.49705			3.11383			0.553039
	12	1.81469			3.54858			0.467599
	13	1.79399			3.49662			0.481423
	14	1.57641			3.1719			0.366437
	15	1.71524			3.19364			0.455901
	16	1.55673			2.92658			0.497453
	17	1.84002			3.11932			0.596668
	18	1.55689			3.19344			0.467049
	19	1.5574			3.29794			0.426154
	20	1.9384			3.57515			0.466222
	21	2.12878			3.77345			0.471707
	22	1.86622			3.52939			0.444762
	23	1.79256			3.48479			0.542709
	24	2.06808			3.70559			0.445629
	25	1.5606			3.15274			0.503365
	26	1.6734			3.23231			0.522177
	27	1.855			3.3007			0.521684
	28	1.59856			3.26848			0.466222
	29	1.67677			2.9452			0.567048
	30	1.40555			2.75209			0.453922
168 h	1	2.33028	2.53701	0.371967	3.92318	3.98278	0.313989	0.548602	0.618666	0.0541865
	2	2.55795			4.08857			0.681968
	3	2.03805			3.70615			0.544838
	4	2.73247			4.44762			0.537949
	5	2.51093			4.18092			0.704236
	6	2.01394			3.89019			0.649907
	7	2.53955			4.30383			0.622824
	8	2.89861			4.1816			0.669789
	9	2.37496			4.05657			0.557901
	10	2.78207			4.33708			0.556747
	11	2.19368			3.76629			0.58315
	12	3.0774			4.00077			0.614089
	13	2.19531			3.94081			0.614717
	14	2.35423			3.70278			0.60629
	15	2.97283			4.18618			0.705878
	16	2.7592			3.97011			0.647329
	17	2.51186			3.74471			0.683851
	18	3.08316			4.4915			0.622824
	19	3.12613			4.30078			0.646534
	20	1.9405			3.53954			0.548602
	21	2.7683			4.54445			0.673809
	22	3.00636			4.34227			0.696338
	23	2.57589			3.9584			0.556747
	24	1.97016			3.29825			0.541048
	25	2.22222			3.61607			0.585351
	26	2.11345			3.74444			0.581162
	27	2.07535			3.51624			0.645538
	28	2.64503			3.80303			0.608619
	29	3.05406			4.164			0.664003
	30	2.68639			3.73698			0.659338

## Sheet: HD+2xsucrose
time point	#	area [mm2]	mean	sd	length [mm]	mean	sd	width [mm]	mean	sd
96 h	1	1.14421	1.00369	0.138836	2.61255	2.49019	0.201509	0.346582	0.358712	0.0417965
	2	1.0909			2.62609			0.322072
	3	0.957119			2.27017			0.413199
	4	0.994237			2.54539			0.309993
	5	0.957539			2.37429			0.399513
	6	1.12011			2.59929			0.362183
	7	0.729532			2.24645			0.271145
	8	0.920986			2.40416			0.360087
	9	1.01688			2.62409			0.319301
	10	0.834189			2.17318			0.349513
	11	0.972926			2.56043			0.320946
	12	1.13007			2.65831			0.408312
	13	1.07433			2.71918			0.386449
	14	0.835268			2.12862			0.369024
	15	1.05113			2.36954			0.418816
	16	0.723877			2.27731			0.264883
	17	1.00619			2.68997			0.303773
	18	0.945694			2.45267			0.362819
	19	0.934693			2.4888			0.338901
	20	1.11564			2.69259			0.388233
	21	1.1909			2.80497			0.385682
	22	1.17156			2.62338			0.420932
	23	1.06797			2.57183			0.351485
	24	0.910322			2.26041			0.36027
	25	1.35256			2.81002			0.400253
	26	0.926529			2.24926			0.395622
	27	1.08458			2.71752			0.362547
	28	1.02461			2.58755			0.402876
	29	0.803189			2.14132			0.320022
	30	1.02306			2.42641			0.345917
132 h	1	1.69698	1.57724	0.263898	3.39157	3.17365	0.331813	0.52045	0.478354	0.0549464
	2	1.85514			3.33914			0.465394
	3	1.78777			3.52939			0.608619
	4	1.42764			3.07944			0.427059
	5	1.33484			2.70067			0.53411
	6	1.45817			2.89876			0.451934
	7	1.37668			2.83315			0.408904
	8	1.22575			2.89463			0.440403
	9	1.6732			3.17923			0.481423
	10	1.50828			3.356			0.423733
	11	1.96147			3.51917			0.527568
	12	1.68144			3.23907			0.553039
	13	1.62097			3.27221			0.443604
	14	1.34782			2.81936			0.418234
	15	1.20783			3.03336			0.497194
	16	1.3502			2.52315			0.465394
	17	1.78262			3.26671			0.51648
	18	1.68762			3.15861			0.562264
	19	1.95192			3.50701			0.406063
	20	2.12239			3.72108			0.529514
	21	1.98922			4.08186			0.513483
	22	1.58869			3.23267			0.458713
	23	1.57767			3.2047			0.452787
	24	1.43377			3.01631			0.531454
	25	1.32663			2.9473			0.447357
	26	1.53738			3.06667			0.405746
	27	1.07331			2.87734			0.424643
	28	1.48357			2.99371			0.436295
	29	1.57781			3.02181			0.483556
	30	1.241			2.90337			0.465394
168 h	1	2.3607	2.819	0.353446	3.85969	4.18913	0.320513	0.567048	0.636338	0.064533
	2	2.96361			4.4239			0.55234
	3	2.87571			3.8855			0.699287
	4	2.47185			4.11741			0.514234
	5	3.0644			4.64315			0.632658
	6	3.06678			4.71666			0.676856
	7	2.9833			4.54785			0.57426
	8	2.80069			4.06462			0.722446
	9	2.6626			4.02299			0.58842
	10	2.99318			4.02807			0.645538
	11	1.85499			3.61009			0.513483
	12	2.67264			3.99614			0.664003
	13	3.02723			4.41418			0.609675
	14	2.9523			3.89208			0.626325
	15	2.07147			3.81387			0.579388
	16	3.28349			4.59408			0.689843
	17	2.65601			4.19723			0.619511
	18	3.09096			4.42224			0.659923
	19	2.58973			3.97616			0.619511
	20	2.83445			4.44392			0.638527
	21	2.41051			3.62144			0.571116
	22	2.69138			3.76834			0.696338
	23	3.47792			4.7656			0.772518
	24	2.91378			4.15113			0.646534
	25	2.9717			4.1422			0.720842
	26	3.22633			4.2174			0.676666
	27	3.25376			4.57053			0.73934
	28	2.5773			4.29599			0.58094
	29	2.72327			4.40569			0.617223
	30	3.04809			4.06585			0.675334

## Sheet: HD+2xEAA
time point	#	area [mm2]	mean	sd	length [mm]	mean	sd	width [mm]	mean	sd
96 h	1	0.962612	1.10725	0.173531	2.43746	2.55105	0.182113	0.42937	0.429072	0.0433649
	2	1.11355			2.54889			0.442877
	3	0.899172			2.36975			0.364358
	4	0.986326			2.39859			0.448782
	5	1.61658			3.04614			0.497274
	6	1.23115			2.63703			0.405075
	7	1.06076			2.33742			0.472083
	8	1.43585			2.9275			0.426987
	9	1.17613			2.65326			0.379835
	10	1.07362			2.56691			0.425752
	11	0.964113			2.4277			0.390768
	12	1.05198			2.59544			0.367326
	13	0.920646			2.51181			0.382684
	14	1.09461			2.59756			0.431205
	15	1.16667			2.64883			0.487043
	16	1.21081			2.45842			0.446282
	17	1.10035			2.50899			0.458503
	18	1.06512			2.50914			0.482563
	19	1.03327			2.56233			0.383457
	20	0.973831			2.36285			0.395622
	21	1.4473			2.8803			0.503587
	22	0.993716			2.53127			0.421947
	23	1.09217			2.44973			0.454321
	24	0.874195			2.34754			0.395622
	25	1.18545			2.66766			0.454972
	26	1.27404			2.81749			0.439071
	27	1.10779			2.49908			0.463571
	28	1.19954			2.50536			0.491951
	29	0.82525			2.21535			0.346582
	30	1.08101			2.51161			0.382684
132 h	1	1.70793	1.7375	0.24362	3.2879	3.38858	0.21216	0.529514	0.506694	0.0553812
	2	1.7281			3.54629			0.499517
	3	1.52091			3.31815			0.478475
	4	1.8292			3.49368			0.517227
	5	2.35989			3.84955			0.628989
	6	1.29195			2.8937			0.490947
	7	1.36958			2.96197			0.436295
	8	2.21519			3.45197			0.590166
	9	1.82328			3.52224			0.497453
	10	1.99921			3.61789			0.474968
	11	1.64299			3.52534			0.458713
	12	1.89301			3.51277			0.62468
	13	1.5841			3.25262			0.51648
	14	1.79321			3.40871			0.559513
	15	1.45856			3.13014			0.481156
	16	1.64459			3.35761			0.482491
	17	1.94922			3.57875			0.529514
	18	1.93068			3.76332			0.466222
	19	1.59511			3.48778			0.390564
	20	1.58386			3.19425			0.501316
	21	1.77826			3.46213			0.506421
	22	1.88996			3.5113			0.517227
	23	1.34864			3.16577			0.47686
	24	1.75659			3.5157			0.544838
	25	1.91025			3.46035			0.627351
	26	1.56632			3.23716			0.459274
	27	1.56923			3.23899			0.47198
	28	1.68192			3.34933			0.458713
	29	2.04435			3.41172			0.49538
	30	1.65877			3.15046			0.488583
168 h	1	2.95169	3.47354	0.441377	3.90672	4.48867	0.327425	0.731645	0.744721	0.0801182
	2	3.85793			5.21669			0.697077
	3	3.51293			4.59598			0.760774
	4	3.13076			4.28012			0.767507
	5	4.42747			5.03865			0.798229
	6	3.07258			4.48993			0.753981
	7	3.18122			4.70957			0.644142
	8	3.93069			4.35425			0.776503
	9	4.38981			5.02324			0.871558
	10	4.33633			4.91993			0.863701
	11	3.73511			4.52599			0.85261
	12	3.06783			4.44154			0.653066
	13	3.1263			4.3396			0.705878
	14	2.88424			4.29072			0.594292
	15	3.76183			4.71315			0.664584
	16	3.02923			4.37972			0.664584
	17	3.64364			4.1589			0.788502
	18	3.57591			4.23104			0.876121
	19	3.59924			4.33622			0.667673
	20	2.71178			3.77611			0.568859
	21	3.87356			4.87247			0.753981
	22	3.71332			4.59847			0.81434
	23	3.21442			4.31258			0.832305
	24	3.56183			4.82728			0.726175
	25	3.41923			4.5178			0.665357
	26	3.21603			4.38404			0.732172
	27	3.15571			4.38536			0.793543
	28	3.31083			4.40473			0.801926
	29	3.25497			4.07407			0.759928
	30	3.55992			4.5552			0.760605

## Sheet: all_data
diet	time point	mean area [mm2]	sd area [mm2]	mean length [mm]	sd length [mm]	mean width [mm]	sd width [mm]	# larvae
HD	96 h	1.05283	0.120673	2.55482	0.159802	0.350287	0.037662	20
	132 h	1.76329	0.24881	3.3429	0.333853	0.499594	0.0559603	30
	168 h	2.53701	0.371967	3.98278	0.313989	0.618666	0.0541865	30
HD + 2x sucrose	96 h	1.00369	0.138836	2.49019	0.201509	0.358712	0.0417965	30
	132 h	1.57724	0.263898	3.17365	0.331813	0.478354	0.0549464	30
	168 h	2.819	0.353446	4.18913	0.320513	0.636338	0.064533	30
HD + 2x EAA	96 h	1.10725	0.173531	2.55105	0.182113	0.429072	0.0433649	30
	132 h	1.7375	0.24362	3.38858	0.21216	0.506694	0.0553812	30
	168 h	3.47354	0.441377	4.48867	0.327425	0.744721	0.0801182	30
