# Supplementary material for: FlySilico: Flux balance modeling of Drosophila larval growth and resource allocation
Source: Sci Rep. 2019 Nov 20;9:17156. doi: 10.1038/s41598-019-53532-4 (PMC6868164; doi:10.1038/s41598-019-53532-4)
Supplement: Supplementary file 6 — Dataset 5 [file 41598_2019_53532_MOESM6_ESM.zip › FlySilico/Experiments/experiment03_diff-diets/2018-05_V52_weights_larvae.xlsx]

## Sheet: raw_data
HD	Experiment V52 vom Mai 2018
							1
#	stadium	# animals		tube weight [g]	weight [g] (+ larvae)	wet weight [mg]	wet weight / animal [mg]		dry weight (after 24 h)	dry weight (after 36)	dry weight / animal [mg]	dry weight / animal [%]		water content / animal [mg]	water content / animal [%]
1a	96 h	100		1.0143	1.0364	22.1	0.221		1.0176	1.0173	0.033	14.9321		0.188	85.0679	100
2a	96 h	100		1.0349	1.0565	21.6	0.216		1.0376	1.0375	0.027	12.5		0.189	87.5	100
3a	96 h	100		1.0006	1.0225	21.9	0.219		1.0036	1.0033	0.03	13.6986		0.189	86.3014	100
4a	96 h	100		1.0183	1.0374	19.1	0.191		1.0207	1.0208	0.024	12.5654		0.167	87.4346	100
5a	132 h	40		1.0191	1.0459	26.8	0.67		1.0219	1.0219	0.07	10.4478		0.6	89.5522	100
6a	132 h	40		1.021	1.048	27	0.675		1.0243	1.0243	0.0825	12.2222		0.5925	87.7778	100
7a	132 h	40		1.0163	1.0408	24.5	0.6125		1.0189	1.019	0.065	10.6122		0.5475	89.3878	100
8a	132 h	40		1.0191	1.0453	26.2	0.655		1.0223	1.0225	0.08	12.2137		0.575	87.7863	100
9a	168 h	40		1.0262	1.0852	59	1.475		1.035	1.035	0.22	14.9153		1.255	85.0847	100
10a	168 h	40		1.0277	1.076	48.3	1.2075		1.0347	1.0348	0.175	14.4928		1.0325	85.5072	100
11a	168 h	40		1.021	1.073	52	1.3		1.0292	1.0292	0.205	15.7692		1.095	84.2308	100
12a	168 h	40		1.0238	1.085	61.2	1.53		1.0337	1.0336	0.2475	16.1765		1.2825	83.8235	100
HD + 2x sucrose
							1
#	stadium	# animals		tube weight [g]	weight [g] (+ larvae)	wet weight [mg]	wet weight / animal [mg]		dry weight (after 24 h)	dry weight (after 36)	dry weight / animal [mg]	dry weight / animal [%]		water content / animal [mg]	water content / animal [%]
1b	96 h	100		1.0279	1.0512	23.3	0.233		1.0308	1.0306	0.029	12.4464		0.204	87.5536	100
2b	96 h	100		1.0209	1.0491	28.2	0.282		1.0246	1.0251	0.037	13.1206		0.245	86.8794	100
3b	96 h	100		1.0231	1.0497	26.6	0.266		1.0271	1.0271	0.04	15.0376		0.226	84.9624	100
4b	96 h	100		1.0086	1.0366	28	0.28		1.0127	1.0127	0.041	14.6429		0.239	85.3571	100
5b	132 h	40		1.0142	1.0453	31.1	0.7775		1.0179	1.0179	0.0925	11.8971		0.685	88.1029	100
6b	132 h	40		1.0334	1.059	25.6	0.64		1.0364	1.0364	0.075	11.7187		0.565	88.2813	100
7b	132 h	40		1.0215	1.0493	27.8	0.695		1.0251	1.0252	0.09	12.9496		0.605	87.0504	100
8b	132 h	40		1.0275	1.051	23.5	0.5875		1.0305	1.0309	0.075	12.766		0.5125	87.234	100
9b	168 h	40		1.028	1.0841	56.1	1.4025		1.0366	1.0362	0.215	15.3298		1.1875	84.6702	100
10b	168 h	40		1.0188	1.0707	51.9	1.2975		1.0267	1.0267	0.1975	15.2216		1.1	84.7784	100
11b	168 h	40		1.0145	1.0785	64	1.6		1.0249	1.0248	0.26	16.25		1.34	83.75	100
12b	168 h	40		1.0186	1.0739	55.3	1.3825		1.0277	1.0278	0.2275	16.4557		1.155	83.5443	100
HD + 2x EAA
							1
#	stadium	# animals		tube weight [g]	weight [g] (+ larvae)	wet weight [mg]	wet weight / animal [mg]		dry weight (after 24 h)	dry weight (after 36)	dry weight / animal [mg]	dry weight / animal [%]		water content / animal [mg]	water content / animal [%]
1c	96 h	100		1.0254	1.0588	33.4	0.334		1.0296	1.0297	0.042	12.5749		0.292	87.4251	100
2c	96 h	100		1.023	1.052	29	0.29		1.0272	1.0272	0.042	14.4828		0.248	85.5172	100
3c	96 h	100		1.0161	1.0474	31.3	0.313		1.0206	1.0208	0.045	14.377		0.268	85.623	100
4c	96 h	100		0.9965	1.0274	30.9	0.309		1.001	1.0011	0.045	14.5631		0.264	85.4369	100
5c	132 h	40		1.0339	1.0857	51.8	1.295		1.0405	1.0401	0.165	12.7413		1.13	87.2587	100
6c	132 h	40		1.0335	1.068	34.5	0.8625		1.0379	1.0379	0.11	12.7536		0.7525	87.2464	100
7c	132 h	40		1.0196	1.0661	46.5	1.1625		1.0259	1.0258	0.1575	13.5484		1.005	86.4516	100
8c	132 h	40		1.0285	1.0655	37	0.925		1.0333	1.033	0.12	12.973		0.805	87.027	100
9c	168 h	40		1.0218	1.0979	76.1	1.9025		1.0338	1.0338	0.3	15.7687		1.6025	84.2313	100
10c	168 h	40		1.0082	1.0807	72.5	1.8125		1.0201	1.0201	0.2975	16.4138		1.515	83.5862	100
11c	168 h	40		1.0248	1.0935	68.7	1.7175		1.036	1.0357	0.28	16.3028		1.4375	83.6972	100
12c	168 h	40		1.0066	1.0901	83.5	2.0875		1.0205	1.0201	0.3475	16.6467		1.74	83.3533	100

## Sheet: results
		HD				HD + 2x sucrose				HD + 2x EAA
#	stadium	wet weight [mg]	wet weight / animal [mg]	mean [mg]	sd [mg]	wet weight [mg]	wet weight / animal [mg]	mean [mg]	sd [mg]	wet weight [mg]	wet weight / animal [mg]	mean [mg]	sd [mg]
1	96 h	22.1	0.221	0.21175	0.0139851	23.3	0.233	0.26525	0.0226477	33.4	0.334	0.3115	0.0180462
2	96 h	21.6	0.216			28.2	0.282			29	0.29
3	96 h	21.9	0.219			26.6	0.266			31.3	0.313
4	96 h	19.1	0.191			28	0.28			30.9	0.309
5	132 h	26.8	0.67	0.653125	0.0283854	31.1	0.7775	0.675	0.0812147	51.8	1.295	1.06125	0.202449
6	132 h	27	0.675			25.6	0.64			34.5	0.8625
7	132 h	24.5	0.6125			27.8	0.695			46.5	1.1625
8	132 h	26.2	0.655			23.5	0.5875			37	0.925
9	168 h	59	1.475	1.37812	0.150186	56.1	1.4025	1.42063	0.127955	76.1	1.9025	1.88	0.157612
10	168 h	48.3	1.2075			51.9	1.2975			72.5	1.8125
11	168 h	52	1.3			64	1.6			68.7	1.7175
12	168 h	61.2	1.53			55.3	1.3825			83.5	2.0875
		HD							HD + 2x sucrose							HD + 2x EAA
#	stadium	dry weight (after 24)	dry weight / animal [mg]	mean [mg]	sd [mg]	dry weight / animal [%]	mean [%]	sd [%]	dry weight (after 24)	dry weight / animal [mg]	mean [mg]	sd [mg]	dry weight / animal [%]	mean [%]	sd [%]	dry weight (after 24)	dry weight / animal [mg]	mean [mg]	sd [mg]	dry weight / animal [%]	mean [%]	sd [%]
1	96 h	1.0176	0.033	0.0285	0.00387298	14.9321	13.4241	1.14612	1.0308	0.029	0.03675	0.00543906	12.4464	13.8118	1.22956	1.0296	0.042	0.0435	0.00173205	12.5749	13.9994	0.952772
2	96 h	1.0376	0.027			12.5			1.0246	0.037			13.1206			1.0272	0.042			14.4828
3	96 h	1.0036	0.03			13.6986			1.0271	0.04			15.0376			1.0206	0.045			14.377
4	96 h	1.0207	0.024			12.5654			1.0127	0.041			14.6429			1.001	0.045			14.5631
5	132 h	1.0219	0.07	0.074375	0.00826009	10.4478	11.374	0.976872	1.0179	0.0925	0.083125	0.00943729	11.8971	12.3329	0.615089	1.0405	0.165	0.138125	0.0271857	12.7413	13.0041	0.378159
6	132 h	1.0243	0.0825			12.2222			1.0364	0.075			11.7187			1.0379	0.11			12.7536
7	132 h	1.0189	0.065			10.6122			1.0251	0.09			12.9496			1.0259	0.1575			13.5484
8	132 h	1.0223	0.08			12.2137			1.0305	0.075			12.766			1.0333	0.12			12.973
9	168 h	1.035	0.22	0.211875	0.0302335	14.9153	15.3384	0.770746	1.0366	0.215	0.225	0.0263787	15.3298	15.8143	0.629103	1.0338	0.3	0.30625	0.0289036	15.7687	16.283	0.371599
10	168 h	1.0347	0.175			14.4928			1.0267	0.1975			15.2216			1.0201	0.2975			16.4138
11	168 h	1.0292	0.205			15.7692			1.0249	0.26			16.25			1.036	0.28			16.3028
12	168 h	1.0337	0.2475			16.1765			1.0277	0.2275			16.4557			1.0205	0.3475			16.6467
		HD						HD + 2x sucrose						HD + 2x EAA
#	stadium	water content / animal [mg]	mean [mg]	sd [mg]	water content / animal [%]	mean [%]	sd [%]	water content / animal [mg]	mean [mg]	sd [mg]	water content / animal [%]	mean [%]	sd [%]	water content / animal [mg]	mean [mg]	sd [mg]	water content / animal [%]	mean [%]	sd [%]
1	96 h	0.188	0.18325	0.0108436	85.0679	86.5759	1.14612	0.204	0.2285	0.0181567	87.5536	86.1882	1.22956	0.292	0.268	0.0181842	87.4251	86.0006	0.952772
2	96 h	0.189			87.5			0.245			86.8794			0.248			85.5172
3	96 h	0.189			86.3014			0.226			84.9624			0.268			85.623
4	96 h	0.167			87.4346			0.239			85.3571			0.264			85.4369
5	132 h	0.6	0.57875	0.0233184	89.5522	88.626	0.976872	0.685	0.591875	0.0727259	88.1029	87.6671	0.615089	1.13	0.923125	0.175658	87.2587	86.9959	0.378159
6	132 h	0.5925			87.7778			0.565			88.2813			0.7525			87.2464
7	132 h	0.5475			89.3878			0.605			87.0504			1.005			86.4516
8	132 h	0.575			87.7863			0.5125			87.234			0.805			87.027
9	168 h	1.255	1.16625	0.121595	85.0847	84.6616	0.770746	1.1875	1.19563	0.102802	84.6702	84.1857	0.629103	1.6025	1.57375	0.129719	84.2313	83.717	0.371599
10	168 h	1.0325			85.5072			1.1			84.7784			1.515			83.5862
11	168 h	1.095			84.2308			1.34			83.75			1.4375			83.6972
12	168 h	1.2825			83.8235			1.155			83.5443			1.74			83.3533
			HD			HD + 2x sucrose			HD + 2x EAA
			96 h	132 h	168 h	96 h	132 h	168 h	96 h	132 h	168 h
		water content	0.8658	0.88626	0.84662	0.8619	0.87667	0.84186	0.86	0.86996	0.83717
		dry weight	0.1342	0.11374	0.15338	0.1381	0.12333	0.15814	0.14	0.13004	0.16283

## Sheet: #larvae_per_vial
# vial	HD				HD +2x sucrose				HD + 2x EAA					HD (n=20)
	# larvae	time point	mean larvae	sd larvae	# larvae	time point	mean larvae	sd larvae	# larvae	time point	mean larvae	sd larvae		HD +2x sucrose (n=15)
1	77		58.9	12.1087	126		87.2667	21.868	129		68.8824	31.5711		HD +2x EAA (n=17)
2	72				92				55
3	77				94				72
4	48				85				100
5	67				51				79
6	48				102				140
7	67				69				94
8	47				111				86
9	45				70				38
10	54				112				43
11	60				105				50
12	64				77				49
13	51				92				39
14	66				59				36
15	75				64				57
16	56								55
17	58								49
18	38
19	41
20	67
						t.test	HD
						HD + 2x sucrose	7.44002e-05
						HD + 2x EAA	0.0780946
