# Supplementary material for: FlySilico: Flux balance modeling of Drosophila larval growth and resource allocation
Source: Sci Rep. 2019 Nov 20;9:17156. doi: 10.1038/s41598-019-53532-4 (PMC6868164; doi:10.1038/s41598-019-53532-4)
Supplement: Supplementary file 6 — Dataset 5 [file 41598_2019_53532_MOESM6_ESM.zip › FlySilico/Experiments/experiment03_diff-diets/2018-05-29_Glycerol-Protein_Auswertung_V52.xlsx]

## Sheet: Rohdaten
Glycerol	1	2	3	4	5	6	7	8	9	10	11	12
A	38528						15412	14385	20750	15214			Glycerol-Sigma_SK_AD_wide:535,587
B	24995						18028	13159	20990	18006			Glycerol-Sigma_SK_AD_wide:535,587
C	14820						14124	14269	18413	17487			Glycerol-Sigma_SK_AD_wide:535,587
D	8862						15643	14573	15776	18260			Glycerol-Sigma_SK_AD_wide:535,587
E	5424					14031	25694	14482	17273	26240			Glycerol-Sigma_SK_AD_wide:535,587
F	4644					13192	31190	15073	15706	22610			Glycerol-Sigma_SK_AD_wide:535,587
G	3806					12832	23305	13527	15759	22443			Glycerol-Sigma_SK_AD_wide:535,587
H	3090					15849	24515	11197	14590	19478			Glycerol-Sigma_SK_AD_wide:535,587
	STD					samples	samples	samples	samples	samples
BCA	1	2	3	4	5	6	7	8	9	10	11	12
A	2.252						0.632	0.815	1.21	0.766			BCA:562
B	1.264						0.67	0.747	1.104	0.757			BCA:562
C	0.722						0.647	0.856	0.96	0.74			BCA:562
D	0.423						0.681	0.97	1.036	0.771			BCA:562
E	0.27					0.817	1.088	0.693	0.888	1.464			BCA:562
F	0.185					0.752	1.018	0.598	0.918	1.47			BCA:562
G	0.135					0.845	1.089	0.664	0.96	1.51			BCA:562
H	0.081					0.98	1.014	0.569	1.051	1.616			BCA:562
	STD					samples	samples	samples	samples	samples

## Sheet: Auswertung
BCA	2018-05-29			Homogenat: 1mL 0.05% Tween20
	Well	BCA:562		STD - Blank	µg BSA		m	23.252
	A7	2.252		2.171	50		n	-1.3848
	B7	1.264		1.183	25
	C7	0.722		0.641	12.5
	D7	0.423		0.342	6.25		# animals
	E7	0.27		0.189	3.125		L2 (96h)	25
	F7	0.185		0.104	1.5625		L3 (132/168h)	8
	G7	0.135		0.054	0.78125
Blank	H7	0.081		Probe - Blank	µg Protein (50 µl)	µg Protein (1mL)	µg Protein/animal	mean (µg Protein)	sd (µg Protein)	annotation	diet
	A8	0.817		0.736	15.7287	314.573	12.5829	13.1689	1.78449	96h	HD
	B8	0.752		0.671	14.2173	284.346	11.3738
	C8	0.845		0.764	16.3797	327.595	13.1038
	D8	0.98		0.899	19.5187	390.375	15.615
	E8	0.632		0.551	11.4271	228.541	28.5676	30.0499	1.28632	132h	HD
	F8	0.67		0.589	12.3106	246.213	30.7766
	G8	0.647		0.566	11.7758	235.517	29.4396
	H8	0.681		0.6	12.5664	251.328	31.416
	A9	1.088		1.007	22.03	440.599	55.0749	52.9968	2.43517	168h	HD
	B9	1.018		0.937	20.4023	408.046	51.0058
	C9	1.089		1.008	22.0532	441.064	55.133
	D9	1.014		0.933	20.3093	406.186	50.7733
	E9	0.815		0.734	15.6822	313.643	12.5457	13.141	1.73949	96h	HD + 2x sucrose
	F9	0.747		0.666	14.101	282.021	11.2808
	G9	0.856		0.775	16.6355	332.71	13.3084
	H9	0.97		0.889	19.2862	385.725	15.429
	A10	0.693		0.612	12.8454	256.908	32.1136	28.5095	3.33358	132h	HD + 2x sucrose
	B10	0.598		0.517	10.6365	212.73	26.5912
	C10	0.664		0.583	12.1711	243.422	30.4278
	D10	0.569		0.488	9.96218	199.244	24.9054
	E10	1.21		1.129	24.8667	497.334	62.1668	54.4645	6.169	168h	HD + 2x sucrose
	F10	1.104		1.023	22.402	448.04	56.005
	G10	0.96		0.879	19.0537	381.074	47.6343
	H10	1.036		0.955	20.8209	416.417	52.0522
	A11	0.888		0.807	17.3796	347.591	13.9037	15.136	1.31957	96h	HD + 2x EAA
	B11	0.918		0.837	18.0771	361.542	14.4617
	C11	0.96		0.879	19.0537	381.074	15.243
	D11	1.051		0.97	21.1696	423.393	16.9357
	E11	0.766		0.685	14.5428	290.856	36.3571	35.9211	0.792077	132h	HD + 2x EAA
	F11	0.757		0.676	14.3336	286.671	35.8339
	G11	0.74		0.659	13.9383	278.765	34.8457
	H11	0.771		0.69	14.6591	293.182	36.6477
	A12	1.464		1.383	30.7727	615.454	76.9318	79.8964	4.09008	168h	HD + 2x EAA
	B12	1.47		1.389	30.9122	618.245	77.2806
	C12	1.51		1.429	31.8423	636.846	79.6058
	D12	1.616		1.535	34.307	686.14	85.7675
Glycerol	2018-05-29
	Well	Glycerol		STD - Blank 1	nmol Glycerol
	A1	38528		35438	1
	B1	24995		21905	0.6
	C1	14820		11730	0.3
	D1	8862		5772	0.15
	E1	5424		2334	0.075		m	3e-05
	F1	4644		1554	0.0375		n	-0.0071
	G1	3806		716	0.01875
Blank (10µl)	H1	3090		Probe - Blank	nmol Glycerol (20µL)	nmol Glycerol (1mL)	µg Protein (1mL)	nmol Glycerol/µg Protein	mean (nmol Glyc/µg Prot)	sd (nmol Glyc/µg Prot)	nmol Glycerol/animal	mean (nmol Glyc/animal)	sd (nmol Glyc/animal)	annotation	diet
Proben (10µl)	A2	14031		10941	0.32113	16.0565	314.573	0.0510421	0.0486811	0.00382071	0.64226	0.63896	0.0807555	96h	HD
	B2	13192		10102	0.29596	14.798	284.346	0.0520423			0.59192
	C2	12832		9742	0.28516	14.258	327.595	0.0435233			0.57032
	D2	15849		12759	0.37567	18.7835	390.375	0.0481166			0.75134
	E2	15412		12322	0.36256	18.128	228.541	0.0793205	0.0777902	0.00895781	2.266	2.33908	0.305192	132h	HD
	F2	18028		14938	0.44104	22.052	246.213	0.0895649			2.7565
	G2	14124		11034	0.32392	16.196	235.517	0.068768			2.0245
	H2	15643		12553	0.36949	18.4745	251.328	0.0735075			2.30931
	A3	25694		22604	0.67102	33.551	440.599	0.0761486	0.0811913	0.0148387	4.19388	4.28425	0.652885	168h	HD
	B3	31190		28100	0.8359	41.795	408.046	0.102427			5.22438
	C3	23305		20215	0.59935	29.9675	441.064	0.0679436			3.74594
	D3	24515		21425	0.63565	31.7825	406.186	0.0782461			3.97281
	E3	14385		11295	0.33175	16.5875	313.643	0.0528865	0.0495624	0.00418479	0.6635	0.64619	0.0382457	96h	HD + 2x sucrose
	F3	13159		10069	0.29497	14.7485	282.021	0.0522958			0.58994
	G3	14269		11179	0.32827	16.4135	332.71	0.0493328			0.65654
	H3	14573		11483	0.33739	16.8695	385.725	0.0437346			0.67478
	A4	14482		11392	0.33466	16.733	256.908	0.0651321	0.0675163	0.0104895	2.09163	1.92058	0.319736	132h	HD + 2x sucrose
	B4	15073		11983	0.35239	17.6195	212.73	0.0828258			2.20244
	C4	13527		10437	0.30601	15.3005	243.422	0.0628558			1.91256
	D4	11197		8107	0.23611	11.8055	199.244	0.0592516			1.47569
	E4	20750		17660	0.5227	26.135	497.334	0.0525502	0.0539784	0.0068624	3.26688	2.93542	0.456208	168h	HD + 2x sucrose
	F4	20990		17900	0.5299	26.495	448.04	0.0591354			3.31188
	G4	18413		15323	0.45259	22.6295	381.074	0.0593835			2.82869
	H4	15776		12686	0.37348	18.674	416.417	0.0448444			2.33425
	A5	17273		14183	0.41839	20.9195	347.591	0.0601842	0.0500963	0.00833856	0.83678	0.75032	0.0660931	96h	HD + 2x EAA
	B5	15706		12616	0.37138	18.569	361.542	0.0513605			0.74276
	C5	15759		12669	0.37297	18.6485	381.074	0.0489367			0.74594
	D5	14590		11500	0.3379	16.895	423.393	0.0399038			0.6758
	E5	15214		12124	0.35662	17.831	290.856	0.0613052	0.0726781	0.00758627	2.22887	2.60908	0.260547	132h	HD + 2x EAA
	F5	18006		14916	0.44038	22.019	286.671	0.0768093			2.75237
	G5	17487		14397	0.42481	21.2405	278.765	0.0761949			2.65506
	H5	18260		15170	0.448	22.4	293.182	0.0764032			2.8
	A6	26240		23150	0.6874	34.37	615.454	0.0558449	0.0457414	0.00841659	4.29625	3.63114	0.519015	168h	HD + 2x EAA
	B6	22610		19520	0.5785	28.925	618.245	0.0467857			3.61563
	C6	22443		19353	0.57349	28.6745	636.846	0.0450258			3.58431
	D6	19478		16388	0.48454	24.227	686.14	0.0353091			3.02838
