# Supplementary material for: FlySilico: Flux balance modeling of Drosophila larval growth and resource allocation
Source: Sci Rep. 2019 Nov 20;9:17156. doi: 10.1038/s41598-019-53532-4 (PMC6868164; doi:10.1038/s41598-019-53532-4)
Supplement: Supplementary file 6 — Dataset 5 [file 41598_2019_53532_MOESM6_ESM.zip › FlySilico/Experiments/experiment03_diff-diets/2018-05-29_Lactate-Proteine_Auswertung_V52.xlsx]

## Sheet: Rohdaten
Lactate	1	2	3	4	5	6	7	8	9	10	11	12
A	21092						44820	52260	43533	51585		60691	535.59
B	16922						46493	62849	54753	70044		54405	535.59
C	15371						47938	50622	46870	64079		60424	535.59
D	10740						43652	50201	46174	56494		53104	535.59
E	8174					46954	48919	49291	53619	76119		50178	535.59
F	6456					46875	50488	53121	64963	70489		87346	535.59
G	4263					49678	50456	52149	59480	75673		49727	535.59
H						46945	49961	48806	61376	70119			535.59
	STD					samples	samples	samples	samples	samples		STD
	Assays Buffer											Tween20
Lactate STD	1	2	3	4	5	6	7	8	9	10	11	12
A	50043												535.59
B	48398												535.59
C	42836												535.59
D	42964												535.59
E	41142												535.59
F	39811												535.59
G	39595												535.59
H													535.59
	STD
	Tween 20
BCA	1	2	3	4	5	6	7	8	9	10	11	12
A	2.252						0.632	0.815	1.21	0.766			BCA:562
B	1.264						0.67	0.747	1.104	0.757			BCA:562
C	0.722						0.647	0.856	0.96	0.74			BCA:562
D	0.423						0.681	0.97	1.036	0.771			BCA:562
E	0.27					0.817	1.088	0.693	0.888	1.464			BCA:562
F	0.185					0.752	1.018	0.598	0.918	1.47			BCA:562
G	0.135					0.845	1.089	0.664	0.96	1.51			BCA:562
H	0.081					0.98	1.014	0.569	1.051	1.616			BCA:562
	STD					samples	samples	samples	samples	samples

## Sheet: Auswertung
BCA	2018-05-29			1 mL Homogenat (Tween20)
	Well	BCA:562		STD - Blank	µg BSA
	A7	2.252		2.171	50
	B7	1.264		1.183	25						m	23.252
	C7	0.722		0.641	12.5						n	-1.3848
	D7	0.423		0.342	6.25							L3 (132/168h)	L2 (96h)
	E7	0.27		0.189	3.125						# Larven:	8	25
	F7	0.185		0.104	1.5625
	G7	0.135		0.054	0.78125
Blank	H7	0.081		Probe - Blank	µg Protein (50µl)	µg Protein/ Probe	µg Protein/ animal	Mittelwert µg Prot/animal	Stabw µg Prot/ animal	Annotation	Annotation
	A8	0.817		0.736	15.7287	314.573	12.5829	13.1689	1.78449	96h	HD
	B8	0.752		0.671	14.2173	284.346	11.3738
	C8	0.845		0.764	16.3797	327.595	13.1038
	D8	0.98		0.899	19.5187	390.375	15.615
	E8	0.632		0.551	11.4271	228.541	28.5676	30.0499	1.28632	132h	HD
	F8	0.67		0.589	12.3106	246.213	30.7766
	G8	0.647		0.566	11.7758	235.517	29.4396
	H8	0.681		0.6	12.5664	251.328	31.416
	A9	1.088		1.007	22.03	440.599	55.0749	52.9968	2.43517	168h	HD
	B9	1.018		0.937	20.4023	408.046	51.0058
	C9	1.089		1.008	22.0532	441.064	55.133
	D9	1.014		0.933	20.3093	406.186	50.7733
	E9	0.815		0.734	15.6822	313.643	12.5457	13.141	1.73949	96h	HD + 2x sucrose
	F9	0.747		0.666	14.101	282.021	11.2808
	G9	0.856		0.775	16.6355	332.71	13.3084
	H9	0.97		0.889	19.2862	385.725	15.429
	A10	0.693		0.612	12.8454	256.908	32.1136	28.5095	3.33358	132h	HD + 2x sucrose
	B10	0.598		0.517	10.6365	212.73	26.5912
	C10	0.664		0.583	12.1711	243.422	30.4278
	D10	0.569		0.488	9.96218	199.244	24.9054
	E10	1.21		1.129	24.8667	497.334	62.1668	54.4645	6.169	168h	HD + 2x sucrose
	F10	1.104		1.023	22.402	448.04	56.005
	G10	0.96		0.879	19.0537	381.074	47.6343
	H10	1.036		0.955	20.8209	416.417	52.0522
	A11	0.888		0.807	17.3796	347.591	13.9037	15.136	1.31957	96h	HD + 2x EAA
	B11	0.918		0.837	18.0771	361.542	14.4617
	C11	0.96		0.879	19.0537	381.074	15.243
	D11	1.051		0.97	21.1696	423.393	16.9357
	E11	0.766		0.685	14.5428	290.856	36.3571	35.9211	0.792077	132h	HD + 2x EAA
	F11	0.757		0.676	14.3336	286.671	35.8339
	G11	0.74		0.659	13.9383	278.765	34.8457
	H11	0.771		0.69	14.6591	293.182	36.6477
	A12	1.464		1.383	30.7727	615.454	76.9318	79.8964	4.09008	168h	HD + 2x EAA
	B12	1.47		1.389	30.9122	618.245	77.2806
	C12	1.51		1.429	31.8423	636.846	79.6058
	D12	1.616		1.535	34.307	686.14	85.7675
Lactate	2018-05-29											m	9e-06
												n	0.0083
	Well	Lactate		STD - Blank	nmol Lactate								L3 (132/168h)	L2 (96h)
	A1	50043		10448	0.1							# Larven:	8	25
	B1	48398		8803	0.08
	C1	42836
	D1	42964		3369	0.04
	E1	41142		1547	0.02
	F1	39811		216	0.01
Blank	G1	39595
	H1			Probe - Blank	nmol Lactate (1:50)	nmol Lactate (50 µL)	µg Protein (50µl)	nmol Lactate/µg Protein	nmol Lactate (1ml)	µg Lactate/animal	Mittelwert (LAC/Prot)	STABW (LAC/Prot)	Mittelwert (LAC/animal)	STABW( LAC/animal)	Annotation	Annotation
	A2	46954		7359	0.074531	3.72655	15.7287	0.236927	74.531	2.98124	0.2474	0.0465161	3.21848	0.495763	96h	HD
	B2	46875		7280	0.07382	3.691	14.2173	0.259613	73.82	2.9528
	C2	49678		10083	0.099047	4.95235	16.3797	0.302346	99.047	3.96188
	D2	46945		7350	0.07445	3.7225	19.5187	0.190714	74.45	2.978
	E2	44820		5225	0.055325	2.76625	11.4271	0.242079	55.325	6.91563	0.265076	0.0739553	7.93459	2.11503	132h	HD
	F2	46493		6898	0.070382	3.5191	12.3106	0.285859	70.382	8.79775
	G2	47938		8343	0.083387	4.16935	11.7758	0.35406	83.387	10.4234
	H2	43652		4057	0.044813	2.24065	12.5664	0.178305	44.813	5.60163
	A3	48919		9324	0.092216	4.6108	22.03	0.209297	92.216	11.527	0.240113	0.0221325	12.6936	0.823742	168h	HD
	B3	50488		10893	0.106337	5.31685	20.4023	0.2606	106.337	13.2921
	C3	50456		10861	0.106049	5.30245	22.0532	0.240439	106.049	13.2561
	D3	49961		10366	0.101594	5.0797	20.3093	0.250117	101.594	12.6992
	E3	52260		12665	0.122285	6.11425	15.6822	0.389886	122.285	4.8914	0.438407	0.227516	5.51168	2.15173	96h	HD + 2x sucrose
	F3	62849		23254	0.217586	10.8793	14.101	0.771525	217.586	8.70344
	G3	50622		11027	0.107543	5.37715	16.6355	0.323233	107.543	4.30172
	H3	50201		10606	0.103754	5.1877	19.2862	0.268985	103.754	4.15016
	A4	49291		9696	0.095564	4.7782	12.8454	0.371977	95.564	11.9455	0.484805	0.0993918	13.6901	2.38233	132h	HD + 2x sucrose
	B4	53121		13526	0.130034	6.5017	10.6365	0.611264	130.034	16.2543
	C4	52149		12554	0.121286	6.0643	12.1711	0.498253	121.286	15.1608
	D4	48806		9211	0.091199	4.55995	9.96218	0.457726	91.199	11.3999
	E4	43533		3938	0.043742	2.1871	24.8667	0.0879529	43.742	5.46775	0.191671	0.0981232	10.3047	5.43644	168h	HD + 2x sucrose
	F4	54753		15158	0.144722	7.2361	22.402	0.323011	144.722	18.0903
	G4	46870		7275	0.073775	3.68875	19.0537	0.193597	73.775	9.22188
	H4	46174		6579	0.067511	3.37555	20.8209	0.162123	67.511	8.43887
	A5	53619		14024	0.134516	6.7258	17.3796	0.386995	134.516	5.38064	0.503865	0.110969	7.62722	1.70679	96h	HD + 2x EAA
	B5	64963		25368	0.236612	11.8306	18.0771	0.654451	236.612	9.46448
	C5	59480		19885	0.187265	9.36325	19.0537	0.491414	187.265	7.4906
	D5	61376		21781	0.204329	10.2165	21.1696	0.482599	204.329	8.17316
	E5	51585		11990	0.11621	5.8105	14.5428	0.399544	116.21	14.5263	0.687939	0.263757	24.6124	9.17208	132h	HD + 2x EAA
	F5	70044		30449	0.282341	14.1171	14.3336	0.984895	282.341	35.2926
	G5	64079		24484	0.228656	11.4328	13.9383	0.820245	228.656	28.582
	H5	56494		16899	0.160391	8.01955	14.6591	0.54707	160.391	20.0489
	A6	76119		36524	0.337016	16.8508	30.7727	0.547589	337.016	42.127	0.486529	0.0607747	38.7306	3.64185	168h	HD + 2x EAA
	B6	70489		30894	0.286346	14.3173	30.9122	0.46316	286.346	35.7933
	C6	75673		36078	0.333002	16.6501	31.8423	0.522892	333.002	41.6252
	D6	70119		30524	0.283016	14.1508	34.307	0.412475	283.016	35.377
