# Supplementary material for: FlySilico: Flux balance modeling of Drosophila larval growth and resource allocation
Source: Sci Rep. 2019 Nov 20;9:17156. doi: 10.1038/s41598-019-53532-4 (PMC6868164; doi:10.1038/s41598-019-53532-4)
Supplement: Supplementary file 6 — Dataset 5 [file 41598_2019_53532_MOESM6_ESM.zip › FlySilico/Experiments/experiment03_diff-diets/2018-05-29_Protein-Glucose-Glycogen_Auswertung_V52.xlsx]

## Sheet: Rohdaten
Glucose	1	2	3	4	5	6	7	8	9	10	11	12
A	0.835						0.054	0.065	0.107	0.109			GO-Glucose:540
B	0.435						0.052	0.058	0.107	0.129			GO-Glucose:540
C	0.244						0.055	0.066	0.107	0.128			GO-Glucose:540
D	0.154						0.058	0.06	0.087	0.117			GO-Glucose:540
E	0.103					0.054	0.098	0.055	0.14	0.318			GO-Glucose:540
F	0.071					0.054	0.086	0.056	0.143	0.274			GO-Glucose:540
G	0.06					0.053	0.092	0.052	0.137	0.295			GO-Glucose:540
H	0.046					0.058	0.083	0.05	0.137	0.238			GO-Glucose:540
	STD					samples	samples	samples	samples	samples
Glycogen	1	2	3	4	5	6	7	8	9	10	11	12
A	0.652						0.166	0.234	0.371	0.2			GO-Glucose:540
B	0.359						0.181	0.199	0.382	0.206			GO-Glucose:540
C	0.206						0.171	0.259	0.333	0.198			GO-Glucose:540
D	0.132						0.175	0.285	0.385	0.208			GO-Glucose:540
E	0.097					0.19	0.372	0.209	0.269	0.643			GO-Glucose:540
F	0.076					0.199	0.287	0.224	0.314	0.601			GO-Glucose:540
G	0.069					0.211	0.412	0.206	0.275	0.637			GO-Glucose:540
H	0.059					0.235	0.382	0.159	0.258	0.594			GO-Glucose:540
	STD					samples	samples	samples	samples	samples
BCA	1	2	3	4	5	6	7	8	9	10	11	12
A	2.252						0.632	0.815	1.21	0.766			BCA:562
B	1.264						0.67	0.747	1.104	0.757			BCA:562
C	0.722						0.647	0.856	0.96	0.74			BCA:562
D	0.423						0.681	0.97	1.036	0.771			BCA:562
E	0.27					0.817	1.088	0.693	0.888	1.464			BCA:562
F	0.185					0.752	1.018	0.598	0.918	1.47			BCA:562
G	0.135					0.845	1.089	0.664	0.96	1.51			BCA:562
H	0.081					0.98	1.014	0.569	1.051	1.616			BCA:562
	STD					samples	samples	samples	samples	samples

## Sheet: Auswertung
BCA (562nm)	2018-05-29			Homogenat: 1 mL (0.05% Tween20)
P1
	Well	BCA:562		STD - Blank	µg BSA					m	23.252
	A7	2.252		2.171	50					n	-1.3848
	B7	1.264		1.183	25						132/168h	96h
	C7	0.722		0.641	12.5					# animals:	8	25
	D7	0.423		0.342	6.25
	E7	0.27		0.189	3.125
	F7	0.185		0.104	1.5625
	G7	0.135		0.054	0.78125
Blank	H7	0.081		#	Probe - Blank	µg Protein 50µl	µg Protein/ Probe	µg Protein/animal	MW (Prot/animal)	STABW (Prot/animal)	Annotation	Annotation
	A8	0.817		1-1	0.736	15.7287	314.573	12.5829	13.1689	1.78449	96h	HD
	B8	0.752		1-2	0.671	14.2173	284.346	11.3738
	C8	0.845		1-3	0.764	16.3797	327.595	13.1038
	D8	0.98		1-4	0.899	19.5187	390.375	15.615
	E8	0.632		1-5	0.551	11.4271	228.541	28.5676	30.0499	1.28632	132h	HD
	F8	0.67		1-6	0.589	12.3106	246.213	30.7766
	G8	0.647		1-7	0.566	11.7758	235.517	29.4396
	H8	0.681		1-8	0.6	12.5664	251.328	31.416
	A9	1.088		1-9	1.007	22.03	440.599	55.0749	52.9968	2.43517	168h	HD
	B9	1.018		1-10	0.937	20.4023	408.046	51.0058
	C9	1.089		1-11	1.008	22.0532	441.064	55.133
	D9	1.014		1-12	0.933	20.3093	406.186	50.7733
	E9	0.815		2-1	0.734	15.6822	313.643	12.5457	13.141	1.73949	96h	HD + 2x sucrose
	F9	0.747		2-2	0.666	14.101	282.021	11.2808
	G9	0.856		2-3	0.775	16.6355	332.71	13.3084
	H9	0.97		2-4	0.889	19.2862	385.725	15.429
	A10	0.693		2-5	0.612	12.8454	256.908	32.1136	28.5095	3.33358	132h	HD + 2x sucrose
	B10	0.598		2-6	0.517	10.6365	212.73	26.5912
	C10	0.664		2-7	0.583	12.1711	243.422	30.4278
	D10	0.569		2-8	0.488	9.96218	199.244	24.9054
	E10	1.21		2-9	1.129	24.8667	497.334	62.1668	54.4645	6.169	168h	HD + 2x sucrose
	F10	1.104		2-10	1.023	22.402	448.04	56.005
	G10	0.96		2-11	0.879	19.0537	381.074	47.6343
	H10	1.036		2-12	0.955	20.8209	416.417	52.0522
	A11	0.888		3-1	0.807	17.3796	347.591	13.9037	15.136	1.31957	96h	HD + 2x EAA
	B11	0.918		3-2	0.837	18.0771	361.542	14.4617
	C11	0.96		3-3	0.879	19.0537	381.074	15.243
	D11	1.051		3-4	0.97	21.1696	423.393	16.9357
	E11	0.766		3-5	0.685	14.5428	290.856	36.3571	35.9211	0.792077	132h	HD + 2x EAA
	F11	0.757		3-6	0.676	14.3336	286.671	35.8339
	G11	0.74		3-7	0.659	13.9383	278.765	34.8457
	H11	0.771		3-8	0.69	14.6591	293.182	36.6477
	A12	1.464		3-9	1.383	30.7727	615.454	76.9318	79.8964	4.09008	168h	HD + 2x EAA
	B12	1.47		3-10	1.389	30.9122	618.245	77.2806
	C12	1.51		3-11	1.429	31.8423	636.846	79.6058
	D12	1.616		3-12	1.535	34.307	686.14	85.7675
GLC (540nm)	2018-05-29
	Well	GLC:540		STD - Blank	µg Glucose					m	6.1319
	A1	0.835		0.789	4.8					n	-0.0233
	B1	0.435		0.389	2.4						L3 (132/168h)	L2 (96h)
	C1	0.244		0.198	1.2					# animal:	8	25
	D1	0.154		0.108	0.6
	E1	0.103		0.057	0.3						1.66667
	F1	0.071		0.025	0.15
	G1	0.06		0.014	0.075	FREE
Blank	H1	0.046		Probe - Blank	µg GLC (30µl)	µg GLC (50µl)	µg Protein (50µl)	µg GLC/µg Protein	Mittelwert (GLC/Prot)	STABW (GLC/Prot)	µg GLC/animal	Mittelwert (GLC/animal)	STABW (GLC/animal)	Annotation	Annotation
	A2	0.054		0.008	0.0257552	0.0429253	15.7287	0.00272911	0.00300965	0.000957991	0.0343403	0.0404722	0.0181288	96h	HD
	B2	0.054		0.008	0.0257552	0.0429253	14.2173	0.00301923			0.0343403
	C2	0.053		0.007	0.0196233	0.0327055	16.3797	0.00199671			0.0261644
	D2	0.058		0.012	0.0502828	0.0838047	19.5187	0.00429355			0.0670437
	E2	0.054		0.008	0.0257552	0.0429253	11.4271	0.00375647	0.00419125	0.00200196	0.107313	0.126476	0.063874	132h	HD
	F2	0.052		0.006	0.0134914	0.0224857	12.3106	0.00182652			0.0562142
	G2	0.055		0.009	0.0318871	0.0531452	11.7758	0.00451307			0.132863
	H2	0.058		0.012	0.0502828	0.0838047	12.5664	0.00666895			0.209512
	A3	0.098		0.052	0.295559	0.492598	22.03	0.0223604	0.0191891	0.0024131	1.2315	1.02071	0.169958	168h	HD
	B3	0.086		0.04	0.221976	0.36996	20.4023	0.0181332			0.9249
	C3	0.092		0.046	0.258767	0.431279	22.0532	0.0195563			1.0782
	D3	0.083		0.037	0.20358	0.339301	20.3093	0.0167066			0.848251
	E3	0.065		0.019	0.0932061	0.155344	15.6822	0.00990574	0.00780161	0.00246646	0.124275	0.101791	0.0356378	96h	HD + 2x sucrose
	F3	0.058		0.012	0.0502828	0.0838047	14.101	0.00594316			0.0670437
	G3	0.066		0.02	0.099338	0.165563	16.6355	0.00995241			0.132451
	H3	0.06		0.014	0.0625466	0.104244	19.2862	0.00540512			0.0833955
	A4	0.055		0.009	0.0318871	0.0531452	12.8454	0.00413728	0.00267005	0.00296289	0.132863	0.0732472	0.0780553	132h	HD + 2x sucrose
	B4	0.056		0.01	0.038019	0.063365	10.6365	0.00595733			0.158413
	C4	0.052		0.006	0.0134914	0.0224857	12.1711	0.00184746			0.0562142
	D4	0.05		0.004	0.0012276	0.002046	9.96218	0.000205377			0.005115
	E4	0.107		0.061	0.350746	0.584577	24.8667	0.0235084	0.0246358	0.00518312	1.46144	1.33369	0.255496	168h	HD + 2x sucrose
	F4	0.107		0.061	0.350746	0.584577	22.402	0.0260948			1.46144
	G4	0.107		0.061	0.350746	0.584577	19.0537	0.0306805			1.46144
	H4	0.087		0.041	0.228108	0.38018	20.8209	0.0182596			0.95045
	A5	0.14		0.094	0.553099	0.921831	17.3796	0.0530411	0.0486499	0.00523071	0.737465	0.731333	0.0234834	96h	HD + 2x EAA
	B5	0.143		0.097	0.571494	0.95249	18.0771	0.0526904			0.761992
	C5	0.137		0.091	0.534703	0.891172	19.0537	0.0467716			0.712937
	D5	0.137		0.091	0.534703	0.891172	21.1696	0.0420967			0.712937
	E5	0.109		0.063	0.36301	0.605016	14.5428	0.0416024	0.050565	0.00763483	1.51254	1.81275	0.243616	132h	HD + 2x EAA
	F5	0.129		0.083	0.485648	0.809413	14.3336	0.0564698			2.02353
	G5	0.128		0.082	0.479516	0.799193	13.9383	0.057338			1.99798
	H5	0.117		0.071	0.412065	0.686775	14.6591	0.0468498			1.71694
	A6	0.318		0.272	1.64458	2.74096	30.7727	0.0890712	0.0744886	0.0137838	6.8524	5.91346	0.868028	168h	HD + 2x EAA
	B6	0.274		0.228	1.37477	2.29129	30.9122	0.0741224			5.72822
	C6	0.295		0.249	1.50354	2.50591	31.8423	0.0786973			6.26476
	D6	0.238		0.192	1.15402	1.92337	34.307	0.0560636			4.80844
					negative Werte nicht berücksichtigt
GLY (540nm)	2018-05-29
	Well	GLC:540		STD - Blank	µg Glycogen					m	8.0769
	A1	0.652		0.593	4.8					n	0.0015
	B1	0.359		0.3	2.4						L3 (132/168h)	L2 (96h)
	C1	0.206		0.147	1.2					# animal:	8	25
	D1	0.132		0.073	0.6
	E1	0.097		0.038	0.3
	F1	0.076		0.017	0.15
	G1	0.069		0.01	0.075	TOTAL	TOTAL-FREE
Blank	H1	0.059		Probe - Blank	µg GLC (30µl)	µg GLC (50µl)	µg GLY (50µl)	µg Protein (50µl)	µg GLY/µg Protein	Mittelwert (GLY/Prot)	STABW (GLY/Prot)	µg GLY/animal	Mittelwert (GLY/animal)	STABW (GLY/animal)	Annotation	Annotation
	A2	0.19		0.131	1.05957	1.76596	1.72303	15.7287	0.109547	0.119888	0.00857874	1.37842	1.57422	0.195952	96h	HD
	B2	0.199		0.14	1.13227	1.88711	1.84418	14.2173	0.129714			1.47535
	C2	0.211		0.152	1.22919	2.04865	2.01594	16.3797	0.123075			1.61275
	D2	0.235		0.176	1.42303	2.37172	2.28792	19.5187	0.117217			1.83034
	E2	0.166		0.107	0.865728	1.44288	1.39996	11.4271	0.122512	0.123955	0.00581279	3.49989	3.72472	0.23628	132h	HD
	F2	0.181		0.122	0.986882	1.6448	1.62232	12.3106	0.131782			4.05579
	G2	0.171		0.112	0.906113	1.51019	1.45704	11.7758	0.123732			3.64261
	H2	0.175		0.116	0.93842	1.56403	1.48023	12.5664	0.117793			3.70057
	A3	0.372		0.313	2.52957	4.21595	3.72335	22.03	0.169013	0.173744	0.0305025	9.30838	9.22469	1.757	168h	HD
	B3	0.287		0.228	1.84303	3.07172	2.70176	20.4023	0.132424			6.75441
	C3	0.412		0.353	2.85265	4.75441	4.32313	22.0532	0.196032			10.8078
	D3	0.382		0.323	2.61034	4.35056	4.01126	20.3093	0.197509			10.0282
	E3	0.234		0.175	1.41496	2.35826	2.20292	15.6822	0.140473	0.143216	0.0116338	1.76234	1.8952	0.386421	96h	HD + 2x sucrose
	F3	0.199		0.14	1.13227	1.88711	1.80331	14.101	0.127885			1.44264
	G3	0.259		0.2	1.61688	2.6948	2.52924	16.6355	0.152039			2.02339
	H3	0.285		0.226	1.82688	3.0448	2.94055	19.2862	0.152469			2.35244
	A4	0.209		0.15	1.21304	2.02173	2.02173	12.8454	0.157389	0.164151	0.0283604	5.05431	4.67967	0.900358	132h	HD + 2x sucrose
	B4	0.224		0.165	1.33419	2.22365	2.16028	10.6365	0.203101			5.40071
	C4	0.206		0.147	1.1888	1.98134	1.95885	12.1711	0.160943			4.89714
	D4	0.159		0.1	0.80919	1.34865	1.3466	9.96218	0.135172			3.36651
	E4	0.371		0.312	2.52149	4.20249	3.61791	24.8667	0.145492	0.167317	0.0194608	9.04478	9.06315	0.954941	168h	HD + 2x sucrose
	F4	0.382		0.323	2.61034	4.35056	3.76599	22.402	0.168109			9.41497
	G4	0.333		0.274	2.21457	3.69095	3.10637	19.0537	0.163033			7.76594
	H4	0.385		0.326	2.63457	4.39095	4.01077	20.8209	0.192632			10.0269
	A5	0.269		0.21	1.69765	2.82942	1.90758	17.3796	0.10976	0.109407	0.0216748	1.52607	1.63989	0.242642	96h	HD + 2x EAA
	B5	0.314		0.255	2.06111	3.43518	2.48269	18.0771	0.137339			1.98615
	C5	0.275		0.216	1.74611	2.91018	2.01901	19.0537	0.105964			1.61521
	D5	0.258		0.199	1.6088	2.68134	1.79017	21.1696	0.0845629			1.43213
	E5	0.2		0.141	1.14034	1.90057	1.29556	14.5428	0.0890856	0.0845204	0.00620175	3.23889	3.03964	0.286626	132h	HD + 2x EAA
	F5	0.206		0.147	1.1888	1.98134	1.17193	14.3336	0.0817611			2.92982
	G5	0.198		0.139	1.12419	1.87365	1.07446	13.9383	0.0770867			2.68614
	H5	0.208		0.149	1.20496	2.00826	1.32149	14.6591	0.0901481			3.30372
	A6	0.643		0.584	4.71841	7.86402	5.12305	30.7727	0.16648	0.162034	0.00574645	12.8076	12.9305	0.33069	168h	HD + 2x EAA
	B6	0.601		0.542	4.37918	7.29863	5.00734	30.9122	0.161986			12.5184
	C6	0.637		0.578	4.66995	7.78325	5.27734	31.8423	0.165734			13.1934
	D6	0.594		0.535	4.32264	7.2044	5.28103	34.307	0.153934			13.2026
				FREE GLC nicht von TOTAL GLC abgezogen
