# Supplementary material for: FlySilico: Flux balance modeling of Drosophila larval growth and resource allocation
Source: Sci Rep. 2019 Nov 20;9:17156. doi: 10.1038/s41598-019-53532-4 (PMC6868164; doi:10.1038/s41598-019-53532-4)
Supplement: Supplementary file 6 — Dataset 5 [file 41598_2019_53532_MOESM6_ESM.zip › FlySilico/Experiments/experiment03_diff-diets/2018-05-29_TAG-Proteine_Auswertung_V52.xlsx]

## Sheet: Rohdaten
BCA	1	2	3	4	5	6	7	8	9	10	11	12
A	2.252						0.632	0.815	1.21	0.766			BCA:562
B	1.264						0.67	0.747	1.104	0.757			BCA:562
C	0.722						0.647	0.856	0.96	0.74			BCA:562
D	0.423						0.681	0.97	1.036	0.771			BCA:562
E	0.27					0.817	1.088	0.693	0.888	1.464			BCA:562
F	0.185					0.752	1.018	0.598	0.918	1.47			BCA:562
G	0.135					0.845	1.089	0.664	0.96	1.51			BCA:562
H	0.081					0.98	1.014	0.569	1.051	1.616			BCA:562
	STD					samples	samples	samples	samples	samples
TAG	1	2	3	4	5	6	7	8	9	10	11	12
A	2.286						0.462	0.56	0.972	0.511			TAG:510
B	1.193						0.474	0.546	0.952	0.538			TAG:510
C	0.648						0.452	0.588	0.857	0.518			TAG:510
D	0.392						0.497	0.65	0.887	0.541			TAG:510
E	0.251					0.459	0.763	0.611	0.582	1.177			TAG:510
F	0.186					0.442	0.711	0.473	0.563	1.039			TAG:510
G	0.15					0.454	0.729	0.564	0.606	1.206			TAG:510
H	0.115					0.506	0.686	0.46	0.615	1.228			TAG:510
	STD					samples	samples	samples	samples	samples

## Sheet: Auswertung
BCA	2018-05-29			Homogenat: 1 mL 0.05% Tween20
	Well	BCA:562		STD - Blank	µg BSA
	A7	2.252		2.171	50
	B7	1.264		1.183	25						m	23.252
	C7	0.722		0.641	12.5						n	-1.3848
	D7	0.423		0.342	6.25							96h	132/168h
	E7	0.27		0.189	3.125						# animals	25	8
	F7	0.185		0.104	1.5625
	G7	0.135		0.054	0.78125
	H7	0.081		Probe - Blank	µg Protein (50µl)	µg Protein (1ml)	µg Protein/ animal	Mittelwert µg Prot/animal	Stabw µg Prot/ animal	Annotation	Annotation
	A8	0.817		0.736	15.7287	314.573	12.5829	13.1689	1.78449	96h	HD
	B8	0.752		0.671	14.2173	284.346	11.3738
	C8	0.845		0.764	16.3797	327.595	13.1038
	D8	0.98		0.899	19.5187	390.375	15.615
	E8	0.632		0.551	11.4271	228.541	28.5676	30.0499	1.28632	132h	HD
	F8	0.67		0.589	12.3106	246.213	30.7766
	G8	0.647		0.566	11.7758	235.517	29.4396
	H8	0.681		0.6	12.5664	251.328	31.416
	A9	1.088		1.007	22.03	440.599	55.0749	52.9968	2.43517	168h	HD
	B9	1.018		0.937	20.4023	408.046	51.0058
	C9	1.089		1.008	22.0532	441.064	55.133
	D9	1.014		0.933	20.3093	406.186	50.7733
	E9	0.815		0.734	15.6822	313.643	12.5457	13.141	1.73949	96h	HD + 2x sucrose
	F9	0.747		0.666	14.101	282.021	11.2808
	G9	0.856		0.775	16.6355	332.71	13.3084
	H9	0.97		0.889	19.2862	385.725	15.429
	A10	0.693		0.612	12.8454	256.908	32.1136	28.5095	3.33358	132h	HD + 2x sucrose
	B10	0.598		0.517	10.6365	212.73	26.5912
	C10	0.664		0.583	12.1711	243.422	30.4278
	D10	0.569		0.488	9.96218	199.244	24.9054
	E10	1.21		1.129	24.8667	497.334	62.1668	54.4645	6.169	168h	HD + 2x sucrose
	F10	1.104		1.023	22.402	448.04	56.005
	G10	0.96		0.879	19.0537	381.074	47.6343
	H10	1.036		0.955	20.8209	416.417	52.0522
	A11	0.888		0.807	17.3796	347.591	13.9037	15.136	1.31957	96h	HD + 2x EAA
	B11	0.918		0.837	18.0771	361.542	14.4617
	C11	0.96		0.879	19.0537	381.074	15.243
	D11	1.051		0.97	21.1696	423.393	16.9357
	E11	0.766		0.685	14.5428	290.856	36.3571	35.9211	0.792077	132h	HD + 2x EAA
	F11	0.757		0.676	14.3336	286.671	35.8339
	G11	0.74		0.659	13.9383	278.765	34.8457
	H11	0.771		0.69	14.6591	293.182	36.6477
	A12	1.464		1.383	30.7727	615.454	76.9318	79.8964	4.09008	168h	HD + 2x EAA
	B12	1.47		1.389	30.9122	618.245	77.2806
	C12	1.51		1.429	31.8423	636.846	79.6058
	D12	1.616		1.535	34.307	686.14	85.7675
TAG	2018-05-29											m	28.845
												n	-0.0055
	Well	TAG:510		STD - Blank	µg Glycerol
	A1	2.286		2.171	62.5
	B1	1.193		1.078	31.25
	C1	0.648		0.533	15.625
	D1	0.392		0.277	7.8125
	E1	0.251		0.136	3.90625
	F1	0.186		0.071	1.95312
	G1	0.15		0.035	0.976562
	H1	0.115		Probe - Blank	µg TAG (50µl)	µg Protein (50µl)	µg TAG/µg Protein	µg TAG (1ml)	µg TAG/animal	Mittelwert (TAG/Prot)	STABW (TAG/Prot)	Mittelwert TAG/animal	STABW( TAG/animal)	Annotation	Annotation
	A2	0.459		0.344	9.91718	15.7287	0.630516	198.344	7.93374	0.61694	0.0377475	8.07797	0.648151	96h	HD
	B2	0.442		0.327	9.42681	14.2173	0.663053	188.536	7.54145
	C2	0.454		0.339	9.77296	16.3797	0.596649	195.459	7.81836
	D2	0.506		0.391	11.2729	19.5187	0.577542	225.458	9.01832
	E2	0.462		0.347	10.0037	11.4271	0.875441	200.074	25.0093	0.854398	0.0256738	25.6763	1.39754	132h	HD
	F2	0.474		0.359	10.3499	12.3106	0.840725	206.997	25.8746
	G2	0.452		0.337	9.71527	11.7758	0.825017	194.305	24.2882
	H2	0.497		0.382	11.0133	12.5664	0.876408	220.266	27.5332
	A3	0.763		0.648	18.6861	22.03	0.848211	373.721	46.7151	0.826032	0.0225896	43.7766	2.33551	168h	HD
	B3	0.711		0.596	17.1861	20.4023	0.842361	343.722	42.9653
	C3	0.729		0.614	17.7053	22.0532	0.802846	354.107	44.2633
	D3	0.686		0.571	16.465	20.3093	0.810711	329.3	41.1625
	E3	0.56		0.445	12.8305	15.6822	0.81816	256.611	10.2644	0.82978	0.0354907	10.8644	1.06383	96h	HD + 2x sucrose
	F3	0.546		0.431	12.4267	14.101	0.881261	248.534	9.94136
	G3	0.588		0.473	13.6382	16.6355	0.819824	272.764	10.9105
	H3	0.65		0.535	15.4266	19.2862	0.799875	308.532	12.3413
	A4	0.611		0.496	14.3016	12.8454	1.11336	286.032	35.754	1.03644	0.0644872	29.6966	5.2383	132h	HD + 2x sucrose
	B4	0.473		0.358	10.321	10.6365	0.97034	206.42	25.8025
	C4	0.564		0.449	12.9459	12.1711	1.06366	258.918	32.3648
	D4	0.46		0.345	9.94603	9.96218	0.998379	198.921	24.8651
	E4	0.972		0.857	24.7147	24.8667	0.993886	494.293	61.7867	1.06591	0.0535193	57.8205	3.89452	168h	HD + 2x sucrose
	F4	0.952		0.837	24.1378	22.402	1.07748	482.755	60.3444
	G4	0.857		0.742	21.3975	19.0537	1.12301	427.95	53.4937
	H4	0.887		0.772	22.2628	20.8209	1.06926	445.257	55.6571
	A5	0.582		0.467	13.4651	17.3796	0.774767	269.302	10.7721	0.728342	0.0400008	10.9913	0.543635	96h	HD + 2x EAA
	B5	0.563		0.448	12.9171	18.0771	0.714553	258.341	10.3336
	C5	0.606		0.491	14.1574	19.0537	0.743026	283.148	11.3259
	D5	0.615		0.5	14.417	21.1696	0.681022	288.34	11.5336
	E5	0.511		0.396	11.4171	14.5428	0.785069	228.342	28.5428	0.826854	0.0288075	29.6966	1.06473	132h	HD + 2x EAA
	F5	0.538		0.423	12.1959	14.3336	0.850866	243.919	30.4898
	G5	0.518		0.403	11.619	13.9383	0.833607	232.381	29.0476
	H5	0.541		0.426	12.2825	14.6591	0.837875	245.649	30.7062
	A6	1.177		1.062	30.6279	30.7727	0.995294	612.558	76.5697	0.945274	0.0615388	75.5241	6.12532	168h	HD + 2x EAA
	B6	1.039		0.924	26.6473	30.9122	0.86203	532.946	66.6182
	C6	1.206		1.091	31.4644	31.8423	0.988132	629.288	78.661
	D6	1.228		1.113	32.099	34.307	0.935639	641.98	80.2475
