# Supplementary material for: FlySilico: Flux balance modeling of Drosophila larval growth and resource allocation
Source: Sci Rep. 2019 Nov 20;9:17156. doi: 10.1038/s41598-019-53532-4 (PMC6868164; doi:10.1038/s41598-019-53532-4)
Supplement: Supplementary file 6 — Dataset 5 [file 41598_2019_53532_MOESM6_ESM.zip › FlySilico/expl_biomass.ipynb]

# %% [code]
import pandas as pd
import numpy as np
import cameo

# %% [code]
composition = pd.read_excel("Experiments/Exp_1-3_HD_HD-sucrose_HD-EAA/Exp_1-3.xlsx",
                sheetname=None,header=None)

gcms = pd.read_excel("Experiments/experiment_GCMS/GCMS/Report_Lisa_Auswertung.xlsx",
                sheet_name=None, header=0).fillna("")

dry_w_list = composition["dry weight"].fillna("")

%time m = cameo.load_model("FBA_Dmel.xml")

# %% [code]
meta_sheet = ["TAG", "glycerol", "glucose", "glycogen", "lactate","protein"]
meta = ["TAG", "Glycerol", "Glucose", "Glycogen", "Lactate","Protein"]
names = ["Alanine","Cysteine","Aspartic Acid","Glutamic Acid", "Phenylalanine",
         "Glycine","Histidine","Isoleucine","Lysine","Leucine","Methionine","Asparagine",
         "Proline","Glutamine","Arginine","Serine","Threonine","Selenocysteine","Valine","Tryptophan","Unknown","Tyrosine" ]

mol_list = { 'Alanine': m.metabolites.get_by_id("ala[c]").formula_weight,
 'Cysteine' : m.metabolites.get_by_id("cys[c]").formula_weight,
 'Aspartic Acid' : m.metabolites.get_by_id("asp[c]").formula_weight,
 'Glutamic Acid' : m.metabolites.get_by_id('glu-L[c]').formula_weight,
 'Phenylalanine' : m.metabolites.get_by_id('phe[c]').formula_weight,
 'Glycine' : m.metabolites.get_by_id('gly[c]').formula_weight,
 'Histidine' : m.metabolites.get_by_id('his[c]').formula_weight,
 'Isoleucine' : m.metabolites.get_by_id('ile[c]').formula_weight,
 'Lysine' : m.metabolites.get_by_id('lys[c]').formula_weight,
 'Leucine' : m.metabolites.get_by_id('leu[c]').formula_weight,
 'Methionine' : m.metabolites.get_by_id('met[c]').formula_weight,
 'Asparagine' : m.metabolites.get_by_id('asn[c]').formula_weight,
 'Proline' : m.metabolites.get_by_id('pro[c]').formula_weight,
 'Glutamine' : m.metabolites.get_by_id('gln-L[c]').formula_weight,
 'Arginine' : m.metabolites.get_by_id('arg[c]').formula_weight,
 'Serine' : m.metabolites.get_by_id('ser[c]').formula_weight,
 'Threonine' : m.metabolites.get_by_id('thr[c]').formula_weight,
 'Selenocysteine' : "None",
 'Valine' : m.metabolites.get_by_id('val[c]').formula_weight,
 'Tryptophan' : m.metabolites.get_by_id('trp[c]').formula_weight,
 'Unknown' : "None",
 'Tyrosine' : m.metabolites.get_by_id('tyr[c]').formula_weight,
 'Glycerol' : m.metabolites.get_by_id('glycerol[c]').formula_weight,
 'Glycogen' : m.metabolites.get_by_id('glycogen[c]').formula_weight,
 'TAG' : 861.38, #TAG ==> 3 x 256.43 + 92.09 = 861.38 g/mol (for 16C)
 'Lactate' : m.metabolites.get_by_id("lac-L[c]").formula_weight,
 'Glucose' : m.metabolites.get_by_id("glc-D[c]").formula_weight,
 'Cholesterol' : m.metabolites.get_by_id("clr[c]").formula_weight
             }

match_list = { 'Alanine': "ala[c]",
 'Cysteine' : "cys[c]",
 'Aspartic Acid' : "asp[c]",
 'Glutamic Acid' : 'glu-L[c]',
 'Phenylalanine' : 'phe[c]',
 'Glycine' : 'gly[c]',
 'Histidine' : 'his[c]',
 'Isoleucine' : 'ile[c]',
 'Lysine' : 'lys[c]',
 'Leucine' : 'leu[c]',
 'Methionine' : 'met[c]',
 'Asparagine' : 'asn[c]',
 'Proline' : 'pro[c]',
 'Glutamine' : 'gln-L[c]',
 'Arginine' : 'arg[c]',
 'Serine' : 'ser[c]',
 'Threonine' : 'thr[c]',
 'Selenocysteine' : "None",
 'Valine' : 'val[c]',
 'Tryptophan' : 'trp[c]',
 'Unknown' : "None",
 'Glycerol' : 'glycerol[c]',
 'Glycogen' : 'glycogen[c]',
 'TAG' : 'tag[c]',
 'Lactate' : "lac-L[c]",
 'Glucose' : "glc-D[c]",
 'Tyrosine' : "tyr[c]",
 'Cholesterol' : "clr[c]"}

gcms.replace(["a Alanine"], "Alanine", inplace=True)

gcms_filt = gcms[gcms["metabolite"].isin(meta+names)]

# %% [code]
time_list = [1,2,3] # 1 - 96 h | 2 - 132 h | 3 - 168 h
meta_sheet = ["TAG", "glycerol", "glucose", "glycogen", "lactate","protein"]
exp_biomass = []
exp_biomass_norm = [] 
for time in time_list: # big loop for all 3 time points
    
##################################
#### GC-MS #######################
##################################

    result_tab = pd.DataFrame(gcms_filt[(time-1)::3][["time point","metabolite"]], columns=["time point","metabolite"])
    result_tab["mean [nmol]"] = (gcms_filt[(time-1)::3]["mean"].as_matrix())
    result_tab = result_tab.reset_index(drop=True)

    gram_list = []

    for mets in zip(meta,meta_sheet): #goes through defined metabolites
        for i in composition: #get each column in composition table
            if i == mets[1]: #if z equal metabolite (mets)
                if mets[0] != "Protein":
                    if match_list[mets[0]] != "None": #if Metabolite name exist in match_list
                        result_gcms = np.round(result_tab[result_tab["metabolite"] == mets[0]]["mean [nmol]"].as_matrix(),8) 
                        if result_gcms.size is 0:
                            result_gcms = 0
                        else:
                            result_gcms = result_gcms[0]
                        gram_list += [(result_gcms*(mol_list[mets[0]]))] # to get g ((nmol* g)/mol)
                        
                else: #else it is a amino acid
                    for met_AA in names:
                        if match_list[met_AA] != "None":
                            result_gcms = np.round(result_tab[result_tab["metabolite"] == met_AA]["mean [nmol]"].as_matrix(), 8)
                            if result_gcms.size is 0:
                                result_gcms = 0
                            else:
                                result_gcms = result_gcms[0]
                            gram_list += [(result_gcms*(mol_list[met_AA]))] # to get g ((nmol* g)/mol)
    gram_sum = sum(np.array(gram_list)*10**(-6)) # in mg
    
##################################
#### Assay #######################
##################################

    all_w = []
    dry = dry_w_list[time][13]
    #print dry
    for i in meta_sheet:
        #print i
        weight = composition[i][time][13]#-composition[i][1][13]
        if i == "glycerol":
            weight = (weight)*9.209 * 10**(-5) # in mg (nmol * mg/nmol)
        if i == "lactate":
            weight = (weight) * 9.002 * 10**(-5) # in mg (nmol * mg/nmol)
        if i != "glycerol" and i != "lactate":
            weight = weight*10**(-3) # in mg (µg * mg/µg) 
    
        all_w += [weight] # each in mg
    exp_biomass += [(sum(all_w)+gram_sum)/dry] # mg/mg
    exp_biomass_norm += [np.append(all_w,np.array([gram_sum]))/(composition["protein"][time][13]*10**(-3))] # mg/mg
#print exp_biomass_norm

# %% [code]
print "Explained biomass: \n%s - 96 h\n%s - 132 h\n%s - 168 h\nmean explained biomass: %s" % (exp_biomass[0],exp_biomass[1],exp_biomass[2],np.mean(exp_biomass))
