# Supplementary material for: FlySilico: Flux balance modeling of Drosophila larval growth and resource allocation
Source: Sci Rep. 2019 Nov 20;9:17156. doi: 10.1038/s41598-019-53532-4 (PMC6868164; doi:10.1038/s41598-019-53532-4)
Supplement: Supplementary file 6 — Dataset 5 [file 41598_2019_53532_MOESM6_ESM.zip › FlySilico/FBA_-_FluxDiff/FBA_Dmel_mapdata.json]

{
"metabolites":[
{
"id":"13dpg[c]",
"name":"3-Phospho-D-glyceroyl phosphate",
"compartment":"c",
"charge":-4,
"formula":"C3H4O10P2"
},
{
"id":"2pg[c]",
"name":"D-Glycerate 2-phosphate",
"compartment":"c",
"charge":-3,
"formula":"C3H4O7P"
},
{
"id":"3pg[c]",
"name":"3-Phospho-D-glycerate",
"compartment":"c",
"charge":-3,
"formula":"C3H4O7P"
},
{
"id":"6pgc[c]",
"name":"6-Phospho-D-gluconate",
"compartment":"c",
"charge":-3,
"formula":"C6H10O10P"
},
{
"id":"6pgl[c]",
"name":"6-phospho-D-glucono-1,5-lactone",
"compartment":"c",
"charge":-2,
"formula":"C6H9O9P"
},
{
"id":"ac[c]",
"name":"Acetate",
"compartment":"c",
"charge":-1,
"formula":"C2H3O2"
},
{
"id":"ac[e]",
"name":"Acetate (extracellular)",
"compartment":"e",
"charge":-1,
"formula":"C2H3O2"
},
{
"id":"acald[c]",
"name":"Acetaldehyde",
"compartment":"c",
"charge":0,
"formula":"C2H4O"
},
{
"id":"accoa[m]",
"name":"Acetyl-CoA",
"compartment":"m",
"charge":-4,
"formula":"C23H34N7O17P3S"
},
{
"id":"accoa[e]",
"name":"Acetyl-CoA",
"compartment":"e",
"charge":-4,
"formula":"C23H34N7O17P3S"
},
{
"id":"accoa[c]",
"name":"Acetyl-CoA",
"compartment":"c",
"charge":-4,
"formula":"C23H34N7O17P3S"
},
{
"id":"acon-C[m]",
"name":"cis-Aconitate",
"compartment":"m",
"charge":-3,
"formula":"C6H3O6"
},
{
"id":"adp[c]",
"name":"ADP",
"compartment":"c",
"charge":-3,
"formula":"C10H12N5O10P2"
},
{
"id":"adp[m]",
"name":"ADP",
"compartment":"m",
"charge":-3,
"formula":"C10H12N5O10P2"
},
{
"id":"akg[c]",
"name":"2-Oxoglutarate",
"compartment":"c",
"charge":-2,
"formula":"C5H4O5"
},
{
"id":"akg[m]",
"name":"2-Oxoglutarate",
"compartment":"m",
"charge":-2,
"formula":"C5H4O5"
},
{
"id":"amp[c]",
"name":"AMP",
"compartment":"c",
"charge":-2,
"formula":"C10H12N5O7P"
},
{
"id":"atp[c]",
"name":"ATP",
"compartment":"c",
"charge":-4,
"formula":"C10H12N5O13P3"
},
{
"id":"atp[m]",
"name":"ATP",
"compartment":"m",
"charge":-4,
"formula":"C10H12N5O13P3"
},
{
"id":"cit[m]",
"name":"Citrate",
"compartment":"m",
"charge":-3,
"formula":"C6H5O7"
},
{
"id":"co2[c]",
"name":"CO2",
"compartment":"c",
"charge":0,
"formula":"CO2"
},
{
"id":"co2[m]",
"name":"CO2 (extracellular)",
"compartment":"m",
"charge":0,
"formula":"CO2"
},
{
"id":"co2[e]",
"name":"CO2 (extracellular)",
"compartment":"e",
"charge":0,
"formula":"CO2"
},
{
"id":"coa[m]",
"name":"Coenzyme A",
"compartment":"m",
"charge":-4,
"formula":"C21H32N7O16P3S"
},
{
"id":"coa[c]",
"name":"Coenzyme A",
"compartment":"c",
"charge":-4,
"formula":"C21H32N7O16P3S"
},
{
"id":"dhap[c]",
"name":"Dihydroxyacetone phosphate",
"compartment":"c",
"charge":-2,
"formula":"C3H5O6P"
},
{
"id":"e4p[c]",
"name":"D-Erythrose 4-phosphate",
"compartment":"c",
"charge":-2,
"formula":"C4H7O7P"
},
{
"id":"f6p[c]",
"name":"beta- D-Fructose 6-phosphate",
"compartment":"c",
"charge":-2,
"formula":"C6H11O9P"
},
{
"id":"fdp[c]",
"name":"beta-D-Fructose 1,6-bisphosphate",
"compartment":"c",
"charge":-4,
"formula":"C6H10O12P2"
},
{
"id":"fru[c]",
"name":"D-Fructose",
"compartment":"e",
"charge":0,
"formula":"C6H12O6"
},
{
"id":"fum[c]",
"name":"Fumarate",
"compartment":"c",
"charge":-2,
"formula":"C4H2O4"
},
{
"id":"fum[m]",
"name":"Fumarate (extracellular)",
"compartment":"m",
"charge":-2,
"formula":"C4H2O4"
},
{
"id":"g3p[c]",
"name":"Glyceraldehyde 3-phosphate",
"compartment":"c",
"charge":-2,
"formula":"C3H5O6P"
},
{
"id":"g6p[c]",
"name":"D-Glucose 6-phosphate",
"compartment":"c",
"charge":-2,
"formula":"C6H11O9P"
},
{
"id":"glc-D[c]",
"name":"D-Glucose",
"compartment":"c",
"charge":0,
"formula":"C6H12O6"
},
{
"id":"glc-D[e]",
"name":"D-Glucose (extracellular)",
"compartment":"e",
"charge":0,
"formula":"C6H12O6"
},
{
"id":"gln-L[c]",
"name":"L-Glutamine",
"compartment":"c",
"charge":0,
"formula":"C5H10N2O3"
},
{
"id":"gln-L[e]",
"name":"L-Glutamine (extracellular)",
"compartment":"e",
"charge":0,
"formula":"C5H10N2O3"
},
{
"id":"glu-L[c]",
"name":"L-Glutamate",
"compartment":"c",
"charge":-1,
"formula":"C5H8NO4"
},
{
"id":"glu-L[e]",
"name":"L-Glutamate (extracellular)",
"compartment":"e",
"charge":-1,
"formula":"C5H8NO4"
},
{
"id":"glx[c]",
"name":"Glyoxylate",
"compartment":"c",
"charge":-1,
"formula":"C2H1O3"
},
{
"id":"h2o[c]",
"name":"H2O",
"compartment":"c",
"charge":0,
"formula":"H2O"
},
{
"id":"h2o[m]",
"name":"H2O (mito)",
"compartment":"m",
"charge":0,
"formula":"H2O"
},
{
"id":"h2o[e]",
"name":"H2O (extracellular)",
"compartment":"e",
"charge":0,
"formula":"H2O"
},
{
"id":"h[c]",
"name":"H+",
"compartment":"c",
"charge":1,
"formula":"H"
},
{
"id":"h[m]",
"name":"H+ (mito)",
"compartment":"m",
"charge":1,
"formula":"H"
},
{
"id":"h[e]",
"name":"H+ (extracellular)",
"compartment":"e",
"charge":1,
"formula":"H"
},
{
"id":"icit[m]",
"name":"Isocitrate",
"compartment":"m",
"charge":-3,
"formula":"C6H5O7"
},
{
"id":"lac-L[c]",
"name":"L-Lactate",
"compartment":"c",
"charge":-1,
"formula":"C3H5O3"
},
{
"id":"lac-L[e]",
"name":"L-Lactate (extracellular)",
"compartment":"e",
"charge":-1,
"formula":"C3H5O3"
},
{
"id":"mal-L[c]",
"name":"L-Malate",
"compartment":"c",
"charge":-2,
"formula":"C4H4O5"
},
{
"id":"mal-L[m]",
"name":"L-Malate (extracellular)",
"compartment":"m",
"charge":-2,
"formula":"C4H4O5"
},
{
"id":"nad[c]",
"name":"Nicotinamide adenine dinucleotide",
"compartment":"c",
"charge":-1,
"formula":"C21H26N7O14P2"
},
{
"id":"nad[m]",
"name":"Nicotinamide adenine dinucleotide",
"compartment":"m",
"charge":-1,
"formula":"C21H26N7O14P2"
},
{
"id":"nadh[c]",
"name":"Nicotinamide adenine dinucleotide - reduced",
"compartment":"c",
"charge":-2,
"formula":"C21H27N7O14P2"
},
{
"id":"nadh[m]",
"name":"Nicotinamide adenine dinucleotide - reduced",
"compartment":"m",
"charge":-2,
"formula":"C21H27N7O14P2"
},
{
"id":"nadp[m]",
"name":"Nicotinamide adenine dinucleotide phosphate",
"compartment":"m",
"charge":-3,
"formula":"C21H25N7O17P3"
},
{
"id":"nadp[c]",
"name":"Nicotinamide adenine dinucleotide phosphate",
"compartment":"c",
"charge":-3,
"formula":"C21H25N7O17P3"
},
{
"id":"nadph[m]",
"name":"Nicotinamide adenine dinucleotide phosphate - reduced",
"compartment":"m",
"charge":-4,
"formula":"C21H26N7O17P3"
},
{
"id":"nadph[c]",
"name":"Nicotinamide adenine dinucleotide phosphate - reduced",
"compartment":"c",
"charge":-4,
"formula":"C21H26N7O17P3"
},
{
"id":"o2[c]",
"name":"O2",
"compartment":"c",
"charge":0,
"formula":"O2"
},
{
"id":"o2[m]",
"name":"O2",
"compartment":"e",
"charge":0,
"formula":"O2"
},
{
"id":"o2[e]",
"name":"O2",
"compartment":"e",
"charge":0,
"formula":"O2"
},
{
"id":"oaa[c]",
"name":"Oxaloacetate",
"compartment":"c",
"charge":-2,
"formula":"C4H2O5"
},
{
"id":"oaa[m]",
"name":"Oxaloacetate",
"compartment":"m",
"charge":-2,
"formula":"C4H2O5"
},
{
"id":"pep[c]",
"name":"Phosphoenolpyruvate",
"compartment":"c",
"charge":-3,
"formula":"C3H2O6P"
},
{
"id":"pi[c]",
"name":"Phosphate",
"compartment":"c",
"charge":-2,
"formula":"HO4P"
},
{
"id":"pi[m]",
"name":"Phosphate",
"compartment":"m",
"charge":-2,
"formula":"HO4P"
},
{
"id":"pyr[c]",
"name":"Pyruvate",
"compartment":"c",
"charge":-1,
"formula":"C3H3O3"
},
{
"id":"pyr[m]",
"name":"Pyruvate",
"compartment":"m",
"charge":-1,
"formula":"C3H3O3"
},
{
"id":"q[c]",
"name":"Ubiquinone",
"compartment":"c",
"charge":0,
"formula":"C9H10O4C5H8n"
},
{
"id":"q[m]",
"name":"Ubiquinone",
"compartment":"m",
"charge":0,
"formula":"C9H10O4C5H8n"
},
{
"id":"qh2[m]",
"name":"Ubiquinol",
"compartment":"m",
"charge":0,
"formula":"C9H12O4C5H8n"
},
{
"id":"qh2[c]",
"name":"Ubiquinol",
"compartment":"c",
"charge":0,
"formula":"C9H12O4C5H8n"
},
{
"id":"r5p[c]",
"name":"alpha-D-Ribose 5-phosphate",
"compartment":"c",
"charge":-2,
"formula":"C5H9O8P"
},
{
"id":"ru5p-D[c]",
"name":"D-Ribulose 5-phosphate",
"compartment":"c",
"charge":-2,
"formula":"C5H9O8P"
},
{
"id":"s7p[c]",
"name":"Sedoheptulose 7-phosphate",
"compartment":"c",
"charge":-2,
"formula":"C7H13O10P"
},
{
"id":"succ[c]",
"name":"Succinate",
"compartment":"c",
"charge":-2,
"formula":"C4H4O4"
},
{
"id":"succ[m]",
"name":"Succinate",
"compartment":"m",
"charge":-2,
"formula":"C4H4O4"
},
{
"id":"succoa[c]",
"name":"Succinyl-CoA",
"compartment":"c",
"charge":-5,
"formula":"C25H35N7O19P3S"
},
{
"id":"succoa[m]",
"name":"Succinyl-CoA",
"compartment":"m",
"charge":-5,
"formula":"C25H35N7O19P3S"
},
{
"id":"xu5p-D[c]",
"name":"D-Xylulose 5-phosphate",
"compartment":"c",
"charge":-2,
"formula":"C5H9O8P"
},
{
"id":"gdl[c]",
"name":"D-Glucono-1,5-lactone",
"compartment":"c",
"charge":0,
"formula":"C6H10O6"
},
{
"id":"gdl[e]",
"name":"D-Glucono-1,5-lactone",
"compartment":"e",
"charge":0,
"formula":"C6H10O6"
},
{
"id":"rib-D[c]",
"name":"D-Ribose",
"compartment":"c",
"charge":0,
"formula":"C5H10O5"
},
{
"id":"rib-D[e]",
"name":"D-Ribose",
"compartment":"e",
"charge":0,
"formula":"C5H10O5"
},
{
"id":"r1p[c]",
"name":"alpha-D-Ribose 1-phosphate",
"compartment":"c",
"charge":-2,
"formula":"C5H9O8P"
},
{
"id":"r1p[e]",
"name":"alpha-D-Ribose 1-phosphate",
"compartment":"e",
"charge":-2,
"formula":"C5H9O8P"
},
{
"id":"prpp[c]",
"name":"5-Phospho-alpha-D-ribose 1-diphosphate",
"compartment":"c",
"charge":-5,
"formula":"C5H8O14P3"
},
{
"id":"2dr5p[c]",
"name":"2-Deoxy-D-ribose 5-phosphate",
"compartment":"c",
"charge":-2,
"formula":"C5H9O7P"
},
{
"id":"2dr[c]",
"name":"2-Deoxy-D-ribose",
"compartment":"c",
"charge":0,
"formula":"C5H10O4"
},
{
"id":"fic3[c]",
"name":"Ferricytochrome c",
"compartment":"c",
"charge":1,
"formula":"C42H44FeN8O8S2R4"
},
{
"id":"fic3[m]",
"name":"Ferricytochrome c",
"compartment":"m",
"charge":1,
"formula":"C42H44FeN8O8S2R4"
},
{
"id":"fic3[e]",
"name":"Ferricytochrome c",
"compartment":"e",
"charge":1,
"formula":"C42H44FeN8O8S2R4"
},
{
"id":"foc3[c]",
"name":"ferrocytochrome c",
"compartment":"c",
"charge":0,
"formula":"C42H44FeN8O8S2R4"
},
{
"id":"foc3[m]",
"name":"ferrocytochrome c",
"compartment":"m",
"charge":0,
"formula":"C42H44FeN8O8S2R4"
},
{
"id":"foc3[e]",
"name":"ferrocytochrome c",
"compartment":"e",
"charge":0,
"formula":"C42H44FeN8O8S2R4"
},
{
"id":"ppi[c]",
"name":"Diphosphate",
"compartment":"c",
"charge":-3,
"formula":"HO7P2"
},
{
"id":"ppi[m]",
"name":"Diphosphate",
"compartment":"m",
"charge":-3,
"formula":"HO7P2"
},
{
"id":"sucr[c]",
"name":"sucrose",
"compartment":"c",
"charge":0,
"formula":"C12H22O11"
},
{
"id":"sucr[e]",
"name":"sucrose",
"compartment":"e",
"charge":0,
"formula":"C12H22O11"
},
{
"id":"g1p[c]",
"name":"Glucose-1-phosphate",
"compartment":"c",
"charge":-2,
"formula":"C6H11O9P"
},
{
"id":"utp[c]",
"name":"Uridine 5'-triphosphate",
"compartment":"c",
"charge":-4,
"formula":"C9H11N2O15P3"
},
{
"id":"udp-glc[c]",
"name":"Uridine diphosphate glucose",
"compartment":"c",
"charge":-2,
"formula":"C15H22N2O17P2"
},
{
"id":"glycogen[c]",
"name":"Glycogen",
"compartment":"c",
"charge":0,
"formula":"C6H10O5"
},
{
"id":"amylose[c]",
"name":"Amylose",
"compartment":"c",
"charge":0,
"formula":"C6H10O5nH2O"
},
{
"id":"mal[c]",
"name":"Maltose",
"compartment":"c",
"charge":0,
"formula":"C12H22O11"
},
{
"id":"dextrin[c]",
"name":"Dextrin",
"compartment":"c",
"charge":0,
"formula":"C12H20O10n"
},
{
"id":"dextrin[e]",
"name":"Dextrin",
"compartment":"e",
"charge":0,
"formula":"C12H20O10n"
},
{
"id":"udp[c]",
"name":"Uridine 5'-diphosphate",
"compartment":"c",
"charge":-3,
"formula":"C9H11N2O12P2"
},
{
"id":"t6p[c]",
"name":"Trehalose 6-phosphate",
"compartment":"c",
"charge":-2,
"formula":"C12H21O14P"
},
{
"id":"tre[c]",
"name":"Trehalose",
"compartment":"c",
"charge":0,
"formula":"C12H22O11"
},
{
"id":"tre[e]",
"name":"Trehalose",
"compartment":"e",
"charge":0,
"formula":"C12H22O11"
},
{
"id":"maldex[c]",
"name":"Maltodextrin",
"compartment":"c",
"charge":0,
"formula":"H2OC6H10O5n"
},
{
"id":"maldex[e]",
"name":"Maltodextrin",
"compartment":"e",
"charge":0,
"formula":"H2OC6H10O5n"
},
{
"id":"gtp[c]",
"name":"Guanosine 5'-triphosphate",
"compartment":"c",
"charge":-4,
"formula":"C10H12N5O14P3"
},
{
"id":"gdp[c]",
"name":"Guanosine 5'-diphosphate",
"compartment":"c",
"charge":-3,
"formula":"C10H12N5O11P2"
},
{
"id":"hco3[c]",
"name":"HCO3",
"compartment":"c",
"charge":-1,
"formula":"HCO3"
},
{
"id":"aacoa[c]",
"name":"acetoacetyl-CoA",
"compartment":"c",
"charge":-4,
"formula":"C25H36N7O18P3S"
},
{
"id":"malcoa[c]",
"name":"Malonyl-CoA",
"compartment":"c",
"charge":-5,
"formula":"C24H33N7O19P3S"
},
{
"id":"malcoa[e]",
"name":"Malonyl-CoA",
"compartment":"e",
"charge":-5,
"formula":"C24H33N7O19P3S"
},
{
"id":"acp[c]",
"name":"Acetyl phosphate",
"compartment":"c",
"charge":-1,
"formula":"C2H4O5P"
},
{
"id":"acp[e]",
"name":"Acetyl phosphate",
"compartment":"e",
"charge":-1,
"formula":"C2H4O5P"
},
{
"id":"lgt_S[c]",
"name":"(R)-S-lactoylglutathione",
"compartment":"c",
"charge":-1,
"formula":"C13H20N3O8S"
},
{
"id":"gthrd[c]",
"name":"Glutathione",
"compartment":"c",
"charge":0,
"formula":"C10H17N3O6S"
},
{
"id":"mthgxl[c]",
"name":"Methylglyoxal",
"compartment":"c",
"charge":0,
"formula":"C3H4O2"
},
{
"id":"lald__D[c]",
"name":"D-Lactaldehyde",
"compartment":"c",
"charge":0,
"formula":"C3H6O2"
},
{
"id":"lald__D[e]",
"name":"D-Lactaldehyde",
"compartment":"e",
"charge":0,
"formula":"C3H6O2"
},
{
"id":"dhla[c]",
"name":"Dihydrolipoamide-E",
"compartment":"c",
"charge":0,
"formula":"C8H16NOS2"
},
{
"id":"la[c]",
"name":"Lipoamide-E",
"compartment":"c",
"charge":0,
"formula":"C8H14NOS2"
},
{
"id":"2dr1p[c]",
"name":"2-Deoxy-D-ribose 1-phosphate",
"compartment":"c",
"charge":-2,
"formula":"C5H9O7P"
},
{
"id":"phe[c]",
"name":"L-phenylalanine",
"compartment":"c",
"charge":0,
"formula":"C9H11NO2"
},
{
"id":"phe[e]",
"name":"L-phenylalanine",
"compartment":"e",
"charge":0,
"formula":"C9H11NO2"
},
{
"id":"his[e]",
"name":"L-Histidine",
"compartment":"e",
"charge":0,
"formula":"C6H9N3O2"
},
{
"id":"his[c]",
"name":"L-Histidine",
"compartment":"c",
"charge":0,
"formula":"C6H9N3O2"
},
{
"id":"lys[e]",
"name":"L-Lysine",
"compartment":"e",
"charge":0,
"formula":"C6H14N2O2"
},
{
"id":"lys[c]",
"name":"L-Lysine",
"compartment":"c",
"charge":0,
"formula":"C6H14N2O2"
},
{
"id":"met[e]",
"name":"L-Methionine",
"compartment":"e",
"charge":0,
"formula":"C5H11NO2S"
},
{
"id":"met[c]",
"name":"L-Methionine",
"compartment":"c",
"charge":0,
"formula":"C5H11NO2S"
},
{
"id":"arg[e]",
"name":"L-Arginine",
"compartment":"e",
"charge":0,
"formula":"C6H14N4O2"
},
{
"id":"arg[c]",
"name":"L-Arginine",
"compartment":"c",
"charge":0,
"formula":"C6H14N4O2"
},
{
"id":"thr[e]",
"name":"L-Threonine",
"compartment":"e",
"charge":0,
"formula":"C4H9NO3"
},
{
"id":"thr[c]",
"name":"L-Threonine",
"compartment":"c",
"charge":0,
"formula":"C4H9NO3"
},
{
"id":"val[e]",
"name":"L-Valine",
"compartment":"e",
"charge":0,
"formula":"C5H11NO2"
},
{
"id":"val[c]",
"name":"L-Valine",
"compartment":"c",
"charge":0,
"formula":"C5H11NO2"
},
{
"id":"trp[e]",
"name":"L-Tryptophane",
"compartment":"e",
"charge":0,
"formula":"C11H12N2O2"
},
{
"id":"trp[c]",
"name":"L-Tryptophane",
"compartment":"c",
"charge":0,
"formula":"C11H12N2O2"
},
{
"id":"leu[e]",
"name":"L-Leucine",
"compartment":"e",
"charge":0,
"formula":"C6H13NO2"
},
{
"id":"leu[c]",
"name":"L-Leucine",
"compartment":"c",
"charge":0,
"formula":"C6H13NO2"
},
{
"id":"ile[e]",
"name":"L-Isoleucine",
"compartment":"e",
"charge":0,
"formula":"C6H13NO2"
},
{
"id":"ile[c]",
"name":"L-Isoleucine",
"compartment":"c",
"charge":0,
"formula":"C6H13NO2"
},
{
"id":"ala[e]",
"name":"L-Alanine",
"compartment":"c",
"charge":0,
"formula":"C3H7NO2"
},
{
"id":"ala[c]",
"name":"L-Alanine",
"compartment":"c",
"charge":0,
"formula":"C3H7NO2"
},
{
"id":"asp[e]",
"name":"L-Aspartate",
"compartment":"e",
"charge":0,
"formula":"C4H7NO4"
},
{
"id":"asp[c]",
"name":"L-Aspartate",
"compartment":"c",
"charge":0,
"formula":"C4H7NO4"
},
{
"id":"cbp[c]",
"name":"Carbamoyl phosphate",
"compartment":"c",
"charge":-2,
"formula":"CH2NO5P"
},
{
"id":"cbasp[c]",
"name":"N-Carbamoyl-L-aspartate",
"compartment":"c",
"charge":-2,
"formula":"C5H6N2O5"
},
{
"id":"asn[e]",
"name":"L-Asparagine",
"compartment":"e",
"charge":0,
"formula":"C4H8N2O3"
},
{
"id":"asn[c]",
"name":"L-Asparagine",
"compartment":"c",
"charge":0,
"formula":"C4H8N2O3"
},
{
"id":"gly[c]",
"name":"Glycine",
"compartment":"c",
"charge":0,
"formula":"C2H5NO2"
},
{
"id":"gly[e]",
"name":"Glycine",
"compartment":"c",
"charge":0,
"formula":"C2H5NO2"
},
{
"id":"imp[c]",
"name":"Inosine monophosphate",
"compartment":"c",
"charge":-2,
"formula":"C10H11N4O8P"
},
{
"id":"dcamp[c]",
"name":"Adenylosuccinate",
"compartment":"c",
"charge":-4,
"formula":"C14H14N5O11P"
},
{
"id":"L-cit[e]",
"name":"L-Citrulline",
"compartment":"e",
"charge":0,
"formula":"C6H13N3O3"
},
{
"id":"L-cit[c]",
"name":"L-Citrulline",
"compartment":"c",
"charge":0,
"formula":"C6H13N3O3"
},
{
"id":"L-args[e]",
"name":"N-(L-Arginino)succinate",
"compartment":"e",
"charge":0,
"formula":"C10H18N4O6"
},
{
"id":"L-args[c]",
"name":"N-(L-Arginino)succinate",
"compartment":"c",
"charge":0,
"formula":"C10H18N4O6"
},
{
"id":"2og[e]",
"name":"2-oxoglutaramate",
"compartment":"e",
"charge":-1,
"formula":"C5H6NO4"
},
{
"id":"2og[c]",
"name":"2-oxoglutaramate",
"compartment":"c",
"charge":-1,
"formula":"C5H6NO4"
},
{
"id":"nh3[c]",
"name":"Ammonia",
"compartment":"c",
"charge":0,
"formula":"H3N"
},
{
"id":"h2o2[c]",
"name":"hydrogen peroxide",
"compartment":"c",
"charge":0,
"formula":"H2O2"
},
{
"id":"asp-D[c]",
"name":"D-Aspartate",
"compartment":"c",
"charge":0,
"formula":"C4H7NO4"
},
{
"id":"ssa[c]",
"name":"succinic semialdehyde",
"compartment":"c",
"charge":0,
"formula":"C4H6O3"
},
{
"id":"asuccin[e]",
"name":"succinic acid",
"compartment":"e",
"charge":0,
"formula":"C4H6O4"
},
{
"id":"asuccin[c]",
"name":"succinic acid",
"compartment":"c",
"charge":0,
"formula":"C4H6O4"
},
{
"id":"4abut[c]",
"name":"4-Aminobutanoate (GABA)",
"compartment":"c",
"charge":-1,
"formula":"C4H8NO2"
},
{
"id":"gam6p[e]",
"name":"D-Glucosamine 6-phosphate",
"compartment":"e",
"charge":0,
"formula":"C6H14NO8P"
},
{
"id":"gam6p[c]",
"name":"D-Glucosamine 6-phosphate",
"compartment":"c",
"charge":0,
"formula":"C6H14NO8P"
},
{
"id":"2os[e]",
"name":"2-Oxosuccinamate",
"compartment":"e",
"charge":0,
"formula":"C4H5NO4"
},
{
"id":"2os[c]",
"name":"2-Oxosuccinamate",
"compartment":"c",
"charge":0,
"formula":"C4H5NO4"
},
{
"id":"nao[c]",
"name":"N-Acetylornithine\nN-Acetylornithine",
"compartment":"c",
"charge":0,
"formula":"C7H14N2O3"
},
{
"id":"L-orn[c]",
"name":"L-Ornithine",
"compartment":"c",
"charge":0,
"formula":"C5H12N2O2"
},
{
"id":"no[e]",
"name":"Nitric oxide",
"compartment":"e",
"charge":0,
"formula":"NO"
},
{
"id":"no[c]",
"name":"Nitric oxide",
"compartment":"c",
"charge":0,
"formula":"NO"
},
{
"id":"phepy[c]",
"name":"Phenylpyruvate",
"compartment":"c",
"charge":-1,
"formula":"C9H7O3"
},
{
"id":"tyr[c]",
"name":"L-Tyrosine",
"compartment":"c",
"charge":0,
"formula":"C9H11NO3"
},
{
"id":"tyr[e]",
"name":"L-Tyrosine",
"compartment":"e",
"charge":0,
"formula":"C9H11NO3"
},
{
"id":"hpp[c]",
"name":"3-(4-Hydroxyphenyl)pyruvate",
"compartment":"c",
"charge":-1,
"formula":"C9H7O4"
},
{
"id":"2a3oa[c]",
"name":"L-2-Amino-3-oxobutanoic acid",
"compartment":"c",
"charge":-1,
"formula":"C4H6NO3"
},
{
"id":"r-thbp[c]",
"name":"Tetrahydrobiopterin (sapropterin)",
"compartment":"c",
"charge":0,
"formula":"C9H15N5O3"
},
{
"id":"4a-hthbp[e]",
"name":"4a-Hydroxytetrahydrobiopterin",
"compartment":"e",
"charge":0,
"formula":"C9H15N5O4"
},
{
"id":"4a-hthbp[c]",
"name":"4a-Hydroxytetrahydrobiopterin",
"compartment":"c",
"charge":0,
"formula":"C9H15N5O4"
},
{
"id":"hcy[c]",
"name":"L-Homocysteine",
"compartment":"c",
"charge":0,
"formula":"C4H9NO2S"
},
{
"id":"mmet[e]",
"name":"S-methyl-L-methionine",
"compartment":"e",
"charge":1,
"formula":"C6H14NO2S"
},
{
"id":"mmet[c]",
"name":"S-methyl-L-methionine",
"compartment":"c",
"charge":1,
"formula":"C6H14NO2S"
},
{
"id":"cyst[c]",
"name":"L-Cystathionine",
"compartment":"c",
"charge":0,
"formula":"C7H14N2O4S"
},
{
"id":"cys[c]",
"name":"L-cysteine",
"compartment":"c",
"charge":0,
"formula":"C3H7NO2S"
},
{
"id":"cys[e]",
"name":"L-cysteine",
"compartment":"c",
"charge":0,
"formula":"C3H7NO2S"
},
{
"id":"ser[c]",
"name":"L-Serine",
"compartment":"c",
"charge":0,
"formula":"C3H7NO3"
},
{
"id":"ser[e]",
"name":"L-Serine",
"compartment":"e",
"charge":0,
"formula":"C3H7NO3"
},
{
"id":"hpyr[c]",
"name":"Hydroxypyruvate",
"compartment":"c",
"charge":-1,
"formula":"C3H3O4"
},
{
"id":"2obut[c]",
"name":"2-Oxobutanoate",
"compartment":"c",
"charge":-1,
"formula":"C4H5O3"
},
{
"id":"g5sa[c]",
"name":"L-glutamic 5-semialdehyde",
"compartment":"c",
"charge":0,
"formula":"C5H9NO3"
},
{
"id":"p5c[c]",
"name":"(S)-1-Pyrroline-5-carboxylate",
"compartment":"c",
"charge":-1,
"formula":"C5H6NO2"
},
{
"id":"pro[c]",
"name":"L-Proline",
"compartment":"c",
"charge":0,
"formula":"C5H9NO2"
},
{
"id":"pro[e]",
"name":"L-Proline",
"compartment":"e",
"charge":0,
"formula":"C5H9NO2"
},
{
"id":"urea[c]",
"name":"Urea",
"compartment":"c",
"charge":0,
"formula":"CH4N2O"
},
{
"id":"urea[e]",
"name":"Urea",
"compartment":"c",
"charge":0,
"formula":"CH4N2O"
},
{
"id":"glyc[c]",
"name":"D-Glycerate",
"compartment":"c",
"charge":-1,
"formula":"C3H5O4"
},
{
"id":"ribflv[c]",
"name":"Riboflavin",
"compartment":"c",
"charge":-1,
"formula":"C17H19N4O6"
},
{
"id":"ribflv[e]",
"name":"Riboflavin",
"compartment":"e",
"charge":-1,
"formula":"C17H19N4O6"
},
{
"id":"fmn[c]",
"name":"Riboflavin-5-phosphate",
"compartment":"c",
"charge":-3,
"formula":"C17H18N4O9P"
},
{
"id":"fad[c]",
"name":"Flavin adenine dinucleotide",
"compartment":"c",
"charge":-3,
"formula":"C27H30N9O15P2"
},
{
"id":"opp[c]",
"name":"3-Oxopropanoate",
"compartment":"c",
"charge":-1,
"formula":"C3H3O3"
},
{
"id":"hdpp[c]",
"name":"3-Hydroxypropanoate",
"compartment":"c",
"charge":-1,
"formula":"C3H5O3"
},
{
"id":"hdppcoa[c]",
"name":"3-Hydroxypropionyl-CoA",
"compartment":"c",
"charge":-4,
"formula":"C24H36N7O18P3S"
},
{
"id":"acycoa[c]",
"name":"Acrylyl-CoA",
"compartment":"c",
"charge":-4,
"formula":"C24H34N7O17P3S"
},
{
"id":"ppecoa[c]",
"name":"propionyl-CoA",
"compartment":"c",
"charge":-4,
"formula":"C24H36N7O17P3S"
},
{
"id":"fadh2[e]",
"name":"FADH2",
"compartment":"e",
"charge":-2,
"formula":"C27H33N9O15P2"
},
{
"id":"fadh2[c]",
"name":"FADH2",
"compartment":"c",
"charge":-2,
"formula":"C27H33N9O15P2"
},
{
"id":"pdhla[c]",
"name":"S-Propyldihydrolipoamide-E",
"compartment":"c",
"charge":0,
"formula":"C11H20NO2S2"
},
{
"id":"hpthpp[c]",
"name":"2-Hydroxypropyl-ThPP",
"compartment":"c",
"charge":1,
"formula":"C15H25N4O8P2S"
},
{
"id":"thpp[c]",
"name":"Thiamine diphosphate",
"compartment":"c",
"charge":1,
"formula":"C12H19N4O7P2S"
},
{
"id":"hg[c]",
"name":"Homogentisate",
"compartment":"c",
"charge":-1,
"formula":"C8H7O4"
},
{
"id":"maa[c]",
"name":"4-Maleylacetoacetate",
"compartment":"c",
"charge":-2,
"formula":"C8H6O6"
},
{
"id":"aa[c]",
"name":"Acetoacetate",
"compartment":"c",
"charge":-1,
"formula":"C4H5O3"
},
{
"id":"faa[c]",
"name":"4-Fumarylacetoacetate",
"compartment":"c",
"charge":-2,
"formula":"C8H6O6"
},
{
"id":"dhnt[c]",
"name":"7,8-Dihydroneopterin 3'-triphosphate",
"compartment":"c",
"charge":-4,
"formula":"C9H12N5O13P3"
},
{
"id":"formate[c]",
"name":"Formate",
"compartment":"c",
"charge":-1,
"formula":"CHO2"
},
{
"id":"pth[c]",
"name":"6-Pyruvoyltetrahydropterin",
"compartment":"c",
"charge":0,
"formula":"C9H11N5O3"
},
{
"id":"pppi[c]",
"name":"Triphosphate",
"compartment":"c",
"charge":-5,
"formula":"O10P3"
},
{
"id":"glyco[c]",
"name":"Glycolate",
"compartment":"c",
"charge":-1,
"formula":"C2H3O3"
},
{
"id":"ag[c]",
"name":"N-Acetyl-L-glutamate",
"compartment":"c",
"charge":-2,
"formula":"C7H9NO5"
},
{
"id":"hmg-coa[c]",
"name":"(S)-3-Hydroxy-3-methylglutaryl-CoA",
"compartment":"c",
"charge":-5,
"formula":"C27H39N7O20P3S"
},
{
"id":"hb[c]",
"name":"(R)-3-Hydroxybutanoate",
"compartment":"c",
"charge":-1,
"formula":"C4H7O3"
},
{
"id":"hb[e]",
"name":"(R)-3-Hydroxybutanoate",
"compartment":"e",
"charge":-1,
"formula":"C4H7O3"
},
{
"id":"glya[c]",
"name":"D-Glyceraldehyde",
"compartment":"c",
"charge":0,
"formula":"C3H6O3"
},
{
"id":"glycerol[c]",
"name":"glycerol",
"compartment":"c",
"charge":0,
"formula":"C3H8O3"
},
{
"id":"sng3p[c]",
"name":"sn-Glycerol 3-phosphate",
"compartment":"c",
"charge":-2,
"formula":"C3H7O6P"
},
{
"id":"acsng3p[c]",
"name":"1-Acyl-sn-glycerol 3-phosphate",
"compartment":"c",
"charge":-2,
"formula":"C4H6O7PR"
},
{
"id":"acylcoa[c]",
"name":"Acyl-CoA",
"compartment":"c",
"charge":0,
"formula":"C22H35N7O17P3SR"
},
{
"id":"ppd[c]",
"name":"Phosphatidate",
"compartment":"c",
"charge":0,
"formula":"C5H7O8PR2"
},
{
"id":"dsng[c]",
"name":"1,2-Diacyl-sn-glycerol",
"compartment":"c",
"charge":0,
"formula":"C5H6O5R2"
},
{
"id":"tag[c]",
"name":"Triglyceride",
"compartment":"c",
"charge":0,
"formula":"C6H5O6R3"
},
{
"id":"fatac[c]",
"name":"Fatty acid",
"compartment":"c",
"charge":0,
"formula":"CHO2R"
},
{
"id":"agc[c]",
"name":"1-Acylglycerol",
"compartment":"c",
"charge":0,
"formula":"C4H7O4R"
},
{
"id":"agc[e]",
"name":"1-Acylglycerol",
"compartment":"e",
"charge":0,
"formula":"C4H7O4R"
},
{
"id":"choline[e]",
"name":"Choline",
"compartment":"e",
"charge":1,
"formula":"C5H14NO"
},
{
"id":"choline[c]",
"name":"Choline",
"compartment":"c",
"charge":1,
"formula":"C5H14NO"
},
{
"id":"chop[c]",
"name":"Choline phosphate",
"compartment":"c",
"charge":1,
"formula":"C5H15NO4P"
},
{
"id":"ctp[c]",
"name":"Cytidine 5'-triphosphate",
"compartment":"c",
"charge":-4,
"formula":"C9H12N3O14P3"
},
{
"id":"cdp-ch[c]",
"name":"CDP-choline",
"compartment":"c",
"charge":0,
"formula":"C14H26N4O11P2"
},
{
"id":"pc[c]",
"name":"Phosphatidylcholine",
"compartment":"c",
"charge":1,
"formula":"C10H19NO8PR2"
},
{
"id":"cmp[c]",
"name":"cytidine 5'-monophosphate",
"compartment":"c",
"charge":0,
"formula":"C9H14N3O8P"
},
{
"id":"dor[c]",
"name":"(S)-Dihydroorotate",
"compartment":"c",
"charge":0,
"formula":"C5H6N2O4"
},
{
"id":"oro[c]",
"name":"Orotate",
"compartment":"c",
"charge":0,
"formula":"C5H4N2O4"
},
{
"id":"omp[c]",
"name":"Orotidine 5'-phosphate",
"compartment":"c",
"charge":0,
"formula":"C10H13N2O11P"
},
{
"id":"ump[c]",
"name":"Uridine 5'-monophosphate",
"compartment":"c",
"charge":0,
"formula":"C9H13N2O9P"
},
{
"id":"cdp[c]",
"name":"Cytidine 5'-diphosphate",
"compartment":"c",
"charge":-3,
"formula":"C9H12N3O11P2"
},
{
"id":"r15bp[c]",
"name":"D-ribose 1,5-bisphosphate",
"compartment":"c",
"charge":-4,
"formula":"C5H8O11P2"
},
{
"id":"cyd[c]",
"name":"Cytidine",
"compartment":"c",
"charge":0,
"formula":"C9H13N3O5"
},
{
"id":"urd[c]",
"name":"Uridine",
"compartment":"c",
"charge":0,
"formula":"C9H12N2O6"
},
{
"id":"urd[e]",
"name":"Uridine",
"compartment":"c",
"charge":0,
"formula":"C9H12N2O6"
},
{
"id":"lpc[c]",
"name":"2-Lysophosphatidylcholine",
"compartment":"c",
"charge":1,
"formula":"C9H20NO7PR"
},
{
"id":"lpc[e]",
"name":"2-Lysophosphatidylcholine",
"compartment":"c",
"charge":1,
"formula":"C9H20NO7PR"
},
{
"id":"2agc[c]",
"name":"Diacylglycerol",
"compartment":"c",
"charge":0,
"formula":"C4H7O4R"
},
{
"id":"cdpdg[c]",
"name":"CDP-diacylglycerol",
"compartment":"c",
"charge":-2,
"formula":"C14H17N3O15P2R2"
},
{
"id":"ins[c]",
"name":"myo-Inositol",
"compartment":"c",
"charge":0,
"formula":"C6H12O6"
},
{
"id":"ins[e]",
"name":"myo-Inositol",
"compartment":"e",
"charge":0,
"formula":"C6H12O6"
},
{
"id":"ptdins[c]",
"name":"1-Phosphatidyl-D-myo-inositol",
"compartment":"c",
"charge":-1,
"formula":"C11H16O13PR2"
},
{
"id":"ptdins4p[c]",
"name":"1-Phosphatidyl-1D-myo-inositol 4-phosphate",
"compartment":"c",
"charge":-3,
"formula":"C11H15O16P2R2"
},
{
"id":"pipp[c]",
"name":"1-Phosphatidyl-D-myo-inositol 4,5-bisphosphate",
"compartment":"c",
"charge":-5,
"formula":"C11H14O19P3R2"
},
{
"id":"insp3[c]",
"name":"Inositol 1,4,5-trisphosphate",
"compartment":"c",
"charge":-6,
"formula":"C6H9O15P3"
},
{
"id":"insp2[c]",
"name":"1D-myo-inositol 1,4-bisphosphate",
"compartment":"c",
"charge":-4,
"formula":"C6H10O12P2"
},
{
"id":"ins4p[c]",
"name":"myo-Inositol 4-phosphate",
"compartment":"c",
"charge":-2,
"formula":"C6H11O9P"
},
{
"id":"ins4p[e]",
"name":"myo-Inositol 4-phosphate",
"compartment":"e",
"charge":-2,
"formula":"C6H11O9P"
},
{
"id":"glucu[c]",
"name":"D-glucuronate",
"compartment":"c",
"charge":-1,
"formula":"C6H9O7"
},
{
"id":"glucu[e]",
"name":"D-glucuronate",
"compartment":"e",
"charge":-1,
"formula":"C6H9O7"
},
{
"id":"clr[e]",
"name":"Cholesterol",
"compartment":"e",
"charge":0,
"formula":"C27H46O"
},
{
"id":"clr[c]",
"name":"Cholesterol",
"compartment":"c",
"charge":0,
"formula":"C27H46O"
},
{
"id":"clre[c]",
"name":"Cholesterol ester",
"compartment":"c",
"charge":0,
"formula":"C28H45O2R"
},
{
"id":"7dclr[c]",
"name":"7-Dehydrocholesterol",
"compartment":"c",
"charge":0,
"formula":"C27H44O"
},
{
"id":"7dclr[e]",
"name":"7-Dehydrocholesterol",
"compartment":"e",
"charge":0,
"formula":"C27H44O"
},
{
"id":"i[e]",
"name":"Inosine",
"compartment":"e",
"charge":0,
"formula":"C10H12N4O5"
},
{
"id":"i[c]",
"name":"Inosine",
"compartment":"c",
"charge":0,
"formula":"C10H12N4O5"
},
{
"id":"hyp[c]",
"name":"Hypoxanthine",
"compartment":"c",
"charge":0,
"formula":"C5H4N4O"
},
{
"id":"xmp[c]",
"name":"Xanthosine 5'-phosphate",
"compartment":"c",
"charge":-2,
"formula":"C10H11N4O9P"
},
{
"id":"gmp[c]",
"name":"Guanosine 5'-phosphate",
"compartment":"c",
"charge":-2,
"formula":"C10H12N5O8P"
},
{
"id":"gua[c]",
"name":"Guanosine",
"compartment":"c",
"charge":0,
"formula":"C10H13N5O5"
},
{
"id":"gua[e]",
"name":"Guanosine",
"compartment":"e",
"charge":0,
"formula":"C10H13N5O5"
},
{
"id":"a[c]",
"name":"Adenine",
"compartment":"c",
"charge":0,
"formula":"C5H5N5"
},
{
"id":"a[e]",
"name":"Adenine",
"compartment":"e",
"charge":0,
"formula":"C5H5N5"
},
{
"id":"glc[c]",
"name":"D-Gluconate",
"compartment":"c",
"charge":-1,
"formula":"C6H11O7"
}
],
"reactions":[
{
"id":"CBPS",
"name":"carbamoyl-phosphate synthase (glutamine-hydrolysing)",
"metabolites":{
"adp[c]":2.0,
"atp[c]":-2.0,
"cbp[c]":1.0,
"gln-L[c]":-1.0,
"glu-L[c]":1.0,
"h2o[c]":-1.0,
"h[c]":2.0,
"hco3[c]":-1.0,
"pi[c]":1.0
},
"lower_bound":0.0,
"upper_bound":1000.0,
"gene_reaction_rule":""
},
{
"id":"ABTA",
"name":"4-aminobutyrate transaminase (GABA transaminase)",
"metabolites":{
"4abut[c]":-1.0,
"akg[c]":-1.0,
"glu-L[c]":1.0,
"h[c]":-2.0,
"ssa[c]":1.0
},
"lower_bound":-1000.0,
"upper_bound":1000.0,
"gene_reaction_rule":""
},
{
"id":"AGT_1",
"name":"alanine-glyoxylate transaminase",
"metabolites":{
"ala[c]":-1.0,
"glx[c]":-1.0,
"gly[c]":1.0,
"pyr[c]":1.0
},
"lower_bound":-1000.0,
"upper_bound":1000.0,
"gene_reaction_rule":""
},
{
"id":"ATCase",
"name":"aspartate carbamoyltransferase",
"metabolites":{
"asp[c]":-1.0,
"cbasp[c]":1.0,
"cbp[c]":-1.0,
"h[c]":2.0,
"pi[c]":1.0
},
"lower_bound":0.0,
"upper_bound":1000.0,
"gene_reaction_rule":""
},
{
"id":"ADSS",
"name":"adenylosuccinate synthase",
"metabolites":{
"asp[c]":-1.0,
"dcamp[c]":1.0,
"gdp[c]":1.0,
"gtp[c]":-1.0,
"h[c]":3.0,
"imp[c]":-1.0,
"pi[c]":1.0
},
"lower_bound":0.0,
"upper_bound":1000.0,
"gene_reaction_rule":""
},
{
"id":"AO",
"name":"D-aspartate oxidase",
"metabolites":{
"asp-D[c]":-1.0,
"h2o2[c]":1.0,
"h2o[c]":-1.0,
"h[c]":2.0,
"nh3[c]":1.0,
"o2[c]":-1.0,
"oaa[c]":1.0
},
"lower_bound":0.0,
"upper_bound":1000.0,
"gene_reaction_rule":""
},
{
"id":"AS",
"name":"asparagine synthase (glutamine-hydrolysing)",
"metabolites":{
"amp[c]":1.0,
"asn[c]":1.0,
"asp[c]":-1.0,
"atp[c]":-1.0,
"gln-L[c]":-1.0,
"glu-L[c]":1.0,
"h2o[c]":-1.0,
"h[c]":2.0,
"ppi[c]":1.0
},
"lower_bound":0.0,
"upper_bound":1000.0,
"gene_reaction_rule":""
},
{
"id":"ADSLR",
"name":"adenylosuccinate lyase",
"metabolites":{
"amp[c]":1.0,
"dcamp[c]":-1.0,
"fum[c]":1.0
},
"lower_bound":0.0,
"upper_bound":1000.0,
"gene_reaction_rule":""
},
{
"id":"GF6PTA",
"name":"glutamine-fructose-6-phosphate transaminase",
"metabolites":{
"f6p[c]":-1.0,
"gam6p[c]":1.0,
"gln-L[c]":-1.0,
"glu-L[c]":1.0,
"h[c]":-1.0
},
"lower_bound":-1000.0,
"upper_bound":1000.0,
"gene_reaction_rule":""
},
{
"id":"GLUSY",
"name":"glutamate synthase (NADH)",
"metabolites":{
"akg[c]":-1.0,
"gln-L[c]":-1.0,
"glu-L[c]":2.0,
"h[c]":-1.0,
"nad[c]":1.0,
"nadh[c]":-1.0
},
"lower_bound":0.0,
"upper_bound":1000.0,
"gene_reaction_rule":""
},
{
"id":"GLUSX",
"name":"glutamate synthase (NADPH)",
"metabolites":{
"akg[c]":-1.0,
"gln-L[c]":-1.0,
"glu-L[c]":2.0,
"h[c]":-1.0,
"nadp[c]":1.0,
"nadph[c]":-1.0
},
"lower_bound":0.0,
"upper_bound":1000.0,
"gene_reaction_rule":""
},
{
"id":"GLUDC",
"name":"glutamate decarboxylase",
"metabolites":{
"4abut[c]":1.0,
"co2[c]":1.0,
"glu-L[c]":-1.0
},
"lower_bound":0.0,
"upper_bound":1000.0,
"gene_reaction_rule":""
},
{
"id":"OA_1",
"name":"omega-amidase[1]",
"metabolites":{
"2og[c]":-1.0,
"akg[c]":1.0,
"h2o[c]":-1.0,
"h[c]":1.0,
"nh3[c]":1.0
},
"lower_bound":-1000.0,
"upper_bound":1000.0,
"gene_reaction_rule":""
},
{
"id":"OA_2",
"name":"omega-amidase[2]",
"metabolites":{
"2os[c]":-1.0,
"h2o[c]":-1.0,
"h[c]":2.0,
"nh3[c]":1.0,
"oaa[c]":1.0
},
"lower_bound":-1000.0,
"upper_bound":1000.0,
"gene_reaction_rule":""
},
{
"id":"SSALY",
"name":"succinate-semialdehyde dehydrogenase (NAD+)",
"metabolites":{
"asuccin[c]":1.0,
"h2o[c]":-1.0,
"h[c]":1.0,
"nad[c]":-1.0,
"nadh[c]":1.0,
"ssa[c]":-1.0
},
"lower_bound":0.0,
"upper_bound":1000.0,
"gene_reaction_rule":""
},
{
"id":"NO",
"name":"nitric-oxide synthase (NADPH)",
"metabolites":{
"L-cit[c]":2.0,
"arg[c]":-2.0,
"h2o[c]":4.0,
"h[c]":-3.0,
"nadp[c]":3.0,
"nadph[c]":-3.0,
"no[c]":2.0,
"o2[c]":-4.0
},
"lower_bound":0.0,
"upper_bound":1000.0,
"gene_reaction_rule":""
},
{
"id":"ARGAH",
"name":"L-arginine amidinohydrolase",
"metabolites":{
"L-orn[c]":1.0,
"arg[c]":-1.0,
"h2o[c]":-1.0,
"urea[c]":1.0
},
"lower_bound":0.0,
"upper_bound":1000.0,
"gene_reaction_rule":""
},
{
"id":"g5sa_TO_p5c",
"name":"L-Glutamate 5-semialdehyde <=> (S)-1-Pyrroline-5-carboxylate + H2O",
"metabolites":{
"g5sa[c]":-1.0,
"h2o[c]":1.0,
"h[c]":1.0,
"p5c[c]":1.0
},
"lower_bound":-1000.0,
"upper_bound":1000.0,
"gene_reaction_rule":""
},
{
"id":"OAT",
"name":"ornithine aminotransferase",
"metabolites":{
"L-orn[c]":-1.0,
"akg[c]":-1.0,
"g5sa[c]":1.0,
"glu-L[c]":1.0,
"h[c]":-1.0
},
"lower_bound":-1000.0,
"upper_bound":1000.0,
"gene_reaction_rule":""
},
{
"id":"P5CR",
"name":"pyrroline-5-carboxylate reductase",
"metabolites":{
"h[c]":-2.0,
"nad[c]":1.0,
"nadh[c]":-1.0,
"p5c[c]":-1.0,
"pro[c]":1.0
},
"lower_bound":0.0,
"upper_bound":1000.0,
"gene_reaction_rule":""
},
{
"id":"GLUD",
"name":"glutamate dehydrogenase [NAD+]",
"metabolites":{
"akg[c]":1.0,
"glu-L[c]":-1.0,
"h2o[c]":-1.0,
"h[c]":2.0,
"nad[c]":-1.0,
"nadh[c]":1.0,
"nh3[c]":1.0
},
"lower_bound":-1000.0,
"upper_bound":1000.0,
"gene_reaction_rule":""
},
{
"id":"GLUDX",
"name":"glutamate dehydrogenase [NAD(P)+]",
"metabolites":{
"akg[c]":1.0,
"glu-L[c]":-1.0,
"h2o[c]":-1.0,
"h[c]":2.0,
"nadp[c]":-1.0,
"nadph[c]":1.0,
"nh3[c]":1.0
},
"lower_bound":-1000.0,
"upper_bound":1000.0,
"gene_reaction_rule":""
},
{
"id":"ALOA",
"name":"N2-Acetyl-L-ornithine amidohydrolase",
"metabolites":{
"L-orn[c]":1.0,
"ac[c]":1.0,
"h2o[c]":-1.0,
"h[c]":1.0,
"nao[c]":-1.0
},
"lower_bound":-1000.0,
"upper_bound":1000.0,
"gene_reaction_rule":""
},
{
"id":"AGS",
"name":"N-acetylglutamate synthase",
"metabolites":{
"accoa[c]":-1.0,
"ag[c]":1.0,
"coa[c]":1.0,
"glu-L[c]":-1.0,
"h[c]":1.0
},
"lower_bound":0.0,
"upper_bound":1000.0,
"gene_reaction_rule":""
},
{
"id":"ALT",
"name":"alanine transaminase",
"metabolites":{
"akg[c]":-1.0,
"ala[c]":-1.0,
"glu-L[c]":1.0,
"pyr[c]":1.0
},
"lower_bound":-1000.0,
"upper_bound":1000.0,
"gene_reaction_rule":""
},
{
"id":"AAT_1",
"name":"aspartate transaminase[1]",
"metabolites":{
"akg[c]":-1.0,
"asp[c]":-1.0,
"glu-L[c]":1.0,
"h[c]":1.0,
"oaa[c]":1.0
},
"lower_bound":-1000.0,
"upper_bound":1000.0,
"gene_reaction_rule":""
},
{
"id":"ASS",
"name":"argininosuccinate synthase",
"metabolites":{
"L-args[c]":1.0,
"L-cit[c]":-1.0,
"amp[c]":1.0,
"asp[c]":-1.0,
"atp[c]":-1.0,
"h[c]":1.0,
"ppi[c]":1.0
},
"lower_bound":0.0,
"upper_bound":1000.0,
"gene_reaction_rule":""
},
{
"id":"GLNS",
"name":"glutamine synthetase",
"metabolites":{
"adp[c]":1.0,
"atp[c]":-1.0,
"gln-L[c]":1.0,
"glu-L[c]":-1.0,
"nh3[c]":-1.0,
"pi[c]":1.0
},
"lower_bound":0.0,
"upper_bound":1000.0,
"gene_reaction_rule":""
},
{
"id":"OCT",
"name":"ornithine carbamoyltransferase",
"metabolites":{
"L-cit[c]":1.0,
"L-orn[c]":-1.0,
"cbp[c]":-1.0,
"pi[c]":1.0
},
"lower_bound":-1000.0,
"upper_bound":1000.0,
"gene_reaction_rule":""
},
{
"id":"GLUN",
"name":"glutaminase",
"metabolites":{
"gln-L[c]":-1.0,
"glu-L[c]":1.0,
"h2o[c]":-1.0,
"h[c]":1.0,
"nh3[c]":1.0
},
"lower_bound":0.0,
"upper_bound":1000.0,
"gene_reaction_rule":""
},
{
"id":"GAT",
"name":"glutamate N-acetyltransferase",
"metabolites":{
"L-orn[c]":1.0,
"ag[c]":1.0,
"glu-L[c]":-1.0,
"h[c]":1.0,
"nao[c]":-1.0
},
"lower_bound":-1000.0,
"upper_bound":1000.0,
"gene_reaction_rule":""
},
{
"id":"ASL",
"name":"argininosuccinate lyase",
"metabolites":{
"L-args[c]":-1.0,
"arg[c]":1.0,
"fum[c]":1.0,
"h[c]":2.0
},
"lower_bound":0.0,
"upper_bound":1000.0,
"gene_reaction_rule":""
},
{
"id":"BIOMASS",
"name":"biomass reaction",
"metabolites":{
"adp[c]":59.276,
"ala[c]":-0.22812057,
"arg[c]":-0.0725313,
"asn[c]":-0.08889074,
"asp[c]":-0.09052444,
"atp[c]":-59.276,
"clr[c]":-0.01249848,
"cys[c]":-0.05497961,
"glc-D[c]":-0.03341084,
"gln-L[c]":-0.08582346,
"glu-L[c]":-0.12450671,
"gly[c]":-0.20685442,
"glycerol[c]":-0.0222102,
"glycogen[c]":-0.24597306,
"h2o[c]":-59.276,
"h[c]":58.7,
"his[c]":-0.03930321,
"ile[c]":-0.0863718,
"lac-L[c]":-0.060771,
"leu[c]":-0.15631814,
"lys[c]":-0.10210655,
"met[c]":-0.03615874,
"phe[c]":-0.04767442,
"pi[c]":59.305,
"pro[c]":-0.1417331,
"ser[c]":-0.2043509,
"tag[c]":-0.27972171,
"thr[c]":-0.14520307,
"trp[c]":-0.012163,
"tyr[c]":-0.09935594,
"val[c]":-0.12118853
},
"lower_bound":0.0,
"upper_bound":1000.0,
"gene_reaction_rule":"",
"objective_coefficient":1.0
},
{
"id":"CS",
"name":"citrate synthase",
"metabolites":{
"accoa[m]":-1.0,
"cit[m]":1.0,
"coa[m]":1.0,
"h2o[m]":-1.0,
"h[m]":1.0,
"oaa[m]":-1.0
},
"lower_bound":0.0,
"upper_bound":1000.0,
"gene_reaction_rule":"CG14740 or CG3861"
},
{
"id":"ACONTb",
"name":"aconitase (half-reaction B, Isocitrate hydro-lyase)",
"metabolites":{
"acon-C[m]":-1.0,
"h2o[m]":-1.0,
"icit[m]":1.0
},
"lower_bound":-1000.0,
"upper_bound":1000.0,
"gene_reaction_rule":"CG4706 or CG9244 or CG6342 or CG4900"
},
{
"id":"AKGDm",
"name":"2-Oxogluterate dehydrogenase",
"metabolites":{
"akg[m]":-1.0,
"co2[m]":1.0,
"coa[m]":-1.0,
"nad[m]":-1.0,
"nadh[m]":1.0,
"succoa[m]":1.0
},
"lower_bound":0.0,
"upper_bound":1000.0,
"gene_reaction_rule":"CG33791 or CG11661 or CG1544"
},
{
"id":"SUCOAS1m",
"name":"succinyl-CoA synthetase (ADP-forming)",
"metabolites":{
"adp[m]":1.0,
"atp[m]":-1.0,
"coa[m]":-1.0,
"pi[m]":1.0,
"succ[m]":-1.0,
"succoa[m]":1.0
},
"lower_bound":-1000.0,
"upper_bound":1000.0,
"gene_reaction_rule":"CG18091 or CG11963 or CG1065 or CG6255 or CG8322"
},
{
"id":"ACONTa",
"name":"aconitase (half-reaction A, Citrate hydro-lyase)",
"metabolites":{
"acon-C[m]":1.0,
"cit[m]":-1.0,
"h2o[m]":1.0
},
"lower_bound":-1000.0,
"upper_bound":1000.0,
"gene_reaction_rule":"CG4706 or CG9244 or CG6342 or CG4900"
},
{
"id":"FUM",
"name":"fumarase",
"metabolites":{
"fum[m]":-1.0,
"h2o[m]":-1.0,
"mal-L[m]":1.0
},
"lower_bound":-1000.0,
"upper_bound":1000.0,
"gene_reaction_rule":"CG31874 or CG6140 or CG4095 or CG4094"
},
{
"id":"ICDHyr",
"name":"isocitrate dehydrogenase (NADP)",
"metabolites":{
"akg[m]":1.0,
"co2[m]":1.0,
"icit[m]":-1.0,
"nadp[m]":-1.0,
"nadph[m]":1.0
},
"lower_bound":-1000.0,
"upper_bound":1000.0,
"gene_reaction_rule":"CG7176"
},
{
"id":"MDH",
"name":"malate dehydrogenase",
"metabolites":{
"h[m]":1.0,
"mal-L[m]":-1.0,
"nad[m]":-1.0,
"nadh[m]":1.0,
"oaa[m]":1.0
},
"lower_bound":-1000.0,
"upper_bound":1000.0,
"gene_reaction_rule":"CG5362 or CG10749 or CG10748 or CG7998 or CG5889 or CG32577"
},
{
"id":"SUCD1m",
"name":"succinate dehydrogenase",
"metabolites":{
"fum[m]":1.0,
"q[m]":-1.0,
"qh2[m]":1.0,
"succ[m]":-1.0
},
"lower_bound":-1000.0,
"upper_bound":1000.0,
"gene_reaction_rule":"CG17246"
},
{
"id":"CGL",
"name":"cystathionine gamma-lyase",
"metabolites":{
"2obut[c]":1.0,
"cys[c]":1.0,
"cyst[c]":-1.0,
"h2o[c]":-1.0,
"h[c]":1.0,
"nh3[c]":1.0
},
"lower_bound":0.0,
"upper_bound":1000.0,
"gene_reaction_rule":""
},
{
"id":"HCYSMT",
"name":"homocysteine S-methyltransferase",
"metabolites":{
"h[c]":1.0,
"hcy[c]":-1.0,
"met[c]":2.0,
"mmet[c]":-1.0
},
"lower_bound":-1000.0,
"upper_bound":1000.0,
"gene_reaction_rule":""
},
{
"id":"CYSTS",
"name":"cystathionine beta-synthase",
"metabolites":{
"cyst[c]":1.0,
"h2o[c]":1.0,
"hcy[c]":-1.0,
"ser[c]":-1.0
},
"lower_bound":0.0,
"upper_bound":1000.0,
"gene_reaction_rule":""
},
{
"id":"EX_glucu(e)",
"name":"glucu exchange",
"metabolites":{
"glucu[e]":-1.0
},
"lower_bound":0.0,
"upper_bound":1000.0,
"gene_reaction_rule":""
},
{
"id":"EX_2og(e)",
"name":"2og exchange",
"metabolites":{
"2og[e]":-1.0
},
"lower_bound":0.0,
"upper_bound":1000.0,
"gene_reaction_rule":""
},
{
"id":"EX_2os(e)",
"name":"2os exchange",
"metabolites":{
"2os[e]":-1.0
},
"lower_bound":0.0,
"upper_bound":1000.0,
"gene_reaction_rule":""
},
{
"id":"EX_ac(e)",
"name":"ac exchange",
"metabolites":{
"ac[e]":-1.0
},
"lower_bound":0.0,
"upper_bound":1000.0,
"gene_reaction_rule":""
},
{
"id":"EX_acp(e)",
"name":"acp exchange",
"metabolites":{
"acp[e]":-1.0
},
"lower_bound":0.0,
"upper_bound":1000.0,
"gene_reaction_rule":""
},
{
"id":"EX_asuccin(e)",
"name":"asuccin exchange",
"metabolites":{
"asuccin[e]":-1.0
},
"lower_bound":0.0,
"upper_bound":1000.0,
"gene_reaction_rule":""
},
{
"id":"EX_co2",
"name":"CO2 exchange",
"metabolites":{
"co2[e]":-1.0
},
"lower_bound":0.0,
"upper_bound":1000.0,
"gene_reaction_rule":""
},
{
"id":"EX_dextrin(e)",
"name":"dextrin exchange",
"metabolites":{
"dextrin[e]":-1.0
},
"lower_bound":0.0,
"upper_bound":1000.0,
"gene_reaction_rule":""
},
{
"id":"EX_fic3(e)",
"name":"fic3 exchange",
"metabolites":{
"fic3[e]":-1.0
},
"lower_bound":0.0,
"upper_bound":1000.0,
"gene_reaction_rule":""
},
{
"id":"EX_foc3(e)",
"name":"foc3 exchange",
"metabolites":{
"foc3[e]":-1.0
},
"lower_bound":0.0,
"upper_bound":1000.0,
"gene_reaction_rule":""
},
{
"id":"EX_gam6p(e)",
"name":"gam6p exchange",
"metabolites":{
"gam6p[e]":-1.0
},
"lower_bound":0.0,
"upper_bound":1000.0,
"gene_reaction_rule":""
},
{
"id":"EX_gdl(e)",
"name":"gdl exchange",
"metabolites":{
"gdl[e]":-1.0
},
"lower_bound":0.0,
"upper_bound":1000.0,
"gene_reaction_rule":""
},
{
"id":"EX_glc__D",
"name":"D-Glucose exchange",
"metabolites":{
"glc-D[e]":-1.0
},
"lower_bound":0.0,
"upper_bound":0.0,
"gene_reaction_rule":""
},
{
"id":"EX_h2o",
"name":"H2O exchange",
"metabolites":{
"h2o[e]":-1.0
},
"lower_bound":-1000.0,
"upper_bound":1000.0,
"gene_reaction_rule":""
},
{
"id":"EX_i(e)",
"name":"i exchange",
"metabolites":{
"i[e]":-1.0
},
"lower_bound":-0.0107197,
"upper_bound":0.0,
"gene_reaction_rule":""
},
{
"id":"EX_lald__D(e)",
"name":"lald__D exchange",
"metabolites":{
"lald__D[e]":-1.0
},
"lower_bound":0.0,
"upper_bound":1000.0,
"gene_reaction_rule":""
},
{
"id":"EX_L-args(e)",
"name":"L-args exchange",
"metabolites":{
"L-args[e]":-1.0
},
"lower_bound":0.0,
"upper_bound":1000.0,
"gene_reaction_rule":""
},
{
"id":"EX_L-cit(e)",
"name":"L-cit exchange",
"metabolites":{
"L-cit[e]":-1.0
},
"lower_bound":0.0,
"upper_bound":1000.0,
"gene_reaction_rule":""
},
{
"id":"EX_malcoa(e)",
"name":"malcoa exchange",
"metabolites":{
"malcoa[e]":-1.0
},
"lower_bound":0.0,
"upper_bound":1000.0,
"gene_reaction_rule":""
},
{
"id":"EX_o2",
"name":"O2 exchange",
"metabolites":{
"o2[e]":-1.0
},
"lower_bound":-1000.0,
"upper_bound":1000.0,
"gene_reaction_rule":""
},
{
"id":"EX_r1p(e)",
"name":"r1p exchange",
"metabolites":{
"r1p[e]":-1.0
},
"lower_bound":0.0,
"upper_bound":1000.0,
"gene_reaction_rule":""
},
{
"id":"EX_rib-D(e)",
"name":"rib-D exchange",
"metabolites":{
"rib-D[e]":-1.0
},
"lower_bound":0.0,
"upper_bound":1000.0,
"gene_reaction_rule":""
},
{
"id":"EX_sucr",
"name":"sucr exchange",
"metabolites":{
"sucr[e]":-1.0
},
"lower_bound":-2.21240544,
"upper_bound":1000.0,
"gene_reaction_rule":""
},
{
"id":"EX_Tre",
"name":"Tre exchange",
"metabolites":{
"tre[e]":-1.0
},
"lower_bound":0.0,
"upper_bound":1000.0,
"gene_reaction_rule":""
},
{
"id":"EX_4a-hthbp(e)",
"name":"4a-hthbp exchange",
"metabolites":{
"4a-hthbp[e]":-1.0
},
"lower_bound":0.0,
"upper_bound":1000.0,
"gene_reaction_rule":""
},
{
"id":"EX_7dclr(e)",
"name":"7dclr exchange",
"metabolites":{
"7dclr[e]":-1.0
},
"lower_bound":0.0,
"upper_bound":1000.0,
"gene_reaction_rule":""
},
{
"id":"EX_a(e)",
"name":"adenosine exchange",
"metabolites":{
"a[e]":-1.0
},
"lower_bound":0.0,
"upper_bound":1000.0,
"gene_reaction_rule":""
},
{
"id":"EX_agc(e)",
"name":"agc exchange",
"metabolites":{
"agc[e]":-1.0
},
"lower_bound":0.0,
"upper_bound":1000.0,
"gene_reaction_rule":""
},
{
"id":"EX_choline(e)",
"name":"choline exchange",
"metabolites":{
"choline[e]":-1.0
},
"lower_bound":-0.0158416,
"upper_bound":0.0,
"gene_reaction_rule":""
},
{
"id":"EX_clr(e)",
"name":"cholesterol exchange",
"metabolites":{
"clr[e]":-1.0
},
"lower_bound":-0.03432158,
"upper_bound":0.0,
"gene_reaction_rule":""
},
{
"id":"EX_fadh2(e)",
"name":"fadh2 exchange",
"metabolites":{
"fadh2[e]":-1.0
},
"lower_bound":-1000.0,
"upper_bound":1000.0,
"gene_reaction_rule":""
},
{
"id":"EX_g(e)",
"name":"guanosine exchange",
"metabolites":{
"gua[e]":-1.0
},
"lower_bound":0.0,
"upper_bound":1000.0,
"gene_reaction_rule":""
},
{
"id":"EX_hb(e)",
"name":"hb exchange",
"metabolites":{
"hb[e]":-1.0
},
"lower_bound":0.0,
"upper_bound":1000.0,
"gene_reaction_rule":""
},
{
"id":"EX_ins(e)",
"name":"ins exchange",
"metabolites":{
"ins[e]":-1.0
},
"lower_bound":-0.00122769,
"upper_bound":0.0,
"gene_reaction_rule":""
},
{
"id":"EX_ins4p(e)",
"name":"ins4p exchange",
"metabolites":{
"ins4p[e]":-1.0
},
"lower_bound":0.0,
"upper_bound":1000.0,
"gene_reaction_rule":""
},
{
"id":"EX_lpc(e)",
"name":"lpc exchange",
"metabolites":{
"lpc[e]":-1.0
},
"lower_bound":0.0,
"upper_bound":1000.0,
"gene_reaction_rule":""
},
{
"id":"EX_maldex",
"name":"maldex exchange",
"metabolites":{
"maldex[e]":-1.0
},
"lower_bound":0.0,
"upper_bound":1000.0,
"gene_reaction_rule":""
},
{
"id":"EX_mmet(e)",
"name":"mmet exchange",
"metabolites":{
"mmet[e]":-1.0
},
"lower_bound":0.0,
"upper_bound":1000.0,
"gene_reaction_rule":""
},
{
"id":"EX_no(e)",
"name":"no exchange",
"metabolites":{
"no[e]":-1.0
},
"lower_bound":0.0,
"upper_bound":1000.0,
"gene_reaction_rule":""
},
{
"id":"EX_RIBFLV(e)",
"name":"RIBFLV exchange",
"metabolites":{
"ribflv[e]":-1.0
},
"lower_bound":-0.00012888,
"upper_bound":1000.0,
"gene_reaction_rule":""
},
{
"id":"EX_urd(e)",
"name":"urd exchange",
"metabolites":{
"urd[e]":-1.0
},
"lower_bound":-0.01086882,
"upper_bound":0.0,
"gene_reaction_rule":""
},
{
"id":"EX_urea(e)",
"name":"urea exchange",
"metabolites":{
"urea[e]":-1.0
},
"lower_bound":0.0,
"upper_bound":1000.0,
"gene_reaction_rule":""
},
{
"id":"EX_lac__L_e",
"name":"L-Lactate exchange",
"metabolites":{
"lac-L[e]":-1.0
},
"lower_bound":0.0,
"upper_bound":1000.0,
"gene_reaction_rule":""
},
{
"id":"EX_accoa",
"name":"accoa transport",
"metabolites":{
"accoa[e]":-1.0
},
"lower_bound":0.0,
"upper_bound":1000.0,
"gene_reaction_rule":""
},
{
"id":"EX_ala(e)",
"name":"Alanine transport",
"metabolites":{
"ala[e]":-1.0
},
"lower_bound":-0.78943217,
"upper_bound":1000.0,
"gene_reaction_rule":""
},
{
"id":"EX_arg(e)",
"name":"arginine transport",
"metabolites":{
"arg[e]":-1.0
},
"lower_bound":-0.23361544,
"upper_bound":0.0,
"gene_reaction_rule":""
},
{
"id":"EX_asn(e)",
"name":"Asparagine transport",
"metabolites":{
"asn[e]":-1.0
},
"lower_bound":-0.28124216,
"upper_bound":1000.0,
"gene_reaction_rule":""
},
{
"id":"EX_asp(e)",
"name":"Aspartic Acid transport",
"metabolites":{
"asp[e]":-1.0
},
"lower_bound":-0.27916151,
"upper_bound":1000.0,
"gene_reaction_rule":""
},
{
"id":"EX_cys(e)",
"name":"Cysteine transport",
"metabolites":{
"cys[e]":-1.0
},
"lower_bound":-0.09638605,
"upper_bound":1000.0,
"gene_reaction_rule":""
},
{
"id":"EX_gln-L(e)",
"name":"Glutamine transport",
"metabolites":{
"gln-L[e]":-1.0
},
"lower_bound":-0.55087471,
"upper_bound":1000.0,
"gene_reaction_rule":""
},
{
"id":"EX_glu-L(e)",
"name":"Glutamic acid transport",
"metabolites":{
"glu-L[e]":-1.0
},
"lower_bound":-0.54748851,
"upper_bound":1000.0,
"gene_reaction_rule":""
},
{
"id":"EX_gly(e)",
"name":"Glycine transport",
"metabolites":{
"gly[e]":-1.0
},
"lower_bound":-0.63641357,
"upper_bound":1000.0,
"gene_reaction_rule":""
},
{
"id":"EX_his(e)",
"name":"histidine transport",
"metabolites":{
"his[e]":-1.0
},
"lower_bound":-0.19386955,
"upper_bound":0.0,
"gene_reaction_rule":""
},
{
"id":"EX_ile(e)",
"name":"isoleucine transport",
"metabolites":{
"ile[e]":-1.0
},
"lower_bound":-0.3911806,
"upper_bound":0.0,
"gene_reaction_rule":""
},
{
"id":"EX_leu(e)",
"name":"leucine transport",
"metabolites":{
"leu[e]":-1.0
},
"lower_bound":-0.55304742,
"upper_bound":0.0,
"gene_reaction_rule":""
},
{
"id":"EX_lys(e)",
"name":"lysine transport",
"metabolites":{
"lys[e]":-1.0
},
"lower_bound":-0.5265047,
"upper_bound":0.0,
"gene_reaction_rule":""
},
{
"id":"EX_met(e)",
"name":"Methionine transport",
"metabolites":{
"met[e]":-1.0
},
"lower_bound":-0.09783051,
"upper_bound":0.0,
"gene_reaction_rule":""
},
{
"id":"EX_phe(e)",
"name":"phenylalanine transport",
"metabolites":{
"phe[e]":-1.0
},
"lower_bound":-0.38025078,
"upper_bound":0.0,
"gene_reaction_rule":""
},
{
"id":"EX_pro(e)",
"name":"Proline transport",
"metabolites":{
"pro[e]":-1.0
},
"lower_bound":-0.21515964,
"upper_bound":1000.0,
"gene_reaction_rule":""
},
{
"id":"EX_ser(e)",
"name":"Serine transport",
"metabolites":{
"ser[e]":-1.0
},
"lower_bound":-0.31989175,
"upper_bound":1000.0,
"gene_reaction_rule":""
},
{
"id":"EX_thr(e)",
"name":"threonine transport",
"metabolites":{
"thr[e]":-1.0
},
"lower_bound":-0.4808948,
"upper_bound":0.0,
"gene_reaction_rule":""
},
{
"id":"EX_trp(e)",
"name":"tryptophan transport",
"metabolites":{
"trp[e]":-1.0
},
"lower_bound":-0.29024044,
"upper_bound":0.0,
"gene_reaction_rule":""
},
{
"id":"EX_tyr(e)",
"name":"Tyrosine transport",
"metabolites":{
"tyr[e]":-1.0
},
"lower_bound":-0.20507447,
"upper_bound":1000.0,
"gene_reaction_rule":""
},
{
"id":"EX_val(e)",
"name":"valine transport",
"metabolites":{
"val[e]":-1.0
},
"lower_bound":-0.16614346,
"upper_bound":0.0,
"gene_reaction_rule":""
},
{
"id":"FASN",
"name":"fatty-acid synthase",
"metabolites":{
"accoa[c]":-1.0,
"co2[c]":8.0,
"coa[c]":9.0,
"fatac[c]":1.0,
"h2o[c]":7.0,
"h[c]":-24.0,
"malcoa[c]":-8.0,
"nadp[c]":16.0,
"nadph[c]":-16.0
},
"lower_bound":0.0,
"upper_bound":1000.0,
"gene_reaction_rule":""
},
{
"id":"ACS3",
"name":"acyl coenzyme A synthetase",
"metabolites":{
"acylcoa[c]":1.0,
"amp[c]":1.0,
"atp[c]":-1.0,
"coa[c]":-1.0,
"fatac[c]":-1.0,
"h[c]":-3.0,
"ppi[c]":1.0
},
"lower_bound":0.0,
"upper_bound":1000.0,
"gene_reaction_rule":""
},
{
"id":"PTHS",
"name":"6-pyruvoyltetrahydropterin synthase",
"metabolites":{
"dhnt[c]":-1.0,
"h[c]":1.0,
"pppi[c]":1.0,
"pth[c]":1.0
},
"lower_bound":0.0,
"upper_bound":1000.0,
"gene_reaction_rule":""
},
{
"id":"GTPCH",
"name":"GTP cyclohydrolase",
"metabolites":{
"dhnt[c]":1.0,
"formate[c]":1.0,
"gtp[c]":-1.0,
"h2o[c]":-1.0,
"h[c]":1.0
},
"lower_bound":0.0,
"upper_bound":1000.0,
"gene_reaction_rule":""
},
{
"id":"SR",
"name":"sepiapterin reductase",
"metabolites":{
"h[c]":-2.0,
"nadp[c]":2.0,
"nadph[c]":-2.0,
"pth[c]":-1.0,
"r-thbp[c]":1.0
},
"lower_bound":0.0,
"upper_bound":1000.0,
"gene_reaction_rule":""
},
{
"id":"AGC2AGC",
"name":"2-acylglycerol to 1-monoglyceride",
"metabolites":{
"2agc[c]":-1.0,
"agc[c]":1.0
},
"lower_bound":0.0,
"upper_bound":1000.0,
"gene_reaction_rule":""
},
{
"id":"AG3PPA",
"name":"1-acylglycero-3-phosphate acyltransferase",
"metabolites":{
"acsng3p[c]":-1.0,
"acylcoa[c]":-1.0,
"coa[c]":1.0,
"h[c]":2.0,
"ppd[c]":1.0
},
"lower_bound":-1000.0,
"upper_bound":1000.0,
"gene_reaction_rule":""
},
{
"id":"AGAT",
"name":"acylglycerol O-acyltransferase",
"metabolites":{
"acylcoa[c]":-1.0,
"agc[c]":-1.0,
"coa[c]":1.0,
"dsng[c]":1.0,
"h[c]":4.0
},
"lower_bound":-1000.0,
"upper_bound":1000.0,
"gene_reaction_rule":""
},
{
"id":"MGK",
"name":"acylglycerol kinase",
"metabolites":{
"acsng3p[c]":-1.0,
"adp[c]":-1.0,
"agc[c]":1.0,
"atp[c]":1.0,
"h[c]":-1.0
},
"lower_bound":-1000.0,
"upper_bound":1000.0,
"gene_reaction_rule":""
},
{
"id":"MAGlipase",
"name":"acylglycerol lipase",
"metabolites":{
"agc[c]":-1.0,
"fatac[c]":1.0,
"glycerol[c]":1.0,
"h2o[c]":-1.0
},
"lower_bound":0.0,
"upper_bound":1000.0,
"gene_reaction_rule":""
},
{
"id":"DGK",
"name":"diacylglycerol kinase",
"metabolites":{
"adp[c]":1.0,
"atp[c]":-1.0,
"dsng[c]":-1.0,
"h[c]":-1.0,
"ppd[c]":1.0
},
"lower_bound":0.0,
"upper_bound":1000.0,
"gene_reaction_rule":""
},
{
"id":"GK",
"name":"glycerol kinase",
"metabolites":{
"adp[c]":1.0,
"atp[c]":-1.0,
"glycerol[c]":-1.0,
"h[c]":1.0,
"sng3p[c]":1.0
},
"lower_bound":0.0,
"upper_bound":1000.0,
"gene_reaction_rule":""
},
{
"id":"DGA",
"name":"1,2-diacylglycerol acyltransferase",
"metabolites":{
"acylcoa[c]":-1.0,
"coa[c]":1.0,
"dsng[c]":-1.0,
"h[c]":4.0,
"tag[c]":1.0
},
"lower_bound":0.0,
"upper_bound":1000.0,
"gene_reaction_rule":""
},
{
"id":"HSL",
"name":"hormone-sensitive lipase",
"metabolites":{
"2agc[c]":1.0,
"dsng[c]":-1.0,
"fatac[c]":1.0,
"h2o[c]":-1.0
},
"lower_bound":0.0,
"upper_bound":1000.0,
"gene_reaction_rule":""
},
{
"id":"ALR2",
"name":"aldehyde reductase",
"metabolites":{
"glya[c]":1.0,
"glycerol[c]":-1.0,
"h[c]":1.0,
"nad[c]":-1.0,
"nadh[c]":1.0
},
"lower_bound":-1000.0,
"upper_bound":1000.0,
"gene_reaction_rule":""
},
{
"id":"ALR1",
"name":"alcohol dehydrogenase",
"metabolites":{
"glya[c]":1.0,
"glycerol[c]":-1.0,
"h[c]":1.0,
"nadp[c]":-1.0,
"nadph[c]":1.0
},
"lower_bound":-1000.0,
"upper_bound":1000.0,
"gene_reaction_rule":""
},
{
"id":"DSNGAH",
"name":"1,2-diacyl-sn-glycerol acylhydrolase",
"metabolites":{
"agc[c]":1.0,
"dsng[c]":-1.0,
"fatac[c]":1.0,
"h2o[c]":-1.0
},
"lower_bound":0.0,
"upper_bound":1000.0,
"gene_reaction_rule":""
},
{
"id":"DPP1",
"name":"diacylglycerol diphosphate phosphatase",
"metabolites":{
"dsng[c]":1.0,
"h2o[c]":-1.0,
"h[c]":2.0,
"pi[c]":1.0,
"ppd[c]":-1.0
},
"lower_bound":-1000.0,
"upper_bound":1000.0,
"gene_reaction_rule":""
},
{
"id":"PAP",
"name":"phosphatidate phosphatas",
"metabolites":{
"dsng[c]":1.0,
"h2o[c]":-1.0,
"h[c]":2.0,
"pi[c]":1.0,
"ppd[c]":-1.0
},
"lower_bound":0.0,
"upper_bound":1000.0,
"gene_reaction_rule":""
},
{
"id":"AHD",
"name":"aldehyde dehydrogenase",
"metabolites":{
"glya[c]":-1.0,
"glyc[c]":1.0,
"h2o[c]":-1.0,
"h[c]":2.0,
"nad[c]":-1.0,
"nadh[c]":1.0
},
"lower_bound":-1000.0,
"upper_bound":1000.0,
"gene_reaction_rule":""
},
{
"id":"GPPA",
"name":"alpha-glycerophosphate acyltransferase",
"metabolites":{
"acsng3p[c]":1.0,
"acylcoa[c]":-1.0,
"coa[c]":1.0,
"h[c]":4.0,
"sng3p[c]":-1.0
},
"lower_bound":0.0,
"upper_bound":1000.0,
"gene_reaction_rule":""
},
{
"id":"TGL",
"name":"triacylglycerol lipase",
"metabolites":{
"dsng[c]":1.0,
"fatac[c]":1.0,
"h2o[c]":-1.0,
"tag[c]":-1.0
},
"lower_bound":0.0,
"upper_bound":1000.0,
"gene_reaction_rule":""
},
{
"id":"CK",
"name":"choline kinase",
"metabolites":{
"adp[c]":1.0,
"atp[c]":-1.0,
"choline[c]":-1.0,
"chop[c]":1.0,
"h[c]":-1.0
},
"lower_bound":0.0,
"upper_bound":1000.0,
"gene_reaction_rule":""
},
{
"id":"CCT",
"name":"choline phosphate cytidylyltransferase",
"metabolites":{
"cdp-ch[c]":1.0,
"chop[c]":-1.0,
"ctp[c]":-1.0,
"ppi[c]":1.0
},
"lower_bound":0.0,
"upper_bound":1000.0,
"gene_reaction_rule":""
},
{
"id":"CDP-DG",
"name":"CDP-diacylglycerol synthase",
"metabolites":{
"cdpdg[c]":1.0,
"ctp[c]":-1.0,
"h[c]":1.0,
"ppd[c]":-1.0,
"ppi[c]":1.0
},
"lower_bound":0.0,
"upper_bound":1000.0,
"gene_reaction_rule":""
},
{
"id":"CPT",
"name":"phosphorylcholine-glyceride transferase",
"metabolites":{
"cdp-ch[c]":-1.0,
"cmp[c]":1.0,
"dsng[c]":-1.0,
"h[c]":-1.0,
"pc[c]":1.0
},
"lower_bound":0.0,
"upper_bound":1000.0,
"gene_reaction_rule":""
},
{
"id":"LPCAT",
"name":"lysophosphatidylcholine acyltransferase",
"metabolites":{
"acylcoa[c]":-1.0,
"coa[c]":1.0,
"h[c]":4.0,
"lpc[c]":-1.0,
"pc[c]":1.0
},
"lower_bound":0.0,
"upper_bound":1000.0,
"gene_reaction_rule":""
},
{
"id":"LCAT",
"name":"lecithin-cholesterol acyltransferase",
"metabolites":{
"clr[c]":-1.0,
"clre[c]":1.0,
"lpc[c]":1.0,
"pc[c]":-1.0
},
"lower_bound":0.0,
"upper_bound":1000.0,
"gene_reaction_rule":""
},
{
"id":"PLC",
"name":"phospholipase C",
"metabolites":{
"chop[c]":1.0,
"dsng[c]":1.0,
"h2o[c]":-1.0,
"pc[c]":-1.0
},
"lower_bound":0.0,
"upper_bound":1000.0,
"gene_reaction_rule":""
},
{
"id":"PLA2",
"name":"phospholipase A2",
"metabolites":{
"fatac[c]":1.0,
"h2o[c]":-1.0,
"lpc[c]":1.0,
"pc[c]":-1.0
},
"lower_bound":0.0,
"upper_bound":1000.0,
"gene_reaction_rule":""
},
{
"id":"KBLc",
"name":"glycine C-acetyltransferase",
"metabolites":{
"2a3oa[c]":-1.0,
"accoa[c]":1.0,
"coa[c]":-1.0,
"gly[c]":1.0,
"h[c]":-1.0
},
"lower_bound":-1000.0,
"upper_bound":1000.0,
"gene_reaction_rule":""
},
{
"id":"SGA",
"name":"L-Serine:glyoxylate aminotransferase",
"metabolites":{
"glx[c]":-1.0,
"gly[c]":1.0,
"hpyr[c]":1.0,
"ser[c]":-1.0
},
"lower_bound":-1000.0,
"upper_bound":1000.0,
"gene_reaction_rule":""
},
{
"id":"SPA",
"name":"L-Serine:pyruvate aminotransferase",
"metabolites":{
"ala[c]":1.0,
"hpyr[c]":1.0,
"pyr[c]":-1.0,
"ser[c]":-1.0
},
"lower_bound":-1000.0,
"upper_bound":1000.0,
"gene_reaction_rule":""
},
{
"id":"T3DH",
"name":"L-threonine 3-dehydrogenase",
"metabolites":{
"2a3oa[c]":1.0,
"h[c]":2.0,
"nad[c]":-1.0,
"nadh[c]":1.0,
"thr[c]":-1.0
},
"lower_bound":0.0,
"upper_bound":1000.0,
"gene_reaction_rule":""
},
{
"id":"LTAE_2",
"name":"low-specificity L-allo-threonine aldolase",
"metabolites":{
"acald[c]":1.0,
"gly[c]":1.0,
"thr[c]":-1.0
},
"lower_bound":-1000.0,
"upper_bound":1000.0,
"gene_reaction_rule":""
},
{
"id":"PGM",
"name":"phosphoglycerate mutase",
"metabolites":{
"2pg[c]":-1.0,
"3pg[c]":1.0
},
"lower_bound":-1000.0,
"upper_bound":1000.0,
"gene_reaction_rule":""
},
{
"id":"ENO",
"name":"phosphopyruvate hydratase",
"metabolites":{
"2pg[c]":-1.0,
"h2o[c]":1.0,
"pep[c]":1.0
},
"lower_bound":-1000.0,
"upper_bound":1000.0,
"gene_reaction_rule":"CG17654"
},
{
"id":"PGK",
"name":"phosphoglycerate kinase",
"metabolites":{
"13dpg[c]":1.0,
"3pg[c]":-1.0,
"adp[c]":1.0,
"atp[c]":-1.0
},
"lower_bound":-1000.0,
"upper_bound":1000.0,
"gene_reaction_rule":"CG3127 or CG9961"
},
{
"id":"PYK",
"name":"pyruvate kinase",
"metabolites":{
"adp[c]":-1.0,
"atp[c]":1.0,
"h[c]":-1.0,
"pep[c]":-1.0,
"pyr[c]":1.0
},
"lower_bound":-1000.0,
"upper_bound":1000.0,
"gene_reaction_rule":"CG2964 or CG11249 or CG12229 or CG7069 or CG7362 or CG9288 or CG7070"
},
{
"id":"PFK",
"name":"phosphofructokinase",
"metabolites":{
"adp[c]":1.0,
"atp[c]":-1.0,
"f6p[c]":-1.0,
"fdp[c]":1.0,
"h[c]":1.0
},
"lower_bound":0.0,
"upper_bound":1000.0,
"gene_reaction_rule":"CG4001 or CG6650"
},
{
"id":"TPI",
"name":"triose-phosphate isomerase",
"metabolites":{
"dhap[c]":-1.0,
"g3p[c]":1.0
},
"lower_bound":-1000.0,
"upper_bound":1000.0,
"gene_reaction_rule":"CG2171"
},
{
"id":"FBP",
"name":"fructose-bisphosphatase",
"metabolites":{
"f6p[c]":1.0,
"fdp[c]":-1.0,
"h2o[c]":-1.0,
"pi[c]":1.0
},
"lower_bound":0.0,
"upper_bound":1000.0,
"gene_reaction_rule":"CG31692"
},
{
"id":"FBA",
"name":"fructose-bisphosphate aldolase",
"metabolites":{
"dhap[c]":1.0,
"fdp[c]":-1.0,
"g3p[c]":1.0
},
"lower_bound":-1000.0,
"upper_bound":1000.0,
"gene_reaction_rule":"CG5432"
},
{
"id":"GAPD",
"name":"glyceraldehyde-3-phosphate dehydrogenase",
"metabolites":{
"13dpg[c]":1.0,
"g3p[c]":-1.0,
"h[c]":1.0,
"nad[c]":-1.0,
"nadh[c]":1.0,
"pi[c]":-1.0
},
"lower_bound":-1000.0,
"upper_bound":1000.0,
"gene_reaction_rule":"CG7769 or CG15899 or CG13492 or CG9010 or CG12055 or CG6958 or CG8893 or CG32300 or CG9467"
},
{
"id":"G6PP",
"name":"D-Glucose-6-phosphate phosphohydrolase",
"metabolites":{
"g6p[c]":-1.0,
"glc-D[c]":1.0,
"h2o[c]":-1.0,
"pi[c]":1.0
},
"lower_bound":0.0,
"upper_bound":1000.0,
"gene_reaction_rule":"CG15400"
},
{
"id":"PGI",
"name":"glucose-6-phosphate isomerase",
"metabolites":{
"f6p[c]":1.0,
"g6p[c]":-1.0
},
"lower_bound":0.0,
"upper_bound":1000.0,
"gene_reaction_rule":"CG8251"
},
{
"id":"HEX1",
"name":"hexokinase (D-glucose:ATP)",
"metabolites":{
"adp[c]":1.0,
"atp[c]":-1.0,
"g6p[c]":1.0,
"glc-D[c]":-1.0,
"h[c]":1.0
},
"lower_bound":0.0,
"upper_bound":1000.0,
"gene_reaction_rule":"CG3001 or CG32849 or CG33102 or CG8094"
},
{
"id":"PDH",
"name":"pyruvate dehydrogenase",
"metabolites":{
"accoa[m]":1.0,
"co2[m]":1.0,
"coa[m]":-1.0,
"nad[m]":-1.0,
"nadh[m]":1.0,
"pyr[m]":-1.0
},
"lower_bound":0.0,
"upper_bound":1000.0,
"gene_reaction_rule":"CG7024 or CG7010 or CG11876"
},
{
"id":"CAT",
"name":"catalase-peroxidase",
"metabolites":{
"h2o2[c]":-2.0,
"h2o[c]":2.0,
"o2[c]":1.0
},
"lower_bound":0.0,
"upper_bound":1000.0,
"gene_reaction_rule":""
},
{
"id":"AGPT",
"name":"ATP:(R)-glycerate 2-phosphotransferase",
"metabolites":{
"2pg[c]":1.0,
"adp[c]":1.0,
"atp[c]":-1.0,
"glyc[c]":-1.0,
"h[c]":1.0
},
"lower_bound":-1000.0,
"upper_bound":1000.0,
"gene_reaction_rule":""
},
{
"id":"GNO",
"name":"D-Glycerate:NAD+ 2-oxidoreductase",
"metabolites":{
"glyc[c]":-1.0,
"h[c]":1.0,
"hpyr[c]":1.0,
"nad[c]":-1.0,
"nadh[c]":1.0
},
"lower_bound":-1000.0,
"upper_bound":1000.0,
"gene_reaction_rule":""
},
{
"id":"GLYCOR",
"name":"glyoxylate reductase",
"metabolites":{
"glx[c]":1.0,
"glyco[c]":-1.0,
"h[c]":1.0,
"nadp[c]":-1.0,
"nadph[c]":1.0
},
"lower_bound":-1000.0,
"upper_bound":1000.0,
"gene_reaction_rule":""
},
{
"id":"GLYCOO",
"name":"glycolate oxidase",
"metabolites":{
"glx[c]":1.0,
"glyco[c]":-1.0,
"h2o2[c]":1.0,
"o2[c]":-1.0
},
"lower_bound":0.0,
"upper_bound":1000.0,
"gene_reaction_rule":""
},
{
"id":"IP3P",
"name":"phosphoinositide 5-phosphatase",
"metabolites":{
"adp[c]":-1.0,
"atp[c]":1.0,
"h[c]":-1.0,
"pipp[c]":-1.0,
"ptdins4p[c]":1.0
},
"lower_bound":0.0,
"upper_bound":1000.0,
"gene_reaction_rule":""
},
{
"id":"PIPK",
"name":"phosphatidylinositol 4-phosphate kinase",
"metabolites":{
"adp[c]":1.0,
"atp[c]":-1.0,
"h[c]":1.0,
"pipp[c]":1.0,
"ptdins4p[c]":-1.0
},
"lower_bound":-1000.0,
"upper_bound":1000.0,
"gene_reaction_rule":""
},
{
"id":"CDPINO",
"name":"CDP-diglyceride-inositol phosphatidyltransferase",
"metabolites":{
"cdpdg[c]":-1.0,
"cmp[c]":1.0,
"h[c]":-1.0,
"ins[c]":-1.0,
"ptdins[c]":1.0
},
"lower_bound":0.0,
"upper_bound":1000.0,
"gene_reaction_rule":""
},
{
"id":"MOO",
"name":"inositol oxygenase",
"metabolites":{
"glucu[c]":1.0,
"h2o[c]":1.0,
"h[c]":1.0,
"ins[c]":-1.0,
"o2[c]":-1.0
},
"lower_bound":0.0,
"upper_bound":1000.0,
"gene_reaction_rule":""
},
{
"id":"INSP",
"name":"inositol-phosphate phosphatase",
"metabolites":{
"h2o[c]":-1.0,
"ins4p[c]":-1.0,
"ins[c]":1.0,
"pi[c]":1.0
},
"lower_bound":0.0,
"upper_bound":1000.0,
"gene_reaction_rule":""
},
{
"id":"INSBP",
"name":"inositol-1,4-bisphosphate 1-phosphatase",
"metabolites":{
"h2o[c]":-1.0,
"ins4p[c]":1.0,
"insp2[c]":-1.0,
"pi[c]":1.0
},
"lower_bound":0.0,
"upper_bound":1000.0,
"gene_reaction_rule":""
},
{
"id":"INSTP",
"name":"D-myo-inositol 1,4,5-triphosphate 5-phosphatase",
"metabolites":{
"h2o[c]":-1.0,
"insp2[c]":1.0,
"insp3[c]":-1.0,
"pi[c]":1.0
},
"lower_bound":0.0,
"upper_bound":1000.0,
"gene_reaction_rule":""
},
{
"id":"PIPLC",
"name":"phosphoinositide phospholipase C",
"metabolites":{
"dsng[c]":1.0,
"h2o[c]":-1.0,
"h[c]":1.0,
"insp3[c]":1.0,
"pipp[c]":-1.0
},
"lower_bound":-1000.0,
"upper_bound":1000.0,
"gene_reaction_rule":""
},
{
"id":"PIK",
"name":"1-phosphatidylinositol 4-kinase",
"metabolites":{
"adp[c]":1.0,
"atp[c]":-1.0,
"h[c]":1.0,
"ptdins4p[c]":1.0,
"ptdins[c]":-1.0
},
"lower_bound":-1000.0,
"upper_bound":1000.0,
"gene_reaction_rule":""
},
{
"id":"NVD",
"name":"cholesterol 7-desaturase",
"metabolites":{
"7dclr[c]":1.0,
"clr[c]":-1.0,
"h2o[c]":2.0,
"h[c]":-1.0,
"nad[c]":1.0,
"nadh[c]":-1.0,
"o2[c]":-1.0
},
"lower_bound":0.0,
"upper_bound":1000.0,
"gene_reaction_rule":""
},
{
"id":"NADK",
"name":"NAD+ kinase",
"metabolites":{
"adp[c]":1.0,
"atp[c]":-1.0,
"h[c]":1.0,
"nad[c]":-1.0,
"nadp[c]":1.0
},
"lower_bound":0.0,
"upper_bound":1000.0,
"gene_reaction_rule":"CG33156 or CG6145 or CG8080"
},
{
"id":"NADTRHD",
"name":"NAD transhydrogenase",
"metabolites":{
"nad[m]":-1.0,
"nadh[m]":1.0,
"nadp[m]":1.0,
"nadph[m]":-1.0
},
"lower_bound":-1000.0,
"upper_bound":1000.0,
"gene_reaction_rule":""
},
{
"id":"HCO3E",
"name":"carbonic anhydrase",
"metabolites":{
"co2[c]":-1.0,
"h2o[c]":-1.0,
"h[c]":1.0,
"hco3[c]":1.0
},
"lower_bound":-1000.0,
"upper_bound":1000.0,
"gene_reaction_rule":"CG7820 or CG9235 or CG15227 or CG12309 or CG6906 or CG18673 or CG18672 or CG3669 or CG6074 or CG10899 or CG5379 or CG3940 or CG11967 or CG32698 or CG7772 or CG11284 or CG1402"
},
{
"id":"NTAK",
"name":"nucleoside-triphosphate?adenylate kinase",
"metabolites":{
"adp[c]":1.0,
"amp[c]":-1.0,
"h[c]":-1.0,
"ppi[c]":1.0,
"pppi[c]":-1.0
},
"lower_bound":-1000.0,
"upper_bound":1000.0,
"gene_reaction_rule":""
},
{
"id":"ATPM",
"name":"ATP maintenance requirement",
"metabolites":{
"adp[m]":1.0,
"atp[m]":-1.0,
"h2o[m]":-1.0,
"h[m]":1.0,
"pi[m]":1.0
},
"lower_bound":8.39,
"upper_bound":1000.0,
"gene_reaction_rule":""
},
{
"id":"PPPH",
"name":"diphosphate phosphohydrolase",
"metabolites":{
"h2o[m]":-1.0,
"h[m]":1.0,
"pi[m]":2.0,
"ppi[m]":-1.0
},
"lower_bound":0.0,
"upper_bound":1000.0,
"gene_reaction_rule":"CG4294 or CG4634 or CG32149 or CG18041 or CG15311"
},
{
"id":"FOC3CO",
"name":"ferrocytochrome c oxidase",
"metabolites":{
"fic3[m]":4.0,
"foc3[m]":-4.0,
"h2o[m]":2.0,
"h[c]":4.0,
"h[m]":-8.0,
"o2[m]":-1.0
},
"lower_bound":0.0,
"upper_bound":1000.0,
"gene_reaction_rule":"CG14235 or CG18809 or CG14724 or CG18193 or CG9603 or CG14077 or CG7181 or CG34067 or CG34069 or CG34074 or CG10396 or CG17280 or CG2249 or CG30093 or CG14028 or CG11015 or CG11043 or CG10664 or CG31644"
},
{
"id":"ATPS4r",
"name":"ATP synthase (four protons for one ATP)",
"metabolites":{
"adp[m]":-1.0,
"atp[m]":1.0,
"h2o[m]":1.0,
"h[c]":-4.0,
"h[m]":3.0,
"pi[m]":-1.0
},
"lower_bound":-1000.0,
"upper_bound":1000.0,
"gene_reaction_rule":"CG14909 or CG1268 or CG11589 or CG7625 or CG7007 or CG7026 or CG6737 or CG9013 or CG3161 or CG32089 or CG32090 or CG17332 or CG7803 or CG5421 or CG42600 or CG31030 or CG5075 or CG7211 or CG12403 or CG3762 or CG6105 or CG7813 or CG3612 or CG8210 or CG34072 or CG12027 or CG8189 or CG31477 or CG1746 or CG3321 or CG1076 or CG7610 or CG4307 or CG6030 or CG4412 or CG17369 or CG2968 or CG9032 or CG13167 or CG8186 or CG4624 or CG1088 or CG1088 or CG8310 or CG2934 or CG5389 or CG11154 or CG6687"
},
{
"id":"DPNH",
"name":"NADH:ubiquinone reductase (H+-translocating)",
"metabolites":{
"h[c]":4.0,
"h[m]":-5.0,
"nad[m]":1.0,
"nadh[m]":-1.0,
"q[m]":-1.0,
"qh2[m]":1.0
},
"lower_bound":-1000.0,
"upper_bound":1000.0,
"gene_reaction_rule":"CG8680 or CG34089 or CG34083 or CG34086 or CG34085 or CG34076 or CG34063 or CG34092 or CG6914 or CG12203 or CG9306 or CG12400 or CG3214 or CG8844 or CG3683 or CG10320 or CG7712 or CG6463 or CG9762 or CG5548 or CG3192 or CG3621 or CG12079 or CG1970 or CG3944 or CG6485 or CG6343 or CG5703 or CG2286"
},
{
"id":"UFCOR",
"name":"Ubiquinol:ferricytochrome-c oxidoreductase",
"metabolites":{
"fic3[c]":-2.0,
"foc3[c]":2.0,
"h[c]":2.0,
"q[m]":1.0,
"qh2[m]":-1.0
},
"lower_bound":-1000.0,
"upper_bound":1000.0,
"gene_reaction_rule":"CG7361 or CG14482 or CG34090 or CG30354 or CG8764 or CG17856 or CG3560 or CG14053 or CG41623 or CG4169 or CG3731"
},
{
"id":"PPM",
"name":"Phosphopentomutase",
"metabolites":{
"r1p[c]":1.0,
"r5p[c]":-1.0
},
"lower_bound":-1000.0,
"upper_bound":1000.0,
"gene_reaction_rule":""
},
{
"id":"DRPP",
"name":"2-deoxy-D-ribose 1-phosphate 1,5-phosphomutase",
"metabolites":{
"2dr1p[c]":-1.0,
"2dr5p[c]":1.0
},
"lower_bound":0.0,
"upper_bound":1000.0,
"gene_reaction_rule":""
},
{
"id":"DRPA",
"name":"Deoxyribose-phosphate aldolase",
"metabolites":{
"2dr5p[c]":-1.0,
"acald[c]":1.0,
"g3p[c]":1.0
},
"lower_bound":-1000.0,
"upper_bound":1000.0,
"gene_reaction_rule":"CG8525"
},
{
"id":"GND1",
"name":"phosphogluconate dehydrogenase (NAD+-dependent)",
"metabolites":{
"6pgc[c]":-1.0,
"co2[c]":1.0,
"nad[c]":-1.0,
"nadh[c]":1.0,
"ru5p-D[c]":1.0
},
"lower_bound":-1000.0,
"upper_bound":1000.0,
"gene_reaction_rule":"CG8251 or CG4747 or CG15093 or CG3724"
},
{
"id":"GND",
"name":"Phosphogluconate dehydrogenase",
"metabolites":{
"6pgc[c]":-1.0,
"co2[c]":1.0,
"nadp[c]":-1.0,
"nadph[c]":1.0,
"ru5p-D[c]":1.0
},
"lower_bound":0.0,
"upper_bound":1000.0,
"gene_reaction_rule":"CG8251 or CG4747 or CG15093 or CG3724"
},
{
"id":"PGL",
"name":"6-phosphogluconolactonase",
"metabolites":{
"6pgc[c]":1.0,
"6pgl[c]":-1.0,
"h2o[c]":-1.0,
"h[c]":1.0
},
"lower_bound":0.0,
"upper_bound":1000.0,
"gene_reaction_rule":"CG17333"
},
{
"id":"DRBK",
"name":"deoxyribokinase",
"metabolites":{
"2dr5p[c]":-1.0,
"2dr[c]":1.0,
"adp[c]":-1.0,
"atp[c]":1.0,
"h[c]":-1.0
},
"lower_bound":-1000.0,
"upper_bound":1000.0,
"gene_reaction_rule":"CG17010 or CG13369"
},
{
"id":"PRPPS",
"name":"ribose-phosphate diphosphokinase",
"metabolites":{
"amp[c]":-1.0,
"atp[c]":1.0,
"h[c]":-1.0,
"prpp[c]":-1.0,
"r5p[c]":1.0
},
"lower_bound":-1000.0,
"upper_bound":1000.0,
"gene_reaction_rule":"CG6767 or CG2246"
},
{
"id":"RBK",
"name":"Ribokinase",
"metabolites":{
"adp[c]":1.0,
"atp[c]":-1.0,
"h[c]":1.0,
"r5p[c]":1.0,
"rib-D[c]":-1.0
},
"lower_bound":-1000.0,
"upper_bound":1000.0,
"gene_reaction_rule":"CG17010 or CG13369"
},
{
"id":"G6PDH2r",
"name":"Glucose 6-phosphate dehydrogenase",
"metabolites":{
"6pgl[c]":1.0,
"g6p[c]":-1.0,
"h[c]":1.0,
"nadp[c]":-1.0,
"nadph[c]":1.0
},
"lower_bound":0.0,
"upper_bound":1000.0,
"gene_reaction_rule":"CG7140 or CG12529"
},
{
"id":"GLA",
"name":"gluconolactonase",
"metabolites":{
"gdl[c]":-1.0,
"glc[c]":1.0,
"h2o[c]":-1.0,
"h[c]":1.0
},
"lower_bound":0.0,
"upper_bound":1000.0,
"gene_reaction_rule":""
},
{
"id":"GLK",
"name":"gluconokinase",
"metabolites":{
"6pgc[c]":1.0,
"adp[c]":1.0,
"atp[c]":-1.0,
"glc[c]":-1.0,
"h[c]":1.0
},
"lower_bound":0.0,
"upper_bound":1000.0,
"gene_reaction_rule":""
},
{
"id":"OXIRE",
"name":"D-glucose:quinone 1-oxidoreductase",
"metabolites":{
"gdl[c]":1.0,
"glc-D[c]":-1.0,
"q[c]":-1.0,
"qh2[c]":1.0
},
"lower_bound":0.0,
"upper_bound":1000.0,
"gene_reaction_rule":"CG12398"
},
{
"id":"PhnN",
"name":"ribose 1,5-bisphosphate phosphokinase",
"metabolites":{
"adp[c]":1.0,
"atp[c]":-1.0,
"prpp[c]":1.0,
"r15bp[c]":-1.0
},
"lower_bound":0.0,
"upper_bound":1000.0,
"gene_reaction_rule":""
},
{
"id":"R1Pk",
"name":"Ribose 1-phosphokinase",
"metabolites":{
"adp[c]":1.0,
"atp[c]":-1.0,
"h[c]":1.0,
"r15bp[c]":1.0,
"r1p[c]":-1.0
},
"lower_bound":-1000.0,
"upper_bound":1000.0,
"gene_reaction_rule":""
},
{
"id":"RPI",
"name":"Ribose-5-phosphate isomerase",
"metabolites":{
"r5p[c]":1.0,
"ru5p-D[c]":-1.0
},
"lower_bound":-1000.0,
"upper_bound":1000.0,
"gene_reaction_rule":"CG30410"
},
{
"id":"RPE",
"name":"Ribulose 5-phosphate 3-epimerase",
"metabolites":{
"ru5p-D[c]":-1.0,
"xu5p-D[c]":1.0
},
"lower_bound":-1000.0,
"upper_bound":1000.0,
"gene_reaction_rule":"CG30499"
},
{
"id":"TALA",
"name":"transaldolase",
"metabolites":{
"e4p[c]":1.0,
"f6p[c]":1.0,
"g3p[c]":-1.0,
"s7p[c]":-1.0
},
"lower_bound":-1000.0,
"upper_bound":1000.0,
"gene_reaction_rule":"CG2827"
},
{
"id":"TKT2",
"name":"Transketolase 2",
"metabolites":{
"e4p[c]":-1.0,
"f6p[c]":1.0,
"g3p[c]":1.0,
"xu5p-D[c]":-1.0
},
"lower_bound":0.0,
"upper_bound":1000.0,
"gene_reaction_rule":"CG5103 or CG8036"
},
{
"id":"TKT1",
"name":"Transketolase 1",
"metabolites":{
"g3p[c]":1.0,
"r5p[c]":-1.0,
"s7p[c]":1.0,
"xu5p-D[c]":-1.0
},
"lower_bound":0.0,
"upper_bound":1000.0,
"gene_reaction_rule":"CG5103 or CG8036"
},
{
"id":"AAT_2",
"name":"aspartate transaminase[2]",
"metabolites":{
"akg[c]":-1.0,
"glu-L[c]":1.0,
"phe[c]":-1.0,
"phepy[c]":1.0
},
"lower_bound":-1000.0,
"upper_bound":1000.0,
"gene_reaction_rule":""
},
{
"id":"TYRAT_2",
"name":"tyrosine transaminase[2]",
"metabolites":{
"akg[c]":-1.0,
"glu-L[c]":1.0,
"phe[c]":-1.0,
"phepy[c]":1.0
},
"lower_bound":0.0,
"upper_bound":1000.0,
"gene_reaction_rule":""
},
{
"id":"PAH",
"name":"phenylalanine hydroxylase",
"metabolites":{
"4a-hthbp[c]":1.0,
"o2[c]":-1.0,
"phe[c]":-1.0,
"r-thbp[c]":-1.0,
"tyr[c]":1.0
},
"lower_bound":0.0,
"upper_bound":1000.0,
"gene_reaction_rule":""
},
{
"id":"AAT_3",
"name":"aspartate transaminase[3]",
"metabolites":{
"akg[c]":-1.0,
"glu-L[c]":1.0,
"hpp[c]":1.0,
"tyr[c]":-1.0
},
"lower_bound":-1000.0,
"upper_bound":1000.0,
"gene_reaction_rule":""
},
{
"id":"TYRAT_1",
"name":"tyrosine transaminase[1]",
"metabolites":{
"akg[c]":-1.0,
"glu-L[c]":1.0,
"hpp[c]":1.0,
"tyr[c]":-1.0
},
"lower_bound":0.0,
"upper_bound":1000.0,
"gene_reaction_rule":""
},
{
"id":"OICD[2]",
"name":"2-oxoisocaproate dehydrogenase",
"metabolites":{
"2obut[c]":-1.0,
"co2[c]":1.0,
"h[c]":-1.0,
"hpthpp[c]":1.0,
"thpp[c]":-1.0
},
"lower_bound":-1000.0,
"upper_bound":1000.0,
"gene_reaction_rule":""
},
{
"id":"HIBCH",
"name":"3-hydroxyisobutyryl-CoA hydrolase",
"metabolites":{
"coa[c]":-1.0,
"h2o[c]":1.0,
"h[c]":-1.0,
"hdpp[c]":-1.0,
"hdppcoa[c]":1.0
},
"lower_bound":-1000.0,
"upper_bound":1000.0,
"gene_reaction_rule":""
},
{
"id":"MSD",
"name":"malonate-semialdehyde dehydrogenase",
"metabolites":{
"accoa[c]":1.0,
"co2[c]":1.0,
"coa[c]":-1.0,
"nad[c]":-1.0,
"nadh[c]":1.0,
"opp[c]":-1.0
},
"lower_bound":-1000.0,
"upper_bound":1000.0,
"gene_reaction_rule":""
},
{
"id":"DHLT",
"name":"dihydrolipoyl transacylase",
"metabolites":{
"coa[c]":1.0,
"dhla[c]":-1.0,
"pdhla[c]":1.0,
"ppecoa[c]":-1.0
},
"lower_bound":-1000.0,
"upper_bound":1000.0,
"gene_reaction_rule":""
},
{
"id":"ACADM",
"name":"acyl CoA dehydrogenase",
"metabolites":{
"acycoa[c]":1.0,
"fad[c]":-1.0,
"fadh2[c]":1.0,
"h[c]":-1.0,
"ppecoa[c]":-1.0
},
"lower_bound":-1000.0,
"upper_bound":1000.0,
"gene_reaction_rule":""
},
{
"id":"ECH",
"name":"3-Hydroxypropionyl-CoA hydro-lyase",
"metabolites":{
"acycoa[c]":1.0,
"h2o[c]":1.0,
"hdppcoa[c]":-1.0
},
"lower_bound":-1000.0,
"upper_bound":1000.0,
"gene_reaction_rule":""
},
{
"id":"OICD[1]",
"name":"2-oxoisocaproate dehydrogenase",
"metabolites":{
"hpthpp[c]":-1.0,
"la[c]":-1.0,
"pdhla[c]":1.0,
"thpp[c]":1.0
},
"lower_bound":-1000.0,
"upper_bound":1000.0,
"gene_reaction_rule":""
},
{
"id":"HDPPD",
"name":"3-hydroxypropionate dehydrogenase",
"metabolites":{
"h[c]":1.0,
"hdpp[c]":-1.0,
"nad[c]":-1.0,
"nadh[c]":1.0,
"opp[c]":1.0
},
"lower_bound":-1000.0,
"upper_bound":1000.0,
"gene_reaction_rule":""
},
{
"id":"AMPH",
"name":"AMP phosphoribohydrolase",
"metabolites":{
"a[c]":1.0,
"amp[c]":-1.0,
"h2o[c]":-1.0,
"r5p[c]":1.0
},
"lower_bound":0.0,
"upper_bound":1000.0,
"gene_reaction_rule":""
},
{
"id":"AMPD",
"name":"AMP deaminase",
"metabolites":{
"amp[c]":-1.0,
"h2o[c]":-1.0,
"imp[c]":1.0,
"nh3[c]":1.0
},
"lower_bound":0.0,
"upper_bound":1000.0,
"gene_reaction_rule":""
},
{
"id":"ADPase",
"name":"apyrase",
"metabolites":{
"amp[c]":1.0,
"atp[c]":-1.0,
"h2o[c]":-2.0,
"h[c]":2.0,
"pi[c]":2.0
},
"lower_bound":0.0,
"upper_bound":1000.0,
"gene_reaction_rule":""
},
{
"id":"GDPK",
"name":"GDP Kinase",
"metabolites":{
"adp[c]":1.0,
"atp[c]":-1.0,
"gdp[c]":-1.0,
"gtp[c]":1.0
},
"lower_bound":0.0,
"upper_bound":1000.0,
"gene_reaction_rule":""
},
{
"id":"GMPK",
"name":"GMP kinase",
"metabolites":{
"adp[c]":1.0,
"atp[c]":-1.0,
"gdp[c]":1.0,
"gmp[c]":-1.0
},
"lower_bound":0.0,
"upper_bound":1000.0,
"gene_reaction_rule":""
},
{
"id":"GMPS",
"name":"GMP synthase (glutamine-hydrolysing)",
"metabolites":{
"amp[c]":1.0,
"atp[c]":-1.0,
"gln-L[c]":-1.0,
"glu-L[c]":1.0,
"gmp[c]":1.0,
"h2o[c]":-1.0,
"h[c]":2.0,
"ppi[c]":1.0,
"xmp[c]":-1.0
},
"lower_bound":0.0,
"upper_bound":1000.0,
"gene_reaction_rule":""
},
{
"id":"GDPase",
"name":"guanosine diphosphatase",
"metabolites":{
"gdp[c]":-1.0,
"gmp[c]":1.0,
"h2o[c]":-1.0,
"h[c]":1.0,
"pi[c]":1.0
},
"lower_bound":0.0,
"upper_bound":1000.0,
"gene_reaction_rule":""
},
{
"id":"GMPL",
"name":"guanosine 5'-monophosphate phosphohydrolase",
"metabolites":{
"gmp[c]":-1.0,
"gua[c]":1.0,
"h2o[c]":-1.0,
"pi[c]":1.0
},
"lower_bound":0.0,
"upper_bound":1000.0,
"gene_reaction_rule":""
},
{
"id":"PNP",
"name":"inosine:phosphate alpha-D-ribosyltransferase",
"metabolites":{
"hyp[c]":1.0,
"i[c]":-1.0,
"pi[c]":-1.0,
"r1p[c]":1.0
},
"lower_bound":0.0,
"upper_bound":1000.0,
"gene_reaction_rule":""
},
{
"id":"IMPD",
"name":"IMP dehydrogenase",
"metabolites":{
"h2o[c]":-1.0,
"h[c]":1.0,
"imp[c]":-1.0,
"nad[c]":-1.0,
"nadh[c]":1.0,
"xmp[c]":1.0
},
"lower_bound":0.0,
"upper_bound":1000.0,
"gene_reaction_rule":""
},
{
"id":"HGPRT",
"name":"Hypoxanthine-guanine phosphoribosyltransferase",
"metabolites":{
"hyp[c]":1.0,
"imp[c]":-1.0,
"ppi[c]":-1.0,
"prpp[c]":1.0
},
"lower_bound":-1000.0,
"upper_bound":1000.0,
"gene_reaction_rule":""
},
{
"id":"UDPk",
"name":"UDP kinase",
"metabolites":{
"adp[c]":1.0,
"atp[c]":-1.0,
"udp[c]":-1.0,
"utp[c]":1.0
},
"lower_bound":0.0,
"upper_bound":1000.0,
"gene_reaction_rule":""
},
{
"id":"UMPk",
"name":"UMP/CMP kinase",
"metabolites":{
"adp[c]":1.0,
"atp[c]":-1.0,
"h[c]":2.0,
"udp[c]":1.0,
"ump[c]":-1.0
},
"lower_bound":0.0,
"upper_bound":1000.0,
"gene_reaction_rule":""
},
{
"id":"URDk",
"name":"uridine kinase",
"metabolites":{
"adp[c]":1.0,
"atp[c]":-1.0,
"h[c]":-1.0,
"ump[c]":1.0,
"urd[c]":-1.0
},
"lower_bound":-1000.0,
"upper_bound":1000.0,
"gene_reaction_rule":""
},
{
"id":"CTPS",
"name":"CTP synthase",
"metabolites":{
"adp[c]":1.0,
"atp[c]":-1.0,
"ctp[c]":1.0,
"gln-L[c]":-1.0,
"glu-L[c]":1.0,
"h2o[c]":-1.0,
"h[c]":2.0,
"pi[c]":1.0,
"utp[c]":-1.0
},
"lower_bound":0.0,
"upper_bound":1000.0,
"gene_reaction_rule":""
},
{
"id":"DHOase",
"name":"carbamoylaspartic dehydrase",
"metabolites":{
"cbasp[c]":-1.0,
"dor[c]":1.0,
"h2o[c]":1.0,
"h[c]":-2.0
},
"lower_bound":0.0,
"upper_bound":1000.0,
"gene_reaction_rule":""
},
{
"id":"CMPk",
"name":"UMP/CMP kinase",
"metabolites":{
"adp[c]":-1.0,
"atp[c]":1.0,
"cdp[c]":-1.0,
"cmp[c]":1.0,
"h[c]":-2.0
},
"lower_bound":-1000.0,
"upper_bound":1000.0,
"gene_reaction_rule":""
},
{
"id":"CDPk",
"name":"CDP kinase",
"metabolites":{
"adp[c]":1.0,
"atp[c]":-1.0,
"cdp[c]":-1.0,
"ctp[c]":1.0
},
"lower_bound":-1000.0,
"upper_bound":1000.0,
"gene_reaction_rule":""
},
{
"id":"CMPL",
"name":"5'-nucleotidase",
"metabolites":{
"cmp[c]":-1.0,
"cyd[c]":1.0,
"h2o[c]":-1.0,
"h[c]":2.0,
"pi[c]":1.0
},
"lower_bound":0.0,
"upper_bound":1000.0,
"gene_reaction_rule":""
},
{
"id":"CDA",
"name":"cytidine deaminase",
"metabolites":{
"cyd[c]":-1.0,
"h2o[c]":-1.0,
"nh3[c]":1.0,
"urd[c]":1.0
},
"lower_bound":0.0,
"upper_bound":1000.0,
"gene_reaction_rule":""
},
{
"id":"DHODH",
"name":"dihydroorotate dehydrogenase (quinone)",
"metabolites":{
"dor[c]":-1.0,
"oro[c]":1.0,
"q[c]":-1.0,
"qh2[c]":1.0
},
"lower_bound":0.0,
"upper_bound":1000.0,
"gene_reaction_rule":""
},
{
"id":"ODCase",
"name":"orotidine-5'-phosphate decarboxylase",
"metabolites":{
"co2[c]":1.0,
"omp[c]":-1.0,
"ump[c]":1.0
},
"lower_bound":0.0,
"upper_bound":1000.0,
"gene_reaction_rule":""
},
{
"id":"OPRTase",
"name":"orotate phosphoribosyltransferase",
"metabolites":{
"h[c]":-2.0,
"omp[c]":1.0,
"oro[c]":-1.0,
"ppi[c]":1.0,
"prpp[c]":-1.0
},
"lower_bound":0.0,
"upper_bound":1000.0,
"gene_reaction_rule":""
},
{
"id":"ACACT1r",
"name":"Acetyl-CoA C-acetyltransferase",
"metabolites":{
"aacoa[c]":1.0,
"accoa[c]":-2.0,
"coa[c]":1.0
},
"lower_bound":-1000.0,
"upper_bound":1000.0,
"gene_reaction_rule":"CG9149 or CG10932"
},
{
"id":"FAT",
"name":"formate C-acetyltransferase",
"metabolites":{
"accoa[c]":-1.0,
"coa[c]":1.0,
"formate[c]":-1.0,
"pyr[c]":1.0
},
"lower_bound":-1000.0,
"upper_bound":1000.0,
"gene_reaction_rule":""
},
{
"id":"ACPAT",
"name":"acetyl-CoA:phosphate acetyltransferase",
"metabolites":{
"accoa[c]":-1.0,
"acp[c]":1.0,
"coa[c]":1.0,
"h[c]":-1.0,
"pi[c]":-1.0
},
"lower_bound":0.0,
"upper_bound":1000.0,
"gene_reaction_rule":""
},
{
"id":"APPH",
"name":"Acetyl phosphate phosphohydrolase",
"metabolites":{
"ac[c]":1.0,
"acp[c]":-1.0,
"h2o[c]":-1.0,
"h[c]":2.0,
"pi[c]":1.0
},
"lower_bound":-1000.0,
"upper_bound":1000.0,
"gene_reaction_rule":"CG14022 or CG16870 or CG18371 or CG11052 or CG18505 or CG10970"
},
{
"id":"ACCOAL",
"name":"Acetate:CoA ligase (AMP-forming)",
"metabolites":{
"ac[c]":-1.0,
"accoa[c]":1.0,
"amp[c]":1.0,
"atp[c]":-1.0,
"coa[c]":-1.0,
"ppi[c]":1.0
},
"lower_bound":0.0,
"upper_bound":1000.0,
"gene_reaction_rule":"CG6432 or CG9390"
},
{
"id":"ACACDL",
"name":"acetyl-CoA:carbon-dioxide ligase (ADP-forming)",
"metabolites":{
"accoa[c]":-1.0,
"adp[c]":1.0,
"atp[c]":-1.0,
"h[c]":1.0,
"hco3[c]":-1.0,
"malcoa[c]":1.0,
"pi[c]":1.0
},
"lower_bound":0.0,
"upper_bound":1000.0,
"gene_reaction_rule":"CG17108 or CG11198"
},
{
"id":"PCB",
"name":"Pyruvate:carbon-dioxide ligase (ADP-forming)",
"metabolites":{
"adp[c]":1.0,
"atp[c]":-1.0,
"h[c]":1.0,
"hco3[c]":-1.0,
"oaa[c]":1.0,
"pi[c]":1.0,
"pyr[c]":-1.0
},
"lower_bound":-1000.0,
"upper_bound":1000.0,
"gene_reaction_rule":"CG1516"
},
{
"id":"LPD5",
"name":"dihydrolipoamide:NAD+ oxidoreductase",
"metabolites":{
"dhla[c]":-1.0,
"h[c]":1.0,
"la[c]":1.0,
"nad[c]":-1.0,
"nadh[c]":1.0
},
"lower_bound":0.0,
"upper_bound":1000.0,
"gene_reaction_rule":"CG7430"
},
{
"id":"LGTHL",
"name":"lactoylglutathione lyase\n(R)-S-Lactoylglutathione methylglyoxal-lyase (isomerizing)",
"metabolites":{
"gthrd[c]":-1.0,
"h[c]":1.0,
"lgt_S[c]":1.0,
"mthgxl[c]":-1.0
},
"lower_bound":0.0,
"upper_bound":1000.0,
"gene_reaction_rule":"CG1707"
},
{
"id":"PEPCK",
"name":"GTP:oxaloacetate carboxy-lyase (adding GTP;phosphoenolpyruvate-forming)",
"metabolites":{
"co2[c]":1.0,
"gdp[c]":1.0,
"gtp[c]":-1.0,
"oaa[c]":-1.0,
"pep[c]":1.0
},
"lower_bound":0.0,
"upper_bound":1000.0,
"gene_reaction_rule":"CG17725 or CG10924"
},
{
"id":"LDH_L",
"name":"L-lactate dehydrogenase",
"metabolites":{
"h[c]":-1.0,
"lac-L[c]":1.0,
"nad[c]":1.0,
"nadh[c]":-1.0,
"pyr[c]":-1.0
},
"lower_bound":0.0,
"upper_bound":1000.0,
"gene_reaction_rule":"CG13334 or CG10160"
},
{
"id":"LALDD2",
"name":"(R)-Lactaldehyde:NAD+ oxidoreductase",
"metabolites":{
"h[c]":1.0,
"lald__D[c]":-1.0,
"mthgxl[c]":1.0,
"nad[c]":-1.0,
"nadh[c]":1.0
},
"lower_bound":-1000.0,
"upper_bound":1000.0,
"gene_reaction_rule":"CG31674 or CG31673"
},
{
"id":"ME2",
"name":"malate dehydrogenase (oxaloacetate-decarboxylating) (NADP+)",
"metabolites":{
"co2[c]":1.0,
"mal-L[c]":-1.0,
"nadp[c]":-1.0,
"nadph[c]":1.0,
"pyr[c]":1.0
},
"lower_bound":-1000.0,
"upper_bound":1000.0,
"gene_reaction_rule":"CG7848 or CG7964 or CG7969 or CG5889 or CG10120"
},
{
"id":"ACAOR",
"name":"Acetaldehyde:NAD+ oxidoreductase",
"metabolites":{
"ac[c]":1.0,
"acald[c]":-1.0,
"h2o[c]":-1.0,
"h[c]":2.0,
"nad[c]":-1.0,
"nadh[c]":1.0
},
"lower_bound":0.0,
"upper_bound":1000.0,
"gene_reaction_rule":"CG31075 or CG9629 or CG3752 or CG11140"
},
{
"id":"FADS",
"name":"FAD synthetase",
"metabolites":{
"atp[c]":-1.0,
"fad[c]":1.0,
"fmn[c]":-1.0,
"h[c]":-1.0,
"ppi[c]":1.0
},
"lower_bound":-1000.0,
"upper_bound":1000.0,
"gene_reaction_rule":""
},
{
"id":"RFK",
"name":"riboflavin kinase",
"metabolites":{
"adp[c]":1.0,
"atp[c]":-1.0,
"fmn[c]":1.0,
"h[c]":1.0,
"ribflv[c]":-1.0
},
"lower_bound":-1000.0,
"upper_bound":1000.0,
"gene_reaction_rule":""
},
{
"id":"UDPGTRA",
"name":"UDP-glucose:glycogen 4-alpha-D-glucosyltransferase",
"metabolites":{
"amylose[c]":1.0,
"h2o[c]":-1.0,
"h[c]":1.0,
"udp-glc[c]":-1.0,
"udp[c]":1.0
},
"lower_bound":-1000.0,
"upper_bound":1000.0,
"gene_reaction_rule":"CG6904"
},
{
"id":"AGMH2",
"name":"maltodextrin maltohydrolase",
"metabolites":{
"h2o[c]":1.0,
"mal[c]":1.0,
"maldex[c]":-2.0
},
"lower_bound":0.0,
"upper_bound":1000.0,
"gene_reaction_rule":"CG17876 or CG8221 or CG18730"
},
{
"id":"AGMH1",
"name":"1,4-alpha-D-Glucan maltohydrolase",
"metabolites":{
"dextrin[c]":1.0,
"glycogen[c]":-4.0,
"h2o[c]":-1.0,
"mal[c]":1.0
},
"lower_bound":0.0,
"upper_bound":1000.0,
"gene_reaction_rule":"CG17876 or CG18730 or CG8221"
},
{
"id":"AMYTRA",
"name":"1,4-alpha-D-Glucan:1,4-alpha-D-glucan 6-alpha-D-(1,4-alpha-D-glucano)-transferase",
"metabolites":{
"amylose[c]":-1.0,
"glycogen[c]":1.0,
"h2o[c]":1.0
},
"lower_bound":-1000.0,
"upper_bound":1000.0,
"gene_reaction_rule":"CG33138"
},
{
"id":"AF6P",
"name":"ATP:D-fructose 6-phosphotransferase",
"metabolites":{
"adp[c]":1.0,
"atp[c]":-1.0,
"f6p[c]":1.0,
"fru[c]":-1.0,
"h[c]":1.0
},
"lower_bound":-1000.0,
"upper_bound":1000.0,
"gene_reaction_rule":"CG3001 or CG32849 or CG33102 or CG8094"
},
{
"id":"AGA",
"name":"alpha-glucosidase",
"metabolites":{
"g1p[c]":-1.0,
"h[c]":-1.0,
"ppi[c]":1.0,
"udp-glc[c]":1.0,
"utp[c]":-1.0
},
"lower_bound":-1000.0,
"upper_bound":1000.0,
"gene_reaction_rule":"CG4347"
},
{
"id":"PGMT",
"name":"alpha-D-glucose 1,6-phosphomutase",
"metabolites":{
"g1p[c]":-1.0,
"g6p[c]":1.0
},
"lower_bound":-1000.0,
"upper_bound":1000.0,
"gene_reaction_rule":"CG5165"
},
{
"id":"SGH",
"name":"sucrose glucohydrolase",
"metabolites":{
"fru[c]":1.0,
"glc-D[c]":1.0,
"h2o[c]":-1.0,
"sucr[c]":-1.0
},
"lower_bound":-1000.0,
"upper_bound":1000.0,
"gene_reaction_rule":"CG32849 or CG7685 or CG33080 or CG14476 or CG14935 or CG14934 or CG8690 or CG11669 or CG8693 or CG8695 or CG8696 or CG8694 or CG6453"
},
{
"id":"MGH",
"name":"maltose glucohydrolase",
"metabolites":{
"glc-D[c]":2.0,
"h2o[c]":-1.0,
"mal[c]":-1.0
},
"lower_bound":0.0,
"upper_bound":1000.0,
"gene_reaction_rule":"CG32849 or CG7685 or CG33080 or CG14476 or CG14935 or CG14934 or CG8690 or CG11669 or CG8693 or CG8695 or CG8696 or CG8694 or CG6453"
},
{
"id":"T6PP",
"name":"Trehalose-6-phosphate phosphohydrolase",
"metabolites":{
"h2o[c]":-1.0,
"pi[c]":1.0,
"t6p[c]":-1.0,
"tre[c]":1.0
},
"lower_bound":0.0,
"upper_bound":1000.0,
"gene_reaction_rule":"CG5177 or CG5171"
},
{
"id":"TREH",
"name":"trehalose glucohydrolase",
"metabolites":{
"glc-D[c]":2.0,
"h2o[c]":-1.0,
"tre[c]":-1.0
},
"lower_bound":0.0,
"upper_bound":1000.0,
"gene_reaction_rule":"CG16965 or CG6262 or CG9364"
},
{
"id":"UDPG6PTRA",
"name":"UDP-glucose:D-glucose-6-phosphate 1-alpha-D-glucosyltransferase",
"metabolites":{
"g6p[c]":-1.0,
"h[c]":1.0,
"t6p[c]":1.0,
"udp-glc[c]":-1.0,
"udp[c]":1.0
},
"lower_bound":0.0,
"upper_bound":1000.0,
"gene_reaction_rule":"CG4104"
},
{
"id":"STE",
"name":"sterol esterase",
"metabolites":{
"clr[c]":1.0,
"clre[c]":-1.0,
"fatac[c]":1.0,
"h2o[c]":-1.0
},
"lower_bound":0.0,
"upper_bound":1000.0,
"gene_reaction_rule":""
},
{
"id":"HMGCOAS",
"name":"hydroxymethylglutaryl-CoA synthase",
"metabolites":{
"aacoa[c]":-1.0,
"accoa[c]":-1.0,
"coa[c]":1.0,
"h2o[c]":-1.0,
"h[c]":1.0,
"hmg-coa[c]":1.0
},
"lower_bound":0.0,
"upper_bound":1000.0,
"gene_reaction_rule":""
},
{
"id":"HMGCOAL",
"name":"hydroxymethylglutaryl-CoA lyase",
"metabolites":{
"aa[c]":1.0,
"accoa[c]":1.0,
"hmg-coa[c]":-1.0
},
"lower_bound":-1000.0,
"upper_bound":1000.0,
"gene_reaction_rule":""
},
{
"id":"HBD",
"name":"3-hydroxybutyrate dehydrogenase",
"metabolites":{
"aa[c]":1.0,
"h[c]":1.0,
"hb[c]":-1.0,
"nad[c]":-1.0,
"nadh[c]":1.0
},
"lower_bound":-1000.0,
"upper_bound":1000.0,
"gene_reaction_rule":""
},
{
"id":"ASP-LtoD",
"name":"asp-ltoD",
"metabolites":{
"asp-D[c]":1.0,
"asp[c]":-1.0
},
"lower_bound":-1000.0,
"upper_bound":1000.0,
"gene_reaction_rule":""
},
{
"id":"ala_t",
"name":"Alanine transport extra cellular to cytosol",
"metabolites":{
"ala[c]":1.0,
"ala[e]":-1.0
},
"lower_bound":-1000.0,
"upper_bound":1000.0,
"gene_reaction_rule":""
},
{
"id":"arg_t",
"name":"arginine transport extra cellular to cytosol",
"metabolites":{
"arg[c]":1.0,
"arg[e]":-1.0
},
"lower_bound":-1000.0,
"upper_bound":1000.0,
"gene_reaction_rule":""
},
{
"id":"asn_t",
"name":"Asparagine transport extra cellular to cytosol",
"metabolites":{
"asn[c]":1.0,
"asn[e]":-1.0
},
"lower_bound":-1000.0,
"upper_bound":1000.0,
"gene_reaction_rule":""
},
{
"id":"asp_t",
"name":"Aspartic Acid transport extra cellular to cytosol",
"metabolites":{
"asp[c]":1.0,
"asp[e]":-1.0
},
"lower_bound":-1000.0,
"upper_bound":1000.0,
"gene_reaction_rule":""
},
{
"id":"cys_t",
"name":"Cysteine transport extra cellular to cytosol",
"metabolites":{
"cys[c]":1.0,
"cys[e]":-1.0
},
"lower_bound":-1000.0,
"upper_bound":1000.0,
"gene_reaction_rule":""
},
{
"id":"gln-L_t",
"name":"Glutamine transport extra cellular to cytosol",
"metabolites":{
"gln-L[c]":1.0,
"gln-L[e]":-1.0
},
"lower_bound":-1000.0,
"upper_bound":1000.0,
"gene_reaction_rule":""
},
{
"id":"glu-L_t",
"name":"Glutamic acid transport extra cellular to cytosol",
"metabolites":{
"glu-L[c]":1.0,
"glu-L[e]":-1.0
},
"lower_bound":-1000.0,
"upper_bound":1000.0,
"gene_reaction_rule":""
},
{
"id":"gly_t",
"name":"Glycine transport extra cellular to cytosol",
"metabolites":{
"gly[c]":1.0,
"gly[e]":-1.0
},
"lower_bound":-1000.0,
"upper_bound":1000.0,
"gene_reaction_rule":""
},
{
"id":"his_t",
"name":"histidine transport extra cellular to cytosol",
"metabolites":{
"his[c]":1.0,
"his[e]":-1.0
},
"lower_bound":-1000.0,
"upper_bound":1000.0,
"gene_reaction_rule":""
},
{
"id":"ile_t",
"name":"isoleucine transport extra cellular to cytosol",
"metabolites":{
"ile[c]":1.0,
"ile[e]":-1.0
},
"lower_bound":-1000.0,
"upper_bound":1000.0,
"gene_reaction_rule":""
},
{
"id":"leu_t",
"name":"leucine transport extra cellular to cytosol",
"metabolites":{
"leu[c]":1.0,
"leu[e]":-1.0
},
"lower_bound":-1000.0,
"upper_bound":1000.0,
"gene_reaction_rule":""
},
{
"id":"lys_t",
"name":"lysine transport extra cellular to cytosol",
"metabolites":{
"lys[c]":1.0,
"lys[e]":-1.0
},
"lower_bound":-1000.0,
"upper_bound":1000.0,
"gene_reaction_rule":""
},
{
"id":"met_t",
"name":"Methionine transport extra cellular to cytosol",
"metabolites":{
"met[c]":1.0,
"met[e]":-1.0
},
"lower_bound":-1000.0,
"upper_bound":1000.0,
"gene_reaction_rule":""
},
{
"id":"phe_t",
"name":"phenylalanine transport extra cellular to cytosol",
"metabolites":{
"phe[c]":1.0,
"phe[e]":-1.0
},
"lower_bound":-1000.0,
"upper_bound":1000.0,
"gene_reaction_rule":""
},
{
"id":"pro_t",
"name":"Proline transport extra cellular to cytosol",
"metabolites":{
"pro[c]":1.0,
"pro[e]":-1.0
},
"lower_bound":-1000.0,
"upper_bound":1000.0,
"gene_reaction_rule":""
},
{
"id":"ser_t",
"name":"Serine transport extra cellular to cytosol",
"metabolites":{
"ser[c]":1.0,
"ser[e]":-1.0
},
"lower_bound":-1000.0,
"upper_bound":1000.0,
"gene_reaction_rule":""
},
{
"id":"thr_t",
"name":"threonine transport extra cellular to cytosol",
"metabolites":{
"thr[c]":1.0,
"thr[e]":-1.0
},
"lower_bound":-1000.0,
"upper_bound":1000.0,
"gene_reaction_rule":""
},
{
"id":"trp_t",
"name":"tryptophan transport extra cellular to cytosol",
"metabolites":{
"trp[c]":1.0,
"trp[e]":-1.0
},
"lower_bound":-1000.0,
"upper_bound":1000.0,
"gene_reaction_rule":""
},
{
"id":"tyr_t",
"name":"Tyrosine transport extra cellular to cytosol",
"metabolites":{
"tyr[c]":1.0,
"tyr[e]":-1.0
},
"lower_bound":-1000.0,
"upper_bound":1000.0,
"gene_reaction_rule":""
},
{
"id":"val_t",
"name":"valine transport extra cellular to cytosol",
"metabolites":{
"val[c]":1.0,
"val[e]":-1.0
},
"lower_bound":-1000.0,
"upper_bound":1000.0,
"gene_reaction_rule":""
},
{
"id":"glucu_t",
"name":"glucu transport extra cellular to cytosol",
"metabolites":{
"glucu[c]":1.0,
"glucu[e]":-1.0
},
"lower_bound":-1000.0,
"upper_bound":1000.0,
"gene_reaction_rule":""
},
{
"id":"2og_t",
"name":"2og transport extra cellular to cytosol",
"metabolites":{
"2og[c]":1.0,
"2og[e]":-1.0
},
"lower_bound":-1000.0,
"upper_bound":1000.0,
"gene_reaction_rule":""
},
{
"id":"2os_t",
"name":"2os transport extra cellular to cytosol",
"metabolites":{
"2os[c]":1.0,
"2os[e]":-1.0
},
"lower_bound":-1000.0,
"upper_bound":1000.0,
"gene_reaction_rule":""
},
{
"id":"4a-hthbp_t",
"name":"4a-hthbp transport extra cellular to cytosol",
"metabolites":{
"4a-hthbp[c]":1.0,
"4a-hthbp[e]":-1.0
},
"lower_bound":-1000.0,
"upper_bound":1000.0,
"gene_reaction_rule":""
},
{
"id":"7dclr_t",
"name":"7dclr transport extra cellular to cytosol",
"metabolites":{
"7dclr[c]":1.0,
"7dclr[e]":-1.0
},
"lower_bound":-1000.0,
"upper_bound":1000.0,
"gene_reaction_rule":""
},
{
"id":"a_t",
"name":"guanosine transport extra cellular to cytosol",
"metabolites":{
"a[c]":1.0,
"a[e]":-1.0
},
"lower_bound":-1000.0,
"upper_bound":1000.0,
"gene_reaction_rule":""
},
{
"id":"ac_t",
"name":"ac transport extra cellular to cytosol",
"metabolites":{
"ac[c]":1.0,
"ac[e]":-1.0
},
"lower_bound":-1000.0,
"upper_bound":1000.0,
"gene_reaction_rule":""
},
{
"id":"acp_t",
"name":"acp transport extra cellular to cytosol",
"metabolites":{
"acp[c]":-1.0,
"acp[e]":1.0
},
"lower_bound":-1000.0,
"upper_bound":1000.0,
"gene_reaction_rule":""
},
{
"id":"agc_t",
"name":"agc transport extra cellular to cytosol",
"metabolites":{
"agc[c]":1.0,
"agc[e]":-1.0
},
"lower_bound":-1000.0,
"upper_bound":1000.0,
"gene_reaction_rule":""
},
{
"id":"asuccin_t",
"name":"asuccin transport extra cellular to cytosol",
"metabolites":{
"asuccin[c]":1.0,
"asuccin[e]":-1.0
},
"lower_bound":-1000.0,
"upper_bound":1000.0,
"gene_reaction_rule":""
},
{
"id":"RIBFLV_t",
"name":"RIBFLV transport extra cellular to cytosol",
"metabolites":{
"adp[c]":1.0,
"atp[c]":-1.0,
"h2o[c]":-1.0,
"h[c]":1.0,
"pi[c]":1.0,
"ribflv[c]":1.0,
"ribflv[e]":-1.0
},
"lower_bound":0.0,
"upper_bound":1000.0,
"gene_reaction_rule":""
},
{
"id":"choline_t",
"name":"choline transport extra cellular to cytosol",
"metabolites":{
"choline[c]":1.0,
"choline[e]":-1.0
},
"lower_bound":-1000.0,
"upper_bound":1000.0,
"gene_reaction_rule":""
},
{
"id":"clr_t",
"name":"cholesterol transport extra cellular to cytosol",
"metabolites":{
"clr[c]":1.0,
"clr[e]":-1.0
},
"lower_bound":-1000.0,
"upper_bound":1000.0,
"gene_reaction_rule":""
},
{
"id":"CO2_t",
"name":"CO2 transporter via diffusion",
"metabolites":{
"co2[c]":1.0,
"co2[e]":-1.0
},
"lower_bound":-1000.0,
"upper_bound":1000.0,
"gene_reaction_rule":""
},
{
"id":"dextrin_t",
"name":"dextrin transport extra cellular to cytosol",
"metabolites":{
"dextrin[c]":1.0,
"dextrin[e]":-1.0
},
"lower_bound":-1000.0,
"upper_bound":1000.0,
"gene_reaction_rule":""
},
{
"id":"fadh2_t",
"name":"fadh2 transport extra cellular to cytosol",
"metabolites":{
"fadh2[c]":1.0,
"fadh2[e]":-1.0
},
"lower_bound":-1000.0,
"upper_bound":1000.0,
"gene_reaction_rule":""
},
{
"id":"fic3_t",
"name":"fic3 transport extra cellular to cytosol",
"metabolites":{
"fic3[c]":1.0,
"fic3[e]":-1.0
},
"lower_bound":-1000.0,
"upper_bound":1000.0,
"gene_reaction_rule":""
},
{
"id":"foc3_t",
"name":"foc3 transport extra cellular to cytosol",
"metabolites":{
"foc3[c]":1.0,
"foc3[e]":-1.0
},
"lower_bound":-1000.0,
"upper_bound":1000.0,
"gene_reaction_rule":""
},
{
"id":"gam6p_t",
"name":"gam6p transport extra cellular to cytosol",
"metabolites":{
"gam6p[c]":1.0,
"gam6p[e]":-1.0
},
"lower_bound":-1000.0,
"upper_bound":1000.0,
"gene_reaction_rule":""
},
{
"id":"gdl_t",
"name":"gdl transport extra cellular to cytosol",
"metabolites":{
"gdl[c]":1.0,
"gdl[e]":-1.0
},
"lower_bound":-1000.0,
"upper_bound":1000.0,
"gene_reaction_rule":""
},
{
"id":"glc_t",
"name":"D-Glucose Transport",
"metabolites":{
"glc-D[c]":1.0,
"glc-D[e]":-1.0
},
"lower_bound":-1000.0,
"upper_bound":1000.0,
"gene_reaction_rule":""
},
{
"id":"g_t",
"name":"guanosine transport extra cellular to cytosol",
"metabolites":{
"gua[c]":1.0,
"gua[e]":-1.0
},
"lower_bound":-1000.0,
"upper_bound":1000.0,
"gene_reaction_rule":""
},
{
"id":"D_LACt2",
"name":"L-lactate transport via proton symport",
"metabolites":{
"h[c]":1.0,
"h[e]":-1.0,
"lac-L[c]":1.0,
"lac-L[e]":-1.0
},
"lower_bound":-1000.0,
"upper_bound":0.0,
"gene_reaction_rule":""
},
{
"id":"H2O_t",
"name":"H2O transport via diffusion",
"metabolites":{
"h2o[c]":1.0,
"h2o[e]":-1.0
},
"lower_bound":-1000.0,
"upper_bound":1000.0,
"gene_reaction_rule":""
},
{
"id":"hb_t",
"name":"hb transport extra cellular to cytosol",
"metabolites":{
"hb[c]":1.0,
"hb[e]":-1.0
},
"lower_bound":-1000.0,
"upper_bound":1000.0,
"gene_reaction_rule":""
},
{
"id":"i_t",
"name":"i transport extra cellular to cytosol",
"metabolites":{
"i[c]":1.0,
"i[e]":-1.0
},
"lower_bound":-1000.0,
"upper_bound":1000.0,
"gene_reaction_rule":""
},
{
"id":"ins_t",
"name":"ins transport extra cellular to cytosol",
"metabolites":{
"ins[c]":1.0,
"ins[e]":-1.0
},
"lower_bound":-1000.0,
"upper_bound":1000.0,
"gene_reaction_rule":""
},
{
"id":"ins4p_t",
"name":"ins4p transport extra cellular to cytosol",
"metabolites":{
"ins4p[c]":1.0,
"ins4p[e]":-1.0
},
"lower_bound":-1000.0,
"upper_bound":1000.0,
"gene_reaction_rule":""
},
{
"id":"lald__D_t",
"name":"lald__D transport extra cellular to cytosol",
"metabolites":{
"lald__D[c]":1.0,
"lald__D[e]":-1.0
},
"lower_bound":-1000.0,
"upper_bound":1000.0,
"gene_reaction_rule":""
},
{
"id":"L-args_t",
"name":"L-args transport extra cellular to cytosol",
"metabolites":{
"L-args[c]":1.0,
"L-args[e]":-1.0
},
"lower_bound":-1000.0,
"upper_bound":1000.0,
"gene_reaction_rule":""
},
{
"id":"L-cit_t",
"name":"L-cit transport extra cellular to cytosol",
"metabolites":{
"L-cit[c]":1.0,
"L-cit[e]":-1.0
},
"lower_bound":-1000.0,
"upper_bound":1000.0,
"gene_reaction_rule":""
},
{
"id":"lpc_t",
"name":"lpc transport extra cellular to cytosol",
"metabolites":{
"lpc[c]":1.0,
"lpc[e]":-1.0
},
"lower_bound":-1000.0,
"upper_bound":1000.0,
"gene_reaction_rule":""
},
{
"id":"malcoa_t",
"name":"malcoa transport extra cellular to cytosol",
"metabolites":{
"malcoa[c]":1.0,
"malcoa[e]":-1.0
},
"lower_bound":-1000.0,
"upper_bound":1000.0,
"gene_reaction_rule":""
},
{
"id":"maldex_t",
"name":"maldex transport",
"metabolites":{
"maldex[c]":1.0,
"maldex[e]":-1.0
},
"lower_bound":-1000.0,
"upper_bound":1000.0,
"gene_reaction_rule":""
},
{
"id":"mmet_t",
"name":"mmet transport extra cellular to cytosol",
"metabolites":{
"mmet[c]":1.0,
"mmet[e]":-1.0
},
"lower_bound":-1000.0,
"upper_bound":1000.0,
"gene_reaction_rule":""
},
{
"id":"no_t",
"name":"no transport extra cellular to cytosol",
"metabolites":{
"no[c]":1.0,
"no[e]":-1.0
},
"lower_bound":-1000.0,
"upper_bound":1000.0,
"gene_reaction_rule":""
},
{
"id":"O2_t",
"name":"O2 transporter via diffusion",
"metabolites":{
"o2[c]":1.0,
"o2[e]":-1.0
},
"lower_bound":-1000.0,
"upper_bound":1000.0,
"gene_reaction_rule":""
},
{
"id":"r1p_t",
"name":"r1p transport extra cellular to cytosol",
"metabolites":{
"r1p[c]":1.0,
"r1p[e]":-1.0
},
"lower_bound":-1000.0,
"upper_bound":1000.0,
"gene_reaction_rule":""
},
{
"id":"rib-D_t",
"name":"rib-D transport extra cellular to cytosol",
"metabolites":{
"rib-D[c]":1.0,
"rib-D[e]":-1.0
},
"lower_bound":-1000.0,
"upper_bound":1000.0,
"gene_reaction_rule":""
},
{
"id":"sucr_t",
"name":"sucr transport",
"metabolites":{
"sucr[c]":1.0,
"sucr[e]":-1.0
},
"lower_bound":-1000.0,
"upper_bound":1000.0,
"gene_reaction_rule":""
},
{
"id":"Tre_t",
"name":"Tre transport",
"metabolites":{
"tre[c]":1.0,
"tre[e]":-1.0
},
"lower_bound":-1000.0,
"upper_bound":1000.0,
"gene_reaction_rule":""
},
{
"id":"urd_t",
"name":"urd transport extra cellular to cytosol",
"metabolites":{
"urd[c]":1.0,
"urd[e]":-1.0
},
"lower_bound":-1000.0,
"upper_bound":1000.0,
"gene_reaction_rule":""
},
{
"id":"urea_t",
"name":"urea transport extra cellular to cytosol",
"metabolites":{
"urea[c]":1.0,
"urea[e]":-1.0
},
"lower_bound":-1000.0,
"upper_bound":1000.0,
"gene_reaction_rule":""
},
{
"id":"akg_tm",
"name":"akg transport cytosol to mitochondria",
"metabolites":{
"akg[c]":-1.0,
"akg[m]":1.0
},
"lower_bound":-1000.0,
"upper_bound":1000.0,
"gene_reaction_rule":""
},
{
"id":"CO2_tm",
"name":"CO2 transporter via diffusion mito",
"metabolites":{
"co2[c]":-1.0,
"co2[m]":1.0
},
"lower_bound":-1000.0,
"upper_bound":1000.0,
"gene_reaction_rule":""
},
{
"id":"succ_tm",
"name":"succ transport extra cellular to cytosol",
"metabolites":{
"succ[c]":-1.0,
"succ[m]":1.0
},
"lower_bound":-1000.0,
"upper_bound":1000.0,
"gene_reaction_rule":""
},
{
"id":"succoa_tm",
"name":"succoa transport cytosol to mitochondria",
"metabolites":{
"succoa[c]":1.0,
"succoa[m]":-1.0
},
"lower_bound":-1000.0,
"upper_bound":1000.0,
"gene_reaction_rule":""
},
{
"id":"accoa_tm",
"name":"accoa transport",
"metabolites":{
"accoa[c]":-1.0,
"accoa[m]":1.0
},
"lower_bound":-1000.0,
"upper_bound":1000.0,
"gene_reaction_rule":""
},
{
"id":"accoa_t",
"name":"accoa transport",
"metabolites":{
"accoa[c]":1.0,
"accoa[e]":-1.0
},
"lower_bound":-1000.0,
"upper_bound":1000.0,
"gene_reaction_rule":""
},
{
"id":"adp_tm",
"name":"adp transport mito",
"metabolites":{
"adp[c]":-1.0,
"adp[m]":1.0
},
"lower_bound":-1000.0,
"upper_bound":1000.0,
"gene_reaction_rule":""
},
{
"id":"atp_tm",
"name":"atp transport mito",
"metabolites":{
"atp[c]":-1.0,
"atp[m]":1.0
},
"lower_bound":-1000.0,
"upper_bound":1000.0,
"gene_reaction_rule":""
},
{
"id":"fic3_tm",
"name":"fic3 transport cytosol to mitochondria",
"metabolites":{
"fic3[c]":-1.0,
"fic3[m]":1.0
},
"lower_bound":-1000.0,
"upper_bound":1000.0,
"gene_reaction_rule":""
},
{
"id":"foc3_tm",
"name":"foc3 transport cytosol to mitochondria",
"metabolites":{
"foc3[c]":-1.0,
"foc3[m]":1.0
},
"lower_bound":-1000.0,
"upper_bound":1000.0,
"gene_reaction_rule":""
},
{
"id":"fum_tm",
"name":"fum transport mitochondria to cytosol",
"metabolites":{
"fum[c]":-1.0,
"fum[m]":1.0
},
"lower_bound":-1000.0,
"upper_bound":1000.0,
"gene_reaction_rule":""
},
{
"id":"H_tm",
"name":"h transport mito",
"metabolites":{
"h[c]":-1.0,
"h[m]":1.0
},
"lower_bound":-1000.0,
"upper_bound":1000.0,
"gene_reaction_rule":""
},
{
"id":"H2O_tm",
"name":"H2O transport via diffusion mito",
"metabolites":{
"h2o[c]":-1.0,
"h2o[m]":1.0
},
"lower_bound":-1000.0,
"upper_bound":1000.0,
"gene_reaction_rule":""
},
{
"id":"mal_tm",
"name":"mal-L transport",
"metabolites":{
"mal-L[c]":-1.0,
"mal-L[m]":1.0
},
"lower_bound":-1000.0,
"upper_bound":1000.0,
"gene_reaction_rule":""
},
{
"id":"nadh_tm",
"name":"nadh transport mito",
"metabolites":{
"nad[c]":-1.0,
"nad[m]":1.0
},
"lower_bound":-1000.0,
"upper_bound":1000.0,
"gene_reaction_rule":""
},
{
"id":"nad_tm",
"name":"nad transport mito",
"metabolites":{
"nadh[c]":-1.0,
"nadh[m]":1.0
},
"lower_bound":-1000.0,
"upper_bound":1000.0,
"gene_reaction_rule":""
},
{
"id":"nadp_tm",
"name":"nadp transport mito",
"metabolites":{
"nadp[c]":-1.0,
"nadp[m]":1.0
},
"lower_bound":-1000.0,
"upper_bound":1000.0,
"gene_reaction_rule":""
},
{
"id":"nadph_tm",
"name":"nadph transport mito",
"metabolites":{
"nadph[c]":-1.0,
"nadph[m]":1.0
},
"lower_bound":-1000.0,
"upper_bound":1000.0,
"gene_reaction_rule":""
},
{
"id":"O2_tm",
"name":"O2 transporter via diffusion mito",
"metabolites":{
"o2[c]":-1.0,
"o2[m]":1.0
},
"lower_bound":-1000.0,
"upper_bound":1000.0,
"gene_reaction_rule":""
},
{
"id":"pi_tm",
"name":"pi transport mito",
"metabolites":{
"pi[c]":-1.0,
"pi[m]":1.0
},
"lower_bound":-1000.0,
"upper_bound":1000.0,
"gene_reaction_rule":""
},
{
"id":"ppi_tm",
"name":"ppi transporter via diffusion mito",
"metabolites":{
"ppi[c]":-1.0,
"ppi[m]":1.0
},
"lower_bound":-1000.0,
"upper_bound":1000.0,
"gene_reaction_rule":""
},
{
"id":"pyr_tm",
"name":"pyr transporter via diffusion mito",
"metabolites":{
"pyr[c]":-1.0,
"pyr[m]":1.0
},
"lower_bound":-1000.0,
"upper_bound":1000.0,
"gene_reaction_rule":""
},
{
"id":"q_tm",
"name":"q transport mito",
"metabolites":{
"q[c]":-1.0,
"q[m]":1.0
},
"lower_bound":-1000.0,
"upper_bound":1000.0,
"gene_reaction_rule":""
},
{
"id":"qh2_tm",
"name":"qh2 transport",
"metabolites":{
"qh2[c]":-1.0,
"qh2[m]":1.0
},
"lower_bound":-1000.0,
"upper_bound":1000.0,
"gene_reaction_rule":""
},
{
"id":"FAAA",
"name":"fumarylacetoacetase",
"metabolites":{
"aa[c]":1.0,
"faa[c]":-1.0,
"fum[c]":1.0,
"h2o[c]":-1.0,
"h[c]":1.0
},
"lower_bound":0.0,
"upper_bound":1000.0,
"gene_reaction_rule":""
},
{
"id":"HGO",
"name":"homogentisate oxygenase",
"metabolites":{
"h[c]":1.0,
"hg[c]":-1.0,
"maa[c]":1.0,
"o2[c]":-1.0
},
"lower_bound":0.0,
"upper_bound":1000.0,
"gene_reaction_rule":""
},
{
"id":"HPPD",
"name":"4-hydroxyphenylpyruvate dioxygenase",
"metabolites":{
"co2[c]":1.0,
"hg[c]":1.0,
"hpp[c]":-1.0,
"o2[c]":-1.0
},
"lower_bound":0.0,
"upper_bound":1000.0,
"gene_reaction_rule":""
},
{
"id":"MAAI",
"name":"maleylacetoacetic isomerase",
"metabolites":{
"faa[c]":1.0,
"maa[c]":-1.0
},
"lower_bound":0.0,
"upper_bound":1000.0,
"gene_reaction_rule":""
},
{
"id":"AACCOAT",
"name":"acetoacetate succinyl-CoA transferase",
"metabolites":{
"aa[c]":-1.0,
"aacoa[c]":1.0,
"succ[c]":1.0,
"succoa[c]":-1.0
},
"lower_bound":-1000.0,
"upper_bound":1000.0,
"gene_reaction_rule":""
}
],
"genes":[
{
"id":"CG3861",
"name":"CG3861"
},
{
"id":"CG14740",
"name":"CG14740"
},
{
"id":"CG4900",
"name":"CG4900"
},
{
"id":"CG6342",
"name":"CG6342"
},
{
"id":"CG4706",
"name":"CG4706"
},
{
"id":"CG9244",
"name":"CG9244"
},
{
"id":"CG1544",
"name":"CG1544"
},
{
"id":"CG33791",
"name":"CG33791"
},
{
"id":"CG11661",
"name":"CG11661"
},
{
"id":"CG11963",
"name":"CG11963"
},
{
"id":"CG1065",
"name":"CG1065"
},
{
"id":"CG6255",
"name":"CG6255"
},
{
"id":"CG18091",
"name":"CG18091"
},
{
"id":"CG8322",
"name":"CG8322"
},
{
"id":"CG4094",
"name":"CG4094"
},
{
"id":"CG31874",
"name":"CG31874"
},
{
"id":"CG4095",
"name":"CG4095"
},
{
"id":"CG6140",
"name":"CG6140"
},
{
"id":"CG7176",
"name":"CG7176"
},
{
"id":"CG5362",
"name":"CG5362"
},
{
"id":"CG10749",
"name":"CG10749"
},
{
"id":"CG7998",
"name":"CG7998"
},
{
"id":"CG10748",
"name":"CG10748"
},
{
"id":"CG32577",
"name":"CG32577"
},
{
"id":"CG5889",
"name":"CG5889"
},
{
"id":"CG17246",
"name":"CG17246"
},
{
"id":"CG17654",
"name":"CG17654"
},
{
"id":"CG3127",
"name":"CG3127"
},
{
"id":"CG9961",
"name":"CG9961"
},
{
"id":"CG7070",
"name":"CG7070"
},
{
"id":"CG9288",
"name":"CG9288"
},
{
"id":"CG7069",
"name":"CG7069"
},
{
"id":"CG12229",
"name":"CG12229"
},
{
"id":"CG11249",
"name":"CG11249"
},
{
"id":"CG7362",
"name":"CG7362"
},
{
"id":"CG2964",
"name":"CG2964"
},
{
"id":"CG4001",
"name":"CG4001"
},
{
"id":"CG6650",
"name":"CG6650"
},
{
"id":"CG2171",
"name":"CG2171"
},
{
"id":"CG31692",
"name":"CG31692"
},
{
"id":"CG5432",
"name":"CG5432"
},
{
"id":"CG9467",
"name":"CG9467"
},
{
"id":"CG12055",
"name":"CG12055"
},
{
"id":"CG8893",
"name":"CG8893"
},
{
"id":"CG15899",
"name":"CG15899"
},
{
"id":"CG9010",
"name":"CG9010"
},
{
"id":"CG6958",
"name":"CG6958"
},
{
"id":"CG13492",
"name":"CG13492"
},
{
"id":"CG7769",
"name":"CG7769"
},
{
"id":"CG32300",
"name":"CG32300"
},
{
"id":"CG15400",
"name":"CG15400"
},
{
"id":"CG8251",
"name":"CG8251"
},
{
"id":"CG32849",
"name":"CG32849"
},
{
"id":"CG8094",
"name":"CG8094"
},
{
"id":"CG3001",
"name":"CG3001"
},
{
"id":"CG33102",
"name":"CG33102"
},
{
"id":"CG7010",
"name":"CG7010"
},
{
"id":"CG11876",
"name":"CG11876"
},
{
"id":"CG7024",
"name":"CG7024"
},
{
"id":"CG8080",
"name":"CG8080"
},
{
"id":"CG6145",
"name":"CG6145"
},
{
"id":"CG33156",
"name":"CG33156"
},
{
"id":"CG6074",
"name":"CG6074"
},
{
"id":"CG18673",
"name":"CG18673"
},
{
"id":"CG9235",
"name":"CG9235"
},
{
"id":"CG10899",
"name":"CG10899"
},
{
"id":"CG11967",
"name":"CG11967"
},
{
"id":"CG15227",
"name":"CG15227"
},
{
"id":"CG1402",
"name":"CG1402"
},
{
"id":"CG7820",
"name":"CG7820"
},
{
"id":"CG3940",
"name":"CG3940"
},
{
"id":"CG5379",
"name":"CG5379"
},
{
"id":"CG6906",
"name":"CG6906"
},
{
"id":"CG11284",
"name":"CG11284"
},
{
"id":"CG12309",
"name":"CG12309"
},
{
"id":"CG7772",
"name":"CG7772"
},
{
"id":"CG3669",
"name":"CG3669"
},
{
"id":"CG32698",
"name":"CG32698"
},
{
"id":"CG18672",
"name":"CG18672"
},
{
"id":"CG32149",
"name":"CG32149"
},
{
"id":"CG4294",
"name":"CG4294"
},
{
"id":"CG15311",
"name":"CG15311"
},
{
"id":"CG18041",
"name":"CG18041"
},
{
"id":"CG4634",
"name":"CG4634"
},
{
"id":"CG18193",
"name":"CG18193"
},
{
"id":"CG9603",
"name":"CG9603"
},
{
"id":"CG34067",
"name":"CG34067"
},
{
"id":"CG11015",
"name":"CG11015"
},
{
"id":"CG10664",
"name":"CG10664"
},
{
"id":"CG7181",
"name":"CG7181"
},
{
"id":"CG10396",
"name":"CG10396"
},
{
"id":"CG31644",
"name":"CG31644"
},
{
"id":"CG34069",
"name":"CG34069"
},
{
"id":"CG14077",
"name":"CG14077"
},
{
"id":"CG2249",
"name":"CG2249"
},
{
"id":"CG14028",
"name":"CG14028"
},
{
"id":"CG34074",
"name":"CG34074"
},
{
"id":"CG18809",
"name":"CG18809"
},
{
"id":"CG11043",
"name":"CG11043"
},
{
"id":"CG30093",
"name":"CG30093"
},
{
"id":"CG14724",
"name":"CG14724"
},
{
"id":"CG14235",
"name":"CG14235"
},
{
"id":"CG17280",
"name":"CG17280"
},
{
"id":"CG7625",
"name":"CG7625"
},
{
"id":"CG7813",
"name":"CG7813"
},
{
"id":"CG6687",
"name":"CG6687"
},
{
"id":"CG32089",
"name":"CG32089"
},
{
"id":"CG8210",
"name":"CG8210"
},
{
"id":"CG9013",
"name":"CG9013"
},
{
"id":"CG31030",
"name":"CG31030"
},
{
"id":"CG4624",
"name":"CG4624"
},
{
"id":"CG2934",
"name":"CG2934"
},
{
"id":"CG12027",
"name":"CG12027"
},
{
"id":"CG8310",
"name":"CG8310"
},
{
"id":"CG4412",
"name":"CG4412"
},
{
"id":"CG17369",
"name":"CG17369"
},
{
"id":"CG1746",
"name":"CG1746"
},
{
"id":"CG5075",
"name":"CG5075"
},
{
"id":"CG7026",
"name":"CG7026"
},
{
"id":"CG3612",
"name":"CG3612"
},
{
"id":"CG14909",
"name":"CG14909"
},
{
"id":"CG11589",
"name":"CG11589"
},
{
"id":"CG5421",
"name":"CG5421"
},
{
"id":"CG7211",
"name":"CG7211"
},
{
"id":"CG6105",
"name":"CG6105"
},
{
"id":"CG5389",
"name":"CG5389"
},
{
"id":"CG42600",
"name":"CG42600"
},
{
"id":"CG7007",
"name":"CG7007"
},
{
"id":"CG3161",
"name":"CG3161"
},
{
"id":"CG7610",
"name":"CG7610"
},
{
"id":"CG12403",
"name":"CG12403"
},
{
"id":"CG7803",
"name":"CG7803"
},
{
"id":"CG34072",
"name":"CG34072"
},
{
"id":"CG9032",
"name":"CG9032"
},
{
"id":"CG1076",
"name":"CG1076"
},
{
"id":"CG32090",
"name":"CG32090"
},
{
"id":"CG4307",
"name":"CG4307"
},
{
"id":"CG2968",
"name":"CG2968"
},
{
"id":"CG3321",
"name":"CG3321"
},
{
"id":"CG31477",
"name":"CG31477"
},
{
"id":"CG11154",
"name":"CG11154"
},
{
"id":"CG1268",
"name":"CG1268"
},
{
"id":"CG17332",
"name":"CG17332"
},
{
"id":"CG13167",
"name":"CG13167"
},
{
"id":"CG6030",
"name":"CG6030"
},
{
"id":"CG1088",
"name":"CG1088"
},
{
"id":"CG3762",
"name":"CG3762"
},
{
"id":"CG8186",
"name":"CG8186"
},
{
"id":"CG8189",
"name":"CG8189"
},
{
"id":"CG6737",
"name":"CG6737"
},
{
"id":"CG34063",
"name":"CG34063"
},
{
"id":"CG3944",
"name":"CG3944"
},
{
"id":"CG5548",
"name":"CG5548"
},
{
"id":"CG5703",
"name":"CG5703"
},
{
"id":"CG3192",
"name":"CG3192"
},
{
"id":"CG8844",
"name":"CG8844"
},
{
"id":"CG34092",
"name":"CG34092"
},
{
"id":"CG6463",
"name":"CG6463"
},
{
"id":"CG9306",
"name":"CG9306"
},
{
"id":"CG6485",
"name":"CG6485"
},
{
"id":"CG34076",
"name":"CG34076"
},
{
"id":"CG12400",
"name":"CG12400"
},
{
"id":"CG7712",
"name":"CG7712"
},
{
"id":"CG12079",
"name":"CG12079"
},
{
"id":"CG6914",
"name":"CG6914"
},
{
"id":"CG12203",
"name":"CG12203"
},
{
"id":"CG3683",
"name":"CG3683"
},
{
"id":"CG1970",
"name":"CG1970"
},
{
"id":"CG8680",
"name":"CG8680"
},
{
"id":"CG9762",
"name":"CG9762"
},
{
"id":"CG34089",
"name":"CG34089"
},
{
"id":"CG34083",
"name":"CG34083"
},
{
"id":"CG34086",
"name":"CG34086"
},
{
"id":"CG34085",
"name":"CG34085"
},
{
"id":"CG10320",
"name":"CG10320"
},
{
"id":"CG2286",
"name":"CG2286"
},
{
"id":"CG6343",
"name":"CG6343"
},
{
"id":"CG3621",
"name":"CG3621"
},
{
"id":"CG3214",
"name":"CG3214"
},
{
"id":"CG3731",
"name":"CG3731"
},
{
"id":"CG30354",
"name":"CG30354"
},
{
"id":"CG14053",
"name":"CG14053"
},
{
"id":"CG34090",
"name":"CG34090"
},
{
"id":"CG14482",
"name":"CG14482"
},
{
"id":"CG8764",
"name":"CG8764"
},
{
"id":"CG17856",
"name":"CG17856"
},
{
"id":"CG41623",
"name":"CG41623"
},
{
"id":"CG3560",
"name":"CG3560"
},
{
"id":"CG7361",
"name":"CG7361"
},
{
"id":"CG4169",
"name":"CG4169"
},
{
"id":"CG8525",
"name":"CG8525"
},
{
"id":"CG4747",
"name":"CG4747"
},
{
"id":"CG3724",
"name":"CG3724"
},
{
"id":"CG15093",
"name":"CG15093"
},
{
"id":"CG17333",
"name":"CG17333"
},
{
"id":"CG17010",
"name":"CG17010"
},
{
"id":"CG13369",
"name":"CG13369"
},
{
"id":"CG6767",
"name":"CG6767"
},
{
"id":"CG2246",
"name":"CG2246"
},
{
"id":"CG12529",
"name":"CG12529"
},
{
"id":"CG7140",
"name":"CG7140"
},
{
"id":"CG12398",
"name":"CG12398"
},
{
"id":"CG30410",
"name":"CG30410"
},
{
"id":"CG30499",
"name":"CG30499"
},
{
"id":"CG2827",
"name":"CG2827"
},
{
"id":"CG5103",
"name":"CG5103"
},
{
"id":"CG8036",
"name":"CG8036"
},
{
"id":"CG10932",
"name":"CG10932"
},
{
"id":"CG9149",
"name":"CG9149"
},
{
"id":"CG16870",
"name":"CG16870"
},
{
"id":"CG18505",
"name":"CG18505"
},
{
"id":"CG14022",
"name":"CG14022"
},
{
"id":"CG11052",
"name":"CG11052"
},
{
"id":"CG18371",
"name":"CG18371"
},
{
"id":"CG10970",
"name":"CG10970"
},
{
"id":"CG9390",
"name":"CG9390"
},
{
"id":"CG6432",
"name":"CG6432"
},
{
"id":"CG11198",
"name":"CG11198"
},
{
"id":"CG17108",
"name":"CG17108"
},
{
"id":"CG1516",
"name":"CG1516"
},
{
"id":"CG7430",
"name":"CG7430"
},
{
"id":"CG1707",
"name":"CG1707"
},
{
"id":"CG17725",
"name":"CG17725"
},
{
"id":"CG10924",
"name":"CG10924"
},
{
"id":"CG10160",
"name":"CG10160"
},
{
"id":"CG13334",
"name":"CG13334"
},
{
"id":"CG31673",
"name":"CG31673"
},
{
"id":"CG31674",
"name":"CG31674"
},
{
"id":"CG7969",
"name":"CG7969"
},
{
"id":"CG10120",
"name":"CG10120"
},
{
"id":"CG7848",
"name":"CG7848"
},
{
"id":"CG7964",
"name":"CG7964"
},
{
"id":"CG9629",
"name":"CG9629"
},
{
"id":"CG11140",
"name":"CG11140"
},
{
"id":"CG31075",
"name":"CG31075"
},
{
"id":"CG3752",
"name":"CG3752"
},
{
"id":"CG6904",
"name":"CG6904"
},
{
"id":"CG18730",
"name":"CG18730"
},
{
"id":"CG17876",
"name":"CG17876"
},
{
"id":"CG8221",
"name":"CG8221"
},
{
"id":"CG33138",
"name":"CG33138"
},
{
"id":"CG4347",
"name":"CG4347"
},
{
"id":"CG5165",
"name":"CG5165"
},
{
"id":"CG14934",
"name":"CG14934"
},
{
"id":"CG14935",
"name":"CG14935"
},
{
"id":"CG7685",
"name":"CG7685"
},
{
"id":"CG14476",
"name":"CG14476"
},
{
"id":"CG33080",
"name":"CG33080"
},
{
"id":"CG6453",
"name":"CG6453"
},
{
"id":"CG11669",
"name":"CG11669"
},
{
"id":"CG8694",
"name":"CG8694"
},
{
"id":"CG8695",
"name":"CG8695"
},
{
"id":"CG8696",
"name":"CG8696"
},
{
"id":"CG8690",
"name":"CG8690"
},
{
"id":"CG8693",
"name":"CG8693"
},
{
"id":"CG5177",
"name":"CG5177"
},
{
"id":"CG5171",
"name":"CG5171"
},
{
"id":"CG6262",
"name":"CG6262"
},
{
"id":"CG9364",
"name":"CG9364"
},
{
"id":"CG16965",
"name":"CG16965"
},
{
"id":"CG4104",
"name":"CG4104"
}
],
"id":"FlySilico_v1",
"compartments":{
"c":"cytosol",
"e":"extracellular",
"m":"mitochondria"
},
"version":"1"
}
