# Supplementary material for: FlySilico: Flux balance modeling of Drosophila larval growth and resource allocation
Source: Sci Rep. 2019 Nov 20;9:17156. doi: 10.1038/s41598-019-53532-4 (PMC6868164; doi:10.1038/s41598-019-53532-4)
Supplement: Supplementary file 6 — Dataset 5 [file 41598_2019_53532_MOESM6_ESM.zip › FlySilico/FBA_-_FluxDiff/FlySilico_Fluxes.xlsx]

## Sheet: Fluxes
	Reaction	HD	HD 2x EAA	HD 2x Sucr
0	CBPS	0.702195	0	0
1	ABTA	0	0.119856	8.37973
2	AGT_1	0	0.0973781	0
3	ATCase	0	0	0
4	ADSS	0.00012888	0.0107189	0.00242257
5	AO	0.855095	0	0
6	AS	0	0	0
7	ADSLR	0.00012888	0.0107189	0.00242257
8	GF6PTA	0	0.00343446	0
9	GLUSY	0.696015	0	0
10	GLUSX	0	0	0
11	GLUDC	0	0.119856	8.37973
12	OA_1	-0.0336693	-0.0658667	-0.0348988
13	OA_2	0	0	0
14	SSALY	0	0.119856	8.37973
15	NO	0	0	0
16	ARGAH	0.702195	0.0212134	0
17	g5sa_TO_p5c	0	0.0212134	0
18	OAT	0	0.0212134	0
19	P5CR	0	0.0212134	0
20	GLUD	0	-53.1704	-42.1013
21	GLUDX	0.594798	53.2362	42.1361
22	ALOA	0	0	0
23	AGS	0	0	0
24	ALT	0.769359	-0.13048	-0.41938
25	AAT_1	-1.05899	0	0.268773
26	ASS	0.474962	0	0
27	GLNS	1.41635	0	0
28	OCT	0.702195	0	0
29	GLUN	0	0	0
30	GAT	0	0	0
31	ASL	0.474962	0	0
32	BIOMASS	0.0879946	0.149672	0.0879951
33	CS	1.62973	8.78113	8.42559
34	ACONTb	1.62973	8.78113	8.42559
35	AKGDm	1.57756	8.5802	0
36	SUCOAS1m	-1.37063	-8.39	0.196332
37	ACONTa	1.62973	8.78113	8.42559
38	FUM	2.25957	8.78113	0.198754
39	ICDHyr	1.62973	8.78113	8.42559
40	MDH	1.62973	8.78113	8.42559
41	SUCD1m	1.57756	8.5802	0
42	CGL	0.00012888	0.00012944	0.00012929
43	HCYSMT	-0.00012888	-0.00012944	-0.00012929
44	CYSTS	0.00012888	0.00012944	0.00012929
45	EX_glucu(e)	0.00122769	0	0
46	EX_2og(e)	0.0336693	0.0658667	0.0348988
47	EX_2os(e)	0	0	0
48	EX_ac(e)	0	0	0
49	EX_acp(e)	0	0	0
50	EX_asuccin(e)	0	0.119856	8.37973
51	EX_co2	4.56332	26.2626	17.2731
52	EX_dextrin(e)	0	0	0.252865
53	EX_fic3(e)	0	0	0
54	EX_foc3(e)	0	0	0
55	EX_gam6p(e)	0	0.00343446	0
56	EX_gdl(e)	0	0	0
57	EX_glc__D	0	0	0
58	EX_h2o	3.52615	23.6564	20.8272
59	EX_i(e)	-0.0107197	-0.0107189	-0.00242257
60	EX_lald__D(e)	0	0	0
61	EX_L-args(e)	0	0	0
62	EX_L-cit(e)	0.227233	0	0
63	EX_malcoa(e)	0	0	0
64	EX_o2	-4.7719	-25.9711	-20.9693
65	EX_r1p(e)	0.00229408	0.000647144	0.00229328
66	EX_rib-D(e)	0	0	0
67	EX_sucr	-0.0756481	-2.2124	-4.42481
68	EX_Tre	0	0	0
69	EX_4a-hthbp(e)	0.0105908	0	0
70	EX_7dclr(e)	0	0	0
71	EX_a(e)	0	0.0105895	0.00229328
72	EX_agc(e)	0	0	0
73	EX_choline(e)	0	0	0
74	EX_clr(e)	-0.0010998	-0.00187067	-0.0010998
75	EX_fadh2(e)	0.00012888	0.00012944	0.00012929
76	EX_g(e)	0	0	0
77	EX_hb(e)	0	0	0
78	EX_ins(e)	-0.00122769	0	0
79	EX_ins4p(e)	0	0	0
80	EX_lpc(e)	0	0	0
81	EX_maldex	0	0	0
82	EX_mmet(e)	0.00012888	0.00012944	0.00012929
83	EX_no(e)	0	0	0
84	EX_RIBFLV(e)	-0.00012888	-0.00012944	-0.00012929
85	EX_urd(e)	0	0	0
86	EX_urea(e)	0.702195	0.0212134	0
87	EX_lac__L_e	0	0	0
88	EX_accoa	0	0	0
89	EX_ala(e)	-0.789432	0	0.381195
90	EX_arg(e)	-0.233615	-0.0320693	-0.0063824
91	EX_asn(e)	-0.00782191	-0.0133044	-0.00782195
92	EX_asp(e)	-0.279162	-0.0242679	-0.279162
93	EX_cys(e)	-0.00470903	-0.00809945	-0.00470865
94	EX_gln-L(e)	0	-0.0162798	-0.00755204
95	EX_glu-L(e)	0	0	0
96	EX_gly(e)	0.449916	0.9091	0.449919
97	EX_his(e)	-0.00345847	-0.00588258	-0.00345849
98	EX_ile(e)	-0.00760026	-0.0129274	-0.00760029
99	EX_leu(e)	-0.0137552	-0.0233964	-0.0137552
100	EX_lys(e)	-0.00898483	-0.0152825	-0.00898488
101	EX_met(e)	-0.00343954	-0.00567082	-0.00344037
102	EX_phe(e)	-0.0147859	-0.00713551	-0.00419511
103	EX_pro(e)	-0.0124718	0	-0.0124718
104	EX_ser(e)	-0.0181107	0.0656213	0
105	EX_thr(e)	-0.480895	-0.961793	-0.480898
106	EX_trp(e)	-0.00107028	-0.00182046	-0.00107028
107	EX_tyr(e)	-0.205074	-0.205075	-0.205075
108	EX_val(e)	-0.0106639	-0.0181385	-0.010664
109	FASN	0.073842	0.125599	0.0738424
110	ACS3	0.073842	0.125599	0.0738424
111	PTHS	0.0105908	0	0
112	GTPCH	0.0105908	0	0
113	SR	0.0105908	0	0
114	AGC2AGC	0	0	0
115	AG3PPA	0	-1.45204	0.0246141
116	AGAT	0.024614	1.49391	0
117	MGK	0.024614	1.49391	0
118	MAGlipase	0	0	0
119	DGK	0	0	0
120	GK	0.024614	0.0418664	0.0246141
121	DGA	0.024614	0.0418664	0.0246141
122	HSL	0	0	0
123	ALR2	0	0	-0.0265685
124	ALR1	-0.0265684	-0.0451907	0
125	DSNGAH	0	0	0
126	DPP1	0	-1.45204	0.0246141
127	PAP	0	0	0
128	AHD	-0.0265684	-0.0451907	-0.0265685
129	GPPA	0.024614	0.0418664	0.0246141
130	TGL	0	0	0
131	CK	0	0	0
132	CCT	0	0	0
133	CDP-DG	0	0	0
134	CPT	0	0	0
135	LPCAT	0	0	0
136	LCAT	0	0	0
137	PLC	0	0	0
138	PLA2	0	0	0
139	KBLc	0.468118	0.94006	0.468121
140	SGA	0	-0.0973781	0
141	SPA	0	0.00104182	-0.0181112
142	T3DH	0.468118	0.94006	0.468121
143	LTAE_2	0	0	0
144	PGM	-0.248836	-8.77569	-16.6386
145	ENO	0.222267	8.63416	16.5939
146	PGK	-0.248836	-8.77569	-16.6386
147	PYK	0.222267	8.63416	16.8627
148	PFK	0.124418	4.38619	8.31931
149	TPI	0.124418	4.38619	8.31931
150	FBP	0	0	0
151	FBA	0.124418	4.38619	8.31931
152	GAPD	0.248836	8.77569	16.6386
153	G6PP	0	0	0
154	PGI	0.0487697	2.17059	3.8945
155	HEX1	0.0727081	2.2074	4.9276
156	PDH	1.42281	8.59092	8.22926
157	CAT	0.427548	25.5907	20.5767
158	AGPT	-0.0265684	-0.141527	-0.0446797
159	GNO	0	0.0963363	0.0181112
160	GLYCOR	0	-51.1814	-41.1534
161	GLYCOO	0	51.1814	41.1534
162	IP3P	0	0	0
163	PIPK	0	0	0
164	CDPINO	0	0	0
165	MOO	0.00122769	0	0
166	INSP	0	0	0
167	INSBP	0	0	0
168	INSTP	0	0	0
169	PIPLC	0	0	0
170	PIK	0	0	0
171	NVD	0	0	0
172	NADK	0	0	0
173	NADTRHD	1.62973	8.78113	0
174	HCO3E	1.49683	1.00479	0.590739
175	NTAK	0.0105908	0	0
176	ATPM	8.39	8.39	8.39
177	PPPH	0.602479	0.173263	1.1095
178	FOC3CO	3.91869	0	0
179	ATPS4r	16.7989	0	0.000749997
180	DPNH	6.25983	-8.5802	0
181	UFCOR	7.83739	0	0
182	PPM	0.551227	0.126376	0.076265
183	DRPP	0	0	0
184	DRPA	0	0	0
185	GND1	0	0	0
186	GND	0.00229408	0	0
187	PGL	0.00229408	0	0
188	DRBK	0	0	0
189	PRPPS	0.548933	0.125729	0.0739717
190	RBK	0	0	0
191	G6PDH2r	0.00229408	0	0
192	GLA	0	0	0
193	GLK	0	0	0
194	OXIRE	0	0	0
195	PhnN	0.559653	0.136448	0.0763943
196	R1Pk	0.559653	0.136448	0.0763943
197	RPI	0.00229408	-0.00662824	0
198	RPE	0	0.00662824	0
199	TALA	0	0.00331412	0
200	TKT2	0	0.00331412	0
201	TKT1	0	0.00331412	0
202	AAT_2	0	0	0
203	TYRAT_2	0	0	0
204	PAH	0.0105908	0	0
205	AAT_3	0.206923	0.190204	0
206	TYRAT_1	0	0	0.196332
207	OICD[2]	0.00012888	0.00012944	0.00012929
208	HIBCH	-0.00012888	-0.00012944	-0.00012929
209	MSD	0.00012888	0.00012944	0.00012929
210	DHLT	-0.00012888	-0.00012944	-0.00012929
211	ACADM	0.00012888	0.00012944	0.00012929
212	ECH	-0.00012888	-0.00012944	-0.00012929
213	OICD[1]	0.00012888	0.00012944	0.00012929
214	HDPPD	0.00012888	0.00012944	0.00012929
215	AMPH	0	0.0105895	0.00229328
216	AMPD	0	0	0
217	ADPase	0	0	0
218	GDPK	0.0107197	0.0107189	0.271196
219	GMPK	0.0105908	0	0
220	GMPS	0.0105908	0	0
221	GDPase	0	0	0
222	GMPL	0	0	0
223	PNP	0.0107197	0.0107189	0.00242257
224	IMPD	0.0105908	0	0
225	HGPRT	-0.0107197	-0.0107189	-0.00242257
226	UDPk	0.0216443	0.0368152	1.03311
227	UMPk	0	0	0
228	URDk	0	0	0
229	CTPS	0	0	0
230	DHOase	0	0	0
231	CMPk	0	0	0
232	CDPk	0	0	0
233	CMPL	0	0	0
234	CDA	0	0	0
235	DHODH	0	0	0
236	ODCase	0	0	0
237	OPRTase	0	0	0
238	ACACT1r	-0.206923	-0.190204	-0.196332
239	FAT	0.0105908	0	0
240	ACPAT	0	0	0
241	APPH	0	0	0
242	ACCOAL	0	0	0
243	ACACDL	0.590736	1.00479	0.590739
244	PCB	0.203895	0	0
245	LPD5	0.00012888	0.00012944	0.00012929
246	LGTHL	0	0	0
247	PEPCK	0	0	0.268773
248	LDH_L	0.00534752	0.0090957	0.00534755
249	LALDD2	0	0	0
250	ME2	0.629836	0	-8.22683
251	ACAOR	0	0	0
252	FADS	0.00012888	0.00012944	0.00012929
253	RFK	0.00012888	0.00012944	0.00012929
254	UDPGTRA	0.0216443	0.0368152	1.03311
255	AGMH2	0	0	0
256	AGMH1	0	0	0.252865
257	AMYTRA	0.0216443	0.0368152	1.03311
258	AF6P	0.0756481	2.2124	4.42481
259	AGA	0.0216443	0.0368152	1.03311
260	PGMT	-0.0216443	-0.0368152	-1.03311
261	SGH	0.0756481	2.2124	4.42481
262	MGH	0	0	0.252865
263	T6PP	0	0	0
264	TREH	0	0	0
265	UDPG6PTRA	0	0	0
266	STE	0	0	0
267	HMGCOAS	0	0	0
268	HMGCOAL	0	0	0
269	HBD	0	0	0
270	ASP-LtoD	0.855095	0	0
271	ala_t	0.789432	0	-0.381195
272	arg_t	0.233615	0.0320693	0.0063824
273	asn_t	0.00782191	0.0133044	0.00782195
274	asp_t	0.279162	0.0242679	0.279162
275	cys_t	0.00470903	0.00809945	0.00470865
276	gln-L_t	0	0.0162798	0.00755204
277	glu-L_t	0	0	0
278	gly_t	-0.449916	-0.9091	-0.449919
279	his_t	0.00345847	0.00588258	0.00345849
280	ile_t	0.00760026	0.0129274	0.00760029
281	leu_t	0.0137552	0.0233964	0.0137552
282	lys_t	0.00898483	0.0152825	0.00898488
283	met_t	0.00343954	0.00567082	0.00344037
284	phe_t	0.0147859	0.00713551	0.00419511
285	pro_t	0.0124718	0	0.0124718
286	ser_t	0.0181107	-0.0656213	0
287	thr_t	0.480895	0.961793	0.480898
288	trp_t	0.00107028	0.00182046	0.00107028
289	tyr_t	0.205074	0.205075	0.205075
290	val_t	0.0106639	0.0181385	0.010664
291	glucu_t	-0.00122769	0	0
292	2og_t	-0.0336693	-0.0658667	-0.0348988
293	2os_t	0	0	0
294	4a-hthbp_t	-0.0105908	0	0
295	7dclr_t	0	0	0
296	a_t	0	-0.0105895	-0.00229328
297	ac_t	0	0	0
298	acp_t	0	0	0
299	agc_t	0	0	0
300	asuccin_t	0	-0.119856	-8.37973
301	RIBFLV_t	0.00012888	0.00012944	0.00012929
302	choline_t	0	0	0
303	clr_t	0.0010998	0.00187067	0.0010998
304	CO2_t	-4.56332	-26.2626	-17.2731
305	dextrin_t	0	0	-0.252865
306	fadh2_t	-0.00012888	-0.00012944	-0.00012929
307	fic3_t	0	0	0
308	foc3_t	0	0	0
309	gam6p_t	0	-0.00343446	0
310	gdl_t	0	0	0
311	glc_t	0	0	0
312	g_t	0	0	0
313	D_LACt2	0	0	0
314	H2O_t	-3.52615	-23.6564	-20.8272
315	hb_t	0	0	0
316	i_t	0.0107197	0.0107189	0.00242257
317	ins_t	0.00122769	0	0
318	ins4p_t	0	0	0
319	lald__D_t	0	0	0
320	L-args_t	0	0	0
321	L-cit_t	-0.227233	0	0
322	lpc_t	0	0	0
323	malcoa_t	0	0	0
324	maldex_t	0	0	0
325	mmet_t	-0.00012888	-0.00012944	-0.00012929
326	no_t	0	0	0
327	O2_t	4.7719	25.9711	20.9693
328	r1p_t	-0.00229408	-0.000647144	-0.00229328
329	rib-D_t	0	0	0
330	sucr_t	0.0756481	2.2124	4.42481
331	Tre_t	0	0	0
332	urd_t	0	0	0
333	urea_t	-0.702195	-0.0212134	0
334	akg_tm	-0.0521772	-0.200923	-8.42559
335	CO2_tm	-4.6301	-25.9523	-16.6548
336	succ_tm	0.206923	0.190204	0.196332
337	succoa_tm	0.206923	0.190204	0.196332
338	accoa_tm	0.206923	0.190204	0.196332
339	accoa_t	0	0	0
340	adp_tm	9.77956	0	-8.58558
341	atp_tm	-9.77956	0	8.58558
342	fic3_tm	-15.6748	0	0
343	foc3_tm	15.6748	0	0
344	fum_tm	0.682013	0.200923	0.198754
345	H_tm	0	-69.0265	-26.3529
346	H2O_tm	-11.7545	26.1255	18.1231
347	mal_tm	-0.629836	0	8.22683
348	nadh_tm	0	43.3136	16.6548
349	nad_tm	0	-43.3136	-16.6548
350	nadp_tm	0	0	8.42559
351	nadph_tm	0	0	-8.42559
352	O2_tm	3.91869	0	0
353	pi_tm	8.5746	-0.346526	-10.8046
354	ppi_tm	0.602479	0.173263	1.1095
355	pyr_tm	1.42281	8.59092	8.22926
356	q_tm	0	0	0
357	qh2_tm	0	0	0
358	FAAA	0.206923	0.190204	0.196332
359	HGO	0.206923	0.190204	0.196332
360	HPPD	0.206923	0.190204	0.196332
361	MAAI	0.206923	0.190204	0.196332
362	AACCOAT	0.206923	0.190204	0.196332
