# Supplementary material for: FlySilico: Flux balance modeling of Drosophila larval growth and resource allocation
Source: Sci Rep. 2019 Nov 20;9:17156. doi: 10.1038/s41598-019-53532-4 (PMC6868164; doi:10.1038/s41598-019-53532-4)
Supplement: Supplementary file 6 — Dataset 5 [file 41598_2019_53532_MOESM6_ESM.zip › FlySilico/FBA_-_FluxDiff/FVA_all.xlsx]

## Sheet: fva
	HD (8.39)		HD 2x Sucr (8.39)		HD 2x EAA (8.39)		HD (8.55)		HD 2x Sucr (8.55)		HD 2x EAA (8.55)
	maximum	minimum	maximum	minimum	maximum	minimum	maximum	minimum	maximum	minimum	maximum	minimum
CBPS	1.40396	0	1.40396	0	1.47816	0	1.40396	0	1.40396	0	1.47816	0
ABTA	5.76406	0	10.1889	0	5.67452	0	5.76406	0	10.1889	0	5.67452	0
AGT_1	2.50614	-0.301781	2.50614	-0.301782	2.66713	-0.289181	2.50614	-0.301781	2.50614	-0.301782	2.66713	-0.289181
ATCase	0	0	0	0	0	0	0	0	0	0	0	0
ADSS	207.689	0.00012888	384.927	0.00012929	203.487	0.00012944	207.475	0.00012888	384.714	0.00012929	203.274	0.00012944
AO	66.9914	0	120.089	0	65.6998	0	66.9914	0	120.089	0	65.6998	0
AS	1.40396	0	1.40396	0	1.47816	0	1.40396	0	1.40396	0	1.47816	0
ADSLR	207.689	0.00012888	384.927	0.00012929	203.487	0.00012944	207.475	0.00012888	384.714	0.00012929	203.274	0.00012944
GF6PTA	0.00229408	0	0.00229328	0	0.0040816	0	0.00229408	0	0.00229328	0	0.0040816	0
GLUSY	206.236	0	383.474	0	201.931	0	206.022	0	383.261	0	201.717	0
GLUSX	223.044	0	412.819	0	217.646	0	222.83	0	412.606	0	217.433	0
GLUDC	5.76406	0	10.1889	0	5.67452	0	5.76406	0	10.1889	0	5.67452	0
OA_1	0	-0.586974	0	-0.586973	0	-0.614649	0	-0.586974	0	-0.586973	0	-0.614649
OA_2	0	-2.80792	0	-2.80792	0	-2.95631	0	-2.80792	0	-2.80792	0	-2.95631
SSALY	5.76406	0	10.1889	0	5.67452	0	5.76406	0	10.1889	0	5.67452	0
NO	1.40396	0	1.40396	0	1.47816	0	1.40396	0	1.40396	0	1.47816	0
ARGAH	1.63119	0	1.63119	0	1.93453	0	1.63119	0	1.63119	0	1.93453	0
g5sa_TO_p5c	0.227233	0	0.227232	0	0.456374	0	0.227233	0	0.227232	0	0.456374	0
OAT	0.227233	0	0.227232	0	0.456374	0	0.227233	0	0.227232	0	0.456374	0
P5CR	0.227233	0	0.227232	0	0.456374	0	0.227233	0	0.227232	0	0.456374	0
GLUD	186.964	-206.236	356.09	-383.474	178.232	-201.931	186.751	-206.022	355.877	-383.261	178.018	-201.718
GLUDX	182.011	-223.044	348.925	-412.819	174.888	-217.648	181.798	-222.83	348.711	-412.606	174.675	-217.433
ALOA	501.466	0	566.12	0	498.203	0	501.393	0	566.028	0	498.095	0
AGS	501.466	0	566.12	0	498.203	0	501.393	0	566.028	0	498.112	0
ALT	1.07114	-1.73678	1.07114	-1.73678	1.04447	-1.91184	1.07114	-1.73678	1.07114	-1.73678	1.04447	-1.91184
AAT_1	0.271067	-208.594	0.271067	-385.832	0.265484	-204.243	0.271067	-208.38	0.271067	-385.618	0.265484	-204.03
ASS	2.80792	0	2.80792	0	2.95631	0	2.80792	0	2.80792	0	2.95631	0
GLNS	232.79	0	413.691	0	230.504	0	232.75	0	413.478	0	230.464	0
OCT	1.40396	0	1.40396	0	1.47816	0	1.40396	0	1.40396	0	1.47816	0
GLUN	170.156	0	326.745	0	162.516	0	169.942	0	326.531	0	162.303	0
GAT	0	-501.466	0	-566.12	0	-498.203	0	-501.393	0	-566.028	0	-498.108
ASL	2.80792	0	2.80792	0	2.95631	0	2.80792	0	2.80792	0	2.95631	0
BIOMASS	0.0879946	0.0879946	0.0879951	0.0879951	0.149672	0.149672	0.0879946	0.0879946	0.0879951	0.0879951	0.149672	0.149672
CS	11.0296	0.196332	19.879	0.196332	10.8886	0.190204	11.0306	0.196332	19.8803	0.196332	10.8886	0.190204
ACONTb	11.0296	0.196332	19.879	0.196332	10.8886	0.190204	11.0306	0.196332	19.8803	0.196332	10.8886	0.190204
AKGDm	11.527	0	20.3777	0	11.349	0	11.5281	0	20.3777	0	11.349	0
SUCOAS1m	0.206923	-11.3212	0.206922	-20.1708	0.200794	-11.1482	0.206923	-11.3212	0.206922	-20.1708	0.200794	-11.1482
ACONTa	11.0306	0.196332	19.8803	0.196332	10.8886	0.190204	11.0306	0.196332	19.8792	0.196332	10.8886	0.190204
FUM	219.871	0.196461	405.213	0.196461	215.336	0.190333	219.658	0.196461	405.008	0.196461	215.122	0.190333
ICDHyr	11.0306	0.196332	19.8803	0.196332	10.8886	0.190204	11.0306	0.196332	19.879	0.196332	10.8886	0.190204
MDH	11.0306	0.196332	19.8803	0.196332	10.8886	0.190204	11.0306	0.196332	19.879	0.196332	10.8886	0.190204
SUCD1m	11.5281	0	20.3777	0	11.349	0	11.5281	0	20.3777	0	11.349	0
CGL	0.00012888	0.00012888	0.00012929	0.00012929	0.00012944	0.00012944	0.00012888	0.00012888	0.00012929	0.00012929	0.00012944	0.00012944
HCYSMT	-0.00012888	-0.00012888	-0.00012929	-0.00012929	-0.00012944	-0.00012944	-0.00012888	-0.00012888	-0.00012929	-0.00012929	-0.00012944	-0.00012944
CYSTS	0.00012888	0.00012888	0.00012929	0.00012929	0.00012944	0.00012944	0.00012888	0.00012888	0.00012929	0.00012929	0.00012944	0.00012944
EX_glucu(e)	0.00122769	0	0.00122749	0	0.00122777	0	0.00122769	0	0.00122749	0	0.00122777	0
EX_2og(e)	0.586974	0	0.586973	0	0.614649	0	0.586974	0	0.586973	0	0.614649	0
EX_2os(e)	2.80792	0	2.80792	0	2.95631	0	2.80792	0	2.80792	0	2.95631	0
EX_ac(e)	0	0	0	0	0	0	0	0	0	0	0	0
EX_acp(e)	0	0	0	0	0	0	0	0	0	0	0	0
EX_asuccin(e)	5.76406	0	10.1889	0	5.67452	0	5.76406	0	10.1889	0	5.67452	0
EX_co2	34.5663	0	61.1152	0	34.0563	0	34.5663	0	61.1152	0	34.0563	0
EX_dextrin(e)	1.09391	0	2.20011	0	1.08529	0	1.09391	0	2.20011	0	1.08529	0
EX_fic3(e)	0	0	0	0	0	0	0	0	0	0	0	0
EX_foc3(e)	0	0	0	0	0	0	0	0	0	0	0	0
EX_gam6p(e)	0.00229408	0	0.00229328	0	0.0040816	0	0.00229408	0	0.00229328	0	0.0040816	0
EX_gdl(e)	2.18782	0	4.40023	0	2.17059	0	2.18782	0	4.40023	0	2.17059	0
EX_glc__D	0	0	0	0	0	0	0	0	0	0	0	0
EX_h2o	32.827	-0.198267	57.1635	-0.198264	32.5329	-0.289432	32.8276	-0.198267	57.1635	-0.198264	32.5323	-0.289432
EX_i(e)	-0.00012888	-0.0107197	-0.00012929	-0.0107195	-0.00012944	-0.0107189	-0.00012888	-0.0107197	-0.00012929	-0.0107195	-0.00012944	-0.0107189
EX_lald__D(e)	0	0	0	0	0	0	0	0	0	0	0	0
EX_L-args(e)	0.227233	0	0.227232	0	0.456374	0	0.227233	0	0.227232	0	0.456374	0
EX_L-cit(e)	0.227233	0	0.227232	0	0.456374	0	0.227233	0	0.227232	0	0.456374	0
EX_malcoa(e)	0	0	0	0	0	0	0	0	0	0	0	0
EX_o2	-0.885908	-37.447	-0.885908	-63.9959	-0.87669	-36.9744	-0.894797	-37.447	-0.894796	-63.9959	-0.885578	-36.9744
EX_r1p(e)	0.00229408	0	0.00229328	0	0.0040816	0	0.00229408	0	0.00229328	0	0.0040816	0
EX_rib-D(e)	2.19841	0	4.41082	0	2.18118	0	2.19841	0	4.41082	0	2.18118	0
EX_sucr	-0.0245843	-2.21241	-0.0245844	-4.42481	-0.0418159	-2.2124	-0.0245843	-2.21241	-0.0245844	-4.42481	-0.0418159	-2.2124
EX_Tre	1.09391	0	2.20011	0	1.08529	0	1.09391	0	2.20011	0	1.08529	0
EX_4a-hthbp(e)	0.0105908	0	0.0105902	0	0.0105895	0	0.0105908	0	0.0105902	0	0.0105895	0
EX_7dclr(e)	0.0340345	0	0.0340342	0	0.0338336	0	0.0340345	0	0.0340342	0	0.0338336	0
EX_a(e)	0.0105908	0	0.0105902	0	0.0105895	0	0.0105908	0	0.0105902	0	0.0105895	0
EX_agc(e)	0	0	0	0	0	0	0	0	0	0	0	0
EX_choline(e)	0	0	0	0	0	0	0	0	0	0	0	0
EX_clr(e)	-0.000287038	-0.0343216	-0.000287039	-0.0343212	-0.000488228	-0.0343218	-0.000287038	-0.0343216	-0.000287039	-0.0343212	-0.000488228	-0.0343218
EX_fadh2(e)	0.00012888	0.00012888	0.00012929	0.00012929	0.00012944	0.00012944	0.00012888	0.00012888	0.00012929	0.00012929	0.00012944	0.00012944
EX_g(e)	0.0105908	0	0.0105902	0	0.0105895	0	0.0105908	0	0.0105902	0	0.0105895	0
EX_hb(e)	0	0	0	0	0	0	0	0	0	0	0	0
EX_ins(e)	0	-0.00122769	0	-0.00122749	0	-0.00122777	0	-0.00122769	0	-0.00122749	0	-0.00122777
EX_ins4p(e)	0.00122769	0	0.00122749	0	0.00122777	0	0.00122769	0	0.00122749	0	0.00122777	0
EX_lpc(e)	0	0	0	0	0	0	0	0	0	0	0	0
EX_maldex	0	0	0	0	0	0	0	0	0	0	0	0
EX_mmet(e)	0.00012888	0.00012888	0.00012929	0.00012929	0.00012944	0.00012944	0.00012888	0.00012888	0.00012929	0.00012929	0.00012944	0.00012944
EX_no(e)	2.80792	0	2.80792	0	2.95631	0	2.80792	0	2.80792	0	2.95631	0
EX_RIBFLV(e)	-0.00012888	-0.00012888	-0.00012929	-0.00012929	-0.00012944	-0.00012944	-0.00012888	-0.00012888	-0.00012929	-0.00012929	-0.00012944	-0.00012944
EX_urd(e)	0	0	0	0	0	0	0	0	0	0	0	0
EX_urea(e)	1.63119	0	1.63119	0	1.93453	0	1.63119	0	1.63119	0	1.93453	0
EX_lac__L_e	0	0	0	0	0	0	0	0	0	0	0	0
EX_accoa	0	0	0	0	0	0	0	0	0	0	0	0
EX_ala(e)	2.01849	-0.789432	2.01848	-0.789435	2.16688	-0.789435	2.01849	-0.789432	2.01848	-0.789435	2.16688	-0.789435
EX_arg(e)	-0.00638237	-0.233615	-0.0063824	-0.233615	-0.0108559	-0.46723	-0.00638237	-0.233615	-0.0063824	-0.233615	-0.0108559	-0.46723
EX_asn(e)	1.39614	-0.00782191	1.39614	-0.00782195	1.46485	-0.0133044	1.39614	-0.00782191	1.39614	-0.00782195	1.46485	-0.0133044
EX_asp(e)	2.52876	-0.279162	2.52876	-0.279162	2.67715	-0.279162	2.52876	-0.279162	2.52876	-0.279162	2.67715	-0.279162
EX_cys(e)	-0.00470903	-0.00470903	-0.00470865	-0.00470865	-0.00809945	-0.00809945	-0.00470903	-0.00470903	-0.00470865	-0.00470865	-0.00809945	-0.00809945
EX_gln-L(e)	0.853086	-0.550875	0.853086	-0.550874	0.927283	-0.550873	0.853086	-0.550875	0.853086	-0.550874	0.927283	-0.550873
EX_glu-L(e)	0.0394852	-0.547489	0.0394854	-0.547488	0.067161	-0.547488	0.0394852	-0.547489	0.0394854	-0.547488	0.067161	-0.547488
EX_gly(e)	0.449916	0.449916	0.449919	0.449919	0.9091	0.9091	0.449916	0.449916	0.449919	0.449919	0.9091	0.9091
EX_his(e)	-0.00345847	-0.00345847	-0.00345849	-0.00345849	-0.00588258	-0.00588258	-0.00345847	-0.00345847	-0.00345849	-0.00345849	-0.00588258	-0.00588258
EX_ile(e)	-0.00760026	-0.00760026	-0.00760029	-0.00760029	-0.0129274	-0.0129274	-0.00760026	-0.00760026	-0.00760029	-0.00760029	-0.0129274	-0.0129274
EX_leu(e)	-0.0137552	-0.0137552	-0.0137552	-0.0137552	-0.0233964	-0.0233964	-0.0137552	-0.0137552	-0.0137552	-0.0137552	-0.0233964	-0.0233964
EX_lys(e)	-0.00898483	-0.00898483	-0.00898487	-0.00898487	-0.0152825	-0.0152825	-0.00898483	-0.00898483	-0.00898487	-0.00898487	-0.0152825	-0.0152825
EX_met(e)	-0.00343954	-0.00343954	-0.00344037	-0.00344037	-0.00567082	-0.00567082	-0.00343954	-0.00343954	-0.00344037	-0.00344037	-0.00567082	-0.00567082
EX_phe(e)	-0.00419509	-0.0147859	-0.00419511	-0.0147853	-0.00713551	-0.017725	-0.00419509	-0.0147859	-0.00419511	-0.0147853	-0.00713551	-0.017725
EX_pro(e)	0.214761	-0.0124718	0.21476	-0.0124718	0.43516	-0.0212134	0.214761	-0.0124718	0.21476	-0.0124718	0.43516	-0.0212134
EX_ser(e)	2.48803	-0.319892	2.48803	-0.319894	2.63642	-0.319894	2.48803	-0.319892	2.48803	-0.319894	2.63642	-0.319894
EX_thr(e)	-0.480895	-0.480895	-0.480898	-0.480898	-0.961793	-0.961793	-0.480895	-0.480895	-0.480898	-0.480898	-0.961793	-0.961793
EX_trp(e)	-0.00107028	-0.00107028	-0.00107028	-0.00107028	-0.00182046	-0.00182046	-0.00107028	-0.00107028	-0.00107028	-0.00107028	-0.00182046	-0.00182046
EX_tyr(e)	-0.205074	-0.205074	-0.205075	-0.205075	-0.205075	-0.205075	-0.205074	-0.205074	-0.205075	-0.205075	-0.205075	-0.205075
EX_val(e)	-0.0106639	-0.0106639	-0.010664	-0.010664	-0.0181385	-0.0181385	-0.0106639	-0.0106639	-0.010664	-0.010664	-0.0181385	-0.0181385
FASN	0.073842	0.073842	0.0738424	0.0738424	0.125599	0.125599	0.073842	0.073842	0.0738424	0.0738424	0.125599	0.125599
ACS3	501.559	0.073842	566.193	0.0738424	498.329	0.125599	501.449	0.073842	566.102	0.0738424	498.237	0.125599
PTHS	0.0105908	0	0.0105902	0	0.0105895	0	0.0105908	0	0.0105902	0	0.0105895	0
GTPCH	0.0105908	0	0.0105902	0	0.0105895	0	0.0105908	0	0.0105902	0	0.0105895	0
SR	0.0105908	0	0.0105902	0	0.0105895	0	0.0105908	0	0.0105902	0	0.0105895	0
AGC2AGC	351.039	0	398.016	0	348.741	0	350.963	0	397.94	0	348.665	0
AG3PPA	170.156	-999.975	326.745	-999.975	162.507	-999.958	169.942	-999.975	326.531	-999.975	162.303	-999.958
AGAT	1000	-170.131	1000	-326.72	1000	-162.474	1000	-169.909	1000	-326.507	1000	-162.261
MGK	1000	-170.131	1000	-326.72	1000	-162.474	1000	-169.918	1000	-326.507	1000	-162.261
MAGlipase	351.026	0	398.004	0	348.73	0	350.962	0	397.94	0	348.678	0
DGK	170.156	0	326.745	0	162.516	0	169.942	0	326.531	0	162.303	0
GK	351.052	0.024614	398.041	0.0246141	348.772	0.0418664	350.988	0.024614	397.964	0.0246141	348.708	0.0418664
DGA	501.492	0.024614	566.144	0.0246141	498.228	0.0418664	501.401	0.024614	566.053	0.0246141	498.137	0.0418664
HSL	351.039	0	398.004	0	348.729	0	350.963	0	397.94	0	348.666	0
ALR2	223.017	-182.011	412.792	-348.925	217.601	-174.888	222.804	-181.798	412.579	-348.711	217.389	-174.675
ALR1	181.985	-223.044	348.898	-412.819	174.843	-217.646	181.771	-222.83	348.685	-412.606	174.63	-217.433
DSNGAH	351.027	0	398.016	0	348.742	0	350.964	0	397.929	0	348.666	0
DPP1	170.154	-999.994	326.736	-1000	162.507	-1000	169.933	-1000	326.526	-1000	162.294	-1000
PAP	170.151	0	326.743	0	162.515	0	169.941	0	326.53	0	162.301	0
AHD	-0.0265684	-0.0265684	-0.0265685	-0.0265685	-0.0451907	-0.0451907	-0.0265684	-0.0265684	-0.0265685	-0.0265685	-0.0451907	-0.0451907
GPPA	351.052	0.024614	398.029	0.0246141	348.784	0.0418664	350.988	0.024614	397.965	0.0246141	348.708	0.0418664
TGL	501.483	0	566.12	0	498.186	0	501.373	0	566.028	0	498.112	0
CK	0	0	0	0	0	0	0	0	0	0	0	0
CCT	501.468	0	566.12	0	498.203	0	501.393	0	566.028	0	498.095	0
CDP-DG	219.405	0	248.758	0	217.965	0	219.358	0	248.718	0	217.933	0
CPT	501.468	0	566.12	0	498.203	0	501.393	0	566.028	0	498.112	0
LPCAT	501.485	0	566.12	0	498.203	0	501.393	0	566.028	0	498.11	0
LCAT	501.485	0	566.12	0	498.203	0	501.393	0	566.028	0	498.112	0
PLC	501.485	0	566.12	0	498.203	0	501.393	0	566.028	0	498.095	0
PLA2	501.485	0	566.12	0	498.203	0	501.393	0	566.028	0	498.112	0
KBLc	0.468118	0	0.468121	0	0.94006	0	0.468118	0	0.468121	0	0.94006	0
SGA	0.301781	-2.50614	0.301782	-2.50614	0.289181	-2.66713	0.301781	-2.50614	0.301782	-2.50614	0.289179	-2.66713
SPA	0.301781	-2.50614	0.301782	-2.50614	0.289179	-2.66713	0.301781	-2.50614	0.301782	-2.50614	0.289179	-2.66713
T3DH	0.468118	0	0.468121	0	0.94006	0	0.468118	0	0.468121	0	0.94006	0
LTAE_2	0.468118	0	0.468121	0	0.94006	0	0.468118	0	0.468121	0	0.94006	0
PGM	-0.0445804	-8.81633	-0.0445823	-17.6659	-0.0754685	-8.77888	-0.0445804	-8.81633	-0.0445823	-17.6659	-0.0754685	-8.77888
ENO	9.09154	-1.75142	17.9408	-1.75142	9.02287	-1.68481	9.09154	-1.75142	17.9412	-1.75142	9.02287	-1.68481
PGK	-0.0445804	-8.81633	-0.0445823	-17.6659	-0.0754685	-8.77888	-0.0445804	-8.81633	-0.0445823	-17.6659	-0.0754685	-8.77888
PYK	178.986	-1.75142	344.179	-1.75142	171.279	-1.68481	178.773	-1.75142	343.966	-1.75142	171.066	-1.68481
PFK	174.312	0.0222902	335.08	0.0222911	166.655	0.0377343	174.098	0.0222902	334.867	0.0222911	166.441	0.0377343
TPI	4.40658	0.0222902	8.83139	0.0222911	4.38815	0.0377343	4.40658	0.0222902	8.83057	0.0222911	4.38815	0.0377343
FBP	170.154	0	326.745	0	162.514	0	169.942	0	326.531	0	162.303	0
FBA	4.40658	0.0222902	8.83057	0.0222911	4.38815	0.0377343	4.40658	0.0222902	8.83123	0.0222911	4.38815	0.0377343
GAPD	8.81633	0.0445804	17.6659	0.0445823	8.77888	0.0754685	8.81633	0.0445804	17.6656	0.0445823	8.77888	0.0754685
G6PP	170.156	0	326.745	0	162.516	0	169.942	0	326.531	0	162.303	0
PGI	2.18782	0	4.40023	0	2.17059	0	2.18782	0	4.40023	0	2.17059	0
HEX1	704.288	0.0216443	800.449	0.0216444	699.692	0.0368152	704.16	0.0216443	800.302	0.0216444	699.564	0.0368152
PDH	10.8237	0	19.6721	0	10.6876	0	10.8237	0	19.6733	0	10.6879	0
CAT	33.4957	0	60.0446	0	32.8499	0	33.4957	0	60.0433	0	32.8487	0
AGPT	0.275213	-2.53271	0.275214	-2.53271	0.243988	-2.71232	0.275213	-2.53271	0.275214	-2.53271	0.243988	-2.71232
GNO	2.50614	-0.301781	2.50614	-0.301782	2.66713	-0.289179	2.50614	-0.301781	2.50614	-0.301782	2.66713	-0.289179
GLYCOR	0	-66.9914	0	-120.089	0	-65.6998	0	-66.9914	0	-120.087	0	-65.6998
GLYCOO	66.9889	0	120.089	0	65.6998	0	66.9914	0	120.087	0	65.6998	0
IP3P	0	0	0	0	0	0	0	0	0	0	0	0
PIPK	219.398	0	248.758	0	217.973	0	219.358	0	248.718	0	217.925	0
CDPINO	219.405	0	248.758	0	217.973	0	219.365	0	248.718	0	217.925	0
MOO	0.00122769	0	0.00122749	0	0.00122777	0	0.00122769	0	0.00122749	0	0.00122777	0
INSP	219.389	0	248.764	0	217.972	0	219.349	0	248.724	0	217.932	0
INSBP	219.398	0	248.766	0	217.973	0	219.365	0	248.726	0	217.933	0
INSTP	219.405	0	248.766	0	217.973	0	219.365	0	248.726	0	217.933	0
PIPLC	219.405	0	248.766	0	217.973	0	219.365	0	248.726	0	217.933	0
PIK	219.405	0	248.766	0	217.973	0	219.365	0	248.726	0	217.933	0
NVD	0.0340345	0	0.0340342	0	0.0338336	0	0.0340345	0	0.0340342	0	0.0338336	0
NADK	0	0	0	0	0	0	0	0	0	0	0	0
NADTRHD	223.044	-158.23	412.819	-305.723	217.646	-151.778	222.831	-158.016	412.606	-305.51	217.433	-151.564
HCO3E	210.588	0.319669	387.826	0.319673	206.725	0.739311	210.374	0.319669	387.613	0.319673	206.512	0.739311
NTAK	0.0105908	0	0.0105902	0	0.0105895	0	0.0105908	0	0.0105902	0	0.0105895	0
ATPM	527.018	8.39	948.113	8.39	516.617	8.39	527.018	8.55	948.113	8.55	516.618	8.55
PPPH	502.883	0.0957441	567.424	0.0957454	499.616	0.162673	502.796	0.0957441	567.333	0.0957454	499.524	0.162673
FOC3CO	33.4945	0	60.0446	0	32.8499	0	33.4957	0	60.0446	0	32.8499	0
ATPS4r	172.869	-34.8195	313.234	-65.0801	169.409	-34.0854	172.815	-34.6595	313.188	-64.9607	169.348	-33.9254
DPNH	56.1893	-12.9874	101.175	-23.312	55.0733	-12.7975	56.1893	-12.9874	101.178	-23.312	55.0705	-12.7975
UFCOR	66.9889	0	120.087	0	65.6998	0	66.9889	0	120.089	0	65.6973	0
PPM	502.833	0.0739709	567.371	0.0739717	499.548	0.125729	502.74	0.0739709	567.279	0.0739717	499.457	0.125729
DRPP	0	0	0	0	0	0	0	0	0	0	0	0
DRPA	0	0	0	0	0	0	0	0	0	0	0	0
GND1	2.18782	-180.309	4.40023	-345.502	2.17059	-173.199	2.18782	-180.096	4.40023	-345.289	2.17059	-172.986
GND	182.011	0	348.925	0	174.888	0	181.798	0	348.711	0	174.676	0
PGL	2.18782	0	4.40023	0	2.17059	0	2.18782	0	4.40023	0	2.17059	0
DRBK	0	0	0	0	0	0	0	0	0	0	0	0
PRPPS	502.832	0.0739709	567.37	0.0739717	499.546	0.125729	502.741	0.0739709	567.276	0.0739717	499.454	0.125729
RBK	0	-2.19841	0	-4.41082	0	-2.18118	0	-2.19841	0	-4.41082	0	-2.18118
G6PDH2r	2.18782	0	4.40023	0	2.17059	0	2.18782	0	4.40023	0	2.17059	0
GLA	2.18782	0	4.40023	0	2.17059	0	2.18782	0	4.40023	0	2.17059	0
GLK	2.18782	0	4.40023	0	2.17059	0	2.18782	0	4.40023	0	2.17059	0
OXIRE	2.18782	0	4.40023	0	2.17059	0	2.18782	0	4.40023	0	2.17059	0
PhnN	502.843	0.0740998	567.38	0.074101	499.556	0.125858	502.75	0.0740998	567.289	0.074101	499.465	0.125858
R1Pk	502.843	0.0740998	567.38	0.074101	499.556	0.125858	502.75	0.0740998	567.289	0.074101	499.465	0.125858
RPI	2.18782	-0.00706055	4.40023	-0.00706013	2.17059	-0.00705967	2.18782	-0.00706055	4.40023	-0.00706013	2.17059	-0.00705967
RPE	1.46561	0	2.94054	0	1.45412	0	1.46561	0	2.94054	0	1.45412	0
TALA	0.732804	0	1.47027	0	0.727059	0	0.732804	0	1.47027	0	0.727059	0
TKT2	0.732804	0	1.47027	0	0.727059	0	0.732804	0	1.47027	0	0.727059	0
TKT1	0.732804	0	1.47027	0	0.727059	0	0.732804	0	1.47027	0	0.727059	0
AAT_2	0	0	0	0	0	0	0	0	0	0	0	0
TYRAT_2	0	0	0	0	0	0	0	0	0	0	0	0
PAH	0.0105908	0	0.0105902	0	0.0105895	0	0.0105908	0	0.0105902	0	0.0105895	0
AAT_3	0.206923	0	0.206922	0	0.200794	-2.1859e-06	0.206923	0	0.206922	-2.192e-06	0.200794	-2.1859e-06
TYRAT_1	0.206923	0	0.206922	0	0.200794	0	0.206923	0	0.206922	0	0.200794	0
OICD[2]	0.00012888	0.00012888	0.00012929	0.00012929	0.00012944	0.00012944	0.00012888	0.00012888	0.00012929	0.00012929	0.00012944	0.00012944
HIBCH	-0.00012888	-0.00012888	-0.00012929	-0.00012929	-0.00012944	-0.00012944	-0.00012888	-0.00012888	-0.00012929	-0.00012929	-0.00012944	-0.00012944
MSD	0.00012888	0.00012888	0.00012929	0.00012929	0.00012944	0.00012944	0.00012888	0.00012888	0.00012929	0.00012929	0.00012944	0.00012944
DHLT	-0.00012888	-0.00012888	-0.00012929	-0.00012929	-0.00012944	-0.00012944	-0.00012888	-0.00012888	-0.00012929	-0.00012929	-0.00012944	-0.00012944
ACADM	0.00012888	0.00012888	0.00012929	0.00012929	0.00012944	0.00012944	0.00012888	0.00012888	0.00012929	0.00012929	0.00012944	0.00012944
ECH	-0.00012888	-0.00012888	-0.00012929	-0.00012929	-0.00012944	-0.00012944	-0.00012888	-0.00012888	-0.00012929	-0.00012929	-0.00012944	-0.00012944
OICD[1]	0.00012888	0.00012888	0.00012929	0.00012929	0.00012944	0.00012944	0.00012888	0.00012888	0.00012929	0.00012929	0.00012944	0.00012944
HDPPD	0.00012888	0.00012888	0.00012929	0.00012929	0.00012944	0.00012944	0.00012888	0.00012888	0.00012929	0.00012929	0.00012944	0.00012944
AMPH	0.0105908	0	0.0105902	0	0.0105895	0	0.0105908	0	0.0105902	0	0.0105895	0
AMPD	207.688	0	384.927	0	203.487	0	207.475	0	384.713	0	203.274	0
ADPase	85.0733	0	163.372	0	81.258	0	84.9711	0	163.266	0	81.1513	0
GDPK	207.699	0.00012888	384.937	0.00012929	203.498	0.00012944	207.486	0.00012888	384.724	0.00012929	203.285	0.00012944
GMPK	170.166	0	326.755	0	162.526	0	169.953	0	326.542	0	162.313	0
GMPS	0.0105908	0	0.0105902	0	0.0105895	0	0.0105908	0	0.0105902	0	0.0105895	0
GDPase	170.156	0	326.745	0	162.516	0	169.942	0	326.531	0	162.303	0
GMPL	0.0105908	0	0.0105902	0	0.0105895	0	0.0105908	0	0.0105902	0	0.0105895	0
PNP	0.0107197	0.00012888	0.0107195	0.00012929	0.0107189	0.00012944	0.0107197	0.00012888	0.0107195	0.00012929	0.0107189	0.00012944
IMPD	0.0105908	0	0.0105902	0	0.0105895	0	0.0105908	0	0.0105902	0	0.0105895	0
HGPRT	-0.00012888	-0.0107197	-0.00012929	-0.0107195	-0.00012944	-0.0107189	-0.00012888	-0.0107197	-0.00012929	-0.0107195	-0.00012944	-0.0107189
UDPk	351.061	0.0216443	398.038	0.0216444	348.779	0.0368152	350.997	0.0216443	397.959	0.0216444	348.703	0.0368152
UMPk	219.4	0	248.761	0	217.964	0	219.36	0	248.721	0	217.924	0
URDk	219.4	0	248.761	0	217.964	0	219.36	0	248.721	0	217.924	0
CTPS	219.4	0	248.761	0	217.964	0	219.36	0	248.721	0	217.924	0
DHOase	0	0	0	0	0	0	0	0	0	0	0	0
CMPk	56.7173	-501.486	108.914	-566.121	54.1707	-498.204	56.6462	-501.395	108.843	-566	54.0993	-498.113
CDPk	501.486	-56.7173	566.121	-108.914	498.204	-54.1707	501.378	-56.6462	566.029	-108.842	498.113	-54.0996
CMPL	219.4	0	248.753	0	217.964	0	219.36	0	248.721	0	217.924	0
CDA	219.4	0	248.753	0	217.964	0	219.36	0	248.721	0	217.924	0
DHODH	0	0	0	0	0	0	0	0	0	0	0	0
ODCase	0	0	0	0	0	0	0	0	0	0	0	0
OPRTase	0	0	0	0	0	0	0	0	0	0	0	0
ACACT1r	-0.196332	-0.206923	-0.196332	-0.206922	-0.190204	-0.200794	-0.196332	-0.206923	-0.196332	-0.206922	-0.190204	-0.200794
FAT	0.0105908	0	0.0105902	0	0.0105895	0	0.0105908	0	0.0105902	0	0.0105895	0
ACPAT	501.485	0	566.12	0	498.202	0	501.393	0	566.028	0	498.112	0
APPH	501.485	0	566.12	0	498.203	0	501.393	0	566.028	0	498.112	0
ACCOAL	501.485	0	566.12	0	498.203	0	501.393	0	566.028	0	498.112	0
ACACDL	0.590736	0.590736	0.590739	0.590739	1.00479	1.00479	0.590736	0.590736	0.590739	0.590739	1.00479	1.00479
PCB	208.594	-0.271067	385.832	-0.271067	204.243	-0.265484	208.38	-0.271067	385.61	-0.271067	204.03	-0.265484
LPD5	0.00012888	0.00012888	0.00012929	0.00012929	0.00012944	0.00012944	0.00012888	0.00012888	0.00012929	0.00012929	0.00012944	0.00012944
LGTHL	0	0	0	0	0	0	0	0	0	0	0	0
PEPCK	170.156	0	326.745	0	162.516	0	169.942	0	326.531	0	162.303	0
LDH_L	0.00534752	0.00534752	0.00534755	0.00534755	0.0090957	0.0090957	0.00534752	0.00534752	0.00534755	0.00534755	0.0090957	0.0090957
LALDD2	0	0	0	0	0	0	0	0	0	0	0	0
ME2	209.569	-5.05954	386.807	-9.48435	205.17	-5.0132	209.356	-5.05954	386.594	-9.48435	204.956	-5.0132
ACAOR	0.468118	0	0.468121	0	0.94006	0	0.468118	0	0.468121	0	0.94006	0
FADS	0.00012888	0.00012888	0.00012929	0.00012929	0.00012944	0.00012944	0.00012888	0.00012888	0.00012929	0.00012929	0.00012944	0.00012944
RFK	0.00012888	0.00012888	0.00012929	0.00012929	0.00012944	0.00012944	0.00012888	0.00012888	0.00012929	0.00012929	0.00012944	0.00012944
UDPGTRA	4.39729	0.0216443	8.8221	0.0216444	4.37799	0.0368152	4.39729	0.0216443	8.8221	0.0216444	4.37799	0.0368152
AGMH2	0	0	0	0	0	0	0	0	0	0	0	0
AGMH1	1.09391	0	2.20011	0	1.08529	0	1.09391	0	2.20011	0	1.08529	0
AMYTRA	4.39729	0.0216443	8.8221	0.0216444	4.37799	0.0368152	4.39729	0.0216443	8.8221	0.0216444	4.37799	0.0368152
AF6P	2.21241	0.0245843	4.42481	0.0245844	2.2124	0.0418159	2.21241	0.0245843	4.42481	0.0245844	2.2124	0.0418159
AGA	351.05	0.0216443	398.026	0.0216444	348.779	0.0368152	350.997	0.0216443	397.974	0.0216444	348.703	0.0368152
PGMT	-0.0216443	-351.049	-0.0216444	-398.026	-0.0368152	-348.767	-0.0216443	-350.985	-0.0216444	-397.961	-0.0368152	-348.703
SGH	2.21241	0.0245843	4.42481	0.0245844	2.2124	0.0418159	2.21241	0.0245843	4.42481	0.0245844	2.2124	0.0418159
MGH	1.09391	0	2.20011	0	1.08529	0	1.09391	0	2.20011	0	1.08529	0
T6PP	351.027	0	398.004	0	348.73	0	350.975	0	397.941	0	348.678	0
TREH	351.027	0	398.004	0	348.73	0	350.975	0	397.941	0	348.678	0
UDPG6PTRA	351.027	0	398.004	0	348.73	0	350.975	0	397.941	0	348.678	0
STE	501.485	0	566.091	0	498.202	0	501.36	0	566.028	0	498.112	0
HMGCOAS	0	0	0	0	0	0	0	0	0	0	0	0
HMGCOAL	0	0	0	0	0	0	0	0	0	0	0	0
HBD	0	0	0	0	0	0	0	0	0	0	0	0
ASP-LtoD	66.9914	0	120.089	0	65.6998	0	66.9914	0	120.087	0	65.6998	0
ala_t	0.789432	-2.01849	0.789435	-2.01848	0.789435	-2.16688	0.789432	-2.01849	0.789435	-2.01848	0.789435	-2.16688
arg_t	0.233615	0.00638237	0.233615	0.0063824	0.46723	0.0108559	0.233615	0.00638237	0.233615	0.0063824	0.46723	0.0108559
asn_t	0.00782191	-1.39614	0.00782195	-1.39614	0.0133044	-1.46485	0.00782191	-1.39614	0.00782195	-1.39614	0.0133044	-1.46485
asp_t	0.279162	-2.52876	0.279162	-2.52876	0.279162	-2.67715	0.279162	-2.52876	0.279162	-2.52876	0.279162	-2.67715
cys_t	0.00470903	0.00470903	0.00470865	0.00470865	0.00809945	0.00809945	0.00470903	0.00470903	0.00470865	0.00470865	0.00809945	0.00809945
gln-L_t	0.550875	-0.853086	0.550874	-0.853086	0.550873	-0.927283	0.550875	-0.853086	0.550874	-0.853086	0.550873	-0.927283
glu-L_t	0.547489	-0.0394852	0.547488	-0.0394854	0.547488	-0.067161	0.547489	-0.0394852	0.547488	-0.0394854	0.547488	-0.067161
gly_t	-0.449916	-0.449916	-0.449919	-0.449919	-0.9091	-0.9091	-0.449916	-0.449916	-0.449919	-0.449919	-0.9091	-0.9091
his_t	0.00345847	0.00345847	0.00345849	0.00345849	0.00588258	0.00588258	0.00345847	0.00345847	0.00345849	0.00345849	0.00588258	0.00588258
ile_t	0.00760026	0.00760026	0.00760029	0.00760029	0.0129274	0.0129274	0.00760026	0.00760026	0.00760029	0.00760029	0.0129274	0.0129274
leu_t	0.0137552	0.0137552	0.0137552	0.0137552	0.0233964	0.0233964	0.0137552	0.0137552	0.0137552	0.0137552	0.0233964	0.0233964
lys_t	0.00898483	0.00898483	0.00898487	0.00898487	0.0152825	0.0152825	0.00898483	0.00898483	0.00898487	0.00898487	0.0152825	0.0152825
met_t	0.00343954	0.00343954	0.00344037	0.00344037	0.00567082	0.00567082	0.00343954	0.00343954	0.00344037	0.00344037	0.00567082	0.00567082
phe_t	0.0147859	0.00419509	0.0147853	0.00419511	0.017725	0.00713551	0.0147859	0.00419509	0.0147853	0.00419511	0.017725	0.00713551
pro_t	0.0124718	-0.214761	0.0124718	-0.21476	0.0212134	-0.43516	0.0124718	-0.214761	0.0124718	-0.21476	0.0212134	-0.43516
ser_t	0.319892	-2.48803	0.319894	-2.48803	0.319894	-2.63642	0.319892	-2.48803	0.319894	-2.48803	0.319894	-2.63642
thr_t	0.480895	0.480895	0.480898	0.480898	0.961793	0.961793	0.480895	0.480895	0.480898	0.480898	0.961793	0.961793
trp_t	0.00107028	0.00107028	0.00107028	0.00107028	0.00182046	0.00182046	0.00107028	0.00107028	0.00107028	0.00107028	0.00182046	0.00182046
tyr_t	0.205074	0.205074	0.205075	0.205075	0.205075	0.205075	0.205074	0.205074	0.205075	0.205075	0.205075	0.205075
val_t	0.0106639	0.0106639	0.010664	0.010664	0.0181385	0.0181385	0.0106639	0.0106639	0.010664	0.010664	0.0181385	0.0181385
glucu_t	0	-0.00122769	0	-0.00122749	0	-0.00122777	0	-0.00122769	0	-0.00122749	0	-0.00122777
2og_t	0	-0.586974	0	-0.586973	0	-0.614649	0	-0.586974	0	-0.586973	0	-0.614649
2os_t	0	-2.80792	0	-2.80792	0	-2.95631	0	-2.80792	0	-2.80792	0	-2.95631
4a-hthbp_t	0	-0.0105908	0	-0.0105902	0	-0.0105895	0	-0.0105908	0	-0.0105902	0	-0.0105895
7dclr_t	0	-0.0340345	0	-0.0340342	0	-0.0338336	0	-0.0340345	0	-0.0340342	0	-0.0338336
a_t	0	-0.0105908	0	-0.0105902	0	-0.0105895	0	-0.0105908	0	-0.0105902	0	-0.0105895
ac_t	0	0	0	0	0	0	0	0	0	0	0	0
acp_t	0	0	0	0	0	0	0	0	0	0	0	0
agc_t	0	0	0	0	0	0	0	0	0	0	0	0
asuccin_t	0	-5.76406	0	-10.1889	0	-5.67452	0	-5.76406	0	-10.1889	0	-5.67452
RIBFLV_t	0.00012888	0.00012888	0.00012929	0.00012929	0.00012944	0.00012944	0.00012888	0.00012888	0.00012929	0.00012929	0.00012944	0.00012944
choline_t	0	0	0	0	0	0	0	0	0	0	0	0
clr_t	0.0343216	0.000287038	0.0343212	0.000287039	0.0343218	0.000488228	0.0343216	0.000287038	0.0343212	0.000287039	0.0343218	0.000488228
CO2_t	0	-34.5663	0	-61.1152	0	-34.0563	0	-34.5663	0	-61.1152	0	-34.0563
dextrin_t	0	-1.09391	0	-2.20011	0	-1.08529	0	-1.09391	0	-2.20011	0	-1.08529
fadh2_t	-0.00012888	-0.00012888	-0.00012929	-0.00012929	-0.00012944	-0.00012944	-0.00012888	-0.00012888	-0.00012929	-0.00012929	-0.00012944	-0.00012944
fic3_t	0	0	0	0	0	0	0	0	0	0	0	0
foc3_t	0	0	0	0	0	0	0	0	0	0	0	0
gam6p_t	0	-0.00229408	0	-0.00229328	0	-0.0040816	0	-0.00229408	0	-0.00229328	0	-0.0040816
gdl_t	0	-2.18782	0	-4.40023	0	-2.17059	0	-2.18782	0	-4.40023	0	-2.17059
glc_t	0	0	0	0	0	0	0	0	0	0	0	0
g_t	0	-0.0105908	0	-0.0105902	0	-0.0105895	0	-0.0105908	0	-0.0105902	0	-0.0105895
D_LACt2	0	0	0	0	0	0	0	0	0	0	0	0
H2O_t	0.198267	-32.827	0.198264	-57.1635	0.289432	-32.5329	0.198267	-32.8276	0.198264	-57.1635	0.289432	-32.5323
hb_t	0	0	0	0	0	0	0	0	0	0	0	0
i_t	0.0107197	0.00012888	0.0107195	0.00012929	0.0107189	0.00012944	0.0107197	0.00012888	0.0107195	0.00012929	0.0107189	0.00012944
ins_t	0.00122769	0	0.00122749	0	0.00122777	0	0.00122769	0	0.00122749	0	0.00122777	0
ins4p_t	0	-0.00122769	0	-0.00122749	0	-0.00122777	0	-0.00122769	0	-0.00122749	0	-0.00122777
lald__D_t	0	0	0	0	0	0	0	0	0	0	0	0
L-args_t	0	-0.227233	0	-0.227232	0	-0.456374	0	-0.227233	0	-0.227232	0	-0.456374
L-cit_t	0	-0.227233	0	-0.227232	0	-0.456374	0	-0.227233	0	-0.227232	0	-0.456374
lpc_t	0	0	0	0	0	0	0	0	0	0	0	0
malcoa_t	0	0	0	0	0	0	0	0	0	0	0	0
maldex_t	0	0	0	0	0	0	0	0	0	0	0	0
mmet_t	-0.00012888	-0.00012888	-0.00012929	-0.00012929	-0.00012944	-0.00012944	-0.00012888	-0.00012888	-0.00012929	-0.00012929	-0.00012944	-0.00012944
no_t	0	-2.80792	0	-2.80792	0	-2.95631	0	-2.80792	0	-2.80792	0	-2.95631
O2_t	37.447	0.885908	63.9959	0.885908	36.9744	0.87669	37.447	0.894797	63.9959	0.894797	36.9744	0.885579
r1p_t	0	-0.00229408	0	-0.00229328	0	-0.0040816	0	-0.00229408	0	-0.00229328	0	-0.0040816
rib-D_t	0	-2.19841	0	-4.41082	0	-2.18118	0	-2.19841	0	-4.41082	0	-2.18118
sucr_t	2.21241	0.0245843	4.42481	0.0245844	2.2124	0.0418159	2.21241	0.0245843	4.42481	0.0245844	2.2124	0.0418159
Tre_t	0	-1.09391	0	-2.20011	0	-1.08529	0	-1.09391	0	-2.20011	0	-1.08529
urd_t	0	0	0	0	0	0	0	0	0	0	0	0
urea_t	0	-1.63119	0	-1.63119	0	-1.93453	0	-1.63119	0	-1.63119	0	-1.93453
akg_tm	0.498697	-5.26659	0.498694	-9.6914	0.461622	-5.21413	0.498697	-5.26659	0.498694	-9.6914	0.461622	-5.21413
CO2_tm	-0.196332	-33.3825	-0.196332	-59.9313	-0.190204	-32.9255	-0.196332	-33.3825	-0.196332	-59.9313	-0.190204	-32.9231
succ_tm	0.206923	0.196332	0.206922	0.196332	0.200794	0.190204	0.206923	0.196332	0.206922	0.196332	0.200794	0.190204
succoa_tm	0.206923	0.196332	0.206922	0.196332	0.200794	0.190204	0.206923	0.196332	0.206922	0.196332	0.200794	0.190204
accoa_tm	0.206923	0.196332	0.206922	0.196332	0.200794	0.190204	0.206923	0.196332	0.206922	0.196332	0.200794	0.190204
accoa_t	0	0	0	0	0	0	0	0	0	0	0	0
adp_tm	175.078	-516.426	323.555	-929.386	171.438	-506.191	174.865	-516.426	323.342	-929.408	171.224	-506.191
atp_tm	516.426	-175.071	929.408	-323.555	506.191	-171.438	516.426	-174.865	929.408	-323.342	506.191	-171.224
fic3_tm	0	-133.978	0	-240.178	0	-131.395	0	-133.983	0	-240.178	0	-131.395
foc3_tm	133.978	0	240.178	0	131.4	0	133.983	0	240.178	0	131.4	0
fum_tm	209.072	0.196461	386.31	0.196461	204.709	0.190333	208.858	0.196461	386.097	0.196461	204.496	0.190333
H_tm	623.065	-100.068	1000	-177.455	610.434	-99.365	622.397	-100.069	1000	-177.455	609.822	-99.3631
H2O_tm	495.671	-207.688	890.217	-384.917	486.526	-203.487	495.671	-207.475	890.217	-384.713	486.521	-203.274
mal_tm	5.05954	-209.569	9.48435	-386.807	5.0132	-205.17	5.05954	-209.354	9.48435	-386.594	5.0132	-204.956
nadh_tm	198.047	-182.011	367.174	-348.925	193.331	-174.887	197.834	-181.798	366.962	-348.711	193.118	-174.675
nad_tm	182.011	-198.047	348.925	-367.174	174.888	-193.331	181.798	-197.834	348.711	-366.96	174.675	-193.117
nadp_tm	169.26	-212.742	325.603	-394.406	162.666	-207.481	169.047	-212.529	325.39	-394.192	162.452	-207.268
nadph_tm	212.742	-169.26	394.405	-325.603	207.48	-162.666	212.529	-169.047	394.192	-325.39	207.267	-162.452
O2_tm	33.4957	0	60.0446	0	32.8499	0	33.4957	0	60.0446	0	32.8499	0
pi_tm	172.469	-1000	320.946	-1000	169.011	-995.738	172.255	-999.927	320.732	-1000	168.798	-995.693
ppi_tm	502.887	0.0957441	567.424	0.0957454	499.616	0.162673	502.796	0.0957441	567.332	0.0957454	499.524	0.162673
pyr_tm	10.8237	0	19.6721	0	10.6879	0	10.8237	0	19.6721	0	10.6879	0
q_tm	0	-2.18782	0	-4.40023	0	-2.17059	0	-2.18782	0	-4.40023	0	-2.17059
qh2_tm	2.18782	0	4.40023	0	2.17059	0	2.18782	0	4.40023	0	2.17059	0
FAAA	0.206923	0.196332	0.206922	0.196332	0.200794	0.190204	0.206923	0.196332	0.206922	0.196332	0.200794	0.190204
HGO	0.206923	0.196332	0.206922	0.196332	0.200794	0.190204	0.206923	0.196332	0.206922	0.196332	0.200794	0.190204
HPPD	0.206923	0.196332	0.206922	0.196332	0.200794	0.190204	0.206923	0.196332	0.206922	0.196332	0.200794	0.190204
MAAI	0.206923	0.196332	0.206922	0.196332	0.200794	0.190204	0.206923	0.196332	0.206922	0.196332	0.200794	0.190204
AACCOAT	0.206923	0.196332	0.206922	0.196332	0.200794	0.190204	0.206923	0.196332	0.206922	0.196332	0.200794	0.190204
