# Supplementary material for: FlySilico: Flux balance modeling of Drosophila larval growth and resource allocation
Source: Sci Rep. 2019 Nov 20;9:17156. doi: 10.1038/s41598-019-53532-4 (PMC6868164; doi:10.1038/s41598-019-53532-4)
Supplement: Supplementary file 6 — Dataset 5 [file 41598_2019_53532_MOESM6_ESM.zip › FlySilico/FBA_Dmel.xml]

<?xml version='1.0' encoding='UTF-8'?>
<sbml xmlns:fbc="http://www.sbml.org/sbml/level3/version1/fbc/version2" level="3" sboTerm="SBO:0000624" version="1" xmlns="http://www.sbml.org/sbml/level3/version1/core" fbc:required="false">
  <model id="FlySilico_v1" name="FlySilico 1.0 - A Drosophila melanogaster metabolic network. Authors: Lisa Jehrke, Mathias Beller, and Juergen Schoenborn[Institute of mathematical modelling of biological systems - Work group: Systems biology of lipid metabolism, Heinrich Heine University Duesseldorf]" fbc:strict="true">
    <listOfUnitDefinitions>
      <unitDefinition id="mmol_per_gDW_per_hr">
        <listOfUnits>
          <unit exponent="1" kind="mole" multiplier="1" scale="-3" />
          <unit exponent="-1" kind="gram" multiplier="1" scale="0" />
          <unit exponent="-1" kind="second" multiplier="3600" scale="0" />
        </listOfUnits>
      </unitDefinition>
    </listOfUnitDefinitions>
    <fbc:listOfObjectives fbc:activeObjective="obj">
      <fbc:objective fbc:id="obj" fbc:type="maximize">
        <fbc:listOfFluxObjectives>
          <fbc:fluxObjective fbc:coefficient="1" fbc:reaction="R_BIOMASS" />
        </fbc:listOfFluxObjectives>
      </fbc:objective>
    </fbc:listOfObjectives>
    <listOfParameters>
      <parameter constant="true" id="cobra_default_lb" sboTerm="SBO:0000626" units="mmol_per_gDW_per_hr" value="-1000" />
      <parameter constant="true" id="cobra_default_ub" sboTerm="SBO:0000626" units="mmol_per_gDW_per_hr" value="1000" />
      <parameter constant="true" id="cobra_0_bound" sboTerm="SBO:0000626" units="mmol_per_gDW_per_hr" value="0" />
      <parameter constant="true" id="R_EX_i(e)_lower_bound" sboTerm="SBO:0000625" units="mmol_per_gDW_per_hr" value="-0.0107197" />
      <parameter constant="true" id="R_EX_sucr_lower_bound" sboTerm="SBO:0000625" units="mmol_per_gDW_per_hr" value="-2.21240544" />
      <parameter constant="true" id="R_EX_choline(e)_lower_bound" sboTerm="SBO:0000625" units="mmol_per_gDW_per_hr" value="-0.0158416" />
      <parameter constant="true" id="R_EX_clr(e)_lower_bound" sboTerm="SBO:0000625" units="mmol_per_gDW_per_hr" value="-0.03432158" />
      <parameter constant="true" id="R_EX_ins(e)_lower_bound" sboTerm="SBO:0000625" units="mmol_per_gDW_per_hr" value="-0.00122769" />
      <parameter constant="true" id="R_EX_RIBFLV(e)_lower_bound" sboTerm="SBO:0000625" units="mmol_per_gDW_per_hr" value="-0.00012888" />
      <parameter constant="true" id="R_EX_urd(e)_lower_bound" sboTerm="SBO:0000625" units="mmol_per_gDW_per_hr" value="-0.01086882" />
      <parameter constant="true" id="R_EX_ala(e)_lower_bound" sboTerm="SBO:0000625" units="mmol_per_gDW_per_hr" value="-0.78943217" />
      <parameter constant="true" id="R_EX_arg(e)_lower_bound" sboTerm="SBO:0000625" units="mmol_per_gDW_per_hr" value="-0.23361544" />
      <parameter constant="true" id="R_EX_asn(e)_lower_bound" sboTerm="SBO:0000625" units="mmol_per_gDW_per_hr" value="-0.28124216" />
      <parameter constant="true" id="R_EX_asp(e)_lower_bound" sboTerm="SBO:0000625" units="mmol_per_gDW_per_hr" value="-0.27916151" />
      <parameter constant="true" id="R_EX_cys(e)_lower_bound" sboTerm="SBO:0000625" units="mmol_per_gDW_per_hr" value="-0.09638605" />
      <parameter constant="true" id="R_EX_gln-L(e)_lower_bound" sboTerm="SBO:0000625" units="mmol_per_gDW_per_hr" value="-0.55087471" />
      <parameter constant="true" id="R_EX_glu-L(e)_lower_bound" sboTerm="SBO:0000625" units="mmol_per_gDW_per_hr" value="-0.54748851" />
      <parameter constant="true" id="R_EX_gly(e)_lower_bound" sboTerm="SBO:0000625" units="mmol_per_gDW_per_hr" value="-0.63641357" />
      <parameter constant="true" id="R_EX_his(e)_lower_bound" sboTerm="SBO:0000625" units="mmol_per_gDW_per_hr" value="-0.19386955" />
      <parameter constant="true" id="R_EX_ile(e)_lower_bound" sboTerm="SBO:0000625" units="mmol_per_gDW_per_hr" value="-0.3911806" />
      <parameter constant="true" id="R_EX_leu(e)_lower_bound" sboTerm="SBO:0000625" units="mmol_per_gDW_per_hr" value="-0.55304742" />
      <parameter constant="true" id="R_EX_lys(e)_lower_bound" sboTerm="SBO:0000625" units="mmol_per_gDW_per_hr" value="-0.5265047" />
      <parameter constant="true" id="R_EX_met(e)_lower_bound" sboTerm="SBO:0000625" units="mmol_per_gDW_per_hr" value="-0.09783051" />
      <parameter constant="true" id="R_EX_phe(e)_lower_bound" sboTerm="SBO:0000625" units="mmol_per_gDW_per_hr" value="-0.38025078" />
      <parameter constant="true" id="R_EX_pro(e)_lower_bound" sboTerm="SBO:0000625" units="mmol_per_gDW_per_hr" value="-0.21515964" />
      <parameter constant="true" id="R_EX_ser(e)_lower_bound" sboTerm="SBO:0000625" units="mmol_per_gDW_per_hr" value="-0.31989175" />
      <parameter constant="true" id="R_EX_thr(e)_lower_bound" sboTerm="SBO:0000625" units="mmol_per_gDW_per_hr" value="-0.4808948" />
      <parameter constant="true" id="R_EX_trp(e)_lower_bound" sboTerm="SBO:0000625" units="mmol_per_gDW_per_hr" value="-0.29024044" />
      <parameter constant="true" id="R_EX_tyr(e)_lower_bound" sboTerm="SBO:0000625" units="mmol_per_gDW_per_hr" value="-0.20507447" />
      <parameter constant="true" id="R_EX_val(e)_lower_bound" sboTerm="SBO:0000625" units="mmol_per_gDW_per_hr" value="-0.16614346" />
      <parameter constant="true" id="R_ATPM_lower_bound" sboTerm="SBO:0000625" units="mmol_per_gDW_per_hr" value="8.55" />
    </listOfParameters>
    <listOfCompartments>
      <compartment constant="true" id="m" name="mitochondria" />
      <compartment constant="true" id="c" name="cytosol" />
      <compartment constant="true" id="e" name="extracellular" />
    </listOfCompartments>
    <listOfSpecies>
      <species boundaryCondition="false" compartment="c" constant="false" hasOnlySubstanceUnits="false" id="M_13dpg[c]" name="3-Phospho-D-glyceroyl phosphate" fbc:charge="-4" fbc:chemicalFormula="C3H4O10P2" />
      <species boundaryCondition="false" compartment="c" constant="false" hasOnlySubstanceUnits="false" id="M_2pg[c]" name="D-Glycerate 2-phosphate" fbc:charge="-3" fbc:chemicalFormula="C3H4O7P" />
      <species boundaryCondition="false" compartment="c" constant="false" hasOnlySubstanceUnits="false" id="M_3pg[c]" name="3-Phospho-D-glycerate" fbc:charge="-3" fbc:chemicalFormula="C3H4O7P" />
      <species boundaryCondition="false" compartment="c" constant="false" hasOnlySubstanceUnits="false" id="M_6pgc[c]" name="6-Phospho-D-gluconate" fbc:charge="-3" fbc:chemicalFormula="C6H10O10P" />
      <species boundaryCondition="false" compartment="c" constant="false" hasOnlySubstanceUnits="false" id="M_6pgl[c]" name="6-phospho-D-glucono-1,5-lactone" fbc:charge="-2" fbc:chemicalFormula="C6H9O9P" />
      <species boundaryCondition="false" compartment="c" constant="false" hasOnlySubstanceUnits="false" id="M_ac[c]" name="Acetate" fbc:charge="-1" fbc:chemicalFormula="C2H3O2" />
      <species boundaryCondition="false" compartment="e" constant="false" hasOnlySubstanceUnits="false" id="M_ac[e]" name="Acetate (extracellular)" fbc:charge="-1" fbc:chemicalFormula="C2H3O2" />
      <species boundaryCondition="false" compartment="m" constant="false" hasOnlySubstanceUnits="false" id="M_accoa[m]" name="Acetyl-CoA" fbc:charge="-4" fbc:chemicalFormula="C23H34N7O17P3S" />
      <species boundaryCondition="false" compartment="e" constant="false" hasOnlySubstanceUnits="false" id="M_accoa[e]" name="Acetyl-CoA" fbc:charge="-4" fbc:chemicalFormula="C23H34N7O17P3S" />
      <species boundaryCondition="false" compartment="c" constant="false" hasOnlySubstanceUnits="false" id="M_accoa[c]" name="Acetyl-CoA" fbc:charge="-4" fbc:chemicalFormula="C23H34N7O17P3S" />
      <species boundaryCondition="false" compartment="m" constant="false" hasOnlySubstanceUnits="false" id="M_acon-C[m]" name="cis-Aconitate" fbc:charge="-3" fbc:chemicalFormula="C6H3O6" />
      <species boundaryCondition="false" compartment="c" constant="false" hasOnlySubstanceUnits="false" id="M_adp[c]" name="ADP" fbc:charge="-3" fbc:chemicalFormula="C10H12N5O10P2" />
      <species boundaryCondition="false" compartment="m" constant="false" hasOnlySubstanceUnits="false" id="M_adp[m]" name="ADP" fbc:charge="-3" fbc:chemicalFormula="C10H12N5O10P2" />
      <species boundaryCondition="false" compartment="c" constant="false" hasOnlySubstanceUnits="false" id="M_akg[c]" name="2-Oxoglutarate" fbc:charge="-2" fbc:chemicalFormula="C5H4O5" />
      <species boundaryCondition="false" compartment="m" constant="false" hasOnlySubstanceUnits="false" id="M_akg[m]" name="2-Oxoglutarate" fbc:charge="-2" fbc:chemicalFormula="C5H4O5" />
      <species boundaryCondition="false" compartment="c" constant="false" hasOnlySubstanceUnits="false" id="M_amp[c]" name="AMP" fbc:charge="-2" fbc:chemicalFormula="C10H12N5O7P" />
      <species boundaryCondition="false" compartment="c" constant="false" hasOnlySubstanceUnits="false" id="M_atp[c]" name="ATP" fbc:charge="-4" fbc:chemicalFormula="C10H12N5O13P3" />
      <species boundaryCondition="false" compartment="m" constant="false" hasOnlySubstanceUnits="false" id="M_atp[m]" name="ATP" fbc:charge="-4" fbc:chemicalFormula="C10H12N5O13P3" />
      <species boundaryCondition="false" compartment="m" constant="false" hasOnlySubstanceUnits="false" id="M_cit[m]" name="Citrate" fbc:charge="-3" fbc:chemicalFormula="C6H5O7" />
      <species boundaryCondition="false" compartment="c" constant="false" hasOnlySubstanceUnits="false" id="M_co2[c]" name="CO2" fbc:charge="0" fbc:chemicalFormula="CO2" />
      <species boundaryCondition="false" compartment="m" constant="false" hasOnlySubstanceUnits="false" id="M_co2[m]" name="CO2 (extracellular)" fbc:charge="0" fbc:chemicalFormula="CO2" />
      <species boundaryCondition="false" compartment="e" constant="false" hasOnlySubstanceUnits="false" id="M_co2[e]" name="CO2 (extracellular)" fbc:charge="0" fbc:chemicalFormula="CO2" />
      <species boundaryCondition="false" compartment="m" constant="false" hasOnlySubstanceUnits="false" id="M_coa[m]" name="Coenzyme A" fbc:charge="-4" fbc:chemicalFormula="C21H32N7O16P3S" />
      <species boundaryCondition="false" compartment="c" constant="false" hasOnlySubstanceUnits="false" id="M_coa[c]" name="Coenzyme A" fbc:charge="-4" fbc:chemicalFormula="C21H32N7O16P3S" />
      <species boundaryCondition="false" compartment="c" constant="false" hasOnlySubstanceUnits="false" id="M_dhap[c]" name="Dihydroxyacetone phosphate" fbc:charge="-2" fbc:chemicalFormula="C3H5O6P" />
      <species boundaryCondition="false" compartment="c" constant="false" hasOnlySubstanceUnits="false" id="M_e4p[c]" name="D-Erythrose 4-phosphate" fbc:charge="-2" fbc:chemicalFormula="C4H7O7P" />
      <species boundaryCondition="false" compartment="c" constant="false" hasOnlySubstanceUnits="false" id="M_f6p[c]" name="beta- D-Fructose 6-phosphate" fbc:charge="-2" fbc:chemicalFormula="C6H11O9P" />
      <species boundaryCondition="false" compartment="c" constant="false" hasOnlySubstanceUnits="false" id="M_fdp[c]" name="beta-D-Fructose 1,6-bisphosphate" fbc:charge="-4" fbc:chemicalFormula="C6H10O12P2" />
      <species boundaryCondition="false" compartment="e" constant="false" hasOnlySubstanceUnits="false" id="M_fru[c]" name="D-Fructose" fbc:charge="0" fbc:chemicalFormula="C6H12O6" />
      <species boundaryCondition="false" compartment="c" constant="false" hasOnlySubstanceUnits="false" id="M_fum[c]" name="Fumarate" fbc:charge="-2" fbc:chemicalFormula="C4H2O4" />
      <species boundaryCondition="false" compartment="m" constant="false" hasOnlySubstanceUnits="false" id="M_fum[m]" name="Fumarate (extracellular)" fbc:charge="-2" fbc:chemicalFormula="C4H2O4" />
      <species boundaryCondition="false" compartment="c" constant="false" hasOnlySubstanceUnits="false" id="M_g3p[c]" name="Glyceraldehyde 3-phosphate" fbc:charge="-2" fbc:chemicalFormula="C3H5O6P" />
      <species boundaryCondition="false" compartment="c" constant="false" hasOnlySubstanceUnits="false" id="M_g6p[c]" name="D-Glucose 6-phosphate" fbc:charge="-2" fbc:chemicalFormula="C6H11O9P" />
      <species boundaryCondition="false" compartment="c" constant="false" hasOnlySubstanceUnits="false" id="M_glc-D[c]" name="D-Glucose" fbc:charge="0" fbc:chemicalFormula="C6H12O6" />
      <species boundaryCondition="false" compartment="e" constant="false" hasOnlySubstanceUnits="false" id="M_glc-D[e]" name="D-Glucose (extracellular)" fbc:charge="0" fbc:chemicalFormula="C6H12O6" />
      <species boundaryCondition="false" compartment="c" constant="false" hasOnlySubstanceUnits="false" id="M_gln-L[c]" name="L-Glutamine" fbc:charge="0" fbc:chemicalFormula="C5H10N2O3" />
      <species boundaryCondition="false" compartment="e" constant="false" hasOnlySubstanceUnits="false" id="M_gln-L[e]" name="L-Glutamine (extracellular)" fbc:charge="0" fbc:chemicalFormula="C5H10N2O3" />
      <species boundaryCondition="false" compartment="c" constant="false" hasOnlySubstanceUnits="false" id="M_glu-L[c]" name="L-Glutamate" fbc:charge="-1" fbc:chemicalFormula="C5H8NO4" />
      <species boundaryCondition="false" compartment="e" constant="false" hasOnlySubstanceUnits="false" id="M_glu-L[e]" name="L-Glutamate (extracellular)" fbc:charge="-1" fbc:chemicalFormula="C5H8NO4" />
      <species boundaryCondition="false" compartment="c" constant="false" hasOnlySubstanceUnits="false" id="M_glx[c]" name="Glyoxylate" fbc:charge="-1" fbc:chemicalFormula="C2H1O3" />
      <species boundaryCondition="false" compartment="c" constant="false" hasOnlySubstanceUnits="false" id="M_h2o[c]" name="H2O" fbc:charge="0" fbc:chemicalFormula="H2O" />
      <species boundaryCondition="false" compartment="m" constant="false" hasOnlySubstanceUnits="false" id="M_h2o[m]" name="H2O (mito)" fbc:charge="0" fbc:chemicalFormula="H2O" />
      <species boundaryCondition="false" compartment="e" constant="false" hasOnlySubstanceUnits="false" id="M_h2o[e]" name="H2O (extracellular)" fbc:charge="0" fbc:chemicalFormula="H2O" />
      <species boundaryCondition="false" compartment="c" constant="false" hasOnlySubstanceUnits="false" id="M_h[c]" name="H+" fbc:charge="1" fbc:chemicalFormula="H" />
      <species boundaryCondition="false" compartment="m" constant="false" hasOnlySubstanceUnits="false" id="M_h[m]" name="H+ (mito)" fbc:charge="1" fbc:chemicalFormula="H" />
      <species boundaryCondition="false" compartment="e" constant="false" hasOnlySubstanceUnits="false" id="M_h[e]" name="H+ (extracellular)" fbc:charge="1" fbc:chemicalFormula="H" />
      <species boundaryCondition="false" compartment="m" constant="false" hasOnlySubstanceUnits="false" id="M_icit[m]" name="Isocitrate" fbc:charge="-3" fbc:chemicalFormula="C6H5O7" />
      <species boundaryCondition="false" compartment="c" constant="false" hasOnlySubstanceUnits="false" id="M_lac-L[c]" name="L-Lactate" fbc:charge="-1" fbc:chemicalFormula="C3H5O3" />
      <species boundaryCondition="false" compartment="e" constant="false" hasOnlySubstanceUnits="false" id="M_lac-L[e]" name="L-Lactate (extracellular)" fbc:charge="-1" fbc:chemicalFormula="C3H5O3" />
      <species boundaryCondition="false" compartment="c" constant="false" hasOnlySubstanceUnits="false" id="M_mal-L[c]" name="L-Malate" fbc:charge="-2" fbc:chemicalFormula="C4H4O5" />
      <species boundaryCondition="false" compartment="m" constant="false" hasOnlySubstanceUnits="false" id="M_mal-L[m]" name="L-Malate (extracellular)" fbc:charge="-2" fbc:chemicalFormula="C4H4O5" />
      <species boundaryCondition="false" compartment="c" constant="false" hasOnlySubstanceUnits="false" id="M_nad[c]" name="Nicotinamide adenine dinucleotide" fbc:charge="-1" fbc:chemicalFormula="C21H26N7O14P2" />
      <species boundaryCondition="false" compartment="m" constant="false" hasOnlySubstanceUnits="false" id="M_nad[m]" name="Nicotinamide adenine dinucleotide" fbc:charge="-1" fbc:chemicalFormula="C21H26N7O14P2" />
      <species boundaryCondition="false" compartment="c" constant="false" hasOnlySubstanceUnits="false" id="M_nadh[c]" name="Nicotinamide adenine dinucleotide - reduced" fbc:charge="-2" fbc:chemicalFormula="C21H27N7O14P2" />
      <species boundaryCondition="false" compartment="m" constant="false" hasOnlySubstanceUnits="false" id="M_nadh[m]" name="Nicotinamide adenine dinucleotide - reduced" fbc:charge="-2" fbc:chemicalFormula="C21H27N7O14P2" />
      <species boundaryCondition="false" compartment="m" constant="false" hasOnlySubstanceUnits="false" id="M_nadp[m]" name="Nicotinamide adenine dinucleotide phosphate" fbc:charge="-3" fbc:chemicalFormula="C21H25N7O17P3" />
      <species boundaryCondition="false" compartment="c" constant="false" hasOnlySubstanceUnits="false" id="M_nadp[c]" name="Nicotinamide adenine dinucleotide phosphate" fbc:charge="-3" fbc:chemicalFormula="C21H25N7O17P3" />
      <species boundaryCondition="false" compartment="m" constant="false" hasOnlySubstanceUnits="false" id="M_nadph[m]" name="Nicotinamide adenine dinucleotide phosphate - reduced" fbc:charge="-4" fbc:chemicalFormula="C21H26N7O17P3" />
      <species boundaryCondition="false" compartment="c" constant="false" hasOnlySubstanceUnits="false" id="M_nadph[c]" name="Nicotinamide adenine dinucleotide phosphate - reduced" fbc:charge="-4" fbc:chemicalFormula="C21H26N7O17P3" />
      <species boundaryCondition="false" compartment="c" constant="false" hasOnlySubstanceUnits="false" id="M_o2[c]" name="O2" fbc:charge="0" fbc:chemicalFormula="O2" />
      <species boundaryCondition="false" compartment="e" constant="false" hasOnlySubstanceUnits="false" id="M_o2[m]" name="O2" fbc:charge="0" fbc:chemicalFormula="O2" />
      <species boundaryCondition="false" compartment="e" constant="false" hasOnlySubstanceUnits="false" id="M_o2[e]" name="O2" fbc:charge="0" fbc:chemicalFormula="O2" />
      <species boundaryCondition="false" compartment="c" constant="false" hasOnlySubstanceUnits="false" id="M_oaa[c]" name="Oxaloacetate" fbc:charge="-2" fbc:chemicalFormula="C4H2O5" />
      <species boundaryCondition="false" compartment="m" constant="false" hasOnlySubstanceUnits="false" id="M_oaa[m]" name="Oxaloacetate" fbc:charge="-2" fbc:chemicalFormula="C4H2O5" />
      <species boundaryCondition="false" compartment="c" constant="false" hasOnlySubstanceUnits="false" id="M_pep[c]" name="Phosphoenolpyruvate" fbc:charge="-3" fbc:chemicalFormula="C3H2O6P" />
      <species boundaryCondition="false" compartment="c" constant="false" hasOnlySubstanceUnits="false" id="M_pi[c]" name="Phosphate" fbc:charge="-2" fbc:chemicalFormula="HO4P" />
      <species boundaryCondition="false" compartment="m" constant="false" hasOnlySubstanceUnits="false" id="M_pi[m]" name="Phosphate" fbc:charge="-2" fbc:chemicalFormula="HO4P" />
      <species boundaryCondition="false" compartment="c" constant="false" hasOnlySubstanceUnits="false" id="M_pyr[c]" name="Pyruvate" fbc:charge="-1" fbc:chemicalFormula="C3H3O3" />
      <species boundaryCondition="false" compartment="m" constant="false" hasOnlySubstanceUnits="false" id="M_pyr[m]" name="Pyruvate" fbc:charge="-1" fbc:chemicalFormula="C3H3O3" />
      <species boundaryCondition="false" compartment="c" constant="false" hasOnlySubstanceUnits="false" id="M_q[c]" name="Ubiquinone" fbc:charge="0" fbc:chemicalFormula="C9H10O4C5H8n" />
      <species boundaryCondition="false" compartment="m" constant="false" hasOnlySubstanceUnits="false" id="M_q[m]" name="Ubiquinone" fbc:charge="0" fbc:chemicalFormula="C9H10O4C5H8n" />
      <species boundaryCondition="false" compartment="m" constant="false" hasOnlySubstanceUnits="false" id="M_qh2[m]" name="Ubiquinol" fbc:charge="0" fbc:chemicalFormula="C9H12O4C5H8n" />
      <species boundaryCondition="false" compartment="c" constant="false" hasOnlySubstanceUnits="false" id="M_qh2[c]" name="Ubiquinol" fbc:charge="0" fbc:chemicalFormula="C9H12O4C5H8n" />
      <species boundaryCondition="false" compartment="c" constant="false" hasOnlySubstanceUnits="false" id="M_r5p[c]" name="alpha-D-Ribose 5-phosphate" fbc:charge="-2" fbc:chemicalFormula="C5H9O8P" />
      <species boundaryCondition="false" compartment="c" constant="false" hasOnlySubstanceUnits="false" id="M_ru5p-D[c]" name="D-Ribulose 5-phosphate" fbc:charge="-2" fbc:chemicalFormula="C5H9O8P" />
      <species boundaryCondition="false" compartment="c" constant="false" hasOnlySubstanceUnits="false" id="M_s7p[c]" name="Sedoheptulose 7-phosphate" fbc:charge="-2" fbc:chemicalFormula="C7H13O10P" />
      <species boundaryCondition="false" compartment="c" constant="false" hasOnlySubstanceUnits="false" id="M_succ[c]" name="Succinate" fbc:charge="-2" fbc:chemicalFormula="C4H4O4" />
      <species boundaryCondition="false" compartment="m" constant="false" hasOnlySubstanceUnits="false" id="M_succ[m]" name="Succinate" fbc:charge="-2" fbc:chemicalFormula="C4H4O4" />
      <species boundaryCondition="false" compartment="c" constant="false" hasOnlySubstanceUnits="false" id="M_succoa[c]" name="Succinyl-CoA" fbc:charge="-5" fbc:chemicalFormula="C25H35N7O19P3S" />
      <species boundaryCondition="false" compartment="m" constant="false" hasOnlySubstanceUnits="false" id="M_succoa[m]" name="Succinyl-CoA" fbc:charge="-5" fbc:chemicalFormula="C25H35N7O19P3S" />
      <species boundaryCondition="false" compartment="c" constant="false" hasOnlySubstanceUnits="false" id="M_xu5p-D[c]" name="D-Xylulose 5-phosphate" fbc:charge="-2" fbc:chemicalFormula="C5H9O8P" />
      <species boundaryCondition="false" compartment="c" constant="false" hasOnlySubstanceUnits="false" id="M_gdl[c]" name="D-Glucono-1,5-lactone" fbc:charge="0" fbc:chemicalFormula="C6H10O6" />
      <species boundaryCondition="false" compartment="e" constant="false" hasOnlySubstanceUnits="false" id="M_gdl[e]" name="D-Glucono-1,5-lactone" fbc:charge="0" fbc:chemicalFormula="C6H10O6" />
      <species boundaryCondition="false" compartment="c" constant="false" hasOnlySubstanceUnits="false" id="M_rib-D[c]" name="D-Ribose" fbc:charge="0" fbc:chemicalFormula="C5H10O5" />
      <species boundaryCondition="false" compartment="e" constant="false" hasOnlySubstanceUnits="false" id="M_rib-D[e]" name="D-Ribose" fbc:charge="0" fbc:chemicalFormula="C5H10O5" />
      <species boundaryCondition="false" compartment="c" constant="false" hasOnlySubstanceUnits="false" id="M_r1p[c]" name="alpha-D-Ribose 1-phosphate" fbc:charge="-2" fbc:chemicalFormula="C5H9O8P" />
      <species boundaryCondition="false" compartment="e" constant="false" hasOnlySubstanceUnits="false" id="M_r1p[e]" name="alpha-D-Ribose 1-phosphate" fbc:charge="-2" fbc:chemicalFormula="C5H9O8P" />
      <species boundaryCondition="false" compartment="c" constant="false" hasOnlySubstanceUnits="false" id="M_prpp[c]" name="5-Phospho-alpha-D-ribose 1-diphosphate" fbc:charge="-5" fbc:chemicalFormula="C5H8O14P3" />
      <species boundaryCondition="false" compartment="c" constant="false" hasOnlySubstanceUnits="false" id="M_acald[c]" name="Acetaldehyde" fbc:charge="0" fbc:chemicalFormula="C2H4O" />
      <species boundaryCondition="false" compartment="c" constant="false" hasOnlySubstanceUnits="false" id="M_2dr5p[c]" name="2-Deoxy-D-ribose 5-phosphate" fbc:charge="-2" fbc:chemicalFormula="C5H9O7P" />
      <species boundaryCondition="false" compartment="c" constant="false" hasOnlySubstanceUnits="false" id="M_2dr[c]" name="2-Deoxy-D-ribose" fbc:charge="0" fbc:chemicalFormula="C5H10O4" />
      <species boundaryCondition="false" compartment="c" constant="false" hasOnlySubstanceUnits="false" id="M_fic3[c]" name="Ferricytochrome c" fbc:charge="1" fbc:chemicalFormula="C42H44FeN8O8S2R4" />
      <species boundaryCondition="false" compartment="m" constant="false" hasOnlySubstanceUnits="false" id="M_fic3[m]" name="Ferricytochrome c" fbc:charge="1" fbc:chemicalFormula="C42H44FeN8O8S2R4" />
      <species boundaryCondition="false" compartment="e" constant="false" hasOnlySubstanceUnits="false" id="M_fic3[e]" name="Ferricytochrome c" fbc:charge="1" fbc:chemicalFormula="C42H44FeN8O8S2R4" />
      <species boundaryCondition="false" compartment="c" constant="false" hasOnlySubstanceUnits="false" id="M_foc3[c]" name="ferrocytochrome c" fbc:charge="0" fbc:chemicalFormula="C42H44FeN8O8S2R4" />
      <species boundaryCondition="false" compartment="m" constant="false" hasOnlySubstanceUnits="false" id="M_foc3[m]" name="ferrocytochrome c" fbc:charge="0" fbc:chemicalFormula="C42H44FeN8O8S2R4" />
      <species boundaryCondition="false" compartment="e" constant="false" hasOnlySubstanceUnits="false" id="M_foc3[e]" name="ferrocytochrome c" fbc:charge="0" fbc:chemicalFormula="C42H44FeN8O8S2R4" />
      <species boundaryCondition="false" compartment="c" constant="false" hasOnlySubstanceUnits="false" id="M_ppi[c]" name="Diphosphate" fbc:charge="-3" fbc:chemicalFormula="HO7P2" />
      <species boundaryCondition="false" compartment="m" constant="false" hasOnlySubstanceUnits="false" id="M_ppi[m]" name="Diphosphate" fbc:charge="-3" fbc:chemicalFormula="HO7P2" />
      <species boundaryCondition="false" compartment="c" constant="false" hasOnlySubstanceUnits="false" id="M_sucr[c]" name="sucrose" fbc:charge="0" fbc:chemicalFormula="C12H22O11" />
      <species boundaryCondition="false" compartment="e" constant="false" hasOnlySubstanceUnits="false" id="M_sucr[e]" name="sucrose" fbc:charge="0" fbc:chemicalFormula="C12H22O11" />
      <species boundaryCondition="false" compartment="c" constant="false" hasOnlySubstanceUnits="false" id="M_g1p[c]" name="Glucose-1-phosphate" fbc:charge="-2" fbc:chemicalFormula="C6H11O9P" />
      <species boundaryCondition="false" compartment="c" constant="false" hasOnlySubstanceUnits="false" id="M_utp[c]" name="Uridine 5'-triphosphate" fbc:charge="-4" fbc:chemicalFormula="C9H11N2O15P3" />
      <species boundaryCondition="false" compartment="c" constant="false" hasOnlySubstanceUnits="false" id="M_udp-glc[c]" name="Uridine diphosphate glucose" fbc:charge="-2" fbc:chemicalFormula="C15H22N2O17P2" />
      <species boundaryCondition="false" compartment="c" constant="false" hasOnlySubstanceUnits="false" id="M_glycogen[c]" name="Glycogen" fbc:charge="0" fbc:chemicalFormula="C6H10O5" />
      <species boundaryCondition="false" compartment="c" constant="false" hasOnlySubstanceUnits="false" id="M_amylose[c]" name="Amylose" fbc:charge="0" fbc:chemicalFormula="C6H10O5nH2O" />
      <species boundaryCondition="false" compartment="c" constant="false" hasOnlySubstanceUnits="false" id="M_mal[c]" name="Maltose" fbc:charge="0" fbc:chemicalFormula="C12H22O11" />
      <species boundaryCondition="false" compartment="c" constant="false" hasOnlySubstanceUnits="false" id="M_dextrin[c]" name="Dextrin" fbc:charge="0" fbc:chemicalFormula="C12H20O10n" />
      <species boundaryCondition="false" compartment="e" constant="false" hasOnlySubstanceUnits="false" id="M_dextrin[e]" name="Dextrin" fbc:charge="0" fbc:chemicalFormula="C12H20O10n" />
      <species boundaryCondition="false" compartment="c" constant="false" hasOnlySubstanceUnits="false" id="M_udp[c]" name="Uridine 5'-diphosphate" fbc:charge="-3" fbc:chemicalFormula="C9H11N2O12P2" />
      <species boundaryCondition="false" compartment="c" constant="false" hasOnlySubstanceUnits="false" id="M_t6p[c]" name="Trehalose 6-phosphate" fbc:charge="-2" fbc:chemicalFormula="C12H21O14P" />
      <species boundaryCondition="false" compartment="c" constant="false" hasOnlySubstanceUnits="false" id="M_tre[c]" name="Trehalose" fbc:charge="0" fbc:chemicalFormula="C12H22O11" />
      <species boundaryCondition="false" compartment="e" constant="false" hasOnlySubstanceUnits="false" id="M_tre[e]" name="Trehalose" fbc:charge="0" fbc:chemicalFormula="C12H22O11" />
      <species boundaryCondition="false" compartment="c" constant="false" hasOnlySubstanceUnits="false" id="M_maldex[c]" name="Maltodextrin" fbc:charge="0" fbc:chemicalFormula="H2OC6H10O5n" />
      <species boundaryCondition="false" compartment="e" constant="false" hasOnlySubstanceUnits="false" id="M_maldex[e]" name="Maltodextrin" fbc:charge="0" fbc:chemicalFormula="H2OC6H10O5n" />
      <species boundaryCondition="false" compartment="c" constant="false" hasOnlySubstanceUnits="false" id="M_gtp[c]" name="Guanosine 5'-triphosphate" fbc:charge="-4" fbc:chemicalFormula="C10H12N5O14P3" />
      <species boundaryCondition="false" compartment="c" constant="false" hasOnlySubstanceUnits="false" id="M_gdp[c]" name="Guanosine 5'-diphosphate" fbc:charge="-3" fbc:chemicalFormula="C10H12N5O11P2" />
      <species boundaryCondition="false" compartment="c" constant="false" hasOnlySubstanceUnits="false" id="M_hco3[c]" name="HCO3" fbc:charge="-1" fbc:chemicalFormula="HCO3" />
      <species boundaryCondition="false" compartment="c" constant="false" hasOnlySubstanceUnits="false" id="M_aacoa[c]" name="acetoacetyl-CoA" fbc:charge="-4" fbc:chemicalFormula="C25H36N7O18P3S" />
      <species boundaryCondition="false" compartment="c" constant="false" hasOnlySubstanceUnits="false" id="M_malcoa[c]" name="Malonyl-CoA" fbc:charge="-5" fbc:chemicalFormula="C24H33N7O19P3S" />
      <species boundaryCondition="false" compartment="e" constant="false" hasOnlySubstanceUnits="false" id="M_malcoa[e]" name="Malonyl-CoA" fbc:charge="-5" fbc:chemicalFormula="C24H33N7O19P3S" />
      <species boundaryCondition="false" compartment="c" constant="false" hasOnlySubstanceUnits="false" id="M_acp[c]" name="Acetyl phosphate" fbc:charge="-1" fbc:chemicalFormula="C2H4O5P" />
      <species boundaryCondition="false" compartment="e" constant="false" hasOnlySubstanceUnits="false" id="M_acp[e]" name="Acetyl phosphate" fbc:charge="-1" fbc:chemicalFormula="C2H4O5P" />
      <species boundaryCondition="false" compartment="c" constant="false" hasOnlySubstanceUnits="false" id="M_lgt_S[c]" name="(R)-S-lactoylglutathione" fbc:charge="-1" fbc:chemicalFormula="C13H20N3O8S" />
      <species boundaryCondition="false" compartment="c" constant="false" hasOnlySubstanceUnits="false" id="M_gthrd[c]" name="Glutathione" fbc:charge="0" fbc:chemicalFormula="C10H17N3O6S" />
      <species boundaryCondition="false" compartment="c" constant="false" hasOnlySubstanceUnits="false" id="M_mthgxl[c]" name="Methylglyoxal" fbc:charge="0" fbc:chemicalFormula="C3H4O2" />
      <species boundaryCondition="false" compartment="c" constant="false" hasOnlySubstanceUnits="false" id="M_lald__D[c]" name="D-Lactaldehyde" fbc:charge="0" fbc:chemicalFormula="C3H6O2" />
      <species boundaryCondition="false" compartment="e" constant="false" hasOnlySubstanceUnits="false" id="M_lald__D[e]" name="D-Lactaldehyde" fbc:charge="0" fbc:chemicalFormula="C3H6O2" />
      <species boundaryCondition="false" compartment="c" constant="false" hasOnlySubstanceUnits="false" id="M_dhla[c]" name="Dihydrolipoamide-E" fbc:charge="0" fbc:chemicalFormula="C8H16NOS2" />
      <species boundaryCondition="false" compartment="c" constant="false" hasOnlySubstanceUnits="false" id="M_la[c]" name="Lipoamide-E" fbc:charge="0" fbc:chemicalFormula="C8H14NOS2" />
      <species boundaryCondition="false" compartment="c" constant="false" hasOnlySubstanceUnits="false" id="M_2dr1p[c]" name="2-Deoxy-D-ribose 1-phosphate" fbc:charge="-2" fbc:chemicalFormula="C5H9O7P" />
      <species boundaryCondition="false" compartment="c" constant="false" hasOnlySubstanceUnits="false" id="M_phe[c]" name="L-phenylalanine" fbc:charge="0" fbc:chemicalFormula="C9H11NO2" />
      <species boundaryCondition="false" compartment="e" constant="false" hasOnlySubstanceUnits="false" id="M_phe[e]" name="L-phenylalanine" fbc:charge="0" fbc:chemicalFormula="C9H11NO2" />
      <species boundaryCondition="false" compartment="e" constant="false" hasOnlySubstanceUnits="false" id="M_his[e]" name="L-Histidine" fbc:charge="0" fbc:chemicalFormula="C6H9N3O2" />
      <species boundaryCondition="false" compartment="c" constant="false" hasOnlySubstanceUnits="false" id="M_his[c]" name="L-Histidine" fbc:charge="0" fbc:chemicalFormula="C6H9N3O2" />
      <species boundaryCondition="false" compartment="e" constant="false" hasOnlySubstanceUnits="false" id="M_lys[e]" name="L-Lysine" fbc:charge="0" fbc:chemicalFormula="C6H14N2O2" />
      <species boundaryCondition="false" compartment="c" constant="false" hasOnlySubstanceUnits="false" id="M_lys[c]" name="L-Lysine" fbc:charge="0" fbc:chemicalFormula="C6H14N2O2" />
      <species boundaryCondition="false" compartment="e" constant="false" hasOnlySubstanceUnits="false" id="M_met[e]" name="L-Methionine" fbc:charge="0" fbc:chemicalFormula="C5H11NO2S" />
      <species boundaryCondition="false" compartment="c" constant="false" hasOnlySubstanceUnits="false" id="M_met[c]" name="L-Methionine" fbc:charge="0" fbc:chemicalFormula="C5H11NO2S" />
      <species boundaryCondition="false" compartment="e" constant="false" hasOnlySubstanceUnits="false" id="M_arg[e]" name="L-Arginine" fbc:charge="0" fbc:chemicalFormula="C6H14N4O2" />
      <species boundaryCondition="false" compartment="c" constant="false" hasOnlySubstanceUnits="false" id="M_arg[c]" name="L-Arginine" fbc:charge="0" fbc:chemicalFormula="C6H14N4O2" />
      <species boundaryCondition="false" compartment="e" constant="false" hasOnlySubstanceUnits="false" id="M_thr[e]" name="L-Threonine" fbc:charge="0" fbc:chemicalFormula="C4H9NO3" />
      <species boundaryCondition="false" compartment="c" constant="false" hasOnlySubstanceUnits="false" id="M_thr[c]" name="L-Threonine" fbc:charge="0" fbc:chemicalFormula="C4H9NO3" />
      <species boundaryCondition="false" compartment="e" constant="false" hasOnlySubstanceUnits="false" id="M_val[e]" name="L-Valine" fbc:charge="0" fbc:chemicalFormula="C5H11NO2" />
      <species boundaryCondition="false" compartment="c" constant="false" hasOnlySubstanceUnits="false" id="M_val[c]" name="L-Valine" fbc:charge="0" fbc:chemicalFormula="C5H11NO2" />
      <species boundaryCondition="false" compartment="e" constant="false" hasOnlySubstanceUnits="false" id="M_trp[e]" name="L-Tryptophane" fbc:charge="0" fbc:chemicalFormula="C11H12N2O2" />
      <species boundaryCondition="false" compartment="c" constant="false" hasOnlySubstanceUnits="false" id="M_trp[c]" name="L-Tryptophane" fbc:charge="0" fbc:chemicalFormula="C11H12N2O2" />
      <species boundaryCondition="false" compartment="e" constant="false" hasOnlySubstanceUnits="false" id="M_leu[e]" name="L-Leucine" fbc:charge="0" fbc:chemicalFormula="C6H13NO2" />
      <species boundaryCondition="false" compartment="c" constant="false" hasOnlySubstanceUnits="false" id="M_leu[c]" name="L-Leucine" fbc:charge="0" fbc:chemicalFormula="C6H13NO2" />
      <species boundaryCondition="false" compartment="e" constant="false" hasOnlySubstanceUnits="false" id="M_ile[e]" name="L-Isoleucine" fbc:charge="0" fbc:chemicalFormula="C6H13NO2" />
      <species boundaryCondition="false" compartment="c" constant="false" hasOnlySubstanceUnits="false" id="M_ile[c]" name="L-Isoleucine" fbc:charge="0" fbc:chemicalFormula="C6H13NO2" />
      <species boundaryCondition="false" compartment="c" constant="false" hasOnlySubstanceUnits="false" id="M_ala[e]" name="L-Alanine" fbc:charge="0" fbc:chemicalFormula="C3H7NO2" />
      <species boundaryCondition="false" compartment="c" constant="false" hasOnlySubstanceUnits="false" id="M_ala[c]" name="L-Alanine" fbc:charge="0" fbc:chemicalFormula="C3H7NO2" />
      <species boundaryCondition="false" compartment="e" constant="false" hasOnlySubstanceUnits="false" id="M_asp[e]" name="L-Aspartate" fbc:charge="0" fbc:chemicalFormula="C4H7NO4" />
      <species boundaryCondition="false" compartment="c" constant="false" hasOnlySubstanceUnits="false" id="M_asp[c]" name="L-Aspartate" fbc:charge="0" fbc:chemicalFormula="C4H7NO4" />
      <species boundaryCondition="false" compartment="c" constant="false" hasOnlySubstanceUnits="false" id="M_cbp[c]" name="Carbamoyl phosphate" fbc:charge="-2" fbc:chemicalFormula="CH2NO5P" />
      <species boundaryCondition="false" compartment="c" constant="false" hasOnlySubstanceUnits="false" id="M_cbasp[c]" name="N-Carbamoyl-L-aspartate" fbc:charge="-2" fbc:chemicalFormula="C5H6N2O5" />
      <species boundaryCondition="false" compartment="e" constant="false" hasOnlySubstanceUnits="false" id="M_asn[e]" name="L-Asparagine" fbc:charge="0" fbc:chemicalFormula="C4H8N2O3" />
      <species boundaryCondition="false" compartment="c" constant="false" hasOnlySubstanceUnits="false" id="M_asn[c]" name="L-Asparagine" fbc:charge="0" fbc:chemicalFormula="C4H8N2O3" />
      <species boundaryCondition="false" compartment="c" constant="false" hasOnlySubstanceUnits="false" id="M_gly[c]" name="Glycine" fbc:charge="0" fbc:chemicalFormula="C2H5NO2" />
      <species boundaryCondition="false" compartment="c" constant="false" hasOnlySubstanceUnits="false" id="M_gly[e]" name="Glycine" fbc:charge="0" fbc:chemicalFormula="C2H5NO2" />
      <species boundaryCondition="false" compartment="c" constant="false" hasOnlySubstanceUnits="false" id="M_imp[c]" name="Inosine monophosphate" fbc:charge="-2" fbc:chemicalFormula="C10H11N4O8P" />
      <species boundaryCondition="false" compartment="c" constant="false" hasOnlySubstanceUnits="false" id="M_dcamp[c]" name="Adenylosuccinate" fbc:charge="-4" fbc:chemicalFormula="C14H14N5O11P" />
      <species boundaryCondition="false" compartment="e" constant="false" hasOnlySubstanceUnits="false" id="M_L-cit[e]" name="L-Citrulline" fbc:charge="0" fbc:chemicalFormula="C6H13N3O3" />
      <species boundaryCondition="false" compartment="c" constant="false" hasOnlySubstanceUnits="false" id="M_L-cit[c]" name="L-Citrulline" fbc:charge="0" fbc:chemicalFormula="C6H13N3O3" />
      <species boundaryCondition="false" compartment="e" constant="false" hasOnlySubstanceUnits="false" id="M_L-args[e]" name="N-(L-Arginino)succinate" fbc:charge="0" fbc:chemicalFormula="C10H18N4O6" />
      <species boundaryCondition="false" compartment="c" constant="false" hasOnlySubstanceUnits="false" id="M_L-args[c]" name="N-(L-Arginino)succinate" fbc:charge="0" fbc:chemicalFormula="C10H18N4O6" />
      <species boundaryCondition="false" compartment="e" constant="false" hasOnlySubstanceUnits="false" id="M_2og[e]" name="2-oxoglutaramate" fbc:charge="-1" fbc:chemicalFormula="C5H6NO4" />
      <species boundaryCondition="false" compartment="c" constant="false" hasOnlySubstanceUnits="false" id="M_2og[c]" name="2-oxoglutaramate" fbc:charge="-1" fbc:chemicalFormula="C5H6NO4" />
      <species boundaryCondition="false" compartment="c" constant="false" hasOnlySubstanceUnits="false" id="M_nh3[c]" name="Ammonia" fbc:charge="0" fbc:chemicalFormula="H3N" />
      <species boundaryCondition="false" compartment="c" constant="false" hasOnlySubstanceUnits="false" id="M_h2o2[c]" name="hydrogen peroxide" fbc:charge="0" fbc:chemicalFormula="H2O2" />
      <species boundaryCondition="false" compartment="c" constant="false" hasOnlySubstanceUnits="false" id="M_asp-D[c]" name="D-Aspartate" fbc:charge="0" fbc:chemicalFormula="C4H7NO4" />
      <species boundaryCondition="false" compartment="c" constant="false" hasOnlySubstanceUnits="false" id="M_ssa[c]" name="succinic semialdehyde" fbc:charge="0" fbc:chemicalFormula="C4H6O3" />
      <species boundaryCondition="false" compartment="e" constant="false" hasOnlySubstanceUnits="false" id="M_asuccin[e]" name="succinic acid" fbc:charge="0" fbc:chemicalFormula="C4H6O4" />
      <species boundaryCondition="false" compartment="c" constant="false" hasOnlySubstanceUnits="false" id="M_asuccin[c]" name="succinic acid" fbc:charge="0" fbc:chemicalFormula="C4H6O4" />
      <species boundaryCondition="false" compartment="c" constant="false" hasOnlySubstanceUnits="false" id="M_4abut[c]" name="4-Aminobutanoate (GABA)" fbc:charge="-1" fbc:chemicalFormula="C4H8NO2" />
      <species boundaryCondition="false" compartment="e" constant="false" hasOnlySubstanceUnits="false" id="M_gam6p[e]" name="D-Glucosamine 6-phosphate" fbc:charge="0" fbc:chemicalFormula="C6H14NO8P" />
      <species boundaryCondition="false" compartment="c" constant="false" hasOnlySubstanceUnits="false" id="M_gam6p[c]" name="D-Glucosamine 6-phosphate" fbc:charge="0" fbc:chemicalFormula="C6H14NO8P" />
      <species boundaryCondition="false" compartment="e" constant="false" hasOnlySubstanceUnits="false" id="M_2os[e]" name="2-Oxosuccinamate" fbc:charge="0" fbc:chemicalFormula="C4H5NO4" />
      <species boundaryCondition="false" compartment="c" constant="false" hasOnlySubstanceUnits="false" id="M_2os[c]" name="2-Oxosuccinamate" fbc:charge="0" fbc:chemicalFormula="C4H5NO4" />
      <species boundaryCondition="false" compartment="c" constant="false" hasOnlySubstanceUnits="false" id="M_nao[c]" name="N-Acetylornithine&#10;N-Acetylornithine" fbc:charge="0" fbc:chemicalFormula="C7H14N2O3" />
      <species boundaryCondition="false" compartment="c" constant="false" hasOnlySubstanceUnits="false" id="M_L-orn[c]" name="L-Ornithine" fbc:charge="0" fbc:chemicalFormula="C5H12N2O2" />
      <species boundaryCondition="false" compartment="e" constant="false" hasOnlySubstanceUnits="false" id="M_no[e]" name="Nitric oxide" fbc:charge="0" fbc:chemicalFormula="NO" />
      <species boundaryCondition="false" compartment="c" constant="false" hasOnlySubstanceUnits="false" id="M_no[c]" name="Nitric oxide" fbc:charge="0" fbc:chemicalFormula="NO" />
      <species boundaryCondition="false" compartment="c" constant="false" hasOnlySubstanceUnits="false" id="M_phepy[c]" name="Phenylpyruvate" fbc:charge="-1" fbc:chemicalFormula="C9H7O3" />
      <species boundaryCondition="false" compartment="c" constant="false" hasOnlySubstanceUnits="false" id="M_tyr[c]" name="L-Tyrosine" fbc:charge="0" fbc:chemicalFormula="C9H11NO3" />
      <species boundaryCondition="false" compartment="e" constant="false" hasOnlySubstanceUnits="false" id="M_tyr[e]" name="L-Tyrosine" fbc:charge="0" fbc:chemicalFormula="C9H11NO3" />
      <species boundaryCondition="false" compartment="c" constant="false" hasOnlySubstanceUnits="false" id="M_hpp[c]" name="3-(4-Hydroxyphenyl)pyruvate" fbc:charge="-1" fbc:chemicalFormula="C9H7O4" />
      <species boundaryCondition="false" compartment="c" constant="false" hasOnlySubstanceUnits="false" id="M_2a3oa[c]" name="L-2-Amino-3-oxobutanoic acid" fbc:charge="-1" fbc:chemicalFormula="C4H6NO3" />
      <species boundaryCondition="false" compartment="c" constant="false" hasOnlySubstanceUnits="false" id="M_r-thbp[c]" name="Tetrahydrobiopterin (sapropterin)" fbc:charge="0" fbc:chemicalFormula="C9H15N5O3" />
      <species boundaryCondition="false" compartment="e" constant="false" hasOnlySubstanceUnits="false" id="M_4a-hthbp[e]" name="4a-Hydroxytetrahydrobiopterin" fbc:charge="0" fbc:chemicalFormula="C9H15N5O4" />
      <species boundaryCondition="false" compartment="c" constant="false" hasOnlySubstanceUnits="false" id="M_4a-hthbp[c]" name="4a-Hydroxytetrahydrobiopterin" fbc:charge="0" fbc:chemicalFormula="C9H15N5O4" />
      <species boundaryCondition="false" compartment="c" constant="false" hasOnlySubstanceUnits="false" id="M_hcy[c]" name="L-Homocysteine" fbc:charge="0" fbc:chemicalFormula="C4H9NO2S" />
      <species boundaryCondition="false" compartment="e" constant="false" hasOnlySubstanceUnits="false" id="M_mmet[e]" name="S-methyl-L-methionine" fbc:charge="1" fbc:chemicalFormula="C6H14NO2S" />
      <species boundaryCondition="false" compartment="c" constant="false" hasOnlySubstanceUnits="false" id="M_mmet[c]" name="S-methyl-L-methionine" fbc:charge="1" fbc:chemicalFormula="C6H14NO2S" />
      <species boundaryCondition="false" compartment="c" constant="false" hasOnlySubstanceUnits="false" id="M_cyst[c]" name="L-Cystathionine" fbc:charge="0" fbc:chemicalFormula="C7H14N2O4S" />
      <species boundaryCondition="false" compartment="c" constant="false" hasOnlySubstanceUnits="false" id="M_cys[c]" name="L-cysteine" fbc:charge="0" fbc:chemicalFormula="C3H7NO2S" />
      <species boundaryCondition="false" compartment="c" constant="false" hasOnlySubstanceUnits="false" id="M_cys[e]" name="L-cysteine" fbc:charge="0" fbc:chemicalFormula="C3H7NO2S" />
      <species boundaryCondition="false" compartment="c" constant="false" hasOnlySubstanceUnits="false" id="M_ser[c]" name="L-Serine" fbc:charge="0" fbc:chemicalFormula="C3H7NO3" />
      <species boundaryCondition="false" compartment="e" constant="false" hasOnlySubstanceUnits="false" id="M_ser[e]" name="L-Serine" fbc:charge="0" fbc:chemicalFormula="C3H7NO3" />
      <species boundaryCondition="false" compartment="c" constant="false" hasOnlySubstanceUnits="false" id="M_hpyr[c]" name="Hydroxypyruvate" fbc:charge="-1" fbc:chemicalFormula="C3H3O4" />
      <species boundaryCondition="false" compartment="c" constant="false" hasOnlySubstanceUnits="false" id="M_2obut[c]" name="2-Oxobutanoate" fbc:charge="-1" fbc:chemicalFormula="C4H5O3" />
      <species boundaryCondition="false" compartment="c" constant="false" hasOnlySubstanceUnits="false" id="M_g5sa[c]" name="L-glutamic 5-semialdehyde" fbc:charge="0" fbc:chemicalFormula="C5H9NO3" />
      <species boundaryCondition="false" compartment="c" constant="false" hasOnlySubstanceUnits="false" id="M_p5c[c]" name="(S)-1-Pyrroline-5-carboxylate" fbc:charge="-1" fbc:chemicalFormula="C5H6NO2" />
      <species boundaryCondition="false" compartment="c" constant="false" hasOnlySubstanceUnits="false" id="M_pro[c]" name="L-Proline" fbc:charge="0" fbc:chemicalFormula="C5H9NO2" />
      <species boundaryCondition="false" compartment="e" constant="false" hasOnlySubstanceUnits="false" id="M_pro[e]" name="L-Proline" fbc:charge="0" fbc:chemicalFormula="C5H9NO2" />
      <species boundaryCondition="false" compartment="c" constant="false" hasOnlySubstanceUnits="false" id="M_urea[c]" name="Urea" fbc:charge="0" fbc:chemicalFormula="CH4N2O" />
      <species boundaryCondition="false" compartment="c" constant="false" hasOnlySubstanceUnits="false" id="M_urea[e]" name="Urea" fbc:charge="0" fbc:chemicalFormula="CH4N2O" />
      <species boundaryCondition="false" compartment="c" constant="false" hasOnlySubstanceUnits="false" id="M_glyc[c]" name="D-Glycerate" fbc:charge="-1" fbc:chemicalFormula="C3H5O4" />
      <species boundaryCondition="false" compartment="c" constant="false" hasOnlySubstanceUnits="false" id="M_ribflv[c]" name="Riboflavin" fbc:charge="-1" fbc:chemicalFormula="C17H19N4O6" />
      <species boundaryCondition="false" compartment="e" constant="false" hasOnlySubstanceUnits="false" id="M_ribflv[e]" name="Riboflavin" fbc:charge="-1" fbc:chemicalFormula="C17H19N4O6" />
      <species boundaryCondition="false" compartment="c" constant="false" hasOnlySubstanceUnits="false" id="M_fmn[c]" name="Riboflavin-5-phosphate" fbc:charge="-3" fbc:chemicalFormula="C17H18N4O9P" />
      <species boundaryCondition="false" compartment="c" constant="false" hasOnlySubstanceUnits="false" id="M_fad[c]" name="Flavin adenine dinucleotide" fbc:charge="-3" fbc:chemicalFormula="C27H30N9O15P2" />
      <species boundaryCondition="false" compartment="c" constant="false" hasOnlySubstanceUnits="false" id="M_opp[c]" name="3-Oxopropanoate" fbc:charge="-1" fbc:chemicalFormula="C3H3O3" />
      <species boundaryCondition="false" compartment="c" constant="false" hasOnlySubstanceUnits="false" id="M_hdpp[c]" name="3-Hydroxypropanoate" fbc:charge="-1" fbc:chemicalFormula="C3H5O3" />
      <species boundaryCondition="false" compartment="c" constant="false" hasOnlySubstanceUnits="false" id="M_hdppcoa[c]" name="3-Hydroxypropionyl-CoA" fbc:charge="-4" fbc:chemicalFormula="C24H36N7O18P3S" />
      <species boundaryCondition="false" compartment="c" constant="false" hasOnlySubstanceUnits="false" id="M_acycoa[c]" name="Acrylyl-CoA" fbc:charge="-4" fbc:chemicalFormula="C24H34N7O17P3S" />
      <species boundaryCondition="false" compartment="c" constant="false" hasOnlySubstanceUnits="false" id="M_ppecoa[c]" name="propionyl-CoA" fbc:charge="-4" fbc:chemicalFormula="C24H36N7O17P3S" />
      <species boundaryCondition="false" compartment="e" constant="false" hasOnlySubstanceUnits="false" id="M_fadh2[e]" name="FADH2" fbc:charge="-2" fbc:chemicalFormula="C27H33N9O15P2" />
      <species boundaryCondition="false" compartment="c" constant="false" hasOnlySubstanceUnits="false" id="M_fadh2[c]" name="FADH2" fbc:charge="-2" fbc:chemicalFormula="C27H33N9O15P2" />
      <species boundaryCondition="false" compartment="c" constant="false" hasOnlySubstanceUnits="false" id="M_pdhla[c]" name="S-Propyldihydrolipoamide-E" fbc:charge="0" fbc:chemicalFormula="C11H20NO2S2" />
      <species boundaryCondition="false" compartment="c" constant="false" hasOnlySubstanceUnits="false" id="M_hpthpp[c]" name="2-Hydroxypropyl-ThPP" fbc:charge="1" fbc:chemicalFormula="C15H25N4O8P2S" />
      <species boundaryCondition="false" compartment="c" constant="false" hasOnlySubstanceUnits="false" id="M_thpp[c]" name="Thiamine diphosphate" fbc:charge="1" fbc:chemicalFormula="C12H19N4O7P2S" />
      <species boundaryCondition="false" compartment="c" constant="false" hasOnlySubstanceUnits="false" id="M_hg[c]" name="Homogentisate" fbc:charge="-1" fbc:chemicalFormula="C8H7O4" />
      <species boundaryCondition="false" compartment="c" constant="false" hasOnlySubstanceUnits="false" id="M_maa[c]" name="4-Maleylacetoacetate" fbc:charge="-2" fbc:chemicalFormula="C8H6O6" />
      <species boundaryCondition="false" compartment="c" constant="false" hasOnlySubstanceUnits="false" id="M_aa[c]" name="Acetoacetate" fbc:charge="-1" fbc:chemicalFormula="C4H5O3" />
      <species boundaryCondition="false" compartment="c" constant="false" hasOnlySubstanceUnits="false" id="M_faa[c]" name="4-Fumarylacetoacetate" fbc:charge="-2" fbc:chemicalFormula="C8H6O6" />
      <species boundaryCondition="false" compartment="c" constant="false" hasOnlySubstanceUnits="false" id="M_dhnt[c]" name="7,8-Dihydroneopterin 3'-triphosphate" fbc:charge="-4" fbc:chemicalFormula="C9H12N5O13P3" />
      <species boundaryCondition="false" compartment="c" constant="false" hasOnlySubstanceUnits="false" id="M_formate[c]" name="Formate" fbc:charge="-1" fbc:chemicalFormula="CHO2" />
      <species boundaryCondition="false" compartment="c" constant="false" hasOnlySubstanceUnits="false" id="M_pth[c]" name="6-Pyruvoyltetrahydropterin" fbc:charge="0" fbc:chemicalFormula="C9H11N5O3" />
      <species boundaryCondition="false" compartment="c" constant="false" hasOnlySubstanceUnits="false" id="M_pppi[c]" name="Triphosphate" fbc:charge="-5" fbc:chemicalFormula="O10P3" />
      <species boundaryCondition="false" compartment="c" constant="false" hasOnlySubstanceUnits="false" id="M_glyco[c]" name="Glycolate" fbc:charge="-1" fbc:chemicalFormula="C2H3O3" />
      <species boundaryCondition="false" compartment="c" constant="false" hasOnlySubstanceUnits="false" id="M_ag[c]" name="N-Acetyl-L-glutamate" fbc:charge="-2" fbc:chemicalFormula="C7H9NO5" />
      <species boundaryCondition="false" compartment="c" constant="false" hasOnlySubstanceUnits="false" id="M_hmg-coa[c]" name="(S)-3-Hydroxy-3-methylglutaryl-CoA" fbc:charge="-5" fbc:chemicalFormula="C27H39N7O20P3S" />
      <species boundaryCondition="false" compartment="c" constant="false" hasOnlySubstanceUnits="false" id="M_hb[c]" name="(R)-3-Hydroxybutanoate" fbc:charge="-1" fbc:chemicalFormula="C4H7O3" />
      <species boundaryCondition="false" compartment="e" constant="false" hasOnlySubstanceUnits="false" id="M_hb[e]" name="(R)-3-Hydroxybutanoate" fbc:charge="-1" fbc:chemicalFormula="C4H7O3" />
      <species boundaryCondition="false" compartment="c" constant="false" hasOnlySubstanceUnits="false" id="M_glya[c]" name="D-Glyceraldehyde" fbc:charge="0" fbc:chemicalFormula="C3H6O3" />
      <species boundaryCondition="false" compartment="c" constant="false" hasOnlySubstanceUnits="false" id="M_glycerol[c]" name="glycerol" fbc:charge="0" fbc:chemicalFormula="C3H8O3" />
      <species boundaryCondition="false" compartment="c" constant="false" hasOnlySubstanceUnits="false" id="M_sng3p[c]" name="sn-Glycerol 3-phosphate" fbc:charge="-2" fbc:chemicalFormula="C3H7O6P" />
      <species boundaryCondition="false" compartment="c" constant="false" hasOnlySubstanceUnits="false" id="M_acsng3p[c]" name="1-Acyl-sn-glycerol 3-phosphate" fbc:charge="-2" fbc:chemicalFormula="C4H6O7PR" />
      <species boundaryCondition="false" compartment="c" constant="false" hasOnlySubstanceUnits="false" id="M_acylcoa[c]" name="Acyl-CoA" fbc:charge="0" fbc:chemicalFormula="C22H35N7O17P3SR" />
      <species boundaryCondition="false" compartment="c" constant="false" hasOnlySubstanceUnits="false" id="M_ppd[c]" name="Phosphatidate" fbc:charge="0" fbc:chemicalFormula="C5H7O8PR2" />
      <species boundaryCondition="false" compartment="c" constant="false" hasOnlySubstanceUnits="false" id="M_dsng[c]" name="1,2-Diacyl-sn-glycerol" fbc:charge="0" fbc:chemicalFormula="C5H6O5R2" />
      <species boundaryCondition="false" compartment="c" constant="false" hasOnlySubstanceUnits="false" id="M_tag[c]" name="Triglyceride" fbc:charge="0" fbc:chemicalFormula="C6H5O6R3" />
      <species boundaryCondition="false" compartment="c" constant="false" hasOnlySubstanceUnits="false" id="M_fatac[c]" name="Fatty acid" fbc:charge="0" fbc:chemicalFormula="CHO2R" />
      <species boundaryCondition="false" compartment="c" constant="false" hasOnlySubstanceUnits="false" id="M_agc[c]" name="1-Acylglycerol" fbc:charge="0" fbc:chemicalFormula="C4H7O4R" />
      <species boundaryCondition="false" compartment="e" constant="false" hasOnlySubstanceUnits="false" id="M_agc[e]" name="1-Acylglycerol" fbc:charge="0" fbc:chemicalFormula="C4H7O4R" />
      <species boundaryCondition="false" compartment="e" constant="false" hasOnlySubstanceUnits="false" id="M_choline[e]" name="Choline" fbc:charge="1" fbc:chemicalFormula="C5H14NO" />
      <species boundaryCondition="false" compartment="c" constant="false" hasOnlySubstanceUnits="false" id="M_choline[c]" name="Choline" fbc:charge="1" fbc:chemicalFormula="C5H14NO" />
      <species boundaryCondition="false" compartment="c" constant="false" hasOnlySubstanceUnits="false" id="M_chop[c]" name="Choline phosphate" fbc:charge="1" fbc:chemicalFormula="C5H15NO4P" />
      <species boundaryCondition="false" compartment="c" constant="false" hasOnlySubstanceUnits="false" id="M_ctp[c]" name="Cytidine 5'-triphosphate" fbc:charge="-4" fbc:chemicalFormula="C9H12N3O14P3" />
      <species boundaryCondition="false" compartment="c" constant="false" hasOnlySubstanceUnits="false" id="M_cdp-ch[c]" name="CDP-choline" fbc:charge="0" fbc:chemicalFormula="C14H26N4O11P2" />
      <species boundaryCondition="false" compartment="c" constant="false" hasOnlySubstanceUnits="false" id="M_pc[c]" name="Phosphatidylcholine" fbc:charge="1" fbc:chemicalFormula="C10H19NO8PR2" />
      <species boundaryCondition="false" compartment="c" constant="false" hasOnlySubstanceUnits="false" id="M_cmp[c]" name="cytidine 5'-monophosphate" fbc:charge="0" fbc:chemicalFormula="C9H14N3O8P" />
      <species boundaryCondition="false" compartment="c" constant="false" hasOnlySubstanceUnits="false" id="M_dor[c]" name="(S)-Dihydroorotate" fbc:charge="0" fbc:chemicalFormula="C5H6N2O4" />
      <species boundaryCondition="false" compartment="c" constant="false" hasOnlySubstanceUnits="false" id="M_oro[c]" name="Orotate" fbc:charge="0" fbc:chemicalFormula="C5H4N2O4" />
      <species boundaryCondition="false" compartment="c" constant="false" hasOnlySubstanceUnits="false" id="M_omp[c]" name="Orotidine 5'-phosphate" fbc:charge="0" fbc:chemicalFormula="C10H13N2O11P" />
      <species boundaryCondition="false" compartment="c" constant="false" hasOnlySubstanceUnits="false" id="M_ump[c]" name="Uridine 5'-monophosphate" fbc:charge="0" fbc:chemicalFormula="C9H13N2O9P" />
      <species boundaryCondition="false" compartment="c" constant="false" hasOnlySubstanceUnits="false" id="M_cdp[c]" name="Cytidine 5'-diphosphate" fbc:charge="-3" fbc:chemicalFormula="C9H12N3O11P2" />
      <species boundaryCondition="false" compartment="c" constant="false" hasOnlySubstanceUnits="false" id="M_r15bp[c]" name="D-ribose 1,5-bisphosphate" fbc:charge="-4" fbc:chemicalFormula="C5H8O11P2" />
      <species boundaryCondition="false" compartment="c" constant="false" hasOnlySubstanceUnits="false" id="M_cyd[c]" name="Cytidine" fbc:charge="0" fbc:chemicalFormula="C9H13N3O5" />
      <species boundaryCondition="false" compartment="c" constant="false" hasOnlySubstanceUnits="false" id="M_urd[c]" name="Uridine" fbc:charge="0" fbc:chemicalFormula="C9H12N2O6" />
      <species boundaryCondition="false" compartment="c" constant="false" hasOnlySubstanceUnits="false" id="M_urd[e]" name="Uridine" fbc:charge="0" fbc:chemicalFormula="C9H12N2O6" />
      <species boundaryCondition="false" compartment="c" constant="false" hasOnlySubstanceUnits="false" id="M_lpc[c]" name="2-Lysophosphatidylcholine" fbc:charge="1" fbc:chemicalFormula="C9H20NO7PR" />
      <species boundaryCondition="false" compartment="c" constant="false" hasOnlySubstanceUnits="false" id="M_lpc[e]" name="2-Lysophosphatidylcholine" fbc:charge="1" fbc:chemicalFormula="C9H20NO7PR" />
      <species boundaryCondition="false" compartment="c" constant="false" hasOnlySubstanceUnits="false" id="M_2agc[c]" name="Diacylglycerol" fbc:charge="0" fbc:chemicalFormula="C4H7O4R" />
      <species boundaryCondition="false" compartment="c" constant="false" hasOnlySubstanceUnits="false" id="M_cdpdg[c]" name="CDP-diacylglycerol" fbc:charge="-2" fbc:chemicalFormula="C14H17N3O15P2R2" />
      <species boundaryCondition="false" compartment="c" constant="false" hasOnlySubstanceUnits="false" id="M_ins[c]" name="myo-Inositol" fbc:charge="0" fbc:chemicalFormula="C6H12O6" />
      <species boundaryCondition="false" compartment="e" constant="false" hasOnlySubstanceUnits="false" id="M_ins[e]" name="myo-Inositol" fbc:charge="0" fbc:chemicalFormula="C6H12O6" />
      <species boundaryCondition="false" compartment="c" constant="false" hasOnlySubstanceUnits="false" id="M_ptdins[c]" name="1-Phosphatidyl-D-myo-inositol" fbc:charge="-1" fbc:chemicalFormula="C11H16O13PR2" />
      <species boundaryCondition="false" compartment="c" constant="false" hasOnlySubstanceUnits="false" id="M_ptdins4p[c]" name="1-Phosphatidyl-1D-myo-inositol 4-phosphate" fbc:charge="-3" fbc:chemicalFormula="C11H15O16P2R2" />
      <species boundaryCondition="false" compartment="c" constant="false" hasOnlySubstanceUnits="false" id="M_pipp[c]" name="1-Phosphatidyl-D-myo-inositol 4,5-bisphosphate" fbc:charge="-5" fbc:chemicalFormula="C11H14O19P3R2" />
      <species boundaryCondition="false" compartment="c" constant="false" hasOnlySubstanceUnits="false" id="M_insp3[c]" name="Inositol 1,4,5-trisphosphate" fbc:charge="-6" fbc:chemicalFormula="C6H9O15P3" />
      <species boundaryCondition="false" compartment="c" constant="false" hasOnlySubstanceUnits="false" id="M_insp2[c]" name="1D-myo-inositol 1,4-bisphosphate" fbc:charge="-4" fbc:chemicalFormula="C6H10O12P2" />
      <species boundaryCondition="false" compartment="c" constant="false" hasOnlySubstanceUnits="false" id="M_ins4p[c]" name="myo-Inositol 4-phosphate" fbc:charge="-2" fbc:chemicalFormula="C6H11O9P" />
      <species boundaryCondition="false" compartment="e" constant="false" hasOnlySubstanceUnits="false" id="M_ins4p[e]" name="myo-Inositol 4-phosphate" fbc:charge="-2" fbc:chemicalFormula="C6H11O9P" />
      <species boundaryCondition="false" compartment="c" constant="false" hasOnlySubstanceUnits="false" id="M_glucu[c]" name="D-glucuronate" fbc:charge="-1" fbc:chemicalFormula="C6H9O7" />
      <species boundaryCondition="false" compartment="e" constant="false" hasOnlySubstanceUnits="false" id="M_glucu[e]" name="D-glucuronate" fbc:charge="-1" fbc:chemicalFormula="C6H9O7" />
      <species boundaryCondition="false" compartment="e" constant="false" hasOnlySubstanceUnits="false" id="M_clr[e]" name="Cholesterol" fbc:charge="0" fbc:chemicalFormula="C27H46O" />
      <species boundaryCondition="false" compartment="c" constant="false" hasOnlySubstanceUnits="false" id="M_clr[c]" name="Cholesterol" fbc:charge="0" fbc:chemicalFormula="C27H46O" />
      <species boundaryCondition="false" compartment="c" constant="false" hasOnlySubstanceUnits="false" id="M_clre[c]" name="Cholesterol ester" fbc:charge="0" fbc:chemicalFormula="C28H45O2R" />
      <species boundaryCondition="false" compartment="c" constant="false" hasOnlySubstanceUnits="false" id="M_7dclr[c]" name="7-Dehydrocholesterol" fbc:charge="0" fbc:chemicalFormula="C27H44O" />
      <species boundaryCondition="false" compartment="e" constant="false" hasOnlySubstanceUnits="false" id="M_7dclr[e]" name="7-Dehydrocholesterol" fbc:charge="0" fbc:chemicalFormula="C27H44O" />
      <species boundaryCondition="false" compartment="e" constant="false" hasOnlySubstanceUnits="false" id="M_i[e]" name="Inosine" fbc:charge="0" fbc:chemicalFormula="C10H12N4O5" />
      <species boundaryCondition="false" compartment="c" constant="false" hasOnlySubstanceUnits="false" id="M_i[c]" name="Inosine" fbc:charge="0" fbc:chemicalFormula="C10H12N4O5" />
      <species boundaryCondition="false" compartment="c" constant="false" hasOnlySubstanceUnits="false" id="M_hyp[c]" name="Hypoxanthine" fbc:charge="0" fbc:chemicalFormula="C5H4N4O" />
      <species boundaryCondition="false" compartment="c" constant="false" hasOnlySubstanceUnits="false" id="M_xmp[c]" name="Xanthosine 5'-phosphate" fbc:charge="-2" fbc:chemicalFormula="C10H11N4O9P" />
      <species boundaryCondition="false" compartment="c" constant="false" hasOnlySubstanceUnits="false" id="M_gmp[c]" name="Guanosine 5'-phosphate" fbc:charge="-2" fbc:chemicalFormula="C10H12N5O8P" />
      <species boundaryCondition="false" compartment="c" constant="false" hasOnlySubstanceUnits="false" id="M_gua[c]" name="Guanosine" fbc:charge="0" fbc:chemicalFormula="C10H13N5O5" />
      <species boundaryCondition="false" compartment="e" constant="false" hasOnlySubstanceUnits="false" id="M_gua[e]" name="Guanosine" fbc:charge="0" fbc:chemicalFormula="C10H13N5O5" />
      <species boundaryCondition="false" compartment="c" constant="false" hasOnlySubstanceUnits="false" id="M_a[c]" name="Adenine" fbc:charge="0" fbc:chemicalFormula="C5H5N5" />
      <species boundaryCondition="false" compartment="e" constant="false" hasOnlySubstanceUnits="false" id="M_a[e]" name="Adenine" fbc:charge="0" fbc:chemicalFormula="C5H5N5" />
      <species boundaryCondition="false" compartment="c" constant="false" hasOnlySubstanceUnits="false" id="M_glc[c]" name="D-Gluconate" fbc:charge="-1" fbc:chemicalFormula="C6H11O7" />
    </listOfSpecies>
    <fbc:listOfGeneProducts>
      <fbc:geneProduct fbc:id="G_CG3861" fbc:label="CG3861" fbc:name="CG3861" />
      <fbc:geneProduct fbc:id="G_CG14740" fbc:label="CG14740" fbc:name="CG14740" />
      <fbc:geneProduct fbc:id="G_CG4900" fbc:label="CG4900" fbc:name="CG4900" />
      <fbc:geneProduct fbc:id="G_CG6342" fbc:label="CG6342" fbc:name="CG6342" />
      <fbc:geneProduct fbc:id="G_CG4706" fbc:label="CG4706" fbc:name="CG4706" />
      <fbc:geneProduct fbc:id="G_CG9244" fbc:label="CG9244" fbc:name="CG9244" />
      <fbc:geneProduct fbc:id="G_CG1544" fbc:label="CG1544" fbc:name="CG1544" />
      <fbc:geneProduct fbc:id="G_CG33791" fbc:label="CG33791" fbc:name="CG33791" />
      <fbc:geneProduct fbc:id="G_CG11661" fbc:label="CG11661" fbc:name="CG11661" />
      <fbc:geneProduct fbc:id="G_CG11963" fbc:label="CG11963" fbc:name="CG11963" />
      <fbc:geneProduct fbc:id="G_CG1065" fbc:label="CG1065" fbc:name="CG1065" />
      <fbc:geneProduct fbc:id="G_CG6255" fbc:label="CG6255" fbc:name="CG6255" />
      <fbc:geneProduct fbc:id="G_CG18091" fbc:label="CG18091" fbc:name="CG18091" />
      <fbc:geneProduct fbc:id="G_CG8322" fbc:label="CG8322" fbc:name="CG8322" />
      <fbc:geneProduct fbc:id="G_CG4094" fbc:label="CG4094" fbc:name="CG4094" />
      <fbc:geneProduct fbc:id="G_CG31874" fbc:label="CG31874" fbc:name="CG31874" />
      <fbc:geneProduct fbc:id="G_CG4095" fbc:label="CG4095" fbc:name="CG4095" />
      <fbc:geneProduct fbc:id="G_CG6140" fbc:label="CG6140" fbc:name="CG6140" />
      <fbc:geneProduct fbc:id="G_CG7176" fbc:label="CG7176" fbc:name="CG7176" />
      <fbc:geneProduct fbc:id="G_CG5362" fbc:label="CG5362" fbc:name="CG5362" />
      <fbc:geneProduct fbc:id="G_CG10749" fbc:label="CG10749" fbc:name="CG10749" />
      <fbc:geneProduct fbc:id="G_CG7998" fbc:label="CG7998" fbc:name="CG7998" />
      <fbc:geneProduct fbc:id="G_CG10748" fbc:label="CG10748" fbc:name="CG10748" />
      <fbc:geneProduct fbc:id="G_CG32577" fbc:label="CG32577" fbc:name="CG32577" />
      <fbc:geneProduct fbc:id="G_CG5889" fbc:label="CG5889" fbc:name="CG5889" />
      <fbc:geneProduct fbc:id="G_CG17246" fbc:label="CG17246" fbc:name="CG17246" />
      <fbc:geneProduct fbc:id="G_CG17654" fbc:label="CG17654" fbc:name="CG17654" />
      <fbc:geneProduct fbc:id="G_CG3127" fbc:label="CG3127" fbc:name="CG3127" />
      <fbc:geneProduct fbc:id="G_CG9961" fbc:label="CG9961" fbc:name="CG9961" />
      <fbc:geneProduct fbc:id="G_CG7070" fbc:label="CG7070" fbc:name="CG7070" />
      <fbc:geneProduct fbc:id="G_CG9288" fbc:label="CG9288" fbc:name="CG9288" />
      <fbc:geneProduct fbc:id="G_CG7069" fbc:label="CG7069" fbc:name="CG7069" />
      <fbc:geneProduct fbc:id="G_CG12229" fbc:label="CG12229" fbc:name="CG12229" />
      <fbc:geneProduct fbc:id="G_CG11249" fbc:label="CG11249" fbc:name="CG11249" />
      <fbc:geneProduct fbc:id="G_CG7362" fbc:label="CG7362" fbc:name="CG7362" />
      <fbc:geneProduct fbc:id="G_CG2964" fbc:label="CG2964" fbc:name="CG2964" />
      <fbc:geneProduct fbc:id="G_CG4001" fbc:label="CG4001" fbc:name="CG4001" />
      <fbc:geneProduct fbc:id="G_CG6650" fbc:label="CG6650" fbc:name="CG6650" />
      <fbc:geneProduct fbc:id="G_CG2171" fbc:label="CG2171" fbc:name="CG2171" />
      <fbc:geneProduct fbc:id="G_CG31692" fbc:label="CG31692" fbc:name="CG31692" />
      <fbc:geneProduct fbc:id="G_CG5432" fbc:label="CG5432" fbc:name="CG5432" />
      <fbc:geneProduct fbc:id="G_CG9467" fbc:label="CG9467" fbc:name="CG9467" />
      <fbc:geneProduct fbc:id="G_CG12055" fbc:label="CG12055" fbc:name="CG12055" />
      <fbc:geneProduct fbc:id="G_CG8893" fbc:label="CG8893" fbc:name="CG8893" />
      <fbc:geneProduct fbc:id="G_CG15899" fbc:label="CG15899" fbc:name="CG15899" />
      <fbc:geneProduct fbc:id="G_CG9010" fbc:label="CG9010" fbc:name="CG9010" />
      <fbc:geneProduct fbc:id="G_CG6958" fbc:label="CG6958" fbc:name="CG6958" />
      <fbc:geneProduct fbc:id="G_CG13492" fbc:label="CG13492" fbc:name="CG13492" />
      <fbc:geneProduct fbc:id="G_CG7769" fbc:label="CG7769" fbc:name="CG7769" />
      <fbc:geneProduct fbc:id="G_CG32300" fbc:label="CG32300" fbc:name="CG32300" />
      <fbc:geneProduct fbc:id="G_CG15400" fbc:label="CG15400" fbc:name="CG15400" />
      <fbc:geneProduct fbc:id="G_CG8251" fbc:label="CG8251" fbc:name="CG8251" />
      <fbc:geneProduct fbc:id="G_CG32849" fbc:label="CG32849" fbc:name="CG32849" />
      <fbc:geneProduct fbc:id="G_CG8094" fbc:label="CG8094" fbc:name="CG8094" />
      <fbc:geneProduct fbc:id="G_CG3001" fbc:label="CG3001" fbc:name="CG3001" />
      <fbc:geneProduct fbc:id="G_CG33102" fbc:label="CG33102" fbc:name="CG33102" />
      <fbc:geneProduct fbc:id="G_CG7010" fbc:label="CG7010" fbc:name="CG7010" />
      <fbc:geneProduct fbc:id="G_CG11876" fbc:label="CG11876" fbc:name="CG11876" />
      <fbc:geneProduct fbc:id="G_CG7024" fbc:label="CG7024" fbc:name="CG7024" />
      <fbc:geneProduct fbc:id="G_CG8080" fbc:label="CG8080" fbc:name="CG8080" />
      <fbc:geneProduct fbc:id="G_CG6145" fbc:label="CG6145" fbc:name="CG6145" />
      <fbc:geneProduct fbc:id="G_CG33156" fbc:label="CG33156" fbc:name="CG33156" />
      <fbc:geneProduct fbc:id="G_CG6074" fbc:label="CG6074" fbc:name="CG6074" />
      <fbc:geneProduct fbc:id="G_CG18673" fbc:label="CG18673" fbc:name="CG18673" />
      <fbc:geneProduct fbc:id="G_CG9235" fbc:label="CG9235" fbc:name="CG9235" />
      <fbc:geneProduct fbc:id="G_CG10899" fbc:label="CG10899" fbc:name="CG10899" />
      <fbc:geneProduct fbc:id="G_CG11967" fbc:label="CG11967" fbc:name="CG11967" />
      <fbc:geneProduct fbc:id="G_CG15227" fbc:label="CG15227" fbc:name="CG15227" />
      <fbc:geneProduct fbc:id="G_CG1402" fbc:label="CG1402" fbc:name="CG1402" />
      <fbc:geneProduct fbc:id="G_CG7820" fbc:label="CG7820" fbc:name="CG7820" />
      <fbc:geneProduct fbc:id="G_CG3940" fbc:label="CG3940" fbc:name="CG3940" />
      <fbc:geneProduct fbc:id="G_CG5379" fbc:label="CG5379" fbc:name="CG5379" />
      <fbc:geneProduct fbc:id="G_CG6906" fbc:label="CG6906" fbc:name="CG6906" />
      <fbc:geneProduct fbc:id="G_CG11284" fbc:label="CG11284" fbc:name="CG11284" />
      <fbc:geneProduct fbc:id="G_CG12309" fbc:label="CG12309" fbc:name="CG12309" />
      <fbc:geneProduct fbc:id="G_CG7772" fbc:label="CG7772" fbc:name="CG7772" />
      <fbc:geneProduct fbc:id="G_CG3669" fbc:label="CG3669" fbc:name="CG3669" />
      <fbc:geneProduct fbc:id="G_CG32698" fbc:label="CG32698" fbc:name="CG32698" />
      <fbc:geneProduct fbc:id="G_CG18672" fbc:label="CG18672" fbc:name="CG18672" />
      <fbc:geneProduct fbc:id="G_CG32149" fbc:label="CG32149" fbc:name="CG32149" />
      <fbc:geneProduct fbc:id="G_CG4294" fbc:label="CG4294" fbc:name="CG4294" />
      <fbc:geneProduct fbc:id="G_CG15311" fbc:label="CG15311" fbc:name="CG15311" />
      <fbc:geneProduct fbc:id="G_CG18041" fbc:label="CG18041" fbc:name="CG18041" />
      <fbc:geneProduct fbc:id="G_CG4634" fbc:label="CG4634" fbc:name="CG4634" />
      <fbc:geneProduct fbc:id="G_CG18193" fbc:label="CG18193" fbc:name="CG18193" />
      <fbc:geneProduct fbc:id="G_CG9603" fbc:label="CG9603" fbc:name="CG9603" />
      <fbc:geneProduct fbc:id="G_CG34067" fbc:label="CG34067" fbc:name="CG34067" />
      <fbc:geneProduct fbc:id="G_CG11015" fbc:label="CG11015" fbc:name="CG11015" />
      <fbc:geneProduct fbc:id="G_CG10664" fbc:label="CG10664" fbc:name="CG10664" />
      <fbc:geneProduct fbc:id="G_CG7181" fbc:label="CG7181" fbc:name="CG7181" />
      <fbc:geneProduct fbc:id="G_CG10396" fbc:label="CG10396" fbc:name="CG10396" />
      <fbc:geneProduct fbc:id="G_CG31644" fbc:label="CG31644" fbc:name="CG31644" />
      <fbc:geneProduct fbc:id="G_CG34069" fbc:label="CG34069" fbc:name="CG34069" />
      <fbc:geneProduct fbc:id="G_CG14077" fbc:label="CG14077" fbc:name="CG14077" />
      <fbc:geneProduct fbc:id="G_CG2249" fbc:label="CG2249" fbc:name="CG2249" />
      <fbc:geneProduct fbc:id="G_CG14028" fbc:label="CG14028" fbc:name="CG14028" />
      <fbc:geneProduct fbc:id="G_CG34074" fbc:label="CG34074" fbc:name="CG34074" />
      <fbc:geneProduct fbc:id="G_CG18809" fbc:label="CG18809" fbc:name="CG18809" />
      <fbc:geneProduct fbc:id="G_CG11043" fbc:label="CG11043" fbc:name="CG11043" />
      <fbc:geneProduct fbc:id="G_CG30093" fbc:label="CG30093" fbc:name="CG30093" />
      <fbc:geneProduct fbc:id="G_CG14724" fbc:label="CG14724" fbc:name="CG14724" />
      <fbc:geneProduct fbc:id="G_CG14235" fbc:label="CG14235" fbc:name="CG14235" />
      <fbc:geneProduct fbc:id="G_CG17280" fbc:label="CG17280" fbc:name="CG17280" />
      <fbc:geneProduct fbc:id="G_CG7625" fbc:label="CG7625" fbc:name="CG7625" />
      <fbc:geneProduct fbc:id="G_CG7813" fbc:label="CG7813" fbc:name="CG7813" />
      <fbc:geneProduct fbc:id="G_CG6687" fbc:label="CG6687" fbc:name="CG6687" />
      <fbc:geneProduct fbc:id="G_CG32089" fbc:label="CG32089" fbc:name="CG32089" />
      <fbc:geneProduct fbc:id="G_CG8210" fbc:label="CG8210" fbc:name="CG8210" />
      <fbc:geneProduct fbc:id="G_CG9013" fbc:label="CG9013" fbc:name="CG9013" />
      <fbc:geneProduct fbc:id="G_CG31030" fbc:label="CG31030" fbc:name="CG31030" />
      <fbc:geneProduct fbc:id="G_CG4624" fbc:label="CG4624" fbc:name="CG4624" />
      <fbc:geneProduct fbc:id="G_CG2934" fbc:label="CG2934" fbc:name="CG2934" />
      <fbc:geneProduct fbc:id="G_CG12027" fbc:label="CG12027" fbc:name="CG12027" />
      <fbc:geneProduct fbc:id="G_CG8310" fbc:label="CG8310" fbc:name="CG8310" />
      <fbc:geneProduct fbc:id="G_CG4412" fbc:label="CG4412" fbc:name="CG4412" />
      <fbc:geneProduct fbc:id="G_CG17369" fbc:label="CG17369" fbc:name="CG17369" />
      <fbc:geneProduct fbc:id="G_CG1746" fbc:label="CG1746" fbc:name="CG1746" />
      <fbc:geneProduct fbc:id="G_CG5075" fbc:label="CG5075" fbc:name="CG5075" />
      <fbc:geneProduct fbc:id="G_CG7026" fbc:label="CG7026" fbc:name="CG7026" />
      <fbc:geneProduct fbc:id="G_CG3612" fbc:label="CG3612" fbc:name="CG3612" />
      <fbc:geneProduct fbc:id="G_CG14909" fbc:label="CG14909" fbc:name="CG14909" />
      <fbc:geneProduct fbc:id="G_CG11589" fbc:label="CG11589" fbc:name="CG11589" />
      <fbc:geneProduct fbc:id="G_CG5421" fbc:label="CG5421" fbc:name="CG5421" />
      <fbc:geneProduct fbc:id="G_CG7211" fbc:label="CG7211" fbc:name="CG7211" />
      <fbc:geneProduct fbc:id="G_CG6105" fbc:label="CG6105" fbc:name="CG6105" />
      <fbc:geneProduct fbc:id="G_CG5389" fbc:label="CG5389" fbc:name="CG5389" />
      <fbc:geneProduct fbc:id="G_CG42600" fbc:label="CG42600" fbc:name="CG42600" />
      <fbc:geneProduct fbc:id="G_CG7007" fbc:label="CG7007" fbc:name="CG7007" />
      <fbc:geneProduct fbc:id="G_CG3161" fbc:label="CG3161" fbc:name="CG3161" />
      <fbc:geneProduct fbc:id="G_CG7610" fbc:label="CG7610" fbc:name="CG7610" />
      <fbc:geneProduct fbc:id="G_CG12403" fbc:label="CG12403" fbc:name="CG12403" />
      <fbc:geneProduct fbc:id="G_CG7803" fbc:label="CG7803" fbc:name="CG7803" />
      <fbc:geneProduct fbc:id="G_CG34072" fbc:label="CG34072" fbc:name="CG34072" />
      <fbc:geneProduct fbc:id="G_CG9032" fbc:label="CG9032" fbc:name="CG9032" />
      <fbc:geneProduct fbc:id="G_CG1076" fbc:label="CG1076" fbc:name="CG1076" />
      <fbc:geneProduct fbc:id="G_CG32090" fbc:label="CG32090" fbc:name="CG32090" />
      <fbc:geneProduct fbc:id="G_CG4307" fbc:label="CG4307" fbc:name="CG4307" />
      <fbc:geneProduct fbc:id="G_CG2968" fbc:label="CG2968" fbc:name="CG2968" />
      <fbc:geneProduct fbc:id="G_CG3321" fbc:label="CG3321" fbc:name="CG3321" />
      <fbc:geneProduct fbc:id="G_CG31477" fbc:label="CG31477" fbc:name="CG31477" />
      <fbc:geneProduct fbc:id="G_CG11154" fbc:label="CG11154" fbc:name="CG11154" />
      <fbc:geneProduct fbc:id="G_CG1268" fbc:label="CG1268" fbc:name="CG1268" />
      <fbc:geneProduct fbc:id="G_CG17332" fbc:label="CG17332" fbc:name="CG17332" />
      <fbc:geneProduct fbc:id="G_CG13167" fbc:label="CG13167" fbc:name="CG13167" />
      <fbc:geneProduct fbc:id="G_CG6030" fbc:label="CG6030" fbc:name="CG6030" />
      <fbc:geneProduct fbc:id="G_CG1088" fbc:label="CG1088" fbc:name="CG1088" />
      <fbc:geneProduct fbc:id="G_CG3762" fbc:label="CG3762" fbc:name="CG3762" />
      <fbc:geneProduct fbc:id="G_CG8186" fbc:label="CG8186" fbc:name="CG8186" />
      <fbc:geneProduct fbc:id="G_CG8189" fbc:label="CG8189" fbc:name="CG8189" />
      <fbc:geneProduct fbc:id="G_CG6737" fbc:label="CG6737" fbc:name="CG6737" />
      <fbc:geneProduct fbc:id="G_CG34063" fbc:label="CG34063" fbc:name="CG34063" />
      <fbc:geneProduct fbc:id="G_CG3944" fbc:label="CG3944" fbc:name="CG3944" />
      <fbc:geneProduct fbc:id="G_CG5548" fbc:label="CG5548" fbc:name="CG5548" />
      <fbc:geneProduct fbc:id="G_CG5703" fbc:label="CG5703" fbc:name="CG5703" />
      <fbc:geneProduct fbc:id="G_CG3192" fbc:label="CG3192" fbc:name="CG3192" />
      <fbc:geneProduct fbc:id="G_CG8844" fbc:label="CG8844" fbc:name="CG8844" />
      <fbc:geneProduct fbc:id="G_CG34092" fbc:label="CG34092" fbc:name="CG34092" />
      <fbc:geneProduct fbc:id="G_CG6463" fbc:label="CG6463" fbc:name="CG6463" />
      <fbc:geneProduct fbc:id="G_CG9306" fbc:label="CG9306" fbc:name="CG9306" />
      <fbc:geneProduct fbc:id="G_CG6485" fbc:label="CG6485" fbc:name="CG6485" />
      <fbc:geneProduct fbc:id="G_CG34076" fbc:label="CG34076" fbc:name="CG34076" />
      <fbc:geneProduct fbc:id="G_CG12400" fbc:label="CG12400" fbc:name="CG12400" />
      <fbc:geneProduct fbc:id="G_CG7712" fbc:label="CG7712" fbc:name="CG7712" />
      <fbc:geneProduct fbc:id="G_CG12079" fbc:label="CG12079" fbc:name="CG12079" />
      <fbc:geneProduct fbc:id="G_CG6914" fbc:label="CG6914" fbc:name="CG6914" />
      <fbc:geneProduct fbc:id="G_CG12203" fbc:label="CG12203" fbc:name="CG12203" />
      <fbc:geneProduct fbc:id="G_CG3683" fbc:label="CG3683" fbc:name="CG3683" />
      <fbc:geneProduct fbc:id="G_CG1970" fbc:label="CG1970" fbc:name="CG1970" />
      <fbc:geneProduct fbc:id="G_CG8680" fbc:label="CG8680" fbc:name="CG8680" />
      <fbc:geneProduct fbc:id="G_CG9762" fbc:label="CG9762" fbc:name="CG9762" />
      <fbc:geneProduct fbc:id="G_CG34089" fbc:label="CG34089" fbc:name="CG34089" />
      <fbc:geneProduct fbc:id="G_CG34083" fbc:label="CG34083" fbc:name="CG34083" />
      <fbc:geneProduct fbc:id="G_CG34086" fbc:label="CG34086" fbc:name="CG34086" />
      <fbc:geneProduct fbc:id="G_CG34085" fbc:label="CG34085" fbc:name="CG34085" />
      <fbc:geneProduct fbc:id="G_CG10320" fbc:label="CG10320" fbc:name="CG10320" />
      <fbc:geneProduct fbc:id="G_CG2286" fbc:label="CG2286" fbc:name="CG2286" />
      <fbc:geneProduct fbc:id="G_CG6343" fbc:label="CG6343" fbc:name="CG6343" />
      <fbc:geneProduct fbc:id="G_CG3621" fbc:label="CG3621" fbc:name="CG3621" />
      <fbc:geneProduct fbc:id="G_CG3214" fbc:label="CG3214" fbc:name="CG3214" />
      <fbc:geneProduct fbc:id="G_CG3731" fbc:label="CG3731" fbc:name="CG3731" />
      <fbc:geneProduct fbc:id="G_CG30354" fbc:label="CG30354" fbc:name="CG30354" />
      <fbc:geneProduct fbc:id="G_CG14053" fbc:label="CG14053" fbc:name="CG14053" />
      <fbc:geneProduct fbc:id="G_CG34090" fbc:label="CG34090" fbc:name="CG34090" />
      <fbc:geneProduct fbc:id="G_CG14482" fbc:label="CG14482" fbc:name="CG14482" />
      <fbc:geneProduct fbc:id="G_CG8764" fbc:label="CG8764" fbc:name="CG8764" />
      <fbc:geneProduct fbc:id="G_CG17856" fbc:label="CG17856" fbc:name="CG17856" />
      <fbc:geneProduct fbc:id="G_CG41623" fbc:label="CG41623" fbc:name="CG41623" />
      <fbc:geneProduct fbc:id="G_CG3560" fbc:label="CG3560" fbc:name="CG3560" />
      <fbc:geneProduct fbc:id="G_CG7361" fbc:label="CG7361" fbc:name="CG7361" />
      <fbc:geneProduct fbc:id="G_CG4169" fbc:label="CG4169" fbc:name="CG4169" />
      <fbc:geneProduct fbc:id="G_CG8525" fbc:label="CG8525" fbc:name="CG8525" />
      <fbc:geneProduct fbc:id="G_CG4747" fbc:label="CG4747" fbc:name="CG4747" />
      <fbc:geneProduct fbc:id="G_CG3724" fbc:label="CG3724" fbc:name="CG3724" />
      <fbc:geneProduct fbc:id="G_CG15093" fbc:label="CG15093" fbc:name="CG15093" />
      <fbc:geneProduct fbc:id="G_CG17333" fbc:label="CG17333" fbc:name="CG17333" />
      <fbc:geneProduct fbc:id="G_CG17010" fbc:label="CG17010" fbc:name="CG17010" />
      <fbc:geneProduct fbc:id="G_CG13369" fbc:label="CG13369" fbc:name="CG13369" />
      <fbc:geneProduct fbc:id="G_CG6767" fbc:label="CG6767" fbc:name="CG6767" />
      <fbc:geneProduct fbc:id="G_CG2246" fbc:label="CG2246" fbc:name="CG2246" />
      <fbc:geneProduct fbc:id="G_CG12529" fbc:label="CG12529" fbc:name="CG12529" />
      <fbc:geneProduct fbc:id="G_CG7140" fbc:label="CG7140" fbc:name="CG7140" />
      <fbc:geneProduct fbc:id="G_CG12398" fbc:label="CG12398" fbc:name="CG12398" />
      <fbc:geneProduct fbc:id="G_CG30410" fbc:label="CG30410" fbc:name="CG30410" />
      <fbc:geneProduct fbc:id="G_CG30499" fbc:label="CG30499" fbc:name="CG30499" />
      <fbc:geneProduct fbc:id="G_CG2827" fbc:label="CG2827" fbc:name="CG2827" />
      <fbc:geneProduct fbc:id="G_CG5103" fbc:label="CG5103" fbc:name="CG5103" />
      <fbc:geneProduct fbc:id="G_CG8036" fbc:label="CG8036" fbc:name="CG8036" />
      <fbc:geneProduct fbc:id="G_CG10932" fbc:label="CG10932" fbc:name="CG10932" />
      <fbc:geneProduct fbc:id="G_CG9149" fbc:label="CG9149" fbc:name="CG9149" />
      <fbc:geneProduct fbc:id="G_CG16870" fbc:label="CG16870" fbc:name="CG16870" />
      <fbc:geneProduct fbc:id="G_CG18505" fbc:label="CG18505" fbc:name="CG18505" />
      <fbc:geneProduct fbc:id="G_CG14022" fbc:label="CG14022" fbc:name="CG14022" />
      <fbc:geneProduct fbc:id="G_CG11052" fbc:label="CG11052" fbc:name="CG11052" />
      <fbc:geneProduct fbc:id="G_CG18371" fbc:label="CG18371" fbc:name="CG18371" />
      <fbc:geneProduct fbc:id="G_CG10970" fbc:label="CG10970" fbc:name="CG10970" />
      <fbc:geneProduct fbc:id="G_CG9390" fbc:label="CG9390" fbc:name="CG9390" />
      <fbc:geneProduct fbc:id="G_CG6432" fbc:label="CG6432" fbc:name="CG6432" />
      <fbc:geneProduct fbc:id="G_CG11198" fbc:label="CG11198" fbc:name="CG11198" />
      <fbc:geneProduct fbc:id="G_CG17108" fbc:label="CG17108" fbc:name="CG17108" />
      <fbc:geneProduct fbc:id="G_CG1516" fbc:label="CG1516" fbc:name="CG1516" />
      <fbc:geneProduct fbc:id="G_CG7430" fbc:label="CG7430" fbc:name="CG7430" />
      <fbc:geneProduct fbc:id="G_CG1707" fbc:label="CG1707" fbc:name="CG1707" />
      <fbc:geneProduct fbc:id="G_CG17725" fbc:label="CG17725" fbc:name="CG17725" />
      <fbc:geneProduct fbc:id="G_CG10924" fbc:label="CG10924" fbc:name="CG10924" />
      <fbc:geneProduct fbc:id="G_CG10160" fbc:label="CG10160" fbc:name="CG10160" />
      <fbc:geneProduct fbc:id="G_CG13334" fbc:label="CG13334" fbc:name="CG13334" />
      <fbc:geneProduct fbc:id="G_CG31673" fbc:label="CG31673" fbc:name="CG31673" />
      <fbc:geneProduct fbc:id="G_CG31674" fbc:label="CG31674" fbc:name="CG31674" />
      <fbc:geneProduct fbc:id="G_CG7969" fbc:label="CG7969" fbc:name="CG7969" />
      <fbc:geneProduct fbc:id="G_CG10120" fbc:label="CG10120" fbc:name="CG10120" />
      <fbc:geneProduct fbc:id="G_CG7848" fbc:label="CG7848" fbc:name="CG7848" />
      <fbc:geneProduct fbc:id="G_CG7964" fbc:label="CG7964" fbc:name="CG7964" />
      <fbc:geneProduct fbc:id="G_CG9629" fbc:label="CG9629" fbc:name="CG9629" />
      <fbc:geneProduct fbc:id="G_CG11140" fbc:label="CG11140" fbc:name="CG11140" />
      <fbc:geneProduct fbc:id="G_CG31075" fbc:label="CG31075" fbc:name="CG31075" />
      <fbc:geneProduct fbc:id="G_CG3752" fbc:label="CG3752" fbc:name="CG3752" />
      <fbc:geneProduct fbc:id="G_CG6904" fbc:label="CG6904" fbc:name="CG6904" />
      <fbc:geneProduct fbc:id="G_CG18730" fbc:label="CG18730" fbc:name="CG18730" />
      <fbc:geneProduct fbc:id="G_CG17876" fbc:label="CG17876" fbc:name="CG17876" />
      <fbc:geneProduct fbc:id="G_CG8221" fbc:label="CG8221" fbc:name="CG8221" />
      <fbc:geneProduct fbc:id="G_CG33138" fbc:label="CG33138" fbc:name="CG33138" />
      <fbc:geneProduct fbc:id="G_CG4347" fbc:label="CG4347" fbc:name="CG4347" />
      <fbc:geneProduct fbc:id="G_CG5165" fbc:label="CG5165" fbc:name="CG5165" />
      <fbc:geneProduct fbc:id="G_CG14934" fbc:label="CG14934" fbc:name="CG14934" />
      <fbc:geneProduct fbc:id="G_CG14935" fbc:label="CG14935" fbc:name="CG14935" />
      <fbc:geneProduct fbc:id="G_CG7685" fbc:label="CG7685" fbc:name="CG7685" />
      <fbc:geneProduct fbc:id="G_CG14476" fbc:label="CG14476" fbc:name="CG14476" />
      <fbc:geneProduct fbc:id="G_CG33080" fbc:label="CG33080" fbc:name="CG33080" />
      <fbc:geneProduct fbc:id="G_CG6453" fbc:label="CG6453" fbc:name="CG6453" />
      <fbc:geneProduct fbc:id="G_CG11669" fbc:label="CG11669" fbc:name="CG11669" />
      <fbc:geneProduct fbc:id="G_CG8694" fbc:label="CG8694" fbc:name="CG8694" />
      <fbc:geneProduct fbc:id="G_CG8695" fbc:label="CG8695" fbc:name="CG8695" />
      <fbc:geneProduct fbc:id="G_CG8696" fbc:label="CG8696" fbc:name="CG8696" />
      <fbc:geneProduct fbc:id="G_CG8690" fbc:label="CG8690" fbc:name="CG8690" />
      <fbc:geneProduct fbc:id="G_CG8693" fbc:label="CG8693" fbc:name="CG8693" />
      <fbc:geneProduct fbc:id="G_CG5177" fbc:label="CG5177" fbc:name="CG5177" />
      <fbc:geneProduct fbc:id="G_CG5171" fbc:label="CG5171" fbc:name="CG5171" />
      <fbc:geneProduct fbc:id="G_CG6262" fbc:label="CG6262" fbc:name="CG6262" />
      <fbc:geneProduct fbc:id="G_CG9364" fbc:label="CG9364" fbc:name="CG9364" />
      <fbc:geneProduct fbc:id="G_CG16965" fbc:label="CG16965" fbc:name="CG16965" />
      <fbc:geneProduct fbc:id="G_CG4104" fbc:label="CG4104" fbc:name="CG4104" />
    </fbc:listOfGeneProducts>
    <listOfReactions>
      <reaction fast="false" id="R_CBPS" name="carbamoyl-phosphate synthase (glutamine-hydrolysing)" reversible="false" fbc:lowerFluxBound="cobra_0_bound" fbc:upperFluxBound="cobra_default_ub">
        <listOfReactants>
          <speciesReference constant="true" species="M_atp[c]" stoichiometry="2" />
          <speciesReference constant="true" species="M_gln-L[c]" stoichiometry="1" />
          <speciesReference constant="true" species="M_h2o[c]" stoichiometry="1" />
          <speciesReference constant="true" species="M_hco3[c]" stoichiometry="1" />
        </listOfReactants>
        <listOfProducts>
          <speciesReference constant="true" species="M_adp[c]" stoichiometry="2" />
          <speciesReference constant="true" species="M_cbp[c]" stoichiometry="1" />
          <speciesReference constant="true" species="M_glu-L[c]" stoichiometry="1" />
          <speciesReference constant="true" species="M_h[c]" stoichiometry="2" />
          <speciesReference constant="true" species="M_pi[c]" stoichiometry="1" />
        </listOfProducts>
      </reaction>
      <reaction fast="false" id="R_ABTA" name="4-aminobutyrate transaminase (GABA transaminase)" reversible="true" fbc:lowerFluxBound="cobra_default_lb" fbc:upperFluxBound="cobra_default_ub">
        <listOfReactants>
          <speciesReference constant="true" species="M_4abut[c]" stoichiometry="1" />
          <speciesReference constant="true" species="M_akg[c]" stoichiometry="1" />
          <speciesReference constant="true" species="M_h[c]" stoichiometry="2" />
        </listOfReactants>
        <listOfProducts>
          <speciesReference constant="true" species="M_glu-L[c]" stoichiometry="1" />
          <speciesReference constant="true" species="M_ssa[c]" stoichiometry="1" />
        </listOfProducts>
      </reaction>
      <reaction fast="false" id="R_AGT_1" name="alanine-glyoxylate transaminase" reversible="true" fbc:lowerFluxBound="cobra_default_lb" fbc:upperFluxBound="cobra_default_ub">
        <listOfReactants>
          <speciesReference constant="true" species="M_ala[c]" stoichiometry="1" />
          <speciesReference constant="true" species="M_glx[c]" stoichiometry="1" />
        </listOfReactants>
        <listOfProducts>
          <speciesReference constant="true" species="M_gly[c]" stoichiometry="1" />
          <speciesReference constant="true" species="M_pyr[c]" stoichiometry="1" />
        </listOfProducts>
      </reaction>
      <reaction fast="false" id="R_ATCase" name="aspartate carbamoyltransferase" reversible="false" fbc:lowerFluxBound="cobra_0_bound" fbc:upperFluxBound="cobra_default_ub">
        <listOfReactants>
          <speciesReference constant="true" species="M_asp[c]" stoichiometry="1" />
          <speciesReference constant="true" species="M_cbp[c]" stoichiometry="1" />
        </listOfReactants>
        <listOfProducts>
          <speciesReference constant="true" species="M_cbasp[c]" stoichiometry="1" />
          <speciesReference constant="true" species="M_h[c]" stoichiometry="2" />
          <speciesReference constant="true" species="M_pi[c]" stoichiometry="1" />
        </listOfProducts>
      </reaction>
      <reaction fast="false" id="R_ADSS" name="adenylosuccinate synthase" reversible="false" fbc:lowerFluxBound="cobra_0_bound" fbc:upperFluxBound="cobra_default_ub">
        <listOfReactants>
          <speciesReference constant="true" species="M_asp[c]" stoichiometry="1" />
          <speciesReference constant="true" species="M_gtp[c]" stoichiometry="1" />
          <speciesReference constant="true" species="M_imp[c]" stoichiometry="1" />
        </listOfReactants>
        <listOfProducts>
          <speciesReference constant="true" species="M_dcamp[c]" stoichiometry="1" />
          <speciesReference constant="true" species="M_gdp[c]" stoichiometry="1" />
          <speciesReference constant="true" species="M_h[c]" stoichiometry="3" />
          <speciesReference constant="true" species="M_pi[c]" stoichiometry="1" />
        </listOfProducts>
      </reaction>
      <reaction fast="false" id="R_AO" name="D-aspartate oxidase" reversible="false" fbc:lowerFluxBound="cobra_0_bound" fbc:upperFluxBound="cobra_default_ub">
        <listOfReactants>
          <speciesReference constant="true" species="M_asp-D[c]" stoichiometry="1" />
          <speciesReference constant="true" species="M_h2o[c]" stoichiometry="1" />
          <speciesReference constant="true" species="M_o2[c]" stoichiometry="1" />
        </listOfReactants>
        <listOfProducts>
          <speciesReference constant="true" species="M_h2o2[c]" stoichiometry="1" />
          <speciesReference constant="true" species="M_h[c]" stoichiometry="2" />
          <speciesReference constant="true" species="M_nh3[c]" stoichiometry="1" />
          <speciesReference constant="true" species="M_oaa[c]" stoichiometry="1" />
        </listOfProducts>
      </reaction>
      <reaction fast="false" id="R_AS" name="asparagine synthase (glutamine-hydrolysing)" reversible="false" fbc:lowerFluxBound="cobra_0_bound" fbc:upperFluxBound="cobra_default_ub">
        <listOfReactants>
          <speciesReference constant="true" species="M_asp[c]" stoichiometry="1" />
          <speciesReference constant="true" species="M_atp[c]" stoichiometry="1" />
          <speciesReference constant="true" species="M_gln-L[c]" stoichiometry="1" />
          <speciesReference constant="true" species="M_h2o[c]" stoichiometry="1" />
        </listOfReactants>
        <listOfProducts>
          <speciesReference constant="true" species="M_amp[c]" stoichiometry="1" />
          <speciesReference constant="true" species="M_asn[c]" stoichiometry="1" />
          <speciesReference constant="true" species="M_glu-L[c]" stoichiometry="1" />
          <speciesReference constant="true" species="M_h[c]" stoichiometry="2" />
          <speciesReference constant="true" species="M_ppi[c]" stoichiometry="1" />
        </listOfProducts>
      </reaction>
      <reaction fast="false" id="R_ADSLR" name="adenylosuccinate lyase" reversible="false" fbc:lowerFluxBound="cobra_0_bound" fbc:upperFluxBound="cobra_default_ub">
        <listOfReactants>
          <speciesReference constant="true" species="M_dcamp[c]" stoichiometry="1" />
        </listOfReactants>
        <listOfProducts>
          <speciesReference constant="true" species="M_amp[c]" stoichiometry="1" />
          <speciesReference constant="true" species="M_fum[c]" stoichiometry="1" />
        </listOfProducts>
      </reaction>
      <reaction fast="false" id="R_GF6PTA" name="glutamine-fructose-6-phosphate transaminase" reversible="true" fbc:lowerFluxBound="cobra_default_lb" fbc:upperFluxBound="cobra_default_ub">
        <listOfReactants>
          <speciesReference constant="true" species="M_f6p[c]" stoichiometry="1" />
          <speciesReference constant="true" species="M_gln-L[c]" stoichiometry="1" />
          <speciesReference constant="true" species="M_h[c]" stoichiometry="1" />
        </listOfReactants>
        <listOfProducts>
          <speciesReference constant="true" species="M_gam6p[c]" stoichiometry="1" />
          <speciesReference constant="true" species="M_glu-L[c]" stoichiometry="1" />
        </listOfProducts>
      </reaction>
      <reaction fast="false" id="R_GLUSY" name="glutamate synthase (NADH)" reversible="false" fbc:lowerFluxBound="cobra_0_bound" fbc:upperFluxBound="cobra_default_ub">
        <listOfReactants>
          <speciesReference constant="true" species="M_akg[c]" stoichiometry="1" />
          <speciesReference constant="true" species="M_gln-L[c]" stoichiometry="1" />
          <speciesReference constant="true" species="M_h[c]" stoichiometry="1" />
          <speciesReference constant="true" species="M_nadh[c]" stoichiometry="1" />
        </listOfReactants>
        <listOfProducts>
          <speciesReference constant="true" species="M_glu-L[c]" stoichiometry="2" />
          <speciesReference constant="true" species="M_nad[c]" stoichiometry="1" />
        </listOfProducts>
      </reaction>
      <reaction fast="false" id="R_GLUSX" name="glutamate synthase (NADPH)" reversible="false" fbc:lowerFluxBound="cobra_0_bound" fbc:upperFluxBound="cobra_default_ub">
        <listOfReactants>
          <speciesReference constant="true" species="M_akg[c]" stoichiometry="1" />
          <speciesReference constant="true" species="M_gln-L[c]" stoichiometry="1" />
          <speciesReference constant="true" species="M_h[c]" stoichiometry="1" />
          <speciesReference constant="true" species="M_nadph[c]" stoichiometry="1" />
        </listOfReactants>
        <listOfProducts>
          <speciesReference constant="true" species="M_glu-L[c]" stoichiometry="2" />
          <speciesReference constant="true" species="M_nadp[c]" stoichiometry="1" />
        </listOfProducts>
      </reaction>
      <reaction fast="false" id="R_GLUDC" name="glutamate decarboxylase" reversible="false" fbc:lowerFluxBound="cobra_0_bound" fbc:upperFluxBound="cobra_default_ub">
        <listOfReactants>
          <speciesReference constant="true" species="M_glu-L[c]" stoichiometry="1" />
        </listOfReactants>
        <listOfProducts>
          <speciesReference constant="true" species="M_4abut[c]" stoichiometry="1" />
          <speciesReference constant="true" species="M_co2[c]" stoichiometry="1" />
        </listOfProducts>
      </reaction>
      <reaction fast="false" id="R_OA_1" name="omega-amidase[1]" reversible="true" fbc:lowerFluxBound="cobra_default_lb" fbc:upperFluxBound="cobra_default_ub">
        <listOfReactants>
          <speciesReference constant="true" species="M_2og[c]" stoichiometry="1" />
          <speciesReference constant="true" species="M_h2o[c]" stoichiometry="1" />
        </listOfReactants>
        <listOfProducts>
          <speciesReference constant="true" species="M_akg[c]" stoichiometry="1" />
          <speciesReference constant="true" species="M_h[c]" stoichiometry="1" />
          <speciesReference constant="true" species="M_nh3[c]" stoichiometry="1" />
        </listOfProducts>
      </reaction>
      <reaction fast="false" id="R_OA_2" name="omega-amidase[2]" reversible="true" fbc:lowerFluxBound="cobra_default_lb" fbc:upperFluxBound="cobra_default_ub">
        <listOfReactants>
          <speciesReference constant="true" species="M_2os[c]" stoichiometry="1" />
          <speciesReference constant="true" species="M_h2o[c]" stoichiometry="1" />
        </listOfReactants>
        <listOfProducts>
          <speciesReference constant="true" species="M_h[c]" stoichiometry="2" />
          <speciesReference constant="true" species="M_nh3[c]" stoichiometry="1" />
          <speciesReference constant="true" species="M_oaa[c]" stoichiometry="1" />
        </listOfProducts>
      </reaction>
      <reaction fast="false" id="R_SSALY" name="succinate-semialdehyde dehydrogenase (NAD+)" reversible="false" fbc:lowerFluxBound="cobra_0_bound" fbc:upperFluxBound="cobra_default_ub">
        <listOfReactants>
          <speciesReference constant="true" species="M_h2o[c]" stoichiometry="1" />
          <speciesReference constant="true" species="M_nad[c]" stoichiometry="1" />
          <speciesReference constant="true" species="M_ssa[c]" stoichiometry="1" />
        </listOfReactants>
        <listOfProducts>
          <speciesReference constant="true" species="M_asuccin[c]" stoichiometry="1" />
          <speciesReference constant="true" species="M_h[c]" stoichiometry="1" />
          <speciesReference constant="true" species="M_nadh[c]" stoichiometry="1" />
        </listOfProducts>
      </reaction>
      <reaction fast="false" id="R_NO" name="nitric-oxide synthase (NADPH)" reversible="false" fbc:lowerFluxBound="cobra_0_bound" fbc:upperFluxBound="cobra_default_ub">
        <listOfReactants>
          <speciesReference constant="true" species="M_arg[c]" stoichiometry="2" />
          <speciesReference constant="true" species="M_h[c]" stoichiometry="3" />
          <speciesReference constant="true" species="M_nadph[c]" stoichiometry="3" />
          <speciesReference constant="true" species="M_o2[c]" stoichiometry="4" />
        </listOfReactants>
        <listOfProducts>
          <speciesReference constant="true" species="M_L-cit[c]" stoichiometry="2" />
          <speciesReference constant="true" species="M_h2o[c]" stoichiometry="4" />
          <speciesReference constant="true" species="M_nadp[c]" stoichiometry="3" />
          <speciesReference constant="true" species="M_no[c]" stoichiometry="2" />
        </listOfProducts>
      </reaction>
      <reaction fast="false" id="R_ARGAH" name="L-arginine amidinohydrolase" reversible="false" fbc:lowerFluxBound="cobra_0_bound" fbc:upperFluxBound="cobra_default_ub">
        <listOfReactants>
          <speciesReference constant="true" species="M_arg[c]" stoichiometry="1" />
          <speciesReference constant="true" species="M_h2o[c]" stoichiometry="1" />
        </listOfReactants>
        <listOfProducts>
          <speciesReference constant="true" species="M_L-orn[c]" stoichiometry="1" />
          <speciesReference constant="true" species="M_urea[c]" stoichiometry="1" />
        </listOfProducts>
      </reaction>
      <reaction fast="false" id="R_g5sa_TO_p5c" name="L-Glutamate 5-semialdehyde &lt;=&gt; (S)-1-Pyrroline-5-carboxylate + H2O" reversible="true" fbc:lowerFluxBound="cobra_default_lb" fbc:upperFluxBound="cobra_default_ub">
        <listOfReactants>
          <speciesReference constant="true" species="M_g5sa[c]" stoichiometry="1" />
        </listOfReactants>
        <listOfProducts>
          <speciesReference constant="true" species="M_h2o[c]" stoichiometry="1" />
          <speciesReference constant="true" species="M_h[c]" stoichiometry="1" />
          <speciesReference constant="true" species="M_p5c[c]" stoichiometry="1" />
        </listOfProducts>
      </reaction>
      <reaction fast="false" id="R_OAT" name="ornithine aminotransferase" reversible="true" fbc:lowerFluxBound="cobra_default_lb" fbc:upperFluxBound="cobra_default_ub">
        <listOfReactants>
          <speciesReference constant="true" species="M_L-orn[c]" stoichiometry="1" />
          <speciesReference constant="true" species="M_akg[c]" stoichiometry="1" />
          <speciesReference constant="true" species="M_h[c]" stoichiometry="1" />
        </listOfReactants>
        <listOfProducts>
          <speciesReference constant="true" species="M_g5sa[c]" stoichiometry="1" />
          <speciesReference constant="true" species="M_glu-L[c]" stoichiometry="1" />
        </listOfProducts>
      </reaction>
      <reaction fast="false" id="R_P5CR" name="pyrroline-5-carboxylate reductase" reversible="false" fbc:lowerFluxBound="cobra_0_bound" fbc:upperFluxBound="cobra_default_ub">
        <listOfReactants>
          <speciesReference constant="true" species="M_h[c]" stoichiometry="2" />
          <speciesReference constant="true" species="M_nadh[c]" stoichiometry="1" />
          <speciesReference constant="true" species="M_p5c[c]" stoichiometry="1" />
        </listOfReactants>
        <listOfProducts>
          <speciesReference constant="true" species="M_nad[c]" stoichiometry="1" />
          <speciesReference constant="true" species="M_pro[c]" stoichiometry="1" />
        </listOfProducts>
      </reaction>
      <reaction fast="false" id="R_GLUD" name="glutamate dehydrogenase [NAD+]" reversible="true" fbc:lowerFluxBound="cobra_default_lb" fbc:upperFluxBound="cobra_default_ub">
        <listOfReactants>
          <speciesReference constant="true" species="M_glu-L[c]" stoichiometry="1" />
          <speciesReference constant="true" species="M_h2o[c]" stoichiometry="1" />
          <speciesReference constant="true" species="M_nad[c]" stoichiometry="1" />
        </listOfReactants>
        <listOfProducts>
          <speciesReference constant="true" species="M_akg[c]" stoichiometry="1" />
          <speciesReference constant="true" species="M_h[c]" stoichiometry="2" />
          <speciesReference constant="true" species="M_nadh[c]" stoichiometry="1" />
          <speciesReference constant="true" species="M_nh3[c]" stoichiometry="1" />
        </listOfProducts>
      </reaction>
      <reaction fast="false" id="R_GLUDX" name="glutamate dehydrogenase [NAD(P)+]" reversible="true" fbc:lowerFluxBound="cobra_default_lb" fbc:upperFluxBound="cobra_default_ub">
        <listOfReactants>
          <speciesReference constant="true" species="M_glu-L[c]" stoichiometry="1" />
          <speciesReference constant="true" species="M_h2o[c]" stoichiometry="1" />
          <speciesReference constant="true" species="M_nadp[c]" stoichiometry="1" />
        </listOfReactants>
        <listOfProducts>
          <speciesReference constant="true" species="M_akg[c]" stoichiometry="1" />
          <speciesReference constant="true" species="M_h[c]" stoichiometry="2" />
          <speciesReference constant="true" species="M_nadph[c]" stoichiometry="1" />
          <speciesReference constant="true" species="M_nh3[c]" stoichiometry="1" />
        </listOfProducts>
      </reaction>
      <reaction fast="false" id="R_ALOA" name="N2-Acetyl-L-ornithine amidohydrolase" reversible="true" fbc:lowerFluxBound="cobra_default_lb" fbc:upperFluxBound="cobra_default_ub">
        <listOfReactants>
          <speciesReference constant="true" species="M_h2o[c]" stoichiometry="1" />
          <speciesReference constant="true" species="M_nao[c]" stoichiometry="1" />
        </listOfReactants>
        <listOfProducts>
          <speciesReference constant="true" species="M_L-orn[c]" stoichiometry="1" />
          <speciesReference constant="true" species="M_ac[c]" stoichiometry="1" />
          <speciesReference constant="true" species="M_h[c]" stoichiometry="1" />
        </listOfProducts>
      </reaction>
      <reaction fast="false" id="R_AGS" name="N-acetylglutamate synthase" reversible="false" fbc:lowerFluxBound="cobra_0_bound" fbc:upperFluxBound="cobra_default_ub">
        <listOfReactants>
          <speciesReference constant="true" species="M_accoa[c]" stoichiometry="1" />
          <speciesReference constant="true" species="M_glu-L[c]" stoichiometry="1" />
        </listOfReactants>
        <listOfProducts>
          <speciesReference constant="true" species="M_ag[c]" stoichiometry="1" />
          <speciesReference constant="true" species="M_coa[c]" stoichiometry="1" />
          <speciesReference constant="true" species="M_h[c]" stoichiometry="1" />
        </listOfProducts>
      </reaction>
      <reaction fast="false" id="R_ALT" name="alanine transaminase" reversible="true" fbc:lowerFluxBound="cobra_default_lb" fbc:upperFluxBound="cobra_default_ub">
        <listOfReactants>
          <speciesReference constant="true" species="M_akg[c]" stoichiometry="1" />
          <speciesReference constant="true" species="M_ala[c]" stoichiometry="1" />
        </listOfReactants>
        <listOfProducts>
          <speciesReference constant="true" species="M_glu-L[c]" stoichiometry="1" />
          <speciesReference constant="true" species="M_pyr[c]" stoichiometry="1" />
        </listOfProducts>
      </reaction>
      <reaction fast="false" id="R_AAT_1" name="aspartate transaminase[1]" reversible="true" fbc:lowerFluxBound="cobra_default_lb" fbc:upperFluxBound="cobra_default_ub">
        <listOfReactants>
          <speciesReference constant="true" species="M_akg[c]" stoichiometry="1" />
          <speciesReference constant="true" species="M_asp[c]" stoichiometry="1" />
        </listOfReactants>
        <listOfProducts>
          <speciesReference constant="true" species="M_glu-L[c]" stoichiometry="1" />
          <speciesReference constant="true" species="M_h[c]" stoichiometry="1" />
          <speciesReference constant="true" species="M_oaa[c]" stoichiometry="1" />
        </listOfProducts>
      </reaction>
      <reaction fast="false" id="R_ASS" name="argininosuccinate synthase" reversible="false" fbc:lowerFluxBound="cobra_0_bound" fbc:upperFluxBound="cobra_default_ub">
        <listOfReactants>
          <speciesReference constant="true" species="M_L-cit[c]" stoichiometry="1" />
          <speciesReference constant="true" species="M_asp[c]" stoichiometry="1" />
          <speciesReference constant="true" species="M_atp[c]" stoichiometry="1" />
        </listOfReactants>
        <listOfProducts>
          <speciesReference constant="true" species="M_L-args[c]" stoichiometry="1" />
          <speciesReference constant="true" species="M_amp[c]" stoichiometry="1" />
          <speciesReference constant="true" species="M_h[c]" stoichiometry="1" />
          <speciesReference constant="true" species="M_ppi[c]" stoichiometry="1" />
        </listOfProducts>
      </reaction>
      <reaction fast="false" id="R_GLNS" name="glutamine synthetase" reversible="false" fbc:lowerFluxBound="cobra_0_bound" fbc:upperFluxBound="cobra_default_ub">
        <listOfReactants>
          <speciesReference constant="true" species="M_atp[c]" stoichiometry="1" />
          <speciesReference constant="true" species="M_glu-L[c]" stoichiometry="1" />
          <speciesReference constant="true" species="M_nh3[c]" stoichiometry="1" />
        </listOfReactants>
        <listOfProducts>
          <speciesReference constant="true" species="M_adp[c]" stoichiometry="1" />
          <speciesReference constant="true" species="M_gln-L[c]" stoichiometry="1" />
          <speciesReference constant="true" species="M_pi[c]" stoichiometry="1" />
        </listOfProducts>
      </reaction>
      <reaction fast="false" id="R_OCT" name="ornithine carbamoyltransferase" reversible="true" fbc:lowerFluxBound="cobra_default_lb" fbc:upperFluxBound="cobra_default_ub">
        <listOfReactants>
          <speciesReference constant="true" species="M_L-orn[c]" stoichiometry="1" />
          <speciesReference constant="true" species="M_cbp[c]" stoichiometry="1" />
        </listOfReactants>
        <listOfProducts>
          <speciesReference constant="true" species="M_L-cit[c]" stoichiometry="1" />
          <speciesReference constant="true" species="M_pi[c]" stoichiometry="1" />
        </listOfProducts>
      </reaction>
      <reaction fast="false" id="R_GLUN" name="glutaminase" reversible="false" fbc:lowerFluxBound="cobra_0_bound" fbc:upperFluxBound="cobra_default_ub">
        <listOfReactants>
          <speciesReference constant="true" species="M_gln-L[c]" stoichiometry="1" />
          <speciesReference constant="true" species="M_h2o[c]" stoichiometry="1" />
        </listOfReactants>
        <listOfProducts>
          <speciesReference constant="true" species="M_glu-L[c]" stoichiometry="1" />
          <speciesReference constant="true" species="M_h[c]" stoichiometry="1" />
          <speciesReference constant="true" species="M_nh3[c]" stoichiometry="1" />
        </listOfProducts>
      </reaction>
      <reaction fast="false" id="R_GAT" name="glutamate N-acetyltransferase" reversible="true" fbc:lowerFluxBound="cobra_default_lb" fbc:upperFluxBound="cobra_default_ub">
        <listOfReactants>
          <speciesReference constant="true" species="M_glu-L[c]" stoichiometry="1" />
          <speciesReference constant="true" species="M_nao[c]" stoichiometry="1" />
        </listOfReactants>
        <listOfProducts>
          <speciesReference constant="true" species="M_L-orn[c]" stoichiometry="1" />
          <speciesReference constant="true" species="M_ag[c]" stoichiometry="1" />
          <speciesReference constant="true" species="M_h[c]" stoichiometry="1" />
        </listOfProducts>
      </reaction>
      <reaction fast="false" id="R_ASL" name="argininosuccinate lyase" reversible="false" fbc:lowerFluxBound="cobra_0_bound" fbc:upperFluxBound="cobra_default_ub">
        <listOfReactants>
          <speciesReference constant="true" species="M_L-args[c]" stoichiometry="1" />
        </listOfReactants>
        <listOfProducts>
          <speciesReference constant="true" species="M_arg[c]" stoichiometry="1" />
          <speciesReference constant="true" species="M_fum[c]" stoichiometry="1" />
          <speciesReference constant="true" species="M_h[c]" stoichiometry="2" />
        </listOfProducts>
      </reaction>
      <reaction fast="false" id="R_BIOMASS" name="biomass reaction" reversible="false" fbc:lowerFluxBound="cobra_0_bound" fbc:upperFluxBound="cobra_default_ub">
        <listOfReactants>
          <speciesReference constant="true" species="M_ala[c]" stoichiometry="0.22812057" />
          <speciesReference constant="true" species="M_arg[c]" stoichiometry="0.0725313" />
          <speciesReference constant="true" species="M_asn[c]" stoichiometry="0.08889074" />
          <speciesReference constant="true" species="M_asp[c]" stoichiometry="0.09052444" />
          <speciesReference constant="true" species="M_atp[c]" stoichiometry="59.276" />
          <speciesReference constant="true" species="M_clr[c]" stoichiometry="0.00326199" />
          <speciesReference constant="true" species="M_cys[c]" stoichiometry="0.05497961" />
          <speciesReference constant="true" species="M_glc-D[c]" stoichiometry="0.03341084" />
          <speciesReference constant="true" species="M_gln-L[c]" stoichiometry="0.08582346" />
          <speciesReference constant="true" species="M_glu-L[c]" stoichiometry="0.12450671" />
          <speciesReference constant="true" species="M_gly[c]" stoichiometry="0.20685442" />
          <speciesReference constant="true" species="M_glycerol[c]" stoichiometry="0.0222102" />
          <speciesReference constant="true" species="M_glycogen[c]" stoichiometry="0.24597306" />
          <speciesReference constant="true" species="M_h2o[c]" stoichiometry="59.276" />
          <speciesReference constant="true" species="M_his[c]" stoichiometry="0.03930321" />
          <speciesReference constant="true" species="M_ile[c]" stoichiometry="0.0863718" />
          <speciesReference constant="true" species="M_lac-L[c]" stoichiometry="0.060771" />
          <speciesReference constant="true" species="M_leu[c]" stoichiometry="0.15631814" />
          <speciesReference constant="true" species="M_lys[c]" stoichiometry="0.10210655" />
          <speciesReference constant="true" species="M_met[c]" stoichiometry="0.03615874" />
          <speciesReference constant="true" species="M_phe[c]" stoichiometry="0.04767442" />
          <speciesReference constant="true" species="M_pro[c]" stoichiometry="0.1417331" />
          <speciesReference constant="true" species="M_ser[c]" stoichiometry="0.2043509" />
          <speciesReference constant="true" species="M_tag[c]" stoichiometry="0.27972171" />
          <speciesReference constant="true" species="M_thr[c]" stoichiometry="0.14520307" />
          <speciesReference constant="true" species="M_trp[c]" stoichiometry="0.012163" />
          <speciesReference constant="true" species="M_tyr[c]" stoichiometry="0.09935594" />
          <speciesReference constant="true" species="M_val[c]" stoichiometry="0.12118853" />
        </listOfReactants>
        <listOfProducts>
          <speciesReference constant="true" species="M_adp[c]" stoichiometry="59.276" />
          <speciesReference constant="true" species="M_h[c]" stoichiometry="58.7" />
          <speciesReference constant="true" species="M_pi[c]" stoichiometry="59.305" />
        </listOfProducts>
      </reaction>
      <reaction fast="false" id="R_CS" name="citrate synthase" reversible="false" fbc:lowerFluxBound="cobra_0_bound" fbc:upperFluxBound="cobra_default_ub">
        <listOfReactants>
          <speciesReference constant="true" species="M_accoa[m]" stoichiometry="1" />
          <speciesReference constant="true" species="M_h2o[m]" stoichiometry="1" />
          <speciesReference constant="true" species="M_oaa[m]" stoichiometry="1" />
        </listOfReactants>
        <listOfProducts>
          <speciesReference constant="true" species="M_cit[m]" stoichiometry="1" />
          <speciesReference constant="true" species="M_coa[m]" stoichiometry="1" />
          <speciesReference constant="true" species="M_h[m]" stoichiometry="1" />
        </listOfProducts>
        <fbc:geneProductAssociation>
          <fbc:or>
            <fbc:geneProductRef fbc:geneProduct="G_CG14740" />
            <fbc:geneProductRef fbc:geneProduct="G_CG3861" />
          </fbc:or>
        </fbc:geneProductAssociation>
      </reaction>
      <reaction fast="false" id="R_ACONTb" name="aconitase (half-reaction B, Isocitrate hydro-lyase)" reversible="true" fbc:lowerFluxBound="cobra_default_lb" fbc:upperFluxBound="cobra_default_ub">
        <listOfReactants>
          <speciesReference constant="true" species="M_acon-C[m]" stoichiometry="1" />
          <speciesReference constant="true" species="M_h2o[m]" stoichiometry="1" />
        </listOfReactants>
        <listOfProducts>
          <speciesReference constant="true" species="M_icit[m]" stoichiometry="1" />
        </listOfProducts>
        <fbc:geneProductAssociation>
          <fbc:or>
            <fbc:geneProductRef fbc:geneProduct="G_CG4706" />
            <fbc:geneProductRef fbc:geneProduct="G_CG9244" />
            <fbc:geneProductRef fbc:geneProduct="G_CG6342" />
            <fbc:geneProductRef fbc:geneProduct="G_CG4900" />
          </fbc:or>
        </fbc:geneProductAssociation>
      </reaction>
      <reaction fast="false" id="R_AKGDm" name="2-Oxogluterate dehydrogenase" reversible="false" fbc:lowerFluxBound="cobra_0_bound" fbc:upperFluxBound="cobra_default_ub">
        <listOfReactants>
          <speciesReference constant="true" species="M_akg[m]" stoichiometry="1" />
          <speciesReference constant="true" species="M_coa[m]" stoichiometry="1" />
          <speciesReference constant="true" species="M_nad[m]" stoichiometry="1" />
        </listOfReactants>
        <listOfProducts>
          <speciesReference constant="true" species="M_co2[m]" stoichiometry="1" />
          <speciesReference constant="true" species="M_nadh[m]" stoichiometry="1" />
          <speciesReference constant="true" species="M_succoa[m]" stoichiometry="1" />
        </listOfProducts>
        <fbc:geneProductAssociation>
          <fbc:or>
            <fbc:geneProductRef fbc:geneProduct="G_CG33791" />
            <fbc:geneProductRef fbc:geneProduct="G_CG11661" />
            <fbc:geneProductRef fbc:geneProduct="G_CG1544" />
          </fbc:or>
        </fbc:geneProductAssociation>
      </reaction>
      <reaction fast="false" id="R_SUCOAS1m" name="succinyl-CoA synthetase (ADP-forming)" reversible="true" fbc:lowerFluxBound="cobra_default_lb" fbc:upperFluxBound="cobra_default_ub">
        <listOfReactants>
          <speciesReference constant="true" species="M_atp[m]" stoichiometry="1" />
          <speciesReference constant="true" species="M_coa[m]" stoichiometry="1" />
          <speciesReference constant="true" species="M_succ[m]" stoichiometry="1" />
        </listOfReactants>
        <listOfProducts>
          <speciesReference constant="true" species="M_adp[m]" stoichiometry="1" />
          <speciesReference constant="true" species="M_pi[m]" stoichiometry="1" />
          <speciesReference constant="true" species="M_succoa[m]" stoichiometry="1" />
        </listOfProducts>
        <fbc:geneProductAssociation>
          <fbc:or>
            <fbc:geneProductRef fbc:geneProduct="G_CG18091" />
            <fbc:geneProductRef fbc:geneProduct="G_CG11963" />
            <fbc:geneProductRef fbc:geneProduct="G_CG1065" />
            <fbc:geneProductRef fbc:geneProduct="G_CG6255" />
            <fbc:geneProductRef fbc:geneProduct="G_CG8322" />
          </fbc:or>
        </fbc:geneProductAssociation>
      </reaction>
      <reaction fast="false" id="R_ACONTa" name="aconitase (half-reaction A, Citrate hydro-lyase)" reversible="true" fbc:lowerFluxBound="cobra_default_lb" fbc:upperFluxBound="cobra_default_ub">
        <listOfReactants>
          <speciesReference constant="true" species="M_cit[m]" stoichiometry="1" />
        </listOfReactants>
        <listOfProducts>
          <speciesReference constant="true" species="M_acon-C[m]" stoichiometry="1" />
          <speciesReference constant="true" species="M_h2o[m]" stoichiometry="1" />
        </listOfProducts>
        <fbc:geneProductAssociation>
          <fbc:or>
            <fbc:geneProductRef fbc:geneProduct="G_CG4706" />
            <fbc:geneProductRef fbc:geneProduct="G_CG9244" />
            <fbc:geneProductRef fbc:geneProduct="G_CG6342" />
            <fbc:geneProductRef fbc:geneProduct="G_CG4900" />
          </fbc:or>
        </fbc:geneProductAssociation>
      </reaction>
      <reaction fast="false" id="R_FUM" name="fumarase" reversible="true" fbc:lowerFluxBound="cobra_default_lb" fbc:upperFluxBound="cobra_default_ub">
        <listOfReactants>
          <speciesReference constant="true" species="M_fum[m]" stoichiometry="1" />
          <speciesReference constant="true" species="M_h2o[m]" stoichiometry="1" />
        </listOfReactants>
        <listOfProducts>
          <speciesReference constant="true" species="M_mal-L[m]" stoichiometry="1" />
        </listOfProducts>
        <fbc:geneProductAssociation>
          <fbc:or>
            <fbc:geneProductRef fbc:geneProduct="G_CG31874" />
            <fbc:geneProductRef fbc:geneProduct="G_CG6140" />
            <fbc:geneProductRef fbc:geneProduct="G_CG4095" />
            <fbc:geneProductRef fbc:geneProduct="G_CG4094" />
          </fbc:or>
        </fbc:geneProductAssociation>
      </reaction>
      <reaction fast="false" id="R_ICDHyr" name="isocitrate dehydrogenase (NADP)" reversible="true" fbc:lowerFluxBound="cobra_default_lb" fbc:upperFluxBound="cobra_default_ub">
        <listOfReactants>
          <speciesReference constant="true" species="M_icit[m]" stoichiometry="1" />
          <speciesReference constant="true" species="M_nadp[m]" stoichiometry="1" />
        </listOfReactants>
        <listOfProducts>
          <speciesReference constant="true" species="M_akg[m]" stoichiometry="1" />
          <speciesReference constant="true" species="M_co2[m]" stoichiometry="1" />
          <speciesReference constant="true" species="M_nadph[m]" stoichiometry="1" />
        </listOfProducts>
        <fbc:geneProductAssociation>
          <fbc:geneProductRef fbc:geneProduct="G_CG7176" />
        </fbc:geneProductAssociation>
      </reaction>
      <reaction fast="false" id="R_MDH" name="malate dehydrogenase" reversible="true" fbc:lowerFluxBound="cobra_default_lb" fbc:upperFluxBound="cobra_default_ub">
        <listOfReactants>
          <speciesReference constant="true" species="M_mal-L[m]" stoichiometry="1" />
          <speciesReference constant="true" species="M_nad[m]" stoichiometry="1" />
        </listOfReactants>
        <listOfProducts>
          <speciesReference constant="true" species="M_h[m]" stoichiometry="1" />
          <speciesReference constant="true" species="M_nadh[m]" stoichiometry="1" />
          <speciesReference constant="true" species="M_oaa[m]" stoichiometry="1" />
        </listOfProducts>
        <fbc:geneProductAssociation>
          <fbc:or>
            <fbc:geneProductRef fbc:geneProduct="G_CG5362" />
            <fbc:geneProductRef fbc:geneProduct="G_CG10749" />
            <fbc:geneProductRef fbc:geneProduct="G_CG10748" />
            <fbc:geneProductRef fbc:geneProduct="G_CG7998" />
            <fbc:geneProductRef fbc:geneProduct="G_CG5889" />
            <fbc:geneProductRef fbc:geneProduct="G_CG32577" />
          </fbc:or>
        </fbc:geneProductAssociation>
      </reaction>
      <reaction fast="false" id="R_SUCD1m" name="succinate dehydrogenase" reversible="true" fbc:lowerFluxBound="cobra_default_lb" fbc:upperFluxBound="cobra_default_ub">
        <listOfReactants>
          <speciesReference constant="true" species="M_q[m]" stoichiometry="1" />
          <speciesReference constant="true" species="M_succ[m]" stoichiometry="1" />
        </listOfReactants>
        <listOfProducts>
          <speciesReference constant="true" species="M_fum[m]" stoichiometry="1" />
          <speciesReference constant="true" species="M_qh2[m]" stoichiometry="1" />
        </listOfProducts>
        <fbc:geneProductAssociation>
          <fbc:geneProductRef fbc:geneProduct="G_CG17246" />
        </fbc:geneProductAssociation>
      </reaction>
      <reaction fast="false" id="R_CGL" name="cystathionine gamma-lyase" reversible="false" fbc:lowerFluxBound="cobra_0_bound" fbc:upperFluxBound="cobra_default_ub">
        <listOfReactants>
          <speciesReference constant="true" species="M_cyst[c]" stoichiometry="1" />
          <speciesReference constant="true" species="M_h2o[c]" stoichiometry="1" />
        </listOfReactants>
        <listOfProducts>
          <speciesReference constant="true" species="M_2obut[c]" stoichiometry="1" />
          <speciesReference constant="true" species="M_cys[c]" stoichiometry="1" />
          <speciesReference constant="true" species="M_h[c]" stoichiometry="1" />
          <speciesReference constant="true" species="M_nh3[c]" stoichiometry="1" />
        </listOfProducts>
      </reaction>
      <reaction fast="false" id="R_HCYSMT" name="homocysteine S-methyltransferase" reversible="true" fbc:lowerFluxBound="cobra_default_lb" fbc:upperFluxBound="cobra_default_ub">
        <listOfReactants>
          <speciesReference constant="true" species="M_hcy[c]" stoichiometry="1" />
          <speciesReference constant="true" species="M_mmet[c]" stoichiometry="1" />
        </listOfReactants>
        <listOfProducts>
          <speciesReference constant="true" species="M_h[c]" stoichiometry="1" />
          <speciesReference constant="true" species="M_met[c]" stoichiometry="2" />
        </listOfProducts>
      </reaction>
      <reaction fast="false" id="R_CYSTS" name="cystathionine beta-synthase" reversible="false" fbc:lowerFluxBound="cobra_0_bound" fbc:upperFluxBound="cobra_default_ub">
        <listOfReactants>
          <speciesReference constant="true" species="M_hcy[c]" stoichiometry="1" />
          <speciesReference constant="true" species="M_ser[c]" stoichiometry="1" />
        </listOfReactants>
        <listOfProducts>
          <speciesReference constant="true" species="M_cyst[c]" stoichiometry="1" />
          <speciesReference constant="true" species="M_h2o[c]" stoichiometry="1" />
        </listOfProducts>
      </reaction>
      <reaction fast="false" id="R_EX_glucu(e)" name="glucu exchange" reversible="false" fbc:lowerFluxBound="cobra_0_bound" fbc:upperFluxBound="cobra_default_ub">
        <listOfReactants>
          <speciesReference constant="true" species="M_glucu[e]" stoichiometry="1" />
        </listOfReactants>
      </reaction>
      <reaction fast="false" id="R_EX_2og(e)" name="2og exchange" reversible="false" fbc:lowerFluxBound="cobra_0_bound" fbc:upperFluxBound="cobra_default_ub">
        <listOfReactants>
          <speciesReference constant="true" species="M_2og[e]" stoichiometry="1" />
        </listOfReactants>
      </reaction>
      <reaction fast="false" id="R_EX_2os(e)" name="2os exchange" reversible="false" fbc:lowerFluxBound="cobra_0_bound" fbc:upperFluxBound="cobra_default_ub">
        <listOfReactants>
          <speciesReference constant="true" species="M_2os[e]" stoichiometry="1" />
        </listOfReactants>
      </reaction>
      <reaction fast="false" id="R_EX_ac(e)" name="ac exchange" reversible="false" fbc:lowerFluxBound="cobra_0_bound" fbc:upperFluxBound="cobra_default_ub">
        <listOfReactants>
          <speciesReference constant="true" species="M_ac[e]" stoichiometry="1" />
        </listOfReactants>
      </reaction>
      <reaction fast="false" id="R_EX_acp(e)" name="acp exchange" reversible="false" fbc:lowerFluxBound="cobra_0_bound" fbc:upperFluxBound="cobra_default_ub">
        <listOfReactants>
          <speciesReference constant="true" species="M_acp[e]" stoichiometry="1" />
        </listOfReactants>
      </reaction>
      <reaction fast="false" id="R_EX_asuccin(e)" name="asuccin exchange" reversible="false" fbc:lowerFluxBound="cobra_0_bound" fbc:upperFluxBound="cobra_default_ub">
        <listOfReactants>
          <speciesReference constant="true" species="M_asuccin[e]" stoichiometry="1" />
        </listOfReactants>
      </reaction>
      <reaction fast="false" id="R_EX_co2" name="CO2 exchange" reversible="false" fbc:lowerFluxBound="cobra_0_bound" fbc:upperFluxBound="cobra_default_ub">
        <listOfReactants>
          <speciesReference constant="true" species="M_co2[e]" stoichiometry="1" />
        </listOfReactants>
      </reaction>
      <reaction fast="false" id="R_EX_dextrin(e)" name="dextrin exchange" reversible="false" fbc:lowerFluxBound="cobra_0_bound" fbc:upperFluxBound="cobra_default_ub">
        <listOfReactants>
          <speciesReference constant="true" species="M_dextrin[e]" stoichiometry="1" />
        </listOfReactants>
      </reaction>
      <reaction fast="false" id="R_EX_fic3(e)" name="fic3 exchange" reversible="false" fbc:lowerFluxBound="cobra_0_bound" fbc:upperFluxBound="cobra_default_ub">
        <listOfReactants>
          <speciesReference constant="true" species="M_fic3[e]" stoichiometry="1" />
        </listOfReactants>
      </reaction>
      <reaction fast="false" id="R_EX_foc3(e)" name="foc3 exchange" reversible="false" fbc:lowerFluxBound="cobra_0_bound" fbc:upperFluxBound="cobra_default_ub">
        <listOfReactants>
          <speciesReference constant="true" species="M_foc3[e]" stoichiometry="1" />
        </listOfReactants>
      </reaction>
      <reaction fast="false" id="R_EX_gam6p(e)" name="gam6p exchange" reversible="false" fbc:lowerFluxBound="cobra_0_bound" fbc:upperFluxBound="cobra_default_ub">
        <listOfReactants>
          <speciesReference constant="true" species="M_gam6p[e]" stoichiometry="1" />
        </listOfReactants>
      </reaction>
      <reaction fast="false" id="R_EX_gdl(e)" name="gdl exchange" reversible="false" fbc:lowerFluxBound="cobra_0_bound" fbc:upperFluxBound="cobra_default_ub">
        <listOfReactants>
          <speciesReference constant="true" species="M_gdl[e]" stoichiometry="1" />
        </listOfReactants>
      </reaction>
      <reaction fast="false" id="R_EX_glc__D" name="D-Glucose exchange" reversible="false" fbc:lowerFluxBound="cobra_0_bound" fbc:upperFluxBound="cobra_0_bound">
        <listOfReactants>
          <speciesReference constant="true" species="M_glc-D[e]" stoichiometry="1" />
        </listOfReactants>
      </reaction>
      <reaction fast="false" id="R_EX_h2o" name="H2O exchange" reversible="true" fbc:lowerFluxBound="cobra_default_lb" fbc:upperFluxBound="cobra_default_ub">
        <listOfReactants>
          <speciesReference constant="true" species="M_h2o[e]" stoichiometry="1" />
        </listOfReactants>
      </reaction>
      <reaction fast="false" id="R_EX_i(e)" name="i exchange" reversible="true" fbc:lowerFluxBound="R_EX_i(e)_lower_bound" fbc:upperFluxBound="cobra_0_bound">
        <listOfReactants>
          <speciesReference constant="true" species="M_i[e]" stoichiometry="1" />
        </listOfReactants>
      </reaction>
      <reaction fast="false" id="R_EX_lald__D(e)" name="lald__D exchange" reversible="false" fbc:lowerFluxBound="cobra_0_bound" fbc:upperFluxBound="cobra_default_ub">
        <listOfReactants>
          <speciesReference constant="true" species="M_lald__D[e]" stoichiometry="1" />
        </listOfReactants>
      </reaction>
      <reaction fast="false" id="R_EX_L-args(e)" name="L-args exchange" reversible="false" fbc:lowerFluxBound="cobra_0_bound" fbc:upperFluxBound="cobra_default_ub">
        <listOfReactants>
          <speciesReference constant="true" species="M_L-args[e]" stoichiometry="1" />
        </listOfReactants>
      </reaction>
      <reaction fast="false" id="R_EX_L-cit(e)" name="L-cit exchange" reversible="false" fbc:lowerFluxBound="cobra_0_bound" fbc:upperFluxBound="cobra_default_ub">
        <listOfReactants>
          <speciesReference constant="true" species="M_L-cit[e]" stoichiometry="1" />
        </listOfReactants>
      </reaction>
      <reaction fast="false" id="R_EX_malcoa(e)" name="malcoa exchange" reversible="false" fbc:lowerFluxBound="cobra_0_bound" fbc:upperFluxBound="cobra_default_ub">
        <listOfReactants>
          <speciesReference constant="true" species="M_malcoa[e]" stoichiometry="1" />
        </listOfReactants>
      </reaction>
      <reaction fast="false" id="R_EX_o2" name="O2 exchange" reversible="true" fbc:lowerFluxBound="cobra_default_lb" fbc:upperFluxBound="cobra_default_ub">
        <listOfReactants>
          <speciesReference constant="true" species="M_o2[e]" stoichiometry="1" />
        </listOfReactants>
      </reaction>
      <reaction fast="false" id="R_EX_r1p(e)" name="r1p exchange" reversible="false" fbc:lowerFluxBound="cobra_0_bound" fbc:upperFluxBound="cobra_default_ub">
        <listOfReactants>
          <speciesReference constant="true" species="M_r1p[e]" stoichiometry="1" />
        </listOfReactants>
      </reaction>
      <reaction fast="false" id="R_EX_rib-D(e)" name="rib-D exchange" reversible="false" fbc:lowerFluxBound="cobra_0_bound" fbc:upperFluxBound="cobra_default_ub">
        <listOfReactants>
          <speciesReference constant="true" species="M_rib-D[e]" stoichiometry="1" />
        </listOfReactants>
      </reaction>
      <reaction fast="false" id="R_EX_sucr" name="sucr exchange" reversible="true" fbc:lowerFluxBound="R_EX_sucr_lower_bound" fbc:upperFluxBound="cobra_default_ub">
        <listOfReactants>
          <speciesReference constant="true" species="M_sucr[e]" stoichiometry="1" />
        </listOfReactants>
      </reaction>
      <reaction fast="false" id="R_EX_Tre" name="Tre exchange" reversible="false" fbc:lowerFluxBound="cobra_0_bound" fbc:upperFluxBound="cobra_default_ub">
        <listOfReactants>
          <speciesReference constant="true" species="M_tre[e]" stoichiometry="1" />
        </listOfReactants>
      </reaction>
      <reaction fast="false" id="R_EX_4a-hthbp(e)" name="4a-hthbp exchange" reversible="false" fbc:lowerFluxBound="cobra_0_bound" fbc:upperFluxBound="cobra_default_ub">
        <listOfReactants>
          <speciesReference constant="true" species="M_4a-hthbp[e]" stoichiometry="1" />
        </listOfReactants>
      </reaction>
      <reaction fast="false" id="R_EX_7dclr(e)" name="7dclr exchange" reversible="false" fbc:lowerFluxBound="cobra_0_bound" fbc:upperFluxBound="cobra_default_ub">
        <listOfReactants>
          <speciesReference constant="true" species="M_7dclr[e]" stoichiometry="1" />
        </listOfReactants>
      </reaction>
      <reaction fast="false" id="R_EX_a(e)" name="adenosine exchange" reversible="false" fbc:lowerFluxBound="cobra_0_bound" fbc:upperFluxBound="cobra_default_ub">
        <listOfReactants>
          <speciesReference constant="true" species="M_a[e]" stoichiometry="1" />
        </listOfReactants>
      </reaction>
      <reaction fast="false" id="R_EX_agc(e)" name="agc exchange" reversible="false" fbc:lowerFluxBound="cobra_0_bound" fbc:upperFluxBound="cobra_default_ub">
        <listOfReactants>
          <speciesReference constant="true" species="M_agc[e]" stoichiometry="1" />
        </listOfReactants>
      </reaction>
      <reaction fast="false" id="R_EX_choline(e)" name="choline exchange" reversible="true" fbc:lowerFluxBound="R_EX_choline(e)_lower_bound" fbc:upperFluxBound="cobra_0_bound">
        <listOfReactants>
          <speciesReference constant="true" species="M_choline[e]" stoichiometry="1" />
        </listOfReactants>
      </reaction>
      <reaction fast="false" id="R_EX_clr(e)" name="cholesterol exchange" reversible="true" fbc:lowerFluxBound="R_EX_clr(e)_lower_bound" fbc:upperFluxBound="cobra_0_bound">
        <listOfReactants>
          <speciesReference constant="true" species="M_clr[e]" stoichiometry="1" />
        </listOfReactants>
      </reaction>
      <reaction fast="false" id="R_EX_fadh2(e)" name="fadh2 exchange" reversible="true" fbc:lowerFluxBound="cobra_default_lb" fbc:upperFluxBound="cobra_default_ub">
        <listOfReactants>
          <speciesReference constant="true" species="M_fadh2[e]" stoichiometry="1" />
        </listOfReactants>
      </reaction>
      <reaction fast="false" id="R_EX_g(e)" name="guanosine exchange" reversible="false" fbc:lowerFluxBound="cobra_0_bound" fbc:upperFluxBound="cobra_default_ub">
        <listOfReactants>
          <speciesReference constant="true" species="M_gua[e]" stoichiometry="1" />
        </listOfReactants>
      </reaction>
      <reaction fast="false" id="R_EX_hb(e)" name="hb exchange" reversible="false" fbc:lowerFluxBound="cobra_0_bound" fbc:upperFluxBound="cobra_default_ub">
        <listOfReactants>
          <speciesReference constant="true" species="M_hb[e]" stoichiometry="1" />
        </listOfReactants>
      </reaction>
      <reaction fast="false" id="R_EX_ins(e)" name="ins exchange" reversible="true" fbc:lowerFluxBound="R_EX_ins(e)_lower_bound" fbc:upperFluxBound="cobra_0_bound">
        <listOfReactants>
          <speciesReference constant="true" species="M_ins[e]" stoichiometry="1" />
        </listOfReactants>
      </reaction>
      <reaction fast="false" id="R_EX_ins4p(e)" name="ins4p exchange" reversible="false" fbc:lowerFluxBound="cobra_0_bound" fbc:upperFluxBound="cobra_default_ub">
        <listOfReactants>
          <speciesReference constant="true" species="M_ins4p[e]" stoichiometry="1" />
        </listOfReactants>
      </reaction>
      <reaction fast="false" id="R_EX_lpc(e)" name="lpc exchange" reversible="false" fbc:lowerFluxBound="cobra_0_bound" fbc:upperFluxBound="cobra_default_ub">
        <listOfReactants>
          <speciesReference constant="true" species="M_lpc[e]" stoichiometry="1" />
        </listOfReactants>
      </reaction>
      <reaction fast="false" id="R_EX_maldex" name="maldex exchange" reversible="false" fbc:lowerFluxBound="cobra_0_bound" fbc:upperFluxBound="cobra_default_ub">
        <listOfReactants>
          <speciesReference constant="true" species="M_maldex[e]" stoichiometry="1" />
        </listOfReactants>
      </reaction>
      <reaction fast="false" id="R_EX_mmet(e)" name="mmet exchange" reversible="false" fbc:lowerFluxBound="cobra_0_bound" fbc:upperFluxBound="cobra_default_ub">
        <listOfReactants>
          <speciesReference constant="true" species="M_mmet[e]" stoichiometry="1" />
        </listOfReactants>
      </reaction>
      <reaction fast="false" id="R_EX_no(e)" name="no exchange" reversible="false" fbc:lowerFluxBound="cobra_0_bound" fbc:upperFluxBound="cobra_default_ub">
        <listOfReactants>
          <speciesReference constant="true" species="M_no[e]" stoichiometry="1" />
        </listOfReactants>
      </reaction>
      <reaction fast="false" id="R_EX_RIBFLV(e)" name="RIBFLV exchange" reversible="true" fbc:lowerFluxBound="R_EX_RIBFLV(e)_lower_bound" fbc:upperFluxBound="cobra_default_ub">
        <listOfReactants>
          <speciesReference constant="true" species="M_ribflv[e]" stoichiometry="1" />
        </listOfReactants>
      </reaction>
      <reaction fast="false" id="R_EX_urd(e)" name="urd exchange" reversible="true" fbc:lowerFluxBound="R_EX_urd(e)_lower_bound" fbc:upperFluxBound="cobra_0_bound">
        <listOfReactants>
          <speciesReference constant="true" species="M_urd[e]" stoichiometry="1" />
        </listOfReactants>
      </reaction>
      <reaction fast="false" id="R_EX_urea(e)" name="urea exchange" reversible="false" fbc:lowerFluxBound="cobra_0_bound" fbc:upperFluxBound="cobra_default_ub">
        <listOfReactants>
          <speciesReference constant="true" species="M_urea[e]" stoichiometry="1" />
        </listOfReactants>
      </reaction>
      <reaction fast="false" id="R_EX_lac__L_e" name="L-Lactate exchange" reversible="false" fbc:lowerFluxBound="cobra_0_bound" fbc:upperFluxBound="cobra_default_ub">
        <listOfReactants>
          <speciesReference constant="true" species="M_lac-L[e]" stoichiometry="1" />
        </listOfReactants>
      </reaction>
      <reaction fast="false" id="R_EX_accoa" name="accoa transport" reversible="false" fbc:lowerFluxBound="cobra_0_bound" fbc:upperFluxBound="cobra_default_ub">
        <listOfReactants>
          <speciesReference constant="true" species="M_accoa[e]" stoichiometry="1" />
        </listOfReactants>
      </reaction>
      <reaction fast="false" id="R_EX_ala(e)" name="Alanine transport" reversible="true" fbc:lowerFluxBound="R_EX_ala(e)_lower_bound" fbc:upperFluxBound="cobra_default_ub">
        <listOfReactants>
          <speciesReference constant="true" species="M_ala[e]" stoichiometry="1" />
        </listOfReactants>
      </reaction>
      <reaction fast="false" id="R_EX_arg(e)" name="arginine transport" reversible="true" fbc:lowerFluxBound="R_EX_arg(e)_lower_bound" fbc:upperFluxBound="cobra_0_bound">
        <listOfReactants>
          <speciesReference constant="true" species="M_arg[e]" stoichiometry="1" />
        </listOfReactants>
      </reaction>
      <reaction fast="false" id="R_EX_asn(e)" name="Asparagine transport" reversible="true" fbc:lowerFluxBound="R_EX_asn(e)_lower_bound" fbc:upperFluxBound="cobra_default_ub">
        <listOfReactants>
          <speciesReference constant="true" species="M_asn[e]" stoichiometry="1" />
        </listOfReactants>
      </reaction>
      <reaction fast="false" id="R_EX_asp(e)" name="Aspartic Acid transport" reversible="true" fbc:lowerFluxBound="R_EX_asp(e)_lower_bound" fbc:upperFluxBound="cobra_default_ub">
        <listOfReactants>
          <speciesReference constant="true" species="M_asp[e]" stoichiometry="1" />
        </listOfReactants>
      </reaction>
      <reaction fast="false" id="R_EX_cys(e)" name="Cysteine transport" reversible="true" fbc:lowerFluxBound="R_EX_cys(e)_lower_bound" fbc:upperFluxBound="cobra_default_ub">
        <listOfReactants>
          <speciesReference constant="true" species="M_cys[e]" stoichiometry="1" />
        </listOfReactants>
      </reaction>
      <reaction fast="false" id="R_EX_gln-L(e)" name="Glutamine transport" reversible="true" fbc:lowerFluxBound="R_EX_gln-L(e)_lower_bound" fbc:upperFluxBound="cobra_default_ub">
        <listOfReactants>
          <speciesReference constant="true" species="M_gln-L[e]" stoichiometry="1" />
        </listOfReactants>
      </reaction>
      <reaction fast="false" id="R_EX_glu-L(e)" name="Glutamic acid transport" reversible="true" fbc:lowerFluxBound="R_EX_glu-L(e)_lower_bound" fbc:upperFluxBound="cobra_default_ub">
        <listOfReactants>
          <speciesReference constant="true" species="M_glu-L[e]" stoichiometry="1" />
        </listOfReactants>
      </reaction>
      <reaction fast="false" id="R_EX_gly(e)" name="Glycine transport" reversible="true" fbc:lowerFluxBound="R_EX_gly(e)_lower_bound" fbc:upperFluxBound="cobra_default_ub">
        <listOfReactants>
          <speciesReference constant="true" species="M_gly[e]" stoichiometry="1" />
        </listOfReactants>
      </reaction>
      <reaction fast="false" id="R_EX_his(e)" name="histidine transport" reversible="true" fbc:lowerFluxBound="R_EX_his(e)_lower_bound" fbc:upperFluxBound="cobra_0_bound">
        <listOfReactants>
          <speciesReference constant="true" species="M_his[e]" stoichiometry="1" />
        </listOfReactants>
      </reaction>
      <reaction fast="false" id="R_EX_ile(e)" name="isoleucine transport" reversible="true" fbc:lowerFluxBound="R_EX_ile(e)_lower_bound" fbc:upperFluxBound="cobra_0_bound">
        <listOfReactants>
          <speciesReference constant="true" species="M_ile[e]" stoichiometry="1" />
        </listOfReactants>
      </reaction>
      <reaction fast="false" id="R_EX_leu(e)" name="leucine transport" reversible="true" fbc:lowerFluxBound="R_EX_leu(e)_lower_bound" fbc:upperFluxBound="cobra_0_bound">
        <listOfReactants>
          <speciesReference constant="true" species="M_leu[e]" stoichiometry="1" />
        </listOfReactants>
      </reaction>
      <reaction fast="false" id="R_EX_lys(e)" name="lysine transport" reversible="true" fbc:lowerFluxBound="R_EX_lys(e)_lower_bound" fbc:upperFluxBound="cobra_0_bound">
        <listOfReactants>
          <speciesReference constant="true" species="M_lys[e]" stoichiometry="1" />
        </listOfReactants>
      </reaction>
      <reaction fast="false" id="R_EX_met(e)" name="Methionine transport" reversible="true" fbc:lowerFluxBound="R_EX_met(e)_lower_bound" fbc:upperFluxBound="cobra_0_bound">
        <listOfReactants>
          <speciesReference constant="true" species="M_met[e]" stoichiometry="1" />
        </listOfReactants>
      </reaction>
      <reaction fast="false" id="R_EX_phe(e)" name="phenylalanine transport" reversible="true" fbc:lowerFluxBound="R_EX_phe(e)_lower_bound" fbc:upperFluxBound="cobra_0_bound">
        <listOfReactants>
          <speciesReference constant="true" species="M_phe[e]" stoichiometry="1" />
        </listOfReactants>
      </reaction>
      <reaction fast="false" id="R_EX_pro(e)" name="Proline transport" reversible="true" fbc:lowerFluxBound="R_EX_pro(e)_lower_bound" fbc:upperFluxBound="cobra_default_ub">
        <listOfReactants>
          <speciesReference constant="true" species="M_pro[e]" stoichiometry="1" />
        </listOfReactants>
      </reaction>
      <reaction fast="false" id="R_EX_ser(e)" name="Serine transport" reversible="true" fbc:lowerFluxBound="R_EX_ser(e)_lower_bound" fbc:upperFluxBound="cobra_default_ub">
        <listOfReactants>
          <speciesReference constant="true" species="M_ser[e]" stoichiometry="1" />
        </listOfReactants>
      </reaction>
      <reaction fast="false" id="R_EX_thr(e)" name="threonine transport" reversible="true" fbc:lowerFluxBound="R_EX_thr(e)_lower_bound" fbc:upperFluxBound="cobra_0_bound">
        <listOfReactants>
          <speciesReference constant="true" species="M_thr[e]" stoichiometry="1" />
        </listOfReactants>
      </reaction>
      <reaction fast="false" id="R_EX_trp(e)" name="tryptophan transport" reversible="true" fbc:lowerFluxBound="R_EX_trp(e)_lower_bound" fbc:upperFluxBound="cobra_0_bound">
        <listOfReactants>
          <speciesReference constant="true" species="M_trp[e]" stoichiometry="1" />
        </listOfReactants>
      </reaction>
      <reaction fast="false" id="R_EX_tyr(e)" name="Tyrosine transport" reversible="true" fbc:lowerFluxBound="R_EX_tyr(e)_lower_bound" fbc:upperFluxBound="cobra_default_ub">
        <listOfReactants>
          <speciesReference constant="true" species="M_tyr[e]" stoichiometry="1" />
        </listOfReactants>
      </reaction>
      <reaction fast="false" id="R_EX_val(e)" name="valine transport" reversible="true" fbc:lowerFluxBound="R_EX_val(e)_lower_bound" fbc:upperFluxBound="cobra_0_bound">
        <listOfReactants>
          <speciesReference constant="true" species="M_val[e]" stoichiometry="1" />
        </listOfReactants>
      </reaction>
      <reaction fast="false" id="R_FASN" name="fatty-acid synthase" reversible="false" fbc:lowerFluxBound="cobra_0_bound" fbc:upperFluxBound="cobra_default_ub">
        <listOfReactants>
          <speciesReference constant="true" species="M_accoa[c]" stoichiometry="1" />
          <speciesReference constant="true" species="M_h[c]" stoichiometry="24" />
          <speciesReference constant="true" species="M_malcoa[c]" stoichiometry="8" />
          <speciesReference constant="true" species="M_nadph[c]" stoichiometry="16" />
        </listOfReactants>
        <listOfProducts>
          <speciesReference constant="true" species="M_co2[c]" stoichiometry="8" />
          <speciesReference constant="true" species="M_coa[c]" stoichiometry="9" />
          <speciesReference constant="true" species="M_fatac[c]" stoichiometry="1" />
          <speciesReference constant="true" species="M_h2o[c]" stoichiometry="7" />
          <speciesReference constant="true" species="M_nadp[c]" stoichiometry="16" />
        </listOfProducts>
      </reaction>
      <reaction fast="false" id="R_ACS3" name="acyl coenzyme A synthetase" reversible="false" fbc:lowerFluxBound="cobra_0_bound" fbc:upperFluxBound="cobra_default_ub">
        <listOfReactants>
          <speciesReference constant="true" species="M_atp[c]" stoichiometry="1" />
          <speciesReference constant="true" species="M_coa[c]" stoichiometry="1" />
          <speciesReference constant="true" species="M_fatac[c]" stoichiometry="1" />
          <speciesReference constant="true" species="M_h[c]" stoichiometry="3" />
        </listOfReactants>
        <listOfProducts>
          <speciesReference constant="true" species="M_acylcoa[c]" stoichiometry="1" />
          <speciesReference constant="true" species="M_amp[c]" stoichiometry="1" />
          <speciesReference constant="true" species="M_ppi[c]" stoichiometry="1" />
        </listOfProducts>
      </reaction>
      <reaction fast="false" id="R_PTHS" name="6-pyruvoyltetrahydropterin synthase" reversible="false" fbc:lowerFluxBound="cobra_0_bound" fbc:upperFluxBound="cobra_default_ub">
        <listOfReactants>
          <speciesReference constant="true" species="M_dhnt[c]" stoichiometry="1" />
        </listOfReactants>
        <listOfProducts>
          <speciesReference constant="true" species="M_h[c]" stoichiometry="1" />
          <speciesReference constant="true" species="M_pppi[c]" stoichiometry="1" />
          <speciesReference constant="true" species="M_pth[c]" stoichiometry="1" />
        </listOfProducts>
      </reaction>
      <reaction fast="false" id="R_GTPCH" name="GTP cyclohydrolase" reversible="false" fbc:lowerFluxBound="cobra_0_bound" fbc:upperFluxBound="cobra_default_ub">
        <listOfReactants>
          <speciesReference constant="true" species="M_gtp[c]" stoichiometry="1" />
          <speciesReference constant="true" species="M_h2o[c]" stoichiometry="1" />
        </listOfReactants>
        <listOfProducts>
          <speciesReference constant="true" species="M_dhnt[c]" stoichiometry="1" />
          <speciesReference constant="true" species="M_formate[c]" stoichiometry="1" />
          <speciesReference constant="true" species="M_h[c]" stoichiometry="1" />
        </listOfProducts>
      </reaction>
      <reaction fast="false" id="R_SR" name="sepiapterin reductase" reversible="false" fbc:lowerFluxBound="cobra_0_bound" fbc:upperFluxBound="cobra_default_ub">
        <listOfReactants>
          <speciesReference constant="true" species="M_h[c]" stoichiometry="2" />
          <speciesReference constant="true" species="M_nadph[c]" stoichiometry="2" />
          <speciesReference constant="true" species="M_pth[c]" stoichiometry="1" />
        </listOfReactants>
        <listOfProducts>
          <speciesReference constant="true" species="M_nadp[c]" stoichiometry="2" />
          <speciesReference constant="true" species="M_r-thbp[c]" stoichiometry="1" />
        </listOfProducts>
      </reaction>
      <reaction fast="false" id="R_AGC2AGC" name="2-acylglycerol to 1-monoglyceride" reversible="false" fbc:lowerFluxBound="cobra_0_bound" fbc:upperFluxBound="cobra_default_ub">
        <listOfReactants>
          <speciesReference constant="true" species="M_2agc[c]" stoichiometry="1" />
        </listOfReactants>
        <listOfProducts>
          <speciesReference constant="true" species="M_agc[c]" stoichiometry="1" />
        </listOfProducts>
      </reaction>
      <reaction fast="false" id="R_AG3PPA" name="1-acylglycero-3-phosphate acyltransferase" reversible="true" fbc:lowerFluxBound="cobra_default_lb" fbc:upperFluxBound="cobra_default_ub">
        <listOfReactants>
          <speciesReference constant="true" species="M_acsng3p[c]" stoichiometry="1" />
          <speciesReference constant="true" species="M_acylcoa[c]" stoichiometry="1" />
        </listOfReactants>
        <listOfProducts>
          <speciesReference constant="true" species="M_coa[c]" stoichiometry="1" />
          <speciesReference constant="true" species="M_h[c]" stoichiometry="2" />
          <speciesReference constant="true" species="M_ppd[c]" stoichiometry="1" />
        </listOfProducts>
      </reaction>
      <reaction fast="false" id="R_AGAT" name="acylglycerol O-acyltransferase" reversible="true" fbc:lowerFluxBound="cobra_default_lb" fbc:upperFluxBound="cobra_default_ub">
        <listOfReactants>
          <speciesReference constant="true" species="M_acylcoa[c]" stoichiometry="1" />
          <speciesReference constant="true" species="M_agc[c]" stoichiometry="1" />
        </listOfReactants>
        <listOfProducts>
          <speciesReference constant="true" species="M_coa[c]" stoichiometry="1" />
          <speciesReference constant="true" species="M_dsng[c]" stoichiometry="1" />
          <speciesReference constant="true" species="M_h[c]" stoichiometry="4" />
        </listOfProducts>
      </reaction>
      <reaction fast="false" id="R_MGK" name="acylglycerol kinase" reversible="true" fbc:lowerFluxBound="cobra_default_lb" fbc:upperFluxBound="cobra_default_ub">
        <listOfReactants>
          <speciesReference constant="true" species="M_acsng3p[c]" stoichiometry="1" />
          <speciesReference constant="true" species="M_adp[c]" stoichiometry="1" />
          <speciesReference constant="true" species="M_h[c]" stoichiometry="1" />
        </listOfReactants>
        <listOfProducts>
          <speciesReference constant="true" species="M_agc[c]" stoichiometry="1" />
          <speciesReference constant="true" species="M_atp[c]" stoichiometry="1" />
        </listOfProducts>
      </reaction>
      <reaction fast="false" id="R_MAGlipase" name="acylglycerol lipase" reversible="false" fbc:lowerFluxBound="cobra_0_bound" fbc:upperFluxBound="cobra_default_ub">
        <listOfReactants>
          <speciesReference constant="true" species="M_agc[c]" stoichiometry="1" />
          <speciesReference constant="true" species="M_h2o[c]" stoichiometry="1" />
        </listOfReactants>
        <listOfProducts>
          <speciesReference constant="true" species="M_fatac[c]" stoichiometry="1" />
          <speciesReference constant="true" species="M_glycerol[c]" stoichiometry="1" />
        </listOfProducts>
      </reaction>
      <reaction fast="false" id="R_DGK" name="diacylglycerol kinase" reversible="false" fbc:lowerFluxBound="cobra_0_bound" fbc:upperFluxBound="cobra_default_ub">
        <listOfReactants>
          <speciesReference constant="true" species="M_atp[c]" stoichiometry="1" />
          <speciesReference constant="true" species="M_dsng[c]" stoichiometry="1" />
          <speciesReference constant="true" species="M_h[c]" stoichiometry="1" />
        </listOfReactants>
        <listOfProducts>
          <speciesReference constant="true" species="M_adp[c]" stoichiometry="1" />
          <speciesReference constant="true" species="M_ppd[c]" stoichiometry="1" />
        </listOfProducts>
      </reaction>
      <reaction fast="false" id="R_GK" name="glycerol kinase" reversible="false" fbc:lowerFluxBound="cobra_0_bound" fbc:upperFluxBound="cobra_default_ub">
        <listOfReactants>
          <speciesReference constant="true" species="M_atp[c]" stoichiometry="1" />
          <speciesReference constant="true" species="M_glycerol[c]" stoichiometry="1" />
        </listOfReactants>
        <listOfProducts>
          <speciesReference constant="true" species="M_adp[c]" stoichiometry="1" />
          <speciesReference constant="true" species="M_h[c]" stoichiometry="1" />
          <speciesReference constant="true" species="M_sng3p[c]" stoichiometry="1" />
        </listOfProducts>
      </reaction>
      <reaction fast="false" id="R_DGA" name="1,2-diacylglycerol acyltransferase" reversible="false" fbc:lowerFluxBound="cobra_0_bound" fbc:upperFluxBound="cobra_default_ub">
        <listOfReactants>
          <speciesReference constant="true" species="M_acylcoa[c]" stoichiometry="1" />
          <speciesReference constant="true" species="M_dsng[c]" stoichiometry="1" />
        </listOfReactants>
        <listOfProducts>
          <speciesReference constant="true" species="M_coa[c]" stoichiometry="1" />
          <speciesReference constant="true" species="M_h[c]" stoichiometry="4" />
          <speciesReference constant="true" species="M_tag[c]" stoichiometry="1" />
        </listOfProducts>
      </reaction>
      <reaction fast="false" id="R_HSL" name="hormone-sensitive lipase" reversible="false" fbc:lowerFluxBound="cobra_0_bound" fbc:upperFluxBound="cobra_default_ub">
        <listOfReactants>
          <speciesReference constant="true" species="M_dsng[c]" stoichiometry="1" />
          <speciesReference constant="true" species="M_h2o[c]" stoichiometry="1" />
        </listOfReactants>
        <listOfProducts>
          <speciesReference constant="true" species="M_2agc[c]" stoichiometry="1" />
          <speciesReference constant="true" species="M_fatac[c]" stoichiometry="1" />
        </listOfProducts>
      </reaction>
      <reaction fast="false" id="R_ALR2" name="aldehyde reductase" reversible="true" fbc:lowerFluxBound="cobra_default_lb" fbc:upperFluxBound="cobra_default_ub">
        <listOfReactants>
          <speciesReference constant="true" species="M_glycerol[c]" stoichiometry="1" />
          <speciesReference constant="true" species="M_nad[c]" stoichiometry="1" />
        </listOfReactants>
        <listOfProducts>
          <speciesReference constant="true" species="M_glya[c]" stoichiometry="1" />
          <speciesReference constant="true" species="M_h[c]" stoichiometry="1" />
          <speciesReference constant="true" species="M_nadh[c]" stoichiometry="1" />
        </listOfProducts>
      </reaction>
      <reaction fast="false" id="R_ALR1" name="alcohol dehydrogenase" reversible="true" fbc:lowerFluxBound="cobra_default_lb" fbc:upperFluxBound="cobra_default_ub">
        <listOfReactants>
          <speciesReference constant="true" species="M_glycerol[c]" stoichiometry="1" />
          <speciesReference constant="true" species="M_nadp[c]" stoichiometry="1" />
        </listOfReactants>
        <listOfProducts>
          <speciesReference constant="true" species="M_glya[c]" stoichiometry="1" />
          <speciesReference constant="true" species="M_h[c]" stoichiometry="1" />
          <speciesReference constant="true" species="M_nadph[c]" stoichiometry="1" />
        </listOfProducts>
      </reaction>
      <reaction fast="false" id="R_DSNGAH" name="1,2-diacyl-sn-glycerol acylhydrolase" reversible="false" fbc:lowerFluxBound="cobra_0_bound" fbc:upperFluxBound="cobra_default_ub">
        <listOfReactants>
          <speciesReference constant="true" species="M_dsng[c]" stoichiometry="1" />
          <speciesReference constant="true" species="M_h2o[c]" stoichiometry="1" />
        </listOfReactants>
        <listOfProducts>
          <speciesReference constant="true" species="M_agc[c]" stoichiometry="1" />
          <speciesReference constant="true" species="M_fatac[c]" stoichiometry="1" />
        </listOfProducts>
      </reaction>
      <reaction fast="false" id="R_DPP1" name="diacylglycerol diphosphate phosphatase" reversible="true" fbc:lowerFluxBound="cobra_default_lb" fbc:upperFluxBound="cobra_default_ub">
        <listOfReactants>
          <speciesReference constant="true" species="M_h2o[c]" stoichiometry="1" />
          <speciesReference constant="true" species="M_ppd[c]" stoichiometry="1" />
        </listOfReactants>
        <listOfProducts>
          <speciesReference constant="true" species="M_dsng[c]" stoichiometry="1" />
          <speciesReference constant="true" species="M_h[c]" stoichiometry="2" />
          <speciesReference constant="true" species="M_pi[c]" stoichiometry="1" />
        </listOfProducts>
      </reaction>
      <reaction fast="false" id="R_PAP" name="phosphatidate phosphatas" reversible="false" fbc:lowerFluxBound="cobra_0_bound" fbc:upperFluxBound="cobra_default_ub">
        <listOfReactants>
          <speciesReference constant="true" species="M_h2o[c]" stoichiometry="1" />
          <speciesReference constant="true" species="M_ppd[c]" stoichiometry="1" />
        </listOfReactants>
        <listOfProducts>
          <speciesReference constant="true" species="M_dsng[c]" stoichiometry="1" />
          <speciesReference constant="true" species="M_h[c]" stoichiometry="2" />
          <speciesReference constant="true" species="M_pi[c]" stoichiometry="1" />
        </listOfProducts>
      </reaction>
      <reaction fast="false" id="R_AHD" name="aldehyde dehydrogenase" reversible="true" fbc:lowerFluxBound="cobra_default_lb" fbc:upperFluxBound="cobra_default_ub">
        <listOfReactants>
          <speciesReference constant="true" species="M_glya[c]" stoichiometry="1" />
          <speciesReference constant="true" species="M_h2o[c]" stoichiometry="1" />
          <speciesReference constant="true" species="M_nad[c]" stoichiometry="1" />
        </listOfReactants>
        <listOfProducts>
          <speciesReference constant="true" species="M_glyc[c]" stoichiometry="1" />
          <speciesReference constant="true" species="M_h[c]" stoichiometry="2" />
          <speciesReference constant="true" species="M_nadh[c]" stoichiometry="1" />
        </listOfProducts>
      </reaction>
      <reaction fast="false" id="R_GPPA" name="alpha-glycerophosphate acyltransferase" reversible="false" fbc:lowerFluxBound="cobra_0_bound" fbc:upperFluxBound="cobra_default_ub">
        <listOfReactants>
          <speciesReference constant="true" species="M_acylcoa[c]" stoichiometry="1" />
          <speciesReference constant="true" species="M_sng3p[c]" stoichiometry="1" />
        </listOfReactants>
        <listOfProducts>
          <speciesReference constant="true" species="M_acsng3p[c]" stoichiometry="1" />
          <speciesReference constant="true" species="M_coa[c]" stoichiometry="1" />
          <speciesReference constant="true" species="M_h[c]" stoichiometry="4" />
        </listOfProducts>
      </reaction>
      <reaction fast="false" id="R_TGL" name="triacylglycerol lipase" reversible="false" fbc:lowerFluxBound="cobra_0_bound" fbc:upperFluxBound="cobra_default_ub">
        <listOfReactants>
          <speciesReference constant="true" species="M_h2o[c]" stoichiometry="1" />
          <speciesReference constant="true" species="M_tag[c]" stoichiometry="1" />
        </listOfReactants>
        <listOfProducts>
          <speciesReference constant="true" species="M_dsng[c]" stoichiometry="1" />
          <speciesReference constant="true" species="M_fatac[c]" stoichiometry="1" />
        </listOfProducts>
      </reaction>
      <reaction fast="false" id="R_CK" name="choline kinase" reversible="false" fbc:lowerFluxBound="cobra_0_bound" fbc:upperFluxBound="cobra_default_ub">
        <listOfReactants>
          <speciesReference constant="true" species="M_atp[c]" stoichiometry="1" />
          <speciesReference constant="true" species="M_choline[c]" stoichiometry="1" />
          <speciesReference constant="true" species="M_h[c]" stoichiometry="1" />
        </listOfReactants>
        <listOfProducts>
          <speciesReference constant="true" species="M_adp[c]" stoichiometry="1" />
          <speciesReference constant="true" species="M_chop[c]" stoichiometry="1" />
        </listOfProducts>
      </reaction>
      <reaction fast="false" id="R_CCT" name="choline phosphate cytidylyltransferase" reversible="false" fbc:lowerFluxBound="cobra_0_bound" fbc:upperFluxBound="cobra_default_ub">
        <listOfReactants>
          <speciesReference constant="true" species="M_chop[c]" stoichiometry="1" />
          <speciesReference constant="true" species="M_ctp[c]" stoichiometry="1" />
        </listOfReactants>
        <listOfProducts>
          <speciesReference constant="true" species="M_cdp-ch[c]" stoichiometry="1" />
          <speciesReference constant="true" species="M_ppi[c]" stoichiometry="1" />
        </listOfProducts>
      </reaction>
      <reaction fast="false" id="R_CDP-DG" name="CDP-diacylglycerol synthase" reversible="false" fbc:lowerFluxBound="cobra_0_bound" fbc:upperFluxBound="cobra_default_ub">
        <listOfReactants>
          <speciesReference constant="true" species="M_ctp[c]" stoichiometry="1" />
          <speciesReference constant="true" species="M_ppd[c]" stoichiometry="1" />
        </listOfReactants>
        <listOfProducts>
          <speciesReference constant="true" species="M_cdpdg[c]" stoichiometry="1" />
          <speciesReference constant="true" species="M_h[c]" stoichiometry="1" />
          <speciesReference constant="true" species="M_ppi[c]" stoichiometry="1" />
        </listOfProducts>
      </reaction>
      <reaction fast="false" id="R_CPT" name="phosphorylcholine-glyceride transferase" reversible="false" fbc:lowerFluxBound="cobra_0_bound" fbc:upperFluxBound="cobra_default_ub">
        <listOfReactants>
          <speciesReference constant="true" species="M_cdp-ch[c]" stoichiometry="1" />
          <speciesReference constant="true" species="M_dsng[c]" stoichiometry="1" />
          <speciesReference constant="true" species="M_h[c]" stoichiometry="1" />
        </listOfReactants>
        <listOfProducts>
          <speciesReference constant="true" species="M_cmp[c]" stoichiometry="1" />
          <speciesReference constant="true" species="M_pc[c]" stoichiometry="1" />
        </listOfProducts>
      </reaction>
      <reaction fast="false" id="R_LPCAT" name="lysophosphatidylcholine acyltransferase" reversible="false" fbc:lowerFluxBound="cobra_0_bound" fbc:upperFluxBound="cobra_default_ub">
        <listOfReactants>
          <speciesReference constant="true" species="M_acylcoa[c]" stoichiometry="1" />
          <speciesReference constant="true" species="M_lpc[c]" stoichiometry="1" />
        </listOfReactants>
        <listOfProducts>
          <speciesReference constant="true" species="M_coa[c]" stoichiometry="1" />
          <speciesReference constant="true" species="M_h[c]" stoichiometry="4" />
          <speciesReference constant="true" species="M_pc[c]" stoichiometry="1" />
        </listOfProducts>
      </reaction>
      <reaction fast="false" id="R_LCAT" name="lecithin-cholesterol acyltransferase" reversible="false" fbc:lowerFluxBound="cobra_0_bound" fbc:upperFluxBound="cobra_default_ub">
        <listOfReactants>
          <speciesReference constant="true" species="M_clr[c]" stoichiometry="1" />
          <speciesReference constant="true" species="M_pc[c]" stoichiometry="1" />
        </listOfReactants>
        <listOfProducts>
          <speciesReference constant="true" species="M_clre[c]" stoichiometry="1" />
          <speciesReference constant="true" species="M_lpc[c]" stoichiometry="1" />
        </listOfProducts>
      </reaction>
      <reaction fast="false" id="R_PLC" name="phospholipase C" reversible="false" fbc:lowerFluxBound="cobra_0_bound" fbc:upperFluxBound="cobra_default_ub">
        <listOfReactants>
          <speciesReference constant="true" species="M_h2o[c]" stoichiometry="1" />
          <speciesReference constant="true" species="M_pc[c]" stoichiometry="1" />
        </listOfReactants>
        <listOfProducts>
          <speciesReference constant="true" species="M_chop[c]" stoichiometry="1" />
          <speciesReference constant="true" species="M_dsng[c]" stoichiometry="1" />
        </listOfProducts>
      </reaction>
      <reaction fast="false" id="R_PLA2" name="phospholipase A2" reversible="false" fbc:lowerFluxBound="cobra_0_bound" fbc:upperFluxBound="cobra_default_ub">
        <listOfReactants>
          <speciesReference constant="true" species="M_h2o[c]" stoichiometry="1" />
          <speciesReference constant="true" species="M_pc[c]" stoichiometry="1" />
        </listOfReactants>
        <listOfProducts>
          <speciesReference constant="true" species="M_fatac[c]" stoichiometry="1" />
          <speciesReference constant="true" species="M_lpc[c]" stoichiometry="1" />
        </listOfProducts>
      </reaction>
      <reaction fast="false" id="R_KBLc" name="glycine C-acetyltransferase" reversible="true" fbc:lowerFluxBound="cobra_default_lb" fbc:upperFluxBound="cobra_default_ub">
        <listOfReactants>
          <speciesReference constant="true" species="M_2a3oa[c]" stoichiometry="1" />
          <speciesReference constant="true" species="M_coa[c]" stoichiometry="1" />
          <speciesReference constant="true" species="M_h[c]" stoichiometry="1" />
        </listOfReactants>
        <listOfProducts>
          <speciesReference constant="true" species="M_accoa[c]" stoichiometry="1" />
          <speciesReference constant="true" species="M_gly[c]" stoichiometry="1" />
        </listOfProducts>
      </reaction>
      <reaction fast="false" id="R_SGA" name="L-Serine:glyoxylate aminotransferase" reversible="true" fbc:lowerFluxBound="cobra_default_lb" fbc:upperFluxBound="cobra_default_ub">
        <listOfReactants>
          <speciesReference constant="true" species="M_glx[c]" stoichiometry="1" />
          <speciesReference constant="true" species="M_ser[c]" stoichiometry="1" />
        </listOfReactants>
        <listOfProducts>
          <speciesReference constant="true" species="M_gly[c]" stoichiometry="1" />
          <speciesReference constant="true" species="M_hpyr[c]" stoichiometry="1" />
        </listOfProducts>
      </reaction>
      <reaction fast="false" id="R_SPA" name="L-Serine:pyruvate aminotransferase" reversible="true" fbc:lowerFluxBound="cobra_default_lb" fbc:upperFluxBound="cobra_default_ub">
        <listOfReactants>
          <speciesReference constant="true" species="M_pyr[c]" stoichiometry="1" />
          <speciesReference constant="true" species="M_ser[c]" stoichiometry="1" />
        </listOfReactants>
        <listOfProducts>
          <speciesReference constant="true" species="M_ala[c]" stoichiometry="1" />
          <speciesReference constant="true" species="M_hpyr[c]" stoichiometry="1" />
        </listOfProducts>
      </reaction>
      <reaction fast="false" id="R_T3DH" name="L-threonine 3-dehydrogenase" reversible="false" fbc:lowerFluxBound="cobra_0_bound" fbc:upperFluxBound="cobra_default_ub">
        <listOfReactants>
          <speciesReference constant="true" species="M_nad[c]" stoichiometry="1" />
          <speciesReference constant="true" species="M_thr[c]" stoichiometry="1" />
        </listOfReactants>
        <listOfProducts>
          <speciesReference constant="true" species="M_2a3oa[c]" stoichiometry="1" />
          <speciesReference constant="true" species="M_h[c]" stoichiometry="2" />
          <speciesReference constant="true" species="M_nadh[c]" stoichiometry="1" />
        </listOfProducts>
      </reaction>
      <reaction fast="false" id="R_LTAE_2" name="low-specificity L-allo-threonine aldolase" reversible="true" fbc:lowerFluxBound="cobra_default_lb" fbc:upperFluxBound="cobra_default_ub">
        <listOfReactants>
          <speciesReference constant="true" species="M_thr[c]" stoichiometry="1" />
        </listOfReactants>
        <listOfProducts>
          <speciesReference constant="true" species="M_acald[c]" stoichiometry="1" />
          <speciesReference constant="true" species="M_gly[c]" stoichiometry="1" />
        </listOfProducts>
      </reaction>
      <reaction fast="false" id="R_PGM" name="phosphoglycerate mutase" reversible="true" fbc:lowerFluxBound="cobra_default_lb" fbc:upperFluxBound="cobra_default_ub">
        <listOfReactants>
          <speciesReference constant="true" species="M_2pg[c]" stoichiometry="1" />
        </listOfReactants>
        <listOfProducts>
          <speciesReference constant="true" species="M_3pg[c]" stoichiometry="1" />
        </listOfProducts>
      </reaction>
      <reaction fast="false" id="R_ENO" name="phosphopyruvate hydratase" reversible="true" fbc:lowerFluxBound="cobra_default_lb" fbc:upperFluxBound="cobra_default_ub">
        <listOfReactants>
          <speciesReference constant="true" species="M_2pg[c]" stoichiometry="1" />
        </listOfReactants>
        <listOfProducts>
          <speciesReference constant="true" species="M_h2o[c]" stoichiometry="1" />
          <speciesReference constant="true" species="M_pep[c]" stoichiometry="1" />
        </listOfProducts>
        <fbc:geneProductAssociation>
          <fbc:geneProductRef fbc:geneProduct="G_CG17654" />
        </fbc:geneProductAssociation>
      </reaction>
      <reaction fast="false" id="R_PGK" name="phosphoglycerate kinase" reversible="true" fbc:lowerFluxBound="cobra_default_lb" fbc:upperFluxBound="cobra_default_ub">
        <listOfReactants>
          <speciesReference constant="true" species="M_3pg[c]" stoichiometry="1" />
          <speciesReference constant="true" species="M_atp[c]" stoichiometry="1" />
        </listOfReactants>
        <listOfProducts>
          <speciesReference constant="true" species="M_13dpg[c]" stoichiometry="1" />
          <speciesReference constant="true" species="M_adp[c]" stoichiometry="1" />
        </listOfProducts>
        <fbc:geneProductAssociation>
          <fbc:or>
            <fbc:geneProductRef fbc:geneProduct="G_CG3127" />
            <fbc:geneProductRef fbc:geneProduct="G_CG9961" />
          </fbc:or>
        </fbc:geneProductAssociation>
      </reaction>
      <reaction fast="false" id="R_PYK" name="pyruvate kinase" reversible="true" fbc:lowerFluxBound="cobra_default_lb" fbc:upperFluxBound="cobra_default_ub">
        <listOfReactants>
          <speciesReference constant="true" species="M_adp[c]" stoichiometry="1" />
          <speciesReference constant="true" species="M_h[c]" stoichiometry="1" />
          <speciesReference constant="true" species="M_pep[c]" stoichiometry="1" />
        </listOfReactants>
        <listOfProducts>
          <speciesReference constant="true" species="M_atp[c]" stoichiometry="1" />
          <speciesReference constant="true" species="M_pyr[c]" stoichiometry="1" />
        </listOfProducts>
        <fbc:geneProductAssociation>
          <fbc:or>
            <fbc:geneProductRef fbc:geneProduct="G_CG2964" />
            <fbc:geneProductRef fbc:geneProduct="G_CG11249" />
            <fbc:geneProductRef fbc:geneProduct="G_CG12229" />
            <fbc:geneProductRef fbc:geneProduct="G_CG7069" />
            <fbc:geneProductRef fbc:geneProduct="G_CG7362" />
            <fbc:geneProductRef fbc:geneProduct="G_CG9288" />
            <fbc:geneProductRef fbc:geneProduct="G_CG7070" />
          </fbc:or>
        </fbc:geneProductAssociation>
      </reaction>
      <reaction fast="false" id="R_PFK" name="phosphofructokinase" reversible="false" fbc:lowerFluxBound="cobra_0_bound" fbc:upperFluxBound="cobra_default_ub">
        <listOfReactants>
          <speciesReference constant="true" species="M_atp[c]" stoichiometry="1" />
          <speciesReference constant="true" species="M_f6p[c]" stoichiometry="1" />
        </listOfReactants>
        <listOfProducts>
          <speciesReference constant="true" species="M_adp[c]" stoichiometry="1" />
          <speciesReference constant="true" species="M_fdp[c]" stoichiometry="1" />
          <speciesReference constant="true" species="M_h[c]" stoichiometry="1" />
        </listOfProducts>
        <fbc:geneProductAssociation>
          <fbc:or>
            <fbc:geneProductRef fbc:geneProduct="G_CG4001" />
            <fbc:geneProductRef fbc:geneProduct="G_CG6650" />
          </fbc:or>
        </fbc:geneProductAssociation>
      </reaction>
      <reaction fast="false" id="R_TPI" name="triose-phosphate isomerase" reversible="true" fbc:lowerFluxBound="cobra_default_lb" fbc:upperFluxBound="cobra_default_ub">
        <listOfReactants>
          <speciesReference constant="true" species="M_dhap[c]" stoichiometry="1" />
        </listOfReactants>
        <listOfProducts>
          <speciesReference constant="true" species="M_g3p[c]" stoichiometry="1" />
        </listOfProducts>
        <fbc:geneProductAssociation>
          <fbc:geneProductRef fbc:geneProduct="G_CG2171" />
        </fbc:geneProductAssociation>
      </reaction>
      <reaction fast="false" id="R_FBP" name="fructose-bisphosphatase" reversible="false" fbc:lowerFluxBound="cobra_0_bound" fbc:upperFluxBound="cobra_default_ub">
        <listOfReactants>
          <speciesReference constant="true" species="M_fdp[c]" stoichiometry="1" />
          <speciesReference constant="true" species="M_h2o[c]" stoichiometry="1" />
        </listOfReactants>
        <listOfProducts>
          <speciesReference constant="true" species="M_f6p[c]" stoichiometry="1" />
          <speciesReference constant="true" species="M_pi[c]" stoichiometry="1" />
        </listOfProducts>
        <fbc:geneProductAssociation>
          <fbc:geneProductRef fbc:geneProduct="G_CG31692" />
        </fbc:geneProductAssociation>
      </reaction>
      <reaction fast="false" id="R_FBA" name="fructose-bisphosphate aldolase" reversible="true" fbc:lowerFluxBound="cobra_default_lb" fbc:upperFluxBound="cobra_default_ub">
        <listOfReactants>
          <speciesReference constant="true" species="M_fdp[c]" stoichiometry="1" />
        </listOfReactants>
        <listOfProducts>
          <speciesReference constant="true" species="M_dhap[c]" stoichiometry="1" />
          <speciesReference constant="true" species="M_g3p[c]" stoichiometry="1" />
        </listOfProducts>
        <fbc:geneProductAssociation>
          <fbc:geneProductRef fbc:geneProduct="G_CG5432" />
        </fbc:geneProductAssociation>
      </reaction>
      <reaction fast="false" id="R_GAPD" name="glyceraldehyde-3-phosphate dehydrogenase" reversible="true" fbc:lowerFluxBound="cobra_default_lb" fbc:upperFluxBound="cobra_default_ub">
        <listOfReactants>
          <speciesReference constant="true" species="M_g3p[c]" stoichiometry="1" />
          <speciesReference constant="true" species="M_nad[c]" stoichiometry="1" />
          <speciesReference constant="true" species="M_pi[c]" stoichiometry="1" />
        </listOfReactants>
        <listOfProducts>
          <speciesReference constant="true" species="M_13dpg[c]" stoichiometry="1" />
          <speciesReference constant="true" species="M_h[c]" stoichiometry="1" />
          <speciesReference constant="true" species="M_nadh[c]" stoichiometry="1" />
        </listOfProducts>
        <fbc:geneProductAssociation>
          <fbc:or>
            <fbc:geneProductRef fbc:geneProduct="G_CG7769" />
            <fbc:geneProductRef fbc:geneProduct="G_CG15899" />
            <fbc:geneProductRef fbc:geneProduct="G_CG13492" />
            <fbc:geneProductRef fbc:geneProduct="G_CG9010" />
            <fbc:geneProductRef fbc:geneProduct="G_CG12055" />
            <fbc:geneProductRef fbc:geneProduct="G_CG6958" />
            <fbc:geneProductRef fbc:geneProduct="G_CG8893" />
            <fbc:geneProductRef fbc:geneProduct="G_CG32300" />
            <fbc:geneProductRef fbc:geneProduct="G_CG9467" />
          </fbc:or>
        </fbc:geneProductAssociation>
      </reaction>
      <reaction fast="false" id="R_G6PP" name="D-Glucose-6-phosphate phosphohydrolase" reversible="false" fbc:lowerFluxBound="cobra_0_bound" fbc:upperFluxBound="cobra_default_ub">
        <listOfReactants>
          <speciesReference constant="true" species="M_g6p[c]" stoichiometry="1" />
          <speciesReference constant="true" species="M_h2o[c]" stoichiometry="1" />
        </listOfReactants>
        <listOfProducts>
          <speciesReference constant="true" species="M_glc-D[c]" stoichiometry="1" />
          <speciesReference constant="true" species="M_pi[c]" stoichiometry="1" />
        </listOfProducts>
        <fbc:geneProductAssociation>
          <fbc:geneProductRef fbc:geneProduct="G_CG15400" />
        </fbc:geneProductAssociation>
      </reaction>
      <reaction fast="false" id="R_PGI" name="glucose-6-phosphate isomerase" reversible="false" fbc:lowerFluxBound="cobra_0_bound" fbc:upperFluxBound="cobra_default_ub">
        <listOfReactants>
          <speciesReference constant="true" species="M_g6p[c]" stoichiometry="1" />
        </listOfReactants>
        <listOfProducts>
          <speciesReference constant="true" species="M_f6p[c]" stoichiometry="1" />
        </listOfProducts>
        <fbc:geneProductAssociation>
          <fbc:geneProductRef fbc:geneProduct="G_CG8251" />
        </fbc:geneProductAssociation>
      </reaction>
      <reaction fast="false" id="R_HEX1" name="hexokinase (D-glucose:ATP)" reversible="false" fbc:lowerFluxBound="cobra_0_bound" fbc:upperFluxBound="cobra_default_ub">
        <listOfReactants>
          <speciesReference constant="true" species="M_atp[c]" stoichiometry="1" />
          <speciesReference constant="true" species="M_glc-D[c]" stoichiometry="1" />
        </listOfReactants>
        <listOfProducts>
          <speciesReference constant="true" species="M_adp[c]" stoichiometry="1" />
          <speciesReference constant="true" species="M_g6p[c]" stoichiometry="1" />
          <speciesReference constant="true" species="M_h[c]" stoichiometry="1" />
        </listOfProducts>
        <fbc:geneProductAssociation>
          <fbc:or>
            <fbc:geneProductRef fbc:geneProduct="G_CG3001" />
            <fbc:geneProductRef fbc:geneProduct="G_CG32849" />
            <fbc:geneProductRef fbc:geneProduct="G_CG33102" />
            <fbc:geneProductRef fbc:geneProduct="G_CG8094" />
          </fbc:or>
        </fbc:geneProductAssociation>
      </reaction>
      <reaction fast="false" id="R_PDH" name="pyruvate dehydrogenase" reversible="false" fbc:lowerFluxBound="cobra_0_bound" fbc:upperFluxBound="cobra_default_ub">
        <listOfReactants>
          <speciesReference constant="true" species="M_coa[m]" stoichiometry="1" />
          <speciesReference constant="true" species="M_nad[m]" stoichiometry="1" />
          <speciesReference constant="true" species="M_pyr[m]" stoichiometry="1" />
        </listOfReactants>
        <listOfProducts>
          <speciesReference constant="true" species="M_accoa[m]" stoichiometry="1" />
          <speciesReference constant="true" species="M_co2[m]" stoichiometry="1" />
          <speciesReference constant="true" species="M_nadh[m]" stoichiometry="1" />
        </listOfProducts>
        <fbc:geneProductAssociation>
          <fbc:or>
            <fbc:geneProductRef fbc:geneProduct="G_CG7024" />
            <fbc:geneProductRef fbc:geneProduct="G_CG7010" />
            <fbc:geneProductRef fbc:geneProduct="G_CG11876" />
          </fbc:or>
        </fbc:geneProductAssociation>
      </reaction>
      <reaction fast="false" id="R_CAT" name="catalase-peroxidase" reversible="false" fbc:lowerFluxBound="cobra_0_bound" fbc:upperFluxBound="cobra_default_ub">
        <listOfReactants>
          <speciesReference constant="true" species="M_h2o2[c]" stoichiometry="2" />
        </listOfReactants>
        <listOfProducts>
          <speciesReference constant="true" species="M_h2o[c]" stoichiometry="2" />
          <speciesReference constant="true" species="M_o2[c]" stoichiometry="1" />
        </listOfProducts>
      </reaction>
      <reaction fast="false" id="R_AGPT" name="ATP:(R)-glycerate 2-phosphotransferase" reversible="true" fbc:lowerFluxBound="cobra_default_lb" fbc:upperFluxBound="cobra_default_ub">
        <listOfReactants>
          <speciesReference constant="true" species="M_atp[c]" stoichiometry="1" />
          <speciesReference constant="true" species="M_glyc[c]" stoichiometry="1" />
        </listOfReactants>
        <listOfProducts>
          <speciesReference constant="true" species="M_2pg[c]" stoichiometry="1" />
          <speciesReference constant="true" species="M_adp[c]" stoichiometry="1" />
          <speciesReference constant="true" species="M_h[c]" stoichiometry="1" />
        </listOfProducts>
      </reaction>
      <reaction fast="false" id="R_GNO" name="D-Glycerate:NAD+ 2-oxidoreductase" reversible="true" fbc:lowerFluxBound="cobra_default_lb" fbc:upperFluxBound="cobra_default_ub">
        <listOfReactants>
          <speciesReference constant="true" species="M_glyc[c]" stoichiometry="1" />
          <speciesReference constant="true" species="M_nad[c]" stoichiometry="1" />
        </listOfReactants>
        <listOfProducts>
          <speciesReference constant="true" species="M_h[c]" stoichiometry="1" />
          <speciesReference constant="true" species="M_hpyr[c]" stoichiometry="1" />
          <speciesReference constant="true" species="M_nadh[c]" stoichiometry="1" />
        </listOfProducts>
      </reaction>
      <reaction fast="false" id="R_GLYCOR" name="glyoxylate reductase" reversible="true" fbc:lowerFluxBound="cobra_default_lb" fbc:upperFluxBound="cobra_default_ub">
        <listOfReactants>
          <speciesReference constant="true" species="M_glyco[c]" stoichiometry="1" />
          <speciesReference constant="true" species="M_nadp[c]" stoichiometry="1" />
        </listOfReactants>
        <listOfProducts>
          <speciesReference constant="true" species="M_glx[c]" stoichiometry="1" />
          <speciesReference constant="true" species="M_h[c]" stoichiometry="1" />
          <speciesReference constant="true" species="M_nadph[c]" stoichiometry="1" />
        </listOfProducts>
      </reaction>
      <reaction fast="false" id="R_GLYCOO" name="glycolate oxidase" reversible="false" fbc:lowerFluxBound="cobra_0_bound" fbc:upperFluxBound="cobra_default_ub">
        <listOfReactants>
          <speciesReference constant="true" species="M_glyco[c]" stoichiometry="1" />
          <speciesReference constant="true" species="M_o2[c]" stoichiometry="1" />
        </listOfReactants>
        <listOfProducts>
          <speciesReference constant="true" species="M_glx[c]" stoichiometry="1" />
          <speciesReference constant="true" species="M_h2o2[c]" stoichiometry="1" />
        </listOfProducts>
      </reaction>
      <reaction fast="false" id="R_IP3P" name="phosphoinositide 5-phosphatase" reversible="false" fbc:lowerFluxBound="cobra_0_bound" fbc:upperFluxBound="cobra_default_ub">
        <listOfReactants>
          <speciesReference constant="true" species="M_adp[c]" stoichiometry="1" />
          <speciesReference constant="true" species="M_h[c]" stoichiometry="1" />
          <speciesReference constant="true" species="M_pipp[c]" stoichiometry="1" />
        </listOfReactants>
        <listOfProducts>
          <speciesReference constant="true" species="M_atp[c]" stoichiometry="1" />
          <speciesReference constant="true" species="M_ptdins4p[c]" stoichiometry="1" />
        </listOfProducts>
      </reaction>
      <reaction fast="false" id="R_PIPK" name="phosphatidylinositol 4-phosphate kinase" reversible="true" fbc:lowerFluxBound="cobra_default_lb" fbc:upperFluxBound="cobra_default_ub">
        <listOfReactants>
          <speciesReference constant="true" species="M_atp[c]" stoichiometry="1" />
          <speciesReference constant="true" species="M_ptdins4p[c]" stoichiometry="1" />
        </listOfReactants>
        <listOfProducts>
          <speciesReference constant="true" species="M_adp[c]" stoichiometry="1" />
          <speciesReference constant="true" species="M_h[c]" stoichiometry="1" />
          <speciesReference constant="true" species="M_pipp[c]" stoichiometry="1" />
        </listOfProducts>
      </reaction>
      <reaction fast="false" id="R_CDPINO" name="CDP-diglyceride-inositol phosphatidyltransferase" reversible="false" fbc:lowerFluxBound="cobra_0_bound" fbc:upperFluxBound="cobra_default_ub">
        <listOfReactants>
          <speciesReference constant="true" species="M_cdpdg[c]" stoichiometry="1" />
          <speciesReference constant="true" species="M_h[c]" stoichiometry="1" />
          <speciesReference constant="true" species="M_ins[c]" stoichiometry="1" />
        </listOfReactants>
        <listOfProducts>
          <speciesReference constant="true" species="M_cmp[c]" stoichiometry="1" />
          <speciesReference constant="true" species="M_ptdins[c]" stoichiometry="1" />
        </listOfProducts>
      </reaction>
      <reaction fast="false" id="R_MOO" name="inositol oxygenase" reversible="false" fbc:lowerFluxBound="cobra_0_bound" fbc:upperFluxBound="cobra_default_ub">
        <listOfReactants>
          <speciesReference constant="true" species="M_ins[c]" stoichiometry="1" />
          <speciesReference constant="true" species="M_o2[c]" stoichiometry="1" />
        </listOfReactants>
        <listOfProducts>
          <speciesReference constant="true" species="M_glucu[c]" stoichiometry="1" />
          <speciesReference constant="true" species="M_h2o[c]" stoichiometry="1" />
          <speciesReference constant="true" species="M_h[c]" stoichiometry="1" />
        </listOfProducts>
      </reaction>
      <reaction fast="false" id="R_INSP" name="inositol-phosphate phosphatase" reversible="false" fbc:lowerFluxBound="cobra_0_bound" fbc:upperFluxBound="cobra_default_ub">
        <listOfReactants>
          <speciesReference constant="true" species="M_h2o[c]" stoichiometry="1" />
          <speciesReference constant="true" species="M_ins4p[c]" stoichiometry="1" />
        </listOfReactants>
        <listOfProducts>
          <speciesReference constant="true" species="M_ins[c]" stoichiometry="1" />
          <speciesReference constant="true" species="M_pi[c]" stoichiometry="1" />
        </listOfProducts>
      </reaction>
      <reaction fast="false" id="R_INSBP" name="inositol-1,4-bisphosphate 1-phosphatase" reversible="false" fbc:lowerFluxBound="cobra_0_bound" fbc:upperFluxBound="cobra_default_ub">
        <listOfReactants>
          <speciesReference constant="true" species="M_h2o[c]" stoichiometry="1" />
          <speciesReference constant="true" species="M_insp2[c]" stoichiometry="1" />
        </listOfReactants>
        <listOfProducts>
          <speciesReference constant="true" species="M_ins4p[c]" stoichiometry="1" />
          <speciesReference constant="true" species="M_pi[c]" stoichiometry="1" />
        </listOfProducts>
      </reaction>
      <reaction fast="false" id="R_INSTP" name="D-myo-inositol 1,4,5-triphosphate 5-phosphatase" reversible="false" fbc:lowerFluxBound="cobra_0_bound" fbc:upperFluxBound="cobra_default_ub">
        <listOfReactants>
          <speciesReference constant="true" species="M_h2o[c]" stoichiometry="1" />
          <speciesReference constant="true" species="M_insp3[c]" stoichiometry="1" />
        </listOfReactants>
        <listOfProducts>
          <speciesReference constant="true" species="M_insp2[c]" stoichiometry="1" />
          <speciesReference constant="true" species="M_pi[c]" stoichiometry="1" />
        </listOfProducts>
      </reaction>
      <reaction fast="false" id="R_PIPLC" name="phosphoinositide phospholipase C" reversible="true" fbc:lowerFluxBound="cobra_default_lb" fbc:upperFluxBound="cobra_default_ub">
        <listOfReactants>
          <speciesReference constant="true" species="M_h2o[c]" stoichiometry="1" />
          <speciesReference constant="true" species="M_pipp[c]" stoichiometry="1" />
        </listOfReactants>
        <listOfProducts>
          <speciesReference constant="true" species="M_dsng[c]" stoichiometry="1" />
          <speciesReference constant="true" species="M_h[c]" stoichiometry="1" />
          <speciesReference constant="true" species="M_insp3[c]" stoichiometry="1" />
        </listOfProducts>
      </reaction>
      <reaction fast="false" id="R_PIK" name="1-phosphatidylinositol 4-kinase" reversible="true" fbc:lowerFluxBound="cobra_default_lb" fbc:upperFluxBound="cobra_default_ub">
        <listOfReactants>
          <speciesReference constant="true" species="M_atp[c]" stoichiometry="1" />
          <speciesReference constant="true" species="M_ptdins[c]" stoichiometry="1" />
        </listOfReactants>
        <listOfProducts>
          <speciesReference constant="true" species="M_adp[c]" stoichiometry="1" />
          <speciesReference constant="true" species="M_h[c]" stoichiometry="1" />
          <speciesReference constant="true" species="M_ptdins4p[c]" stoichiometry="1" />
        </listOfProducts>
      </reaction>
      <reaction fast="false" id="R_NVD" name="cholesterol 7-desaturase" reversible="false" fbc:lowerFluxBound="cobra_0_bound" fbc:upperFluxBound="cobra_default_ub">
        <listOfReactants>
          <speciesReference constant="true" species="M_clr[c]" stoichiometry="1" />
          <speciesReference constant="true" species="M_h[c]" stoichiometry="1" />
          <speciesReference constant="true" species="M_nadh[c]" stoichiometry="1" />
          <speciesReference constant="true" species="M_o2[c]" stoichiometry="1" />
        </listOfReactants>
        <listOfProducts>
          <speciesReference constant="true" species="M_7dclr[c]" stoichiometry="1" />
          <speciesReference constant="true" species="M_h2o[c]" stoichiometry="2" />
          <speciesReference constant="true" species="M_nad[c]" stoichiometry="1" />
        </listOfProducts>
      </reaction>
      <reaction fast="false" id="R_NADK" name="NAD+ kinase" reversible="false" fbc:lowerFluxBound="cobra_0_bound" fbc:upperFluxBound="cobra_default_ub">
        <listOfReactants>
          <speciesReference constant="true" species="M_atp[c]" stoichiometry="1" />
          <speciesReference constant="true" species="M_nad[c]" stoichiometry="1" />
        </listOfReactants>
        <listOfProducts>
          <speciesReference constant="true" species="M_adp[c]" stoichiometry="1" />
          <speciesReference constant="true" species="M_h[c]" stoichiometry="1" />
          <speciesReference constant="true" species="M_nadp[c]" stoichiometry="1" />
        </listOfProducts>
        <fbc:geneProductAssociation>
          <fbc:or>
            <fbc:geneProductRef fbc:geneProduct="G_CG33156" />
            <fbc:geneProductRef fbc:geneProduct="G_CG6145" />
            <fbc:geneProductRef fbc:geneProduct="G_CG8080" />
          </fbc:or>
        </fbc:geneProductAssociation>
      </reaction>
      <reaction fast="false" id="R_NADTRHD" name="NAD transhydrogenase" reversible="true" fbc:lowerFluxBound="cobra_default_lb" fbc:upperFluxBound="cobra_default_ub">
        <listOfReactants>
          <speciesReference constant="true" species="M_nad[m]" stoichiometry="1" />
          <speciesReference constant="true" species="M_nadph[m]" stoichiometry="1" />
        </listOfReactants>
        <listOfProducts>
          <speciesReference constant="true" species="M_nadh[m]" stoichiometry="1" />
          <speciesReference constant="true" species="M_nadp[m]" stoichiometry="1" />
        </listOfProducts>
      </reaction>
      <reaction fast="false" id="R_HCO3E" name="carbonic anhydrase" reversible="true" fbc:lowerFluxBound="cobra_default_lb" fbc:upperFluxBound="cobra_default_ub">
        <listOfReactants>
          <speciesReference constant="true" species="M_co2[c]" stoichiometry="1" />
          <speciesReference constant="true" species="M_h2o[c]" stoichiometry="1" />
        </listOfReactants>
        <listOfProducts>
          <speciesReference constant="true" species="M_h[c]" stoichiometry="1" />
          <speciesReference constant="true" species="M_hco3[c]" stoichiometry="1" />
        </listOfProducts>
        <fbc:geneProductAssociation>
          <fbc:or>
            <fbc:geneProductRef fbc:geneProduct="G_CG7820" />
            <fbc:geneProductRef fbc:geneProduct="G_CG9235" />
            <fbc:geneProductRef fbc:geneProduct="G_CG15227" />
            <fbc:geneProductRef fbc:geneProduct="G_CG12309" />
            <fbc:geneProductRef fbc:geneProduct="G_CG6906" />
            <fbc:geneProductRef fbc:geneProduct="G_CG18673" />
            <fbc:geneProductRef fbc:geneProduct="G_CG18672" />
            <fbc:geneProductRef fbc:geneProduct="G_CG3669" />
            <fbc:geneProductRef fbc:geneProduct="G_CG6074" />
            <fbc:geneProductRef fbc:geneProduct="G_CG10899" />
            <fbc:geneProductRef fbc:geneProduct="G_CG5379" />
            <fbc:geneProductRef fbc:geneProduct="G_CG3940" />
            <fbc:geneProductRef fbc:geneProduct="G_CG11967" />
            <fbc:geneProductRef fbc:geneProduct="G_CG32698" />
            <fbc:geneProductRef fbc:geneProduct="G_CG7772" />
            <fbc:geneProductRef fbc:geneProduct="G_CG11284" />
            <fbc:geneProductRef fbc:geneProduct="G_CG1402" />
          </fbc:or>
        </fbc:geneProductAssociation>
      </reaction>
      <reaction fast="false" id="R_NTAK" name="nucleoside-triphosphate?adenylate kinase" reversible="true" fbc:lowerFluxBound="cobra_default_lb" fbc:upperFluxBound="cobra_default_ub">
        <listOfReactants>
          <speciesReference constant="true" species="M_amp[c]" stoichiometry="1" />
          <speciesReference constant="true" species="M_h[c]" stoichiometry="1" />
          <speciesReference constant="true" species="M_pppi[c]" stoichiometry="1" />
        </listOfReactants>
        <listOfProducts>
          <speciesReference constant="true" species="M_adp[c]" stoichiometry="1" />
          <speciesReference constant="true" species="M_ppi[c]" stoichiometry="1" />
        </listOfProducts>
      </reaction>
      <reaction fast="false" id="R_ATPM" name="ATP maintenance requirement" reversible="false" fbc:lowerFluxBound="R_ATPM_lower_bound" fbc:upperFluxBound="cobra_default_ub">
        <listOfReactants>
          <speciesReference constant="true" species="M_atp[m]" stoichiometry="1" />
          <speciesReference constant="true" species="M_h2o[m]" stoichiometry="1" />
        </listOfReactants>
        <listOfProducts>
          <speciesReference constant="true" species="M_adp[m]" stoichiometry="1" />
          <speciesReference constant="true" species="M_h[m]" stoichiometry="1" />
          <speciesReference constant="true" species="M_pi[m]" stoichiometry="1" />
        </listOfProducts>
      </reaction>
      <reaction fast="false" id="R_PPPH" name="diphosphate phosphohydrolase" reversible="false" fbc:lowerFluxBound="cobra_0_bound" fbc:upperFluxBound="cobra_default_ub">
        <listOfReactants>
          <speciesReference constant="true" species="M_h2o[m]" stoichiometry="1" />
          <speciesReference constant="true" species="M_ppi[m]" stoichiometry="1" />
        </listOfReactants>
        <listOfProducts>
          <speciesReference constant="true" species="M_h[m]" stoichiometry="1" />
          <speciesReference constant="true" species="M_pi[m]" stoichiometry="2" />
        </listOfProducts>
        <fbc:geneProductAssociation>
          <fbc:or>
            <fbc:geneProductRef fbc:geneProduct="G_CG4294" />
            <fbc:geneProductRef fbc:geneProduct="G_CG4634" />
            <fbc:geneProductRef fbc:geneProduct="G_CG32149" />
            <fbc:geneProductRef fbc:geneProduct="G_CG18041" />
            <fbc:geneProductRef fbc:geneProduct="G_CG15311" />
          </fbc:or>
        </fbc:geneProductAssociation>
      </reaction>
      <reaction fast="false" id="R_FOC3CO" name="ferrocytochrome c oxidase" reversible="false" fbc:lowerFluxBound="cobra_0_bound" fbc:upperFluxBound="cobra_default_ub">
        <listOfReactants>
          <speciesReference constant="true" species="M_foc3[m]" stoichiometry="4" />
          <speciesReference constant="true" species="M_h[m]" stoichiometry="8" />
          <speciesReference constant="true" species="M_o2[m]" stoichiometry="1" />
        </listOfReactants>
        <listOfProducts>
          <speciesReference constant="true" species="M_fic3[m]" stoichiometry="4" />
          <speciesReference constant="true" species="M_h2o[m]" stoichiometry="2" />
          <speciesReference constant="true" species="M_h[c]" stoichiometry="4" />
        </listOfProducts>
        <fbc:geneProductAssociation>
          <fbc:or>
            <fbc:geneProductRef fbc:geneProduct="G_CG14235" />
            <fbc:geneProductRef fbc:geneProduct="G_CG18809" />
            <fbc:geneProductRef fbc:geneProduct="G_CG14724" />
            <fbc:geneProductRef fbc:geneProduct="G_CG18193" />
            <fbc:geneProductRef fbc:geneProduct="G_CG9603" />
            <fbc:geneProductRef fbc:geneProduct="G_CG14077" />
            <fbc:geneProductRef fbc:geneProduct="G_CG7181" />
            <fbc:geneProductRef fbc:geneProduct="G_CG34067" />
            <fbc:geneProductRef fbc:geneProduct="G_CG34069" />
            <fbc:geneProductRef fbc:geneProduct="G_CG34074" />
            <fbc:geneProductRef fbc:geneProduct="G_CG10396" />
            <fbc:geneProductRef fbc:geneProduct="G_CG17280" />
            <fbc:geneProductRef fbc:geneProduct="G_CG2249" />
            <fbc:geneProductRef fbc:geneProduct="G_CG30093" />
            <fbc:geneProductRef fbc:geneProduct="G_CG14028" />
            <fbc:geneProductRef fbc:geneProduct="G_CG11015" />
            <fbc:geneProductRef fbc:geneProduct="G_CG11043" />
            <fbc:geneProductRef fbc:geneProduct="G_CG10664" />
            <fbc:geneProductRef fbc:geneProduct="G_CG31644" />
          </fbc:or>
        </fbc:geneProductAssociation>
      </reaction>
      <reaction fast="false" id="R_ATPS4r" name="ATP synthase (four protons for one ATP)" reversible="true" fbc:lowerFluxBound="cobra_default_lb" fbc:upperFluxBound="cobra_default_ub">
        <listOfReactants>
          <speciesReference constant="true" species="M_adp[m]" stoichiometry="1" />
          <speciesReference constant="true" species="M_h[c]" stoichiometry="4" />
          <speciesReference constant="true" species="M_pi[m]" stoichiometry="1" />
        </listOfReactants>
        <listOfProducts>
          <speciesReference constant="true" species="M_atp[m]" stoichiometry="1" />
          <speciesReference constant="true" species="M_h2o[m]" stoichiometry="1" />
          <speciesReference constant="true" species="M_h[m]" stoichiometry="3" />
        </listOfProducts>
        <fbc:geneProductAssociation>
          <fbc:or>
            <fbc:geneProductRef fbc:geneProduct="G_CG14909" />
            <fbc:geneProductRef fbc:geneProduct="G_CG1268" />
            <fbc:geneProductRef fbc:geneProduct="G_CG11589" />
            <fbc:geneProductRef fbc:geneProduct="G_CG7625" />
            <fbc:geneProductRef fbc:geneProduct="G_CG7007" />
            <fbc:geneProductRef fbc:geneProduct="G_CG7026" />
            <fbc:geneProductRef fbc:geneProduct="G_CG6737" />
            <fbc:geneProductRef fbc:geneProduct="G_CG9013" />
            <fbc:geneProductRef fbc:geneProduct="G_CG3161" />
            <fbc:geneProductRef fbc:geneProduct="G_CG32089" />
            <fbc:geneProductRef fbc:geneProduct="G_CG32090" />
            <fbc:geneProductRef fbc:geneProduct="G_CG17332" />
            <fbc:geneProductRef fbc:geneProduct="G_CG7803" />
            <fbc:geneProductRef fbc:geneProduct="G_CG5421" />
            <fbc:geneProductRef fbc:geneProduct="G_CG42600" />
            <fbc:geneProductRef fbc:geneProduct="G_CG31030" />
            <fbc:geneProductRef fbc:geneProduct="G_CG5075" />
            <fbc:geneProductRef fbc:geneProduct="G_CG7211" />
            <fbc:geneProductRef fbc:geneProduct="G_CG12403" />
            <fbc:geneProductRef fbc:geneProduct="G_CG3762" />
            <fbc:geneProductRef fbc:geneProduct="G_CG6105" />
            <fbc:geneProductRef fbc:geneProduct="G_CG7813" />
            <fbc:geneProductRef fbc:geneProduct="G_CG3612" />
            <fbc:geneProductRef fbc:geneProduct="G_CG8210" />
            <fbc:geneProductRef fbc:geneProduct="G_CG34072" />
            <fbc:geneProductRef fbc:geneProduct="G_CG12027" />
            <fbc:geneProductRef fbc:geneProduct="G_CG8189" />
            <fbc:geneProductRef fbc:geneProduct="G_CG31477" />
            <fbc:geneProductRef fbc:geneProduct="G_CG1746" />
            <fbc:geneProductRef fbc:geneProduct="G_CG3321" />
            <fbc:geneProductRef fbc:geneProduct="G_CG1076" />
            <fbc:geneProductRef fbc:geneProduct="G_CG7610" />
            <fbc:geneProductRef fbc:geneProduct="G_CG4307" />
            <fbc:geneProductRef fbc:geneProduct="G_CG6030" />
            <fbc:geneProductRef fbc:geneProduct="G_CG4412" />
            <fbc:geneProductRef fbc:geneProduct="G_CG17369" />
            <fbc:geneProductRef fbc:geneProduct="G_CG2968" />
            <fbc:geneProductRef fbc:geneProduct="G_CG9032" />
            <fbc:geneProductRef fbc:geneProduct="G_CG13167" />
            <fbc:geneProductRef fbc:geneProduct="G_CG8186" />
            <fbc:geneProductRef fbc:geneProduct="G_CG4624" />
            <fbc:geneProductRef fbc:geneProduct="G_CG1088" />
            <fbc:geneProductRef fbc:geneProduct="G_CG1088" />
            <fbc:geneProductRef fbc:geneProduct="G_CG8310" />
            <fbc:geneProductRef fbc:geneProduct="G_CG2934" />
            <fbc:geneProductRef fbc:geneProduct="G_CG5389" />
            <fbc:geneProductRef fbc:geneProduct="G_CG11154" />
            <fbc:geneProductRef fbc:geneProduct="G_CG6687" />
          </fbc:or>
        </fbc:geneProductAssociation>
      </reaction>
      <reaction fast="false" id="R_DPNH" name="NADH:ubiquinone reductase (H+-translocating)" reversible="true" fbc:lowerFluxBound="cobra_default_lb" fbc:upperFluxBound="cobra_default_ub">
        <listOfReactants>
          <speciesReference constant="true" species="M_h[m]" stoichiometry="5" />
          <speciesReference constant="true" species="M_nadh[m]" stoichiometry="1" />
          <speciesReference constant="true" species="M_q[m]" stoichiometry="1" />
        </listOfReactants>
        <listOfProducts>
          <speciesReference constant="true" species="M_h[c]" stoichiometry="4" />
          <speciesReference constant="true" species="M_nad[m]" stoichiometry="1" />
          <speciesReference constant="true" species="M_qh2[m]" stoichiometry="1" />
        </listOfProducts>
        <fbc:geneProductAssociation>
          <fbc:or>
            <fbc:geneProductRef fbc:geneProduct="G_CG8680" />
            <fbc:geneProductRef fbc:geneProduct="G_CG34089" />
            <fbc:geneProductRef fbc:geneProduct="G_CG34083" />
            <fbc:geneProductRef fbc:geneProduct="G_CG34086" />
            <fbc:geneProductRef fbc:geneProduct="G_CG34085" />
            <fbc:geneProductRef fbc:geneProduct="G_CG34076" />
            <fbc:geneProductRef fbc:geneProduct="G_CG34063" />
            <fbc:geneProductRef fbc:geneProduct="G_CG34092" />
            <fbc:geneProductRef fbc:geneProduct="G_CG6914" />
            <fbc:geneProductRef fbc:geneProduct="G_CG12203" />
            <fbc:geneProductRef fbc:geneProduct="G_CG9306" />
            <fbc:geneProductRef fbc:geneProduct="G_CG12400" />
            <fbc:geneProductRef fbc:geneProduct="G_CG3214" />
            <fbc:geneProductRef fbc:geneProduct="G_CG8844" />
            <fbc:geneProductRef fbc:geneProduct="G_CG3683" />
            <fbc:geneProductRef fbc:geneProduct="G_CG10320" />
            <fbc:geneProductRef fbc:geneProduct="G_CG7712" />
            <fbc:geneProductRef fbc:geneProduct="G_CG6463" />
            <fbc:geneProductRef fbc:geneProduct="G_CG9762" />
            <fbc:geneProductRef fbc:geneProduct="G_CG5548" />
            <fbc:geneProductRef fbc:geneProduct="G_CG3192" />
            <fbc:geneProductRef fbc:geneProduct="G_CG3621" />
            <fbc:geneProductRef fbc:geneProduct="G_CG12079" />
            <fbc:geneProductRef fbc:geneProduct="G_CG1970" />
            <fbc:geneProductRef fbc:geneProduct="G_CG3944" />
            <fbc:geneProductRef fbc:geneProduct="G_CG6485" />
            <fbc:geneProductRef fbc:geneProduct="G_CG6343" />
            <fbc:geneProductRef fbc:geneProduct="G_CG5703" />
            <fbc:geneProductRef fbc:geneProduct="G_CG2286" />
          </fbc:or>
        </fbc:geneProductAssociation>
      </reaction>
      <reaction fast="false" id="R_UFCOR" name="Ubiquinol:ferricytochrome-c oxidoreductase" reversible="true" fbc:lowerFluxBound="cobra_default_lb" fbc:upperFluxBound="cobra_default_ub">
        <listOfReactants>
          <speciesReference constant="true" species="M_fic3[c]" stoichiometry="2" />
          <speciesReference constant="true" species="M_qh2[m]" stoichiometry="1" />
        </listOfReactants>
        <listOfProducts>
          <speciesReference constant="true" species="M_foc3[c]" stoichiometry="2" />
          <speciesReference constant="true" species="M_h[c]" stoichiometry="2" />
          <speciesReference constant="true" species="M_q[m]" stoichiometry="1" />
        </listOfProducts>
        <fbc:geneProductAssociation>
          <fbc:or>
            <fbc:geneProductRef fbc:geneProduct="G_CG7361" />
            <fbc:geneProductRef fbc:geneProduct="G_CG14482" />
            <fbc:geneProductRef fbc:geneProduct="G_CG34090" />
            <fbc:geneProductRef fbc:geneProduct="G_CG30354" />
            <fbc:geneProductRef fbc:geneProduct="G_CG8764" />
            <fbc:geneProductRef fbc:geneProduct="G_CG17856" />
            <fbc:geneProductRef fbc:geneProduct="G_CG3560" />
            <fbc:geneProductRef fbc:geneProduct="G_CG14053" />
            <fbc:geneProductRef fbc:geneProduct="G_CG41623" />
            <fbc:geneProductRef fbc:geneProduct="G_CG4169" />
            <fbc:geneProductRef fbc:geneProduct="G_CG3731" />
          </fbc:or>
        </fbc:geneProductAssociation>
      </reaction>
      <reaction fast="false" id="R_PPM" name="Phosphopentomutase" reversible="true" fbc:lowerFluxBound="cobra_default_lb" fbc:upperFluxBound="cobra_default_ub">
        <listOfReactants>
          <speciesReference constant="true" species="M_r5p[c]" stoichiometry="1" />
        </listOfReactants>
        <listOfProducts>
          <speciesReference constant="true" species="M_r1p[c]" stoichiometry="1" />
        </listOfProducts>
      </reaction>
      <reaction fast="false" id="R_DRPP" name="2-deoxy-D-ribose 1-phosphate 1,5-phosphomutase" reversible="false" fbc:lowerFluxBound="cobra_0_bound" fbc:upperFluxBound="cobra_default_ub">
        <listOfReactants>
          <speciesReference constant="true" species="M_2dr1p[c]" stoichiometry="1" />
        </listOfReactants>
        <listOfProducts>
          <speciesReference constant="true" species="M_2dr5p[c]" stoichiometry="1" />
        </listOfProducts>
      </reaction>
      <reaction fast="false" id="R_DRPA" name="Deoxyribose-phosphate aldolase" reversible="true" fbc:lowerFluxBound="cobra_default_lb" fbc:upperFluxBound="cobra_default_ub">
        <listOfReactants>
          <speciesReference constant="true" species="M_2dr5p[c]" stoichiometry="1" />
        </listOfReactants>
        <listOfProducts>
          <speciesReference constant="true" species="M_acald[c]" stoichiometry="1" />
          <speciesReference constant="true" species="M_g3p[c]" stoichiometry="1" />
        </listOfProducts>
        <fbc:geneProductAssociation>
          <fbc:geneProductRef fbc:geneProduct="G_CG8525" />
        </fbc:geneProductAssociation>
      </reaction>
      <reaction fast="false" id="R_GND1" name="phosphogluconate dehydrogenase (NAD+-dependent)" reversible="true" fbc:lowerFluxBound="cobra_default_lb" fbc:upperFluxBound="cobra_default_ub">
        <listOfReactants>
          <speciesReference constant="true" species="M_6pgc[c]" stoichiometry="1" />
          <speciesReference constant="true" species="M_nad[c]" stoichiometry="1" />
        </listOfReactants>
        <listOfProducts>
          <speciesReference constant="true" species="M_co2[c]" stoichiometry="1" />
          <speciesReference constant="true" species="M_nadh[c]" stoichiometry="1" />
          <speciesReference constant="true" species="M_ru5p-D[c]" stoichiometry="1" />
        </listOfProducts>
        <fbc:geneProductAssociation>
          <fbc:or>
            <fbc:geneProductRef fbc:geneProduct="G_CG8251" />
            <fbc:geneProductRef fbc:geneProduct="G_CG4747" />
            <fbc:geneProductRef fbc:geneProduct="G_CG15093" />
            <fbc:geneProductRef fbc:geneProduct="G_CG3724" />
          </fbc:or>
        </fbc:geneProductAssociation>
      </reaction>
      <reaction fast="false" id="R_GND" name="Phosphogluconate dehydrogenase" reversible="false" fbc:lowerFluxBound="cobra_0_bound" fbc:upperFluxBound="cobra_default_ub">
        <listOfReactants>
          <speciesReference constant="true" species="M_6pgc[c]" stoichiometry="1" />
          <speciesReference constant="true" species="M_nadp[c]" stoichiometry="1" />
        </listOfReactants>
        <listOfProducts>
          <speciesReference constant="true" species="M_co2[c]" stoichiometry="1" />
          <speciesReference constant="true" species="M_nadph[c]" stoichiometry="1" />
          <speciesReference constant="true" species="M_ru5p-D[c]" stoichiometry="1" />
        </listOfProducts>
        <fbc:geneProductAssociation>
          <fbc:or>
            <fbc:geneProductRef fbc:geneProduct="G_CG8251" />
            <fbc:geneProductRef fbc:geneProduct="G_CG4747" />
            <fbc:geneProductRef fbc:geneProduct="G_CG15093" />
            <fbc:geneProductRef fbc:geneProduct="G_CG3724" />
          </fbc:or>
        </fbc:geneProductAssociation>
      </reaction>
      <reaction fast="false" id="R_PGL" name="6-phosphogluconolactonase" reversible="false" fbc:lowerFluxBound="cobra_0_bound" fbc:upperFluxBound="cobra_default_ub">
        <listOfReactants>
          <speciesReference constant="true" species="M_6pgl[c]" stoichiometry="1" />
          <speciesReference constant="true" species="M_h2o[c]" stoichiometry="1" />
        </listOfReactants>
        <listOfProducts>
          <speciesReference constant="true" species="M_6pgc[c]" stoichiometry="1" />
          <speciesReference constant="true" species="M_h[c]" stoichiometry="1" />
        </listOfProducts>
        <fbc:geneProductAssociation>
          <fbc:geneProductRef fbc:geneProduct="G_CG17333" />
        </fbc:geneProductAssociation>
      </reaction>
      <reaction fast="false" id="R_DRBK" name="deoxyribokinase" reversible="true" fbc:lowerFluxBound="cobra_default_lb" fbc:upperFluxBound="cobra_default_ub">
        <listOfReactants>
          <speciesReference constant="true" species="M_2dr5p[c]" stoichiometry="1" />
          <speciesReference constant="true" species="M_adp[c]" stoichiometry="1" />
          <speciesReference constant="true" species="M_h[c]" stoichiometry="1" />
        </listOfReactants>
        <listOfProducts>
          <speciesReference constant="true" species="M_2dr[c]" stoichiometry="1" />
          <speciesReference constant="true" species="M_atp[c]" stoichiometry="1" />
        </listOfProducts>
        <fbc:geneProductAssociation>
          <fbc:or>
            <fbc:geneProductRef fbc:geneProduct="G_CG17010" />
            <fbc:geneProductRef fbc:geneProduct="G_CG13369" />
          </fbc:or>
        </fbc:geneProductAssociation>
      </reaction>
      <reaction fast="false" id="R_PRPPS" name="ribose-phosphate diphosphokinase" reversible="true" fbc:lowerFluxBound="cobra_default_lb" fbc:upperFluxBound="cobra_default_ub">
        <listOfReactants>
          <speciesReference constant="true" species="M_amp[c]" stoichiometry="1" />
          <speciesReference constant="true" species="M_h[c]" stoichiometry="1" />
          <speciesReference constant="true" species="M_prpp[c]" stoichiometry="1" />
        </listOfReactants>
        <listOfProducts>
          <speciesReference constant="true" species="M_atp[c]" stoichiometry="1" />
          <speciesReference constant="true" species="M_r5p[c]" stoichiometry="1" />
        </listOfProducts>
        <fbc:geneProductAssociation>
          <fbc:or>
            <fbc:geneProductRef fbc:geneProduct="G_CG6767" />
            <fbc:geneProductRef fbc:geneProduct="G_CG2246" />
          </fbc:or>
        </fbc:geneProductAssociation>
      </reaction>
      <reaction fast="false" id="R_RBK" name="Ribokinase" reversible="true" fbc:lowerFluxBound="cobra_default_lb" fbc:upperFluxBound="cobra_default_ub">
        <listOfReactants>
          <speciesReference constant="true" species="M_atp[c]" stoichiometry="1" />
          <speciesReference constant="true" species="M_rib-D[c]" stoichiometry="1" />
        </listOfReactants>
        <listOfProducts>
          <speciesReference constant="true" species="M_adp[c]" stoichiometry="1" />
          <speciesReference constant="true" species="M_h[c]" stoichiometry="1" />
          <speciesReference constant="true" species="M_r5p[c]" stoichiometry="1" />
        </listOfProducts>
        <fbc:geneProductAssociation>
          <fbc:or>
            <fbc:geneProductRef fbc:geneProduct="G_CG17010" />
            <fbc:geneProductRef fbc:geneProduct="G_CG13369" />
          </fbc:or>
        </fbc:geneProductAssociation>
      </reaction>
      <reaction fast="false" id="R_G6PDH2r" name="Glucose 6-phosphate dehydrogenase" reversible="false" fbc:lowerFluxBound="cobra_0_bound" fbc:upperFluxBound="cobra_default_ub">
        <listOfReactants>
          <speciesReference constant="true" species="M_g6p[c]" stoichiometry="1" />
          <speciesReference constant="true" species="M_nadp[c]" stoichiometry="1" />
        </listOfReactants>
        <listOfProducts>
          <speciesReference constant="true" species="M_6pgl[c]" stoichiometry="1" />
          <speciesReference constant="true" species="M_h[c]" stoichiometry="1" />
          <speciesReference constant="true" species="M_nadph[c]" stoichiometry="1" />
        </listOfProducts>
        <fbc:geneProductAssociation>
          <fbc:or>
            <fbc:geneProductRef fbc:geneProduct="G_CG7140" />
            <fbc:geneProductRef fbc:geneProduct="G_CG12529" />
          </fbc:or>
        </fbc:geneProductAssociation>
      </reaction>
      <reaction fast="false" id="R_GLA" name="gluconolactonase" reversible="false" fbc:lowerFluxBound="cobra_0_bound" fbc:upperFluxBound="cobra_default_ub">
        <listOfReactants>
          <speciesReference constant="true" species="M_gdl[c]" stoichiometry="1" />
          <speciesReference constant="true" species="M_h2o[c]" stoichiometry="1" />
        </listOfReactants>
        <listOfProducts>
          <speciesReference constant="true" species="M_glc[c]" stoichiometry="1" />
          <speciesReference constant="true" species="M_h[c]" stoichiometry="1" />
        </listOfProducts>
      </reaction>
      <reaction fast="false" id="R_GLK" name="gluconokinase" reversible="false" fbc:lowerFluxBound="cobra_0_bound" fbc:upperFluxBound="cobra_default_ub">
        <listOfReactants>
          <speciesReference constant="true" species="M_atp[c]" stoichiometry="1" />
          <speciesReference constant="true" species="M_glc[c]" stoichiometry="1" />
        </listOfReactants>
        <listOfProducts>
          <speciesReference constant="true" species="M_6pgc[c]" stoichiometry="1" />
          <speciesReference constant="true" species="M_adp[c]" stoichiometry="1" />
          <speciesReference constant="true" species="M_h[c]" stoichiometry="1" />
        </listOfProducts>
      </reaction>
      <reaction fast="false" id="R_OXIRE" name="D-glucose:quinone 1-oxidoreductase" reversible="false" fbc:lowerFluxBound="cobra_0_bound" fbc:upperFluxBound="cobra_default_ub">
        <listOfReactants>
          <speciesReference constant="true" species="M_glc-D[c]" stoichiometry="1" />
          <speciesReference constant="true" species="M_q[c]" stoichiometry="1" />
        </listOfReactants>
        <listOfProducts>
          <speciesReference constant="true" species="M_gdl[c]" stoichiometry="1" />
          <speciesReference constant="true" species="M_qh2[c]" stoichiometry="1" />
        </listOfProducts>
        <fbc:geneProductAssociation>
          <fbc:geneProductRef fbc:geneProduct="G_CG12398" />
        </fbc:geneProductAssociation>
      </reaction>
      <reaction fast="false" id="R_PhnN" name="ribose 1,5-bisphosphate phosphokinase" reversible="false" fbc:lowerFluxBound="cobra_0_bound" fbc:upperFluxBound="cobra_default_ub">
        <listOfReactants>
          <speciesReference constant="true" species="M_atp[c]" stoichiometry="1" />
          <speciesReference constant="true" species="M_r15bp[c]" stoichiometry="1" />
        </listOfReactants>
        <listOfProducts>
          <speciesReference constant="true" species="M_adp[c]" stoichiometry="1" />
          <speciesReference constant="true" species="M_prpp[c]" stoichiometry="1" />
        </listOfProducts>
      </reaction>
      <reaction fast="false" id="R_R1Pk" name="Ribose 1-phosphokinase" reversible="true" fbc:lowerFluxBound="cobra_default_lb" fbc:upperFluxBound="cobra_default_ub">
        <listOfReactants>
          <speciesReference constant="true" species="M_atp[c]" stoichiometry="1" />
          <speciesReference constant="true" species="M_r1p[c]" stoichiometry="1" />
        </listOfReactants>
        <listOfProducts>
          <speciesReference constant="true" species="M_adp[c]" stoichiometry="1" />
          <speciesReference constant="true" species="M_h[c]" stoichiometry="1" />
          <speciesReference constant="true" species="M_r15bp[c]" stoichiometry="1" />
        </listOfProducts>
      </reaction>
      <reaction fast="false" id="R_RPI" name="Ribose-5-phosphate isomerase" reversible="true" fbc:lowerFluxBound="cobra_default_lb" fbc:upperFluxBound="cobra_default_ub">
        <listOfReactants>
          <speciesReference constant="true" species="M_ru5p-D[c]" stoichiometry="1" />
        </listOfReactants>
        <listOfProducts>
          <speciesReference constant="true" species="M_r5p[c]" stoichiometry="1" />
        </listOfProducts>
        <fbc:geneProductAssociation>
          <fbc:geneProductRef fbc:geneProduct="G_CG30410" />
        </fbc:geneProductAssociation>
      </reaction>
      <reaction fast="false" id="R_RPE" name="Ribulose 5-phosphate 3-epimerase" reversible="true" fbc:lowerFluxBound="cobra_default_lb" fbc:upperFluxBound="cobra_default_ub">
        <listOfReactants>
          <speciesReference constant="true" species="M_ru5p-D[c]" stoichiometry="1" />
        </listOfReactants>
        <listOfProducts>
          <speciesReference constant="true" species="M_xu5p-D[c]" stoichiometry="1" />
        </listOfProducts>
        <fbc:geneProductAssociation>
          <fbc:geneProductRef fbc:geneProduct="G_CG30499" />
        </fbc:geneProductAssociation>
      </reaction>
      <reaction fast="false" id="R_TALA" name="transaldolase" reversible="true" fbc:lowerFluxBound="cobra_default_lb" fbc:upperFluxBound="cobra_default_ub">
        <listOfReactants>
          <speciesReference constant="true" species="M_g3p[c]" stoichiometry="1" />
          <speciesReference constant="true" species="M_s7p[c]" stoichiometry="1" />
        </listOfReactants>
        <listOfProducts>
          <speciesReference constant="true" species="M_e4p[c]" stoichiometry="1" />
          <speciesReference constant="true" species="M_f6p[c]" stoichiometry="1" />
        </listOfProducts>
        <fbc:geneProductAssociation>
          <fbc:geneProductRef fbc:geneProduct="G_CG2827" />
        </fbc:geneProductAssociation>
      </reaction>
      <reaction fast="false" id="R_TKT2" name="Transketolase 2" reversible="false" fbc:lowerFluxBound="cobra_0_bound" fbc:upperFluxBound="cobra_default_ub">
        <listOfReactants>
          <speciesReference constant="true" species="M_e4p[c]" stoichiometry="1" />
          <speciesReference constant="true" species="M_xu5p-D[c]" stoichiometry="1" />
        </listOfReactants>
        <listOfProducts>
          <speciesReference constant="true" species="M_f6p[c]" stoichiometry="1" />
          <speciesReference constant="true" species="M_g3p[c]" stoichiometry="1" />
        </listOfProducts>
        <fbc:geneProductAssociation>
          <fbc:or>
            <fbc:geneProductRef fbc:geneProduct="G_CG5103" />
            <fbc:geneProductRef fbc:geneProduct="G_CG8036" />
          </fbc:or>
        </fbc:geneProductAssociation>
      </reaction>
      <reaction fast="false" id="R_TKT1" name="Transketolase 1" reversible="false" fbc:lowerFluxBound="cobra_0_bound" fbc:upperFluxBound="cobra_default_ub">
        <listOfReactants>
          <speciesReference constant="true" species="M_r5p[c]" stoichiometry="1" />
          <speciesReference constant="true" species="M_xu5p-D[c]" stoichiometry="1" />
        </listOfReactants>
        <listOfProducts>
          <speciesReference constant="true" species="M_g3p[c]" stoichiometry="1" />
          <speciesReference constant="true" species="M_s7p[c]" stoichiometry="1" />
        </listOfProducts>
        <fbc:geneProductAssociation>
          <fbc:or>
            <fbc:geneProductRef fbc:geneProduct="G_CG5103" />
            <fbc:geneProductRef fbc:geneProduct="G_CG8036" />
          </fbc:or>
        </fbc:geneProductAssociation>
      </reaction>
      <reaction fast="false" id="R_AAT_2" name="aspartate transaminase[2]" reversible="true" fbc:lowerFluxBound="cobra_default_lb" fbc:upperFluxBound="cobra_default_ub">
        <listOfReactants>
          <speciesReference constant="true" species="M_akg[c]" stoichiometry="1" />
          <speciesReference constant="true" species="M_phe[c]" stoichiometry="1" />
        </listOfReactants>
        <listOfProducts>
          <speciesReference constant="true" species="M_glu-L[c]" stoichiometry="1" />
          <speciesReference constant="true" species="M_phepy[c]" stoichiometry="1" />
        </listOfProducts>
      </reaction>
      <reaction fast="false" id="R_TYRAT_2" name="tyrosine transaminase[2]" reversible="false" fbc:lowerFluxBound="cobra_0_bound" fbc:upperFluxBound="cobra_default_ub">
        <listOfReactants>
          <speciesReference constant="true" species="M_akg[c]" stoichiometry="1" />
          <speciesReference constant="true" species="M_phe[c]" stoichiometry="1" />
        </listOfReactants>
        <listOfProducts>
          <speciesReference constant="true" species="M_glu-L[c]" stoichiometry="1" />
          <speciesReference constant="true" species="M_phepy[c]" stoichiometry="1" />
        </listOfProducts>
      </reaction>
      <reaction fast="false" id="R_PAH" name="phenylalanine hydroxylase" reversible="false" fbc:lowerFluxBound="cobra_0_bound" fbc:upperFluxBound="cobra_default_ub">
        <listOfReactants>
          <speciesReference constant="true" species="M_o2[c]" stoichiometry="1" />
          <speciesReference constant="true" species="M_phe[c]" stoichiometry="1" />
          <speciesReference constant="true" species="M_r-thbp[c]" stoichiometry="1" />
        </listOfReactants>
        <listOfProducts>
          <speciesReference constant="true" species="M_4a-hthbp[c]" stoichiometry="1" />
          <speciesReference constant="true" species="M_tyr[c]" stoichiometry="1" />
        </listOfProducts>
      </reaction>
      <reaction fast="false" id="R_AAT_3" name="aspartate transaminase[3]" reversible="true" fbc:lowerFluxBound="cobra_default_lb" fbc:upperFluxBound="cobra_default_ub">
        <listOfReactants>
          <speciesReference constant="true" species="M_akg[c]" stoichiometry="1" />
          <speciesReference constant="true" species="M_tyr[c]" stoichiometry="1" />
        </listOfReactants>
        <listOfProducts>
          <speciesReference constant="true" species="M_glu-L[c]" stoichiometry="1" />
          <speciesReference constant="true" species="M_hpp[c]" stoichiometry="1" />
        </listOfProducts>
      </reaction>
      <reaction fast="false" id="R_TYRAT_1" name="tyrosine transaminase[1]" reversible="false" fbc:lowerFluxBound="cobra_0_bound" fbc:upperFluxBound="cobra_default_ub">
        <listOfReactants>
          <speciesReference constant="true" species="M_akg[c]" stoichiometry="1" />
          <speciesReference constant="true" species="M_tyr[c]" stoichiometry="1" />
        </listOfReactants>
        <listOfProducts>
          <speciesReference constant="true" species="M_glu-L[c]" stoichiometry="1" />
          <speciesReference constant="true" species="M_hpp[c]" stoichiometry="1" />
        </listOfProducts>
      </reaction>
      <reaction fast="false" id="R_OICD[2]" name="2-oxoisocaproate dehydrogenase" reversible="true" fbc:lowerFluxBound="cobra_default_lb" fbc:upperFluxBound="cobra_default_ub">
        <listOfReactants>
          <speciesReference constant="true" species="M_2obut[c]" stoichiometry="1" />
          <speciesReference constant="true" species="M_h[c]" stoichiometry="1" />
          <speciesReference constant="true" species="M_thpp[c]" stoichiometry="1" />
        </listOfReactants>
        <listOfProducts>
          <speciesReference constant="true" species="M_co2[c]" stoichiometry="1" />
          <speciesReference constant="true" species="M_hpthpp[c]" stoichiometry="1" />
        </listOfProducts>
      </reaction>
      <reaction fast="false" id="R_HIBCH" name="3-hydroxyisobutyryl-CoA hydrolase" reversible="true" fbc:lowerFluxBound="cobra_default_lb" fbc:upperFluxBound="cobra_default_ub">
        <listOfReactants>
          <speciesReference constant="true" species="M_coa[c]" stoichiometry="1" />
          <speciesReference constant="true" species="M_h[c]" stoichiometry="1" />
          <speciesReference constant="true" species="M_hdpp[c]" stoichiometry="1" />
        </listOfReactants>
        <listOfProducts>
          <speciesReference constant="true" species="M_h2o[c]" stoichiometry="1" />
          <speciesReference constant="true" species="M_hdppcoa[c]" stoichiometry="1" />
        </listOfProducts>
      </reaction>
      <reaction fast="false" id="R_MSD" name="malonate-semialdehyde dehydrogenase" reversible="true" fbc:lowerFluxBound="cobra_default_lb" fbc:upperFluxBound="cobra_default_ub">
        <listOfReactants>
          <speciesReference constant="true" species="M_coa[c]" stoichiometry="1" />
          <speciesReference constant="true" species="M_nad[c]" stoichiometry="1" />
          <speciesReference constant="true" species="M_opp[c]" stoichiometry="1" />
        </listOfReactants>
        <listOfProducts>
          <speciesReference constant="true" species="M_accoa[c]" stoichiometry="1" />
          <speciesReference constant="true" species="M_co2[c]" stoichiometry="1" />
          <speciesReference constant="true" species="M_nadh[c]" stoichiometry="1" />
        </listOfProducts>
      </reaction>
      <reaction fast="false" id="R_DHLT" name="dihydrolipoyl transacylase" reversible="true" fbc:lowerFluxBound="cobra_default_lb" fbc:upperFluxBound="cobra_default_ub">
        <listOfReactants>
          <speciesReference constant="true" species="M_dhla[c]" stoichiometry="1" />
          <speciesReference constant="true" species="M_ppecoa[c]" stoichiometry="1" />
        </listOfReactants>
        <listOfProducts>
          <speciesReference constant="true" species="M_coa[c]" stoichiometry="1" />
          <speciesReference constant="true" species="M_pdhla[c]" stoichiometry="1" />
        </listOfProducts>
      </reaction>
      <reaction fast="false" id="R_ACADM" name="acyl CoA dehydrogenase" reversible="true" fbc:lowerFluxBound="cobra_default_lb" fbc:upperFluxBound="cobra_default_ub">
        <listOfReactants>
          <speciesReference constant="true" species="M_fad[c]" stoichiometry="1" />
          <speciesReference constant="true" species="M_h[c]" stoichiometry="1" />
          <speciesReference constant="true" species="M_ppecoa[c]" stoichiometry="1" />
        </listOfReactants>
        <listOfProducts>
          <speciesReference constant="true" species="M_acycoa[c]" stoichiometry="1" />
          <speciesReference constant="true" species="M_fadh2[c]" stoichiometry="1" />
        </listOfProducts>
      </reaction>
      <reaction fast="false" id="R_ECH" name="3-Hydroxypropionyl-CoA hydro-lyase" reversible="true" fbc:lowerFluxBound="cobra_default_lb" fbc:upperFluxBound="cobra_default_ub">
        <listOfReactants>
          <speciesReference constant="true" species="M_hdppcoa[c]" stoichiometry="1" />
        </listOfReactants>
        <listOfProducts>
          <speciesReference constant="true" species="M_acycoa[c]" stoichiometry="1" />
          <speciesReference constant="true" species="M_h2o[c]" stoichiometry="1" />
        </listOfProducts>
      </reaction>
      <reaction fast="false" id="R_OICD[1]" name="2-oxoisocaproate dehydrogenase" reversible="true" fbc:lowerFluxBound="cobra_default_lb" fbc:upperFluxBound="cobra_default_ub">
        <listOfReactants>
          <speciesReference constant="true" species="M_hpthpp[c]" stoichiometry="1" />
          <speciesReference constant="true" species="M_la[c]" stoichiometry="1" />
        </listOfReactants>
        <listOfProducts>
          <speciesReference constant="true" species="M_pdhla[c]" stoichiometry="1" />
          <speciesReference constant="true" species="M_thpp[c]" stoichiometry="1" />
        </listOfProducts>
      </reaction>
      <reaction fast="false" id="R_HDPPD" name="3-hydroxypropionate dehydrogenase" reversible="true" fbc:lowerFluxBound="cobra_default_lb" fbc:upperFluxBound="cobra_default_ub">
        <listOfReactants>
          <speciesReference constant="true" species="M_hdpp[c]" stoichiometry="1" />
          <speciesReference constant="true" species="M_nad[c]" stoichiometry="1" />
        </listOfReactants>
        <listOfProducts>
          <speciesReference constant="true" species="M_h[c]" stoichiometry="1" />
          <speciesReference constant="true" species="M_nadh[c]" stoichiometry="1" />
          <speciesReference constant="true" species="M_opp[c]" stoichiometry="1" />
        </listOfProducts>
      </reaction>
      <reaction fast="false" id="R_AMPH" name="AMP phosphoribohydrolase" reversible="false" fbc:lowerFluxBound="cobra_0_bound" fbc:upperFluxBound="cobra_default_ub">
        <listOfReactants>
          <speciesReference constant="true" species="M_amp[c]" stoichiometry="1" />
          <speciesReference constant="true" species="M_h2o[c]" stoichiometry="1" />
        </listOfReactants>
        <listOfProducts>
          <speciesReference constant="true" species="M_a[c]" stoichiometry="1" />
          <speciesReference constant="true" species="M_r5p[c]" stoichiometry="1" />
        </listOfProducts>
      </reaction>
      <reaction fast="false" id="R_AMPD" name="AMP deaminase" reversible="false" fbc:lowerFluxBound="cobra_0_bound" fbc:upperFluxBound="cobra_default_ub">
        <listOfReactants>
          <speciesReference constant="true" species="M_amp[c]" stoichiometry="1" />
          <speciesReference constant="true" species="M_h2o[c]" stoichiometry="1" />
        </listOfReactants>
        <listOfProducts>
          <speciesReference constant="true" species="M_imp[c]" stoichiometry="1" />
          <speciesReference constant="true" species="M_nh3[c]" stoichiometry="1" />
        </listOfProducts>
      </reaction>
      <reaction fast="false" id="R_ADPase" name="apyrase" reversible="false" fbc:lowerFluxBound="cobra_0_bound" fbc:upperFluxBound="cobra_default_ub">
        <listOfReactants>
          <speciesReference constant="true" species="M_atp[c]" stoichiometry="1" />
          <speciesReference constant="true" species="M_h2o[c]" stoichiometry="2" />
        </listOfReactants>
        <listOfProducts>
          <speciesReference constant="true" species="M_amp[c]" stoichiometry="1" />
          <speciesReference constant="true" species="M_h[c]" stoichiometry="2" />
          <speciesReference constant="true" species="M_pi[c]" stoichiometry="2" />
        </listOfProducts>
      </reaction>
      <reaction fast="false" id="R_GDPK" name="GDP Kinase" reversible="false" fbc:lowerFluxBound="cobra_0_bound" fbc:upperFluxBound="cobra_default_ub">
        <listOfReactants>
          <speciesReference constant="true" species="M_atp[c]" stoichiometry="1" />
          <speciesReference constant="true" species="M_gdp[c]" stoichiometry="1" />
        </listOfReactants>
        <listOfProducts>
          <speciesReference constant="true" species="M_adp[c]" stoichiometry="1" />
          <speciesReference constant="true" species="M_gtp[c]" stoichiometry="1" />
        </listOfProducts>
      </reaction>
      <reaction fast="false" id="R_GMPK" name="GMP kinase" reversible="false" fbc:lowerFluxBound="cobra_0_bound" fbc:upperFluxBound="cobra_default_ub">
        <listOfReactants>
          <speciesReference constant="true" species="M_atp[c]" stoichiometry="1" />
          <speciesReference constant="true" species="M_gmp[c]" stoichiometry="1" />
        </listOfReactants>
        <listOfProducts>
          <speciesReference constant="true" species="M_adp[c]" stoichiometry="1" />
          <speciesReference constant="true" species="M_gdp[c]" stoichiometry="1" />
        </listOfProducts>
      </reaction>
      <reaction fast="false" id="R_GMPS" name="GMP synthase (glutamine-hydrolysing)" reversible="false" fbc:lowerFluxBound="cobra_0_bound" fbc:upperFluxBound="cobra_default_ub">
        <listOfReactants>
          <speciesReference constant="true" species="M_atp[c]" stoichiometry="1" />
          <speciesReference constant="true" species="M_gln-L[c]" stoichiometry="1" />
          <speciesReference constant="true" species="M_h2o[c]" stoichiometry="1" />
          <speciesReference constant="true" species="M_xmp[c]" stoichiometry="1" />
        </listOfReactants>
        <listOfProducts>
          <speciesReference constant="true" species="M_amp[c]" stoichiometry="1" />
          <speciesReference constant="true" species="M_glu-L[c]" stoichiometry="1" />
          <speciesReference constant="true" species="M_gmp[c]" stoichiometry="1" />
          <speciesReference constant="true" species="M_h[c]" stoichiometry="2" />
          <speciesReference constant="true" species="M_ppi[c]" stoichiometry="1" />
        </listOfProducts>
      </reaction>
      <reaction fast="false" id="R_GDPase" name="guanosine diphosphatase" reversible="false" fbc:lowerFluxBound="cobra_0_bound" fbc:upperFluxBound="cobra_default_ub">
        <listOfReactants>
          <speciesReference constant="true" species="M_gdp[c]" stoichiometry="1" />
          <speciesReference constant="true" species="M_h2o[c]" stoichiometry="1" />
        </listOfReactants>
        <listOfProducts>
          <speciesReference constant="true" species="M_gmp[c]" stoichiometry="1" />
          <speciesReference constant="true" species="M_h[c]" stoichiometry="1" />
          <speciesReference constant="true" species="M_pi[c]" stoichiometry="1" />
        </listOfProducts>
      </reaction>
      <reaction fast="false" id="R_GMPL" name="guanosine 5'-monophosphate phosphohydrolase" reversible="false" fbc:lowerFluxBound="cobra_0_bound" fbc:upperFluxBound="cobra_default_ub">
        <listOfReactants>
          <speciesReference constant="true" species="M_gmp[c]" stoichiometry="1" />
          <speciesReference constant="true" species="M_h2o[c]" stoichiometry="1" />
        </listOfReactants>
        <listOfProducts>
          <speciesReference constant="true" species="M_gua[c]" stoichiometry="1" />
          <speciesReference constant="true" species="M_pi[c]" stoichiometry="1" />
        </listOfProducts>
      </reaction>
      <reaction fast="false" id="R_PNP" name="inosine:phosphate alpha-D-ribosyltransferase" reversible="false" fbc:lowerFluxBound="cobra_0_bound" fbc:upperFluxBound="cobra_default_ub">
        <listOfReactants>
          <speciesReference constant="true" species="M_i[c]" stoichiometry="1" />
          <speciesReference constant="true" species="M_pi[c]" stoichiometry="1" />
        </listOfReactants>
        <listOfProducts>
          <speciesReference constant="true" species="M_hyp[c]" stoichiometry="1" />
          <speciesReference constant="true" species="M_r1p[c]" stoichiometry="1" />
        </listOfProducts>
      </reaction>
      <reaction fast="false" id="R_IMPD" name="IMP dehydrogenase" reversible="false" fbc:lowerFluxBound="cobra_0_bound" fbc:upperFluxBound="cobra_default_ub">
        <listOfReactants>
          <speciesReference constant="true" species="M_h2o[c]" stoichiometry="1" />
          <speciesReference constant="true" species="M_imp[c]" stoichiometry="1" />
          <speciesReference constant="true" species="M_nad[c]" stoichiometry="1" />
        </listOfReactants>
        <listOfProducts>
          <speciesReference constant="true" species="M_h[c]" stoichiometry="1" />
          <speciesReference constant="true" species="M_nadh[c]" stoichiometry="1" />
          <speciesReference constant="true" species="M_xmp[c]" stoichiometry="1" />
        </listOfProducts>
      </reaction>
      <reaction fast="false" id="R_HGPRT" name="Hypoxanthine-guanine phosphoribosyltransferase" reversible="true" fbc:lowerFluxBound="cobra_default_lb" fbc:upperFluxBound="cobra_default_ub">
        <listOfReactants>
          <speciesReference constant="true" species="M_imp[c]" stoichiometry="1" />
          <speciesReference constant="true" species="M_ppi[c]" stoichiometry="1" />
        </listOfReactants>
        <listOfProducts>
          <speciesReference constant="true" species="M_hyp[c]" stoichiometry="1" />
          <speciesReference constant="true" species="M_prpp[c]" stoichiometry="1" />
        </listOfProducts>
      </reaction>
      <reaction fast="false" id="R_UDPk" name="UDP kinase" reversible="false" fbc:lowerFluxBound="cobra_0_bound" fbc:upperFluxBound="cobra_default_ub">
        <listOfReactants>
          <speciesReference constant="true" species="M_atp[c]" stoichiometry="1" />
          <speciesReference constant="true" species="M_udp[c]" stoichiometry="1" />
        </listOfReactants>
        <listOfProducts>
          <speciesReference constant="true" species="M_adp[c]" stoichiometry="1" />
          <speciesReference constant="true" species="M_utp[c]" stoichiometry="1" />
        </listOfProducts>
      </reaction>
      <reaction fast="false" id="R_UMPk" name="UMP/CMP kinase" reversible="false" fbc:lowerFluxBound="cobra_0_bound" fbc:upperFluxBound="cobra_default_ub">
        <listOfReactants>
          <speciesReference constant="true" species="M_atp[c]" stoichiometry="1" />
          <speciesReference constant="true" species="M_ump[c]" stoichiometry="1" />
        </listOfReactants>
        <listOfProducts>
          <speciesReference constant="true" species="M_adp[c]" stoichiometry="1" />
          <speciesReference constant="true" species="M_h[c]" stoichiometry="2" />
          <speciesReference constant="true" species="M_udp[c]" stoichiometry="1" />
        </listOfProducts>
      </reaction>
      <reaction fast="false" id="R_URDk" name="uridine kinase" reversible="true" fbc:lowerFluxBound="cobra_default_lb" fbc:upperFluxBound="cobra_default_ub">
        <listOfReactants>
          <speciesReference constant="true" species="M_atp[c]" stoichiometry="1" />
          <speciesReference constant="true" species="M_h[c]" stoichiometry="1" />
          <speciesReference constant="true" species="M_urd[c]" stoichiometry="1" />
        </listOfReactants>
        <listOfProducts>
          <speciesReference constant="true" species="M_adp[c]" stoichiometry="1" />
          <speciesReference constant="true" species="M_ump[c]" stoichiometry="1" />
        </listOfProducts>
      </reaction>
      <reaction fast="false" id="R_CTPS" name="CTP synthase" reversible="false" fbc:lowerFluxBound="cobra_0_bound" fbc:upperFluxBound="cobra_default_ub">
        <listOfReactants>
          <speciesReference constant="true" species="M_atp[c]" stoichiometry="1" />
          <speciesReference constant="true" species="M_gln-L[c]" stoichiometry="1" />
          <speciesReference constant="true" species="M_h2o[c]" stoichiometry="1" />
          <speciesReference constant="true" species="M_utp[c]" stoichiometry="1" />
        </listOfReactants>
        <listOfProducts>
          <speciesReference constant="true" species="M_adp[c]" stoichiometry="1" />
          <speciesReference constant="true" species="M_ctp[c]" stoichiometry="1" />
          <speciesReference constant="true" species="M_glu-L[c]" stoichiometry="1" />
          <speciesReference constant="true" species="M_h[c]" stoichiometry="2" />
          <speciesReference constant="true" species="M_pi[c]" stoichiometry="1" />
        </listOfProducts>
      </reaction>
      <reaction fast="false" id="R_DHOase" name="carbamoylaspartic dehydrase" reversible="false" fbc:lowerFluxBound="cobra_0_bound" fbc:upperFluxBound="cobra_default_ub">
        <listOfReactants>
          <speciesReference constant="true" species="M_cbasp[c]" stoichiometry="1" />
          <speciesReference constant="true" species="M_h[c]" stoichiometry="2" />
        </listOfReactants>
        <listOfProducts>
          <speciesReference constant="true" species="M_dor[c]" stoichiometry="1" />
          <speciesReference constant="true" species="M_h2o[c]" stoichiometry="1" />
        </listOfProducts>
      </reaction>
      <reaction fast="false" id="R_CMPk" name="UMP/CMP kinase" reversible="true" fbc:lowerFluxBound="cobra_default_lb" fbc:upperFluxBound="cobra_default_ub">
        <listOfReactants>
          <speciesReference constant="true" species="M_adp[c]" stoichiometry="1" />
          <speciesReference constant="true" species="M_cdp[c]" stoichiometry="1" />
          <speciesReference constant="true" species="M_h[c]" stoichiometry="2" />
        </listOfReactants>
        <listOfProducts>
          <speciesReference constant="true" species="M_atp[c]" stoichiometry="1" />
          <speciesReference constant="true" species="M_cmp[c]" stoichiometry="1" />
        </listOfProducts>
      </reaction>
      <reaction fast="false" id="R_CDPk" name="CDP kinase" reversible="true" fbc:lowerFluxBound="cobra_default_lb" fbc:upperFluxBound="cobra_default_ub">
        <listOfReactants>
          <speciesReference constant="true" species="M_atp[c]" stoichiometry="1" />
          <speciesReference constant="true" species="M_cdp[c]" stoichiometry="1" />
        </listOfReactants>
        <listOfProducts>
          <speciesReference constant="true" species="M_adp[c]" stoichiometry="1" />
          <speciesReference constant="true" species="M_ctp[c]" stoichiometry="1" />
        </listOfProducts>
      </reaction>
      <reaction fast="false" id="R_CMPL" name="5'-nucleotidase" reversible="false" fbc:lowerFluxBound="cobra_0_bound" fbc:upperFluxBound="cobra_default_ub">
        <listOfReactants>
          <speciesReference constant="true" species="M_cmp[c]" stoichiometry="1" />
          <speciesReference constant="true" species="M_h2o[c]" stoichiometry="1" />
        </listOfReactants>
        <listOfProducts>
          <speciesReference constant="true" species="M_cyd[c]" stoichiometry="1" />
          <speciesReference constant="true" species="M_h[c]" stoichiometry="2" />
          <speciesReference constant="true" species="M_pi[c]" stoichiometry="1" />
        </listOfProducts>
      </reaction>
      <reaction fast="false" id="R_CDA" name="cytidine deaminase" reversible="false" fbc:lowerFluxBound="cobra_0_bound" fbc:upperFluxBound="cobra_default_ub">
        <listOfReactants>
          <speciesReference constant="true" species="M_cyd[c]" stoichiometry="1" />
          <speciesReference constant="true" species="M_h2o[c]" stoichiometry="1" />
        </listOfReactants>
        <listOfProducts>
          <speciesReference constant="true" species="M_nh3[c]" stoichiometry="1" />
          <speciesReference constant="true" species="M_urd[c]" stoichiometry="1" />
        </listOfProducts>
      </reaction>
      <reaction fast="false" id="R_DHODH" name="dihydroorotate dehydrogenase (quinone)" reversible="false" fbc:lowerFluxBound="cobra_0_bound" fbc:upperFluxBound="cobra_default_ub">
        <listOfReactants>
          <speciesReference constant="true" species="M_dor[c]" stoichiometry="1" />
          <speciesReference constant="true" species="M_q[c]" stoichiometry="1" />
        </listOfReactants>
        <listOfProducts>
          <speciesReference constant="true" species="M_oro[c]" stoichiometry="1" />
          <speciesReference constant="true" species="M_qh2[c]" stoichiometry="1" />
        </listOfProducts>
      </reaction>
      <reaction fast="false" id="R_ODCase" name="orotidine-5'-phosphate decarboxylase" reversible="false" fbc:lowerFluxBound="cobra_0_bound" fbc:upperFluxBound="cobra_default_ub">
        <listOfReactants>
          <speciesReference constant="true" species="M_omp[c]" stoichiometry="1" />
        </listOfReactants>
        <listOfProducts>
          <speciesReference constant="true" species="M_co2[c]" stoichiometry="1" />
          <speciesReference constant="true" species="M_ump[c]" stoichiometry="1" />
        </listOfProducts>
      </reaction>
      <reaction fast="false" id="R_OPRTase" name="orotate phosphoribosyltransferase" reversible="false" fbc:lowerFluxBound="cobra_0_bound" fbc:upperFluxBound="cobra_default_ub">
        <listOfReactants>
          <speciesReference constant="true" species="M_h[c]" stoichiometry="2" />
          <speciesReference constant="true" species="M_oro[c]" stoichiometry="1" />
          <speciesReference constant="true" species="M_prpp[c]" stoichiometry="1" />
        </listOfReactants>
        <listOfProducts>
          <speciesReference constant="true" species="M_omp[c]" stoichiometry="1" />
          <speciesReference constant="true" species="M_ppi[c]" stoichiometry="1" />
        </listOfProducts>
      </reaction>
      <reaction fast="false" id="R_ACACT1r" name="Acetyl-CoA C-acetyltransferase" reversible="true" fbc:lowerFluxBound="cobra_default_lb" fbc:upperFluxBound="cobra_default_ub">
        <listOfReactants>
          <speciesReference constant="true" species="M_accoa[c]" stoichiometry="2" />
        </listOfReactants>
        <listOfProducts>
          <speciesReference constant="true" species="M_aacoa[c]" stoichiometry="1" />
          <speciesReference constant="true" species="M_coa[c]" stoichiometry="1" />
        </listOfProducts>
        <fbc:geneProductAssociation>
          <fbc:or>
            <fbc:geneProductRef fbc:geneProduct="G_CG9149" />
            <fbc:geneProductRef fbc:geneProduct="G_CG10932" />
          </fbc:or>
        </fbc:geneProductAssociation>
      </reaction>
      <reaction fast="false" id="R_FAT" name="formate C-acetyltransferase" reversible="true" fbc:lowerFluxBound="cobra_default_lb" fbc:upperFluxBound="cobra_default_ub">
        <listOfReactants>
          <speciesReference constant="true" species="M_accoa[c]" stoichiometry="1" />
          <speciesReference constant="true" species="M_formate[c]" stoichiometry="1" />
        </listOfReactants>
        <listOfProducts>
          <speciesReference constant="true" species="M_coa[c]" stoichiometry="1" />
          <speciesReference constant="true" species="M_pyr[c]" stoichiometry="1" />
        </listOfProducts>
      </reaction>
      <reaction fast="false" id="R_ACPAT" name="acetyl-CoA:phosphate acetyltransferase" reversible="false" fbc:lowerFluxBound="cobra_0_bound" fbc:upperFluxBound="cobra_default_ub">
        <listOfReactants>
          <speciesReference constant="true" species="M_accoa[c]" stoichiometry="1" />
          <speciesReference constant="true" species="M_h[c]" stoichiometry="1" />
          <speciesReference constant="true" species="M_pi[c]" stoichiometry="1" />
        </listOfReactants>
        <listOfProducts>
          <speciesReference constant="true" species="M_acp[c]" stoichiometry="1" />
          <speciesReference constant="true" species="M_coa[c]" stoichiometry="1" />
        </listOfProducts>
      </reaction>
      <reaction fast="false" id="R_APPH" name="Acetyl phosphate phosphohydrolase" reversible="true" fbc:lowerFluxBound="cobra_default_lb" fbc:upperFluxBound="cobra_default_ub">
        <listOfReactants>
          <speciesReference constant="true" species="M_acp[c]" stoichiometry="1" />
          <speciesReference constant="true" species="M_h2o[c]" stoichiometry="1" />
        </listOfReactants>
        <listOfProducts>
          <speciesReference constant="true" species="M_ac[c]" stoichiometry="1" />
          <speciesReference constant="true" species="M_h[c]" stoichiometry="2" />
          <speciesReference constant="true" species="M_pi[c]" stoichiometry="1" />
        </listOfProducts>
        <fbc:geneProductAssociation>
          <fbc:or>
            <fbc:geneProductRef fbc:geneProduct="G_CG14022" />
            <fbc:geneProductRef fbc:geneProduct="G_CG16870" />
            <fbc:geneProductRef fbc:geneProduct="G_CG18371" />
            <fbc:geneProductRef fbc:geneProduct="G_CG11052" />
            <fbc:geneProductRef fbc:geneProduct="G_CG18505" />
            <fbc:geneProductRef fbc:geneProduct="G_CG10970" />
          </fbc:or>
        </fbc:geneProductAssociation>
      </reaction>
      <reaction fast="false" id="R_ACCOAL" name="Acetate:CoA ligase (AMP-forming)" reversible="false" fbc:lowerFluxBound="cobra_0_bound" fbc:upperFluxBound="cobra_default_ub">
        <listOfReactants>
          <speciesReference constant="true" species="M_ac[c]" stoichiometry="1" />
          <speciesReference constant="true" species="M_atp[c]" stoichiometry="1" />
          <speciesReference constant="true" species="M_coa[c]" stoichiometry="1" />
        </listOfReactants>
        <listOfProducts>
          <speciesReference constant="true" species="M_accoa[c]" stoichiometry="1" />
          <speciesReference constant="true" species="M_amp[c]" stoichiometry="1" />
          <speciesReference constant="true" species="M_ppi[c]" stoichiometry="1" />
        </listOfProducts>
        <fbc:geneProductAssociation>
          <fbc:or>
            <fbc:geneProductRef fbc:geneProduct="G_CG6432" />
            <fbc:geneProductRef fbc:geneProduct="G_CG9390" />
          </fbc:or>
        </fbc:geneProductAssociation>
      </reaction>
      <reaction fast="false" id="R_ACACDL" name="acetyl-CoA:carbon-dioxide ligase (ADP-forming)" reversible="false" fbc:lowerFluxBound="cobra_0_bound" fbc:upperFluxBound="cobra_default_ub">
        <listOfReactants>
          <speciesReference constant="true" species="M_accoa[c]" stoichiometry="1" />
          <speciesReference constant="true" species="M_atp[c]" stoichiometry="1" />
          <speciesReference constant="true" species="M_hco3[c]" stoichiometry="1" />
        </listOfReactants>
        <listOfProducts>
          <speciesReference constant="true" species="M_adp[c]" stoichiometry="1" />
          <speciesReference constant="true" species="M_h[c]" stoichiometry="1" />
          <speciesReference constant="true" species="M_malcoa[c]" stoichiometry="1" />
          <speciesReference constant="true" species="M_pi[c]" stoichiometry="1" />
        </listOfProducts>
        <fbc:geneProductAssociation>
          <fbc:or>
            <fbc:geneProductRef fbc:geneProduct="G_CG17108" />
            <fbc:geneProductRef fbc:geneProduct="G_CG11198" />
          </fbc:or>
        </fbc:geneProductAssociation>
      </reaction>
      <reaction fast="false" id="R_PCB" name="Pyruvate:carbon-dioxide ligase (ADP-forming)" reversible="true" fbc:lowerFluxBound="cobra_default_lb" fbc:upperFluxBound="cobra_default_ub">
        <listOfReactants>
          <speciesReference constant="true" species="M_atp[c]" stoichiometry="1" />
          <speciesReference constant="true" species="M_hco3[c]" stoichiometry="1" />
          <speciesReference constant="true" species="M_pyr[c]" stoichiometry="1" />
        </listOfReactants>
        <listOfProducts>
          <speciesReference constant="true" species="M_adp[c]" stoichiometry="1" />
          <speciesReference constant="true" species="M_h[c]" stoichiometry="1" />
          <speciesReference constant="true" species="M_oaa[c]" stoichiometry="1" />
          <speciesReference constant="true" species="M_pi[c]" stoichiometry="1" />
        </listOfProducts>
        <fbc:geneProductAssociation>
          <fbc:geneProductRef fbc:geneProduct="G_CG1516" />
        </fbc:geneProductAssociation>
      </reaction>
      <reaction fast="false" id="R_LPD5" name="dihydrolipoamide:NAD+ oxidoreductase" reversible="false" fbc:lowerFluxBound="cobra_0_bound" fbc:upperFluxBound="cobra_default_ub">
        <listOfReactants>
          <speciesReference constant="true" species="M_dhla[c]" stoichiometry="1" />
          <speciesReference constant="true" species="M_nad[c]" stoichiometry="1" />
        </listOfReactants>
        <listOfProducts>
          <speciesReference constant="true" species="M_h[c]" stoichiometry="1" />
          <speciesReference constant="true" species="M_la[c]" stoichiometry="1" />
          <speciesReference constant="true" species="M_nadh[c]" stoichiometry="1" />
        </listOfProducts>
        <fbc:geneProductAssociation>
          <fbc:geneProductRef fbc:geneProduct="G_CG7430" />
        </fbc:geneProductAssociation>
      </reaction>
      <reaction fast="false" id="R_LGTHL" name="lactoylglutathione lyase&#10;(R)-S-Lactoylglutathione methylglyoxal-lyase (isomerizing)" reversible="false" fbc:lowerFluxBound="cobra_0_bound" fbc:upperFluxBound="cobra_default_ub">
        <listOfReactants>
          <speciesReference constant="true" species="M_gthrd[c]" stoichiometry="1" />
          <speciesReference constant="true" species="M_mthgxl[c]" stoichiometry="1" />
        </listOfReactants>
        <listOfProducts>
          <speciesReference constant="true" species="M_h[c]" stoichiometry="1" />
          <speciesReference constant="true" species="M_lgt_S[c]" stoichiometry="1" />
        </listOfProducts>
        <fbc:geneProductAssociation>
          <fbc:geneProductRef fbc:geneProduct="G_CG1707" />
        </fbc:geneProductAssociation>
      </reaction>
      <reaction fast="false" id="R_PEPCK" name="GTP:oxaloacetate carboxy-lyase (adding GTP;phosphoenolpyruvate-forming)" reversible="false" fbc:lowerFluxBound="cobra_0_bound" fbc:upperFluxBound="cobra_default_ub">
        <listOfReactants>
          <speciesReference constant="true" species="M_gtp[c]" stoichiometry="1" />
          <speciesReference constant="true" species="M_oaa[c]" stoichiometry="1" />
        </listOfReactants>
        <listOfProducts>
          <speciesReference constant="true" species="M_co2[c]" stoichiometry="1" />
          <speciesReference constant="true" species="M_gdp[c]" stoichiometry="1" />
          <speciesReference constant="true" species="M_pep[c]" stoichiometry="1" />
        </listOfProducts>
        <fbc:geneProductAssociation>
          <fbc:or>
            <fbc:geneProductRef fbc:geneProduct="G_CG17725" />
            <fbc:geneProductRef fbc:geneProduct="G_CG10924" />
          </fbc:or>
        </fbc:geneProductAssociation>
      </reaction>
      <reaction fast="false" id="R_LDH_L" name="L-lactate dehydrogenase" reversible="false" fbc:lowerFluxBound="cobra_0_bound" fbc:upperFluxBound="cobra_default_ub">
        <listOfReactants>
          <speciesReference constant="true" species="M_h[c]" stoichiometry="1" />
          <speciesReference constant="true" species="M_nadh[c]" stoichiometry="1" />
          <speciesReference constant="true" species="M_pyr[c]" stoichiometry="1" />
        </listOfReactants>
        <listOfProducts>
          <speciesReference constant="true" species="M_lac-L[c]" stoichiometry="1" />
          <speciesReference constant="true" species="M_nad[c]" stoichiometry="1" />
        </listOfProducts>
        <fbc:geneProductAssociation>
          <fbc:or>
            <fbc:geneProductRef fbc:geneProduct="G_CG13334" />
            <fbc:geneProductRef fbc:geneProduct="G_CG10160" />
          </fbc:or>
        </fbc:geneProductAssociation>
      </reaction>
      <reaction fast="false" id="R_LALDD2" name="(R)-Lactaldehyde:NAD+ oxidoreductase" reversible="true" fbc:lowerFluxBound="cobra_default_lb" fbc:upperFluxBound="cobra_default_ub">
        <listOfReactants>
          <speciesReference constant="true" species="M_lald__D[c]" stoichiometry="1" />
          <speciesReference constant="true" species="M_nad[c]" stoichiometry="1" />
        </listOfReactants>
        <listOfProducts>
          <speciesReference constant="true" species="M_h[c]" stoichiometry="1" />
          <speciesReference constant="true" species="M_mthgxl[c]" stoichiometry="1" />
          <speciesReference constant="true" species="M_nadh[c]" stoichiometry="1" />
        </listOfProducts>
        <fbc:geneProductAssociation>
          <fbc:or>
            <fbc:geneProductRef fbc:geneProduct="G_CG31674" />
            <fbc:geneProductRef fbc:geneProduct="G_CG31673" />
          </fbc:or>
        </fbc:geneProductAssociation>
      </reaction>
      <reaction fast="false" id="R_ME2" name="malate dehydrogenase (oxaloacetate-decarboxylating) (NADP+)" reversible="true" fbc:lowerFluxBound="cobra_default_lb" fbc:upperFluxBound="cobra_default_ub">
        <listOfReactants>
          <speciesReference constant="true" species="M_mal-L[c]" stoichiometry="1" />
          <speciesReference constant="true" species="M_nadp[c]" stoichiometry="1" />
        </listOfReactants>
        <listOfProducts>
          <speciesReference constant="true" species="M_co2[c]" stoichiometry="1" />
          <speciesReference constant="true" species="M_nadph[c]" stoichiometry="1" />
          <speciesReference constant="true" species="M_pyr[c]" stoichiometry="1" />
        </listOfProducts>
        <fbc:geneProductAssociation>
          <fbc:or>
            <fbc:geneProductRef fbc:geneProduct="G_CG7848" />
            <fbc:geneProductRef fbc:geneProduct="G_CG7964" />
            <fbc:geneProductRef fbc:geneProduct="G_CG7969" />
            <fbc:geneProductRef fbc:geneProduct="G_CG5889" />
            <fbc:geneProductRef fbc:geneProduct="G_CG10120" />
          </fbc:or>
        </fbc:geneProductAssociation>
      </reaction>
      <reaction fast="false" id="R_ACAOR" name="Acetaldehyde:NAD+ oxidoreductase" reversible="false" fbc:lowerFluxBound="cobra_0_bound" fbc:upperFluxBound="cobra_default_ub">
        <listOfReactants>
          <speciesReference constant="true" species="M_acald[c]" stoichiometry="1" />
          <speciesReference constant="true" species="M_h2o[c]" stoichiometry="1" />
          <speciesReference constant="true" species="M_nad[c]" stoichiometry="1" />
        </listOfReactants>
        <listOfProducts>
          <speciesReference constant="true" species="M_ac[c]" stoichiometry="1" />
          <speciesReference constant="true" species="M_h[c]" stoichiometry="2" />
          <speciesReference constant="true" species="M_nadh[c]" stoichiometry="1" />
        </listOfProducts>
        <fbc:geneProductAssociation>
          <fbc:or>
            <fbc:geneProductRef fbc:geneProduct="G_CG31075" />
            <fbc:geneProductRef fbc:geneProduct="G_CG9629" />
            <fbc:geneProductRef fbc:geneProduct="G_CG3752" />
            <fbc:geneProductRef fbc:geneProduct="G_CG11140" />
          </fbc:or>
        </fbc:geneProductAssociation>
      </reaction>
      <reaction fast="false" id="R_FADS" name="FAD synthetase" reversible="true" fbc:lowerFluxBound="cobra_default_lb" fbc:upperFluxBound="cobra_default_ub">
        <listOfReactants>
          <speciesReference constant="true" species="M_atp[c]" stoichiometry="1" />
          <speciesReference constant="true" species="M_fmn[c]" stoichiometry="1" />
          <speciesReference constant="true" species="M_h[c]" stoichiometry="1" />
        </listOfReactants>
        <listOfProducts>
          <speciesReference constant="true" species="M_fad[c]" stoichiometry="1" />
          <speciesReference constant="true" species="M_ppi[c]" stoichiometry="1" />
        </listOfProducts>
      </reaction>
      <reaction fast="false" id="R_RFK" name="riboflavin kinase" reversible="true" fbc:lowerFluxBound="cobra_default_lb" fbc:upperFluxBound="cobra_default_ub">
        <listOfReactants>
          <speciesReference constant="true" species="M_atp[c]" stoichiometry="1" />
          <speciesReference constant="true" species="M_ribflv[c]" stoichiometry="1" />
        </listOfReactants>
        <listOfProducts>
          <speciesReference constant="true" species="M_adp[c]" stoichiometry="1" />
          <speciesReference constant="true" species="M_fmn[c]" stoichiometry="1" />
          <speciesReference constant="true" species="M_h[c]" stoichiometry="1" />
        </listOfProducts>
      </reaction>
      <reaction fast="false" id="R_UDPGTRA" name="UDP-glucose:glycogen 4-alpha-D-glucosyltransferase" reversible="true" fbc:lowerFluxBound="cobra_default_lb" fbc:upperFluxBound="cobra_default_ub">
        <listOfReactants>
          <speciesReference constant="true" species="M_h2o[c]" stoichiometry="1" />
          <speciesReference constant="true" species="M_udp-glc[c]" stoichiometry="1" />
        </listOfReactants>
        <listOfProducts>
          <speciesReference constant="true" species="M_amylose[c]" stoichiometry="1" />
          <speciesReference constant="true" species="M_h[c]" stoichiometry="1" />
          <speciesReference constant="true" species="M_udp[c]" stoichiometry="1" />
        </listOfProducts>
        <fbc:geneProductAssociation>
          <fbc:geneProductRef fbc:geneProduct="G_CG6904" />
        </fbc:geneProductAssociation>
      </reaction>
      <reaction fast="false" id="R_AGMH2" name="maltodextrin maltohydrolase" reversible="false" fbc:lowerFluxBound="cobra_0_bound" fbc:upperFluxBound="cobra_default_ub">
        <listOfReactants>
          <speciesReference constant="true" species="M_maldex[c]" stoichiometry="2" />
        </listOfReactants>
        <listOfProducts>
          <speciesReference constant="true" species="M_h2o[c]" stoichiometry="1" />
          <speciesReference constant="true" species="M_mal[c]" stoichiometry="1" />
        </listOfProducts>
        <fbc:geneProductAssociation>
          <fbc:or>
            <fbc:geneProductRef fbc:geneProduct="G_CG17876" />
            <fbc:geneProductRef fbc:geneProduct="G_CG8221" />
            <fbc:geneProductRef fbc:geneProduct="G_CG18730" />
          </fbc:or>
        </fbc:geneProductAssociation>
      </reaction>
      <reaction fast="false" id="R_AGMH1" name="1,4-alpha-D-Glucan maltohydrolase" reversible="false" fbc:lowerFluxBound="cobra_0_bound" fbc:upperFluxBound="cobra_default_ub">
        <listOfReactants>
          <speciesReference constant="true" species="M_glycogen[c]" stoichiometry="4" />
          <speciesReference constant="true" species="M_h2o[c]" stoichiometry="1" />
        </listOfReactants>
        <listOfProducts>
          <speciesReference constant="true" species="M_dextrin[c]" stoichiometry="1" />
          <speciesReference constant="true" species="M_mal[c]" stoichiometry="1" />
        </listOfProducts>
        <fbc:geneProductAssociation>
          <fbc:or>
            <fbc:geneProductRef fbc:geneProduct="G_CG17876" />
            <fbc:geneProductRef fbc:geneProduct="G_CG18730" />
            <fbc:geneProductRef fbc:geneProduct="G_CG8221" />
          </fbc:or>
        </fbc:geneProductAssociation>
      </reaction>
      <reaction fast="false" id="R_AMYTRA" name="1,4-alpha-D-Glucan:1,4-alpha-D-glucan 6-alpha-D-(1,4-alpha-D-glucano)-transferase" reversible="true" fbc:lowerFluxBound="cobra_default_lb" fbc:upperFluxBound="cobra_default_ub">
        <listOfReactants>
          <speciesReference constant="true" species="M_amylose[c]" stoichiometry="1" />
        </listOfReactants>
        <listOfProducts>
          <speciesReference constant="true" species="M_glycogen[c]" stoichiometry="1" />
          <speciesReference constant="true" species="M_h2o[c]" stoichiometry="1" />
        </listOfProducts>
        <fbc:geneProductAssociation>
          <fbc:geneProductRef fbc:geneProduct="G_CG33138" />
        </fbc:geneProductAssociation>
      </reaction>
      <reaction fast="false" id="R_AF6P" name="ATP:D-fructose 6-phosphotransferase" reversible="true" fbc:lowerFluxBound="cobra_default_lb" fbc:upperFluxBound="cobra_default_ub">
        <listOfReactants>
          <speciesReference constant="true" species="M_atp[c]" stoichiometry="1" />
          <speciesReference constant="true" species="M_fru[c]" stoichiometry="1" />
        </listOfReactants>
        <listOfProducts>
          <speciesReference constant="true" species="M_adp[c]" stoichiometry="1" />
          <speciesReference constant="true" species="M_f6p[c]" stoichiometry="1" />
          <speciesReference constant="true" species="M_h[c]" stoichiometry="1" />
        </listOfProducts>
        <fbc:geneProductAssociation>
          <fbc:or>
            <fbc:geneProductRef fbc:geneProduct="G_CG3001" />
            <fbc:geneProductRef fbc:geneProduct="G_CG32849" />
            <fbc:geneProductRef fbc:geneProduct="G_CG33102" />
            <fbc:geneProductRef fbc:geneProduct="G_CG8094" />
          </fbc:or>
        </fbc:geneProductAssociation>
      </reaction>
      <reaction fast="false" id="R_AGA" name="alpha-glucosidase" reversible="true" fbc:lowerFluxBound="cobra_default_lb" fbc:upperFluxBound="cobra_default_ub">
        <listOfReactants>
          <speciesReference constant="true" species="M_g1p[c]" stoichiometry="1" />
          <speciesReference constant="true" species="M_h[c]" stoichiometry="1" />
          <speciesReference constant="true" species="M_utp[c]" stoichiometry="1" />
        </listOfReactants>
        <listOfProducts>
          <speciesReference constant="true" species="M_ppi[c]" stoichiometry="1" />
          <speciesReference constant="true" species="M_udp-glc[c]" stoichiometry="1" />
        </listOfProducts>
        <fbc:geneProductAssociation>
          <fbc:geneProductRef fbc:geneProduct="G_CG4347" />
        </fbc:geneProductAssociation>
      </reaction>
      <reaction fast="false" id="R_PGMT" name="alpha-D-glucose 1,6-phosphomutase" reversible="true" fbc:lowerFluxBound="cobra_default_lb" fbc:upperFluxBound="cobra_default_ub">
        <listOfReactants>
          <speciesReference constant="true" species="M_g1p[c]" stoichiometry="1" />
        </listOfReactants>
        <listOfProducts>
          <speciesReference constant="true" species="M_g6p[c]" stoichiometry="1" />
        </listOfProducts>
        <fbc:geneProductAssociation>
          <fbc:geneProductRef fbc:geneProduct="G_CG5165" />
        </fbc:geneProductAssociation>
      </reaction>
      <reaction fast="false" id="R_SGH" name="sucrose glucohydrolase" reversible="true" fbc:lowerFluxBound="cobra_default_lb" fbc:upperFluxBound="cobra_default_ub">
        <listOfReactants>
          <speciesReference constant="true" species="M_h2o[c]" stoichiometry="1" />
          <speciesReference constant="true" species="M_sucr[c]" stoichiometry="1" />
        </listOfReactants>
        <listOfProducts>
          <speciesReference constant="true" species="M_fru[c]" stoichiometry="1" />
          <speciesReference constant="true" species="M_glc-D[c]" stoichiometry="1" />
        </listOfProducts>
        <fbc:geneProductAssociation>
          <fbc:or>
            <fbc:geneProductRef fbc:geneProduct="G_CG32849" />
            <fbc:geneProductRef fbc:geneProduct="G_CG7685" />
            <fbc:geneProductRef fbc:geneProduct="G_CG33080" />
            <fbc:geneProductRef fbc:geneProduct="G_CG14476" />
            <fbc:geneProductRef fbc:geneProduct="G_CG14935" />
            <fbc:geneProductRef fbc:geneProduct="G_CG14934" />
            <fbc:geneProductRef fbc:geneProduct="G_CG8690" />
            <fbc:geneProductRef fbc:geneProduct="G_CG11669" />
            <fbc:geneProductRef fbc:geneProduct="G_CG8693" />
            <fbc:geneProductRef fbc:geneProduct="G_CG8695" />
            <fbc:geneProductRef fbc:geneProduct="G_CG8696" />
            <fbc:geneProductRef fbc:geneProduct="G_CG8694" />
            <fbc:geneProductRef fbc:geneProduct="G_CG6453" />
          </fbc:or>
        </fbc:geneProductAssociation>
      </reaction>
      <reaction fast="false" id="R_MGH" name="maltose glucohydrolase" reversible="false" fbc:lowerFluxBound="cobra_0_bound" fbc:upperFluxBound="cobra_default_ub">
        <listOfReactants>
          <speciesReference constant="true" species="M_h2o[c]" stoichiometry="1" />
          <speciesReference constant="true" species="M_mal[c]" stoichiometry="1" />
        </listOfReactants>
        <listOfProducts>
          <speciesReference constant="true" species="M_glc-D[c]" stoichiometry="2" />
        </listOfProducts>
        <fbc:geneProductAssociation>
          <fbc:or>
            <fbc:geneProductRef fbc:geneProduct="G_CG32849" />
            <fbc:geneProductRef fbc:geneProduct="G_CG7685" />
            <fbc:geneProductRef fbc:geneProduct="G_CG33080" />
            <fbc:geneProductRef fbc:geneProduct="G_CG14476" />
            <fbc:geneProductRef fbc:geneProduct="G_CG14935" />
            <fbc:geneProductRef fbc:geneProduct="G_CG14934" />
            <fbc:geneProductRef fbc:geneProduct="G_CG8690" />
            <fbc:geneProductRef fbc:geneProduct="G_CG11669" />
            <fbc:geneProductRef fbc:geneProduct="G_CG8693" />
            <fbc:geneProductRef fbc:geneProduct="G_CG8695" />
            <fbc:geneProductRef fbc:geneProduct="G_CG8696" />
            <fbc:geneProductRef fbc:geneProduct="G_CG8694" />
            <fbc:geneProductRef fbc:geneProduct="G_CG6453" />
          </fbc:or>
        </fbc:geneProductAssociation>
      </reaction>
      <reaction fast="false" id="R_T6PP" name="Trehalose-6-phosphate phosphohydrolase" reversible="false" fbc:lowerFluxBound="cobra_0_bound" fbc:upperFluxBound="cobra_default_ub">
        <listOfReactants>
          <speciesReference constant="true" species="M_h2o[c]" stoichiometry="1" />
          <speciesReference constant="true" species="M_t6p[c]" stoichiometry="1" />
        </listOfReactants>
        <listOfProducts>
          <speciesReference constant="true" species="M_pi[c]" stoichiometry="1" />
          <speciesReference constant="true" species="M_tre[c]" stoichiometry="1" />
        </listOfProducts>
        <fbc:geneProductAssociation>
          <fbc:or>
            <fbc:geneProductRef fbc:geneProduct="G_CG5177" />
            <fbc:geneProductRef fbc:geneProduct="G_CG5171" />
          </fbc:or>
        </fbc:geneProductAssociation>
      </reaction>
      <reaction fast="false" id="R_TREH" name="trehalose glucohydrolase" reversible="false" fbc:lowerFluxBound="cobra_0_bound" fbc:upperFluxBound="cobra_default_ub">
        <listOfReactants>
          <speciesReference constant="true" species="M_h2o[c]" stoichiometry="1" />
          <speciesReference constant="true" species="M_tre[c]" stoichiometry="1" />
        </listOfReactants>
        <listOfProducts>
          <speciesReference constant="true" species="M_glc-D[c]" stoichiometry="2" />
        </listOfProducts>
        <fbc:geneProductAssociation>
          <fbc:or>
            <fbc:geneProductRef fbc:geneProduct="G_CG16965" />
            <fbc:geneProductRef fbc:geneProduct="G_CG6262" />
            <fbc:geneProductRef fbc:geneProduct="G_CG9364" />
          </fbc:or>
        </fbc:geneProductAssociation>
      </reaction>
      <reaction fast="false" id="R_UDPG6PTRA" name="UDP-glucose:D-glucose-6-phosphate 1-alpha-D-glucosyltransferase" reversible="false" fbc:lowerFluxBound="cobra_0_bound" fbc:upperFluxBound="cobra_default_ub">
        <listOfReactants>
          <speciesReference constant="true" species="M_g6p[c]" stoichiometry="1" />
          <speciesReference constant="true" species="M_udp-glc[c]" stoichiometry="1" />
        </listOfReactants>
        <listOfProducts>
          <speciesReference constant="true" species="M_h[c]" stoichiometry="1" />
          <speciesReference constant="true" species="M_t6p[c]" stoichiometry="1" />
          <speciesReference constant="true" species="M_udp[c]" stoichiometry="1" />
        </listOfProducts>
        <fbc:geneProductAssociation>
          <fbc:geneProductRef fbc:geneProduct="G_CG4104" />
        </fbc:geneProductAssociation>
      </reaction>
      <reaction fast="false" id="R_STE" name="sterol esterase" reversible="false" fbc:lowerFluxBound="cobra_0_bound" fbc:upperFluxBound="cobra_default_ub">
        <listOfReactants>
          <speciesReference constant="true" species="M_clre[c]" stoichiometry="1" />
          <speciesReference constant="true" species="M_h2o[c]" stoichiometry="1" />
        </listOfReactants>
        <listOfProducts>
          <speciesReference constant="true" species="M_clr[c]" stoichiometry="1" />
          <speciesReference constant="true" species="M_fatac[c]" stoichiometry="1" />
        </listOfProducts>
      </reaction>
      <reaction fast="false" id="R_HMGCOAS" name="hydroxymethylglutaryl-CoA synthase" reversible="false" fbc:lowerFluxBound="cobra_0_bound" fbc:upperFluxBound="cobra_default_ub">
        <listOfReactants>
          <speciesReference constant="true" species="M_aacoa[c]" stoichiometry="1" />
          <speciesReference constant="true" species="M_accoa[c]" stoichiometry="1" />
          <speciesReference constant="true" species="M_h2o[c]" stoichiometry="1" />
        </listOfReactants>
        <listOfProducts>
          <speciesReference constant="true" species="M_coa[c]" stoichiometry="1" />
          <speciesReference constant="true" species="M_h[c]" stoichiometry="1" />
          <speciesReference constant="true" species="M_hmg-coa[c]" stoichiometry="1" />
        </listOfProducts>
      </reaction>
      <reaction fast="false" id="R_HMGCOAL" name="hydroxymethylglutaryl-CoA lyase" reversible="true" fbc:lowerFluxBound="cobra_default_lb" fbc:upperFluxBound="cobra_default_ub">
        <listOfReactants>
          <speciesReference constant="true" species="M_hmg-coa[c]" stoichiometry="1" />
        </listOfReactants>
        <listOfProducts>
          <speciesReference constant="true" species="M_aa[c]" stoichiometry="1" />
          <speciesReference constant="true" species="M_accoa[c]" stoichiometry="1" />
        </listOfProducts>
      </reaction>
      <reaction fast="false" id="R_HBD" name="3-hydroxybutyrate dehydrogenase" reversible="true" fbc:lowerFluxBound="cobra_default_lb" fbc:upperFluxBound="cobra_default_ub">
        <listOfReactants>
          <speciesReference constant="true" species="M_hb[c]" stoichiometry="1" />
          <speciesReference constant="true" species="M_nad[c]" stoichiometry="1" />
        </listOfReactants>
        <listOfProducts>
          <speciesReference constant="true" species="M_aa[c]" stoichiometry="1" />
          <speciesReference constant="true" species="M_h[c]" stoichiometry="1" />
          <speciesReference constant="true" species="M_nadh[c]" stoichiometry="1" />
        </listOfProducts>
      </reaction>
      <reaction fast="false" id="R_ASP-LtoD" name="asp-ltoD" reversible="true" fbc:lowerFluxBound="cobra_default_lb" fbc:upperFluxBound="cobra_default_ub">
        <listOfReactants>
          <speciesReference constant="true" species="M_asp[c]" stoichiometry="1" />
        </listOfReactants>
        <listOfProducts>
          <speciesReference constant="true" species="M_asp-D[c]" stoichiometry="1" />
        </listOfProducts>
      </reaction>
      <reaction fast="false" id="R_ala_t" name="Alanine transport extra cellular to cytosol" reversible="true" fbc:lowerFluxBound="cobra_default_lb" fbc:upperFluxBound="cobra_default_ub">
        <listOfReactants>
          <speciesReference constant="true" species="M_ala[e]" stoichiometry="1" />
        </listOfReactants>
        <listOfProducts>
          <speciesReference constant="true" species="M_ala[c]" stoichiometry="1" />
        </listOfProducts>
      </reaction>
      <reaction fast="false" id="R_arg_t" name="arginine transport extra cellular to cytosol" reversible="true" fbc:lowerFluxBound="cobra_default_lb" fbc:upperFluxBound="cobra_default_ub">
        <listOfReactants>
          <speciesReference constant="true" species="M_arg[e]" stoichiometry="1" />
        </listOfReactants>
        <listOfProducts>
          <speciesReference constant="true" species="M_arg[c]" stoichiometry="1" />
        </listOfProducts>
      </reaction>
      <reaction fast="false" id="R_asn_t" name="Asparagine transport extra cellular to cytosol" reversible="true" fbc:lowerFluxBound="cobra_default_lb" fbc:upperFluxBound="cobra_default_ub">
        <listOfReactants>
          <speciesReference constant="true" species="M_asn[e]" stoichiometry="1" />
        </listOfReactants>
        <listOfProducts>
          <speciesReference constant="true" species="M_asn[c]" stoichiometry="1" />
        </listOfProducts>
      </reaction>
      <reaction fast="false" id="R_asp_t" name="Aspartic Acid transport extra cellular to cytosol" reversible="true" fbc:lowerFluxBound="cobra_default_lb" fbc:upperFluxBound="cobra_default_ub">
        <listOfReactants>
          <speciesReference constant="true" species="M_asp[e]" stoichiometry="1" />
        </listOfReactants>
        <listOfProducts>
          <speciesReference constant="true" species="M_asp[c]" stoichiometry="1" />
        </listOfProducts>
      </reaction>
      <reaction fast="false" id="R_cys_t" name="Cysteine transport extra cellular to cytosol" reversible="true" fbc:lowerFluxBound="cobra_default_lb" fbc:upperFluxBound="cobra_default_ub">
        <listOfReactants>
          <speciesReference constant="true" species="M_cys[e]" stoichiometry="1" />
        </listOfReactants>
        <listOfProducts>
          <speciesReference constant="true" species="M_cys[c]" stoichiometry="1" />
        </listOfProducts>
      </reaction>
      <reaction fast="false" id="R_gln-L_t" name="Glutamine transport extra cellular to cytosol" reversible="true" fbc:lowerFluxBound="cobra_default_lb" fbc:upperFluxBound="cobra_default_ub">
        <listOfReactants>
          <speciesReference constant="true" species="M_gln-L[e]" stoichiometry="1" />
        </listOfReactants>
        <listOfProducts>
          <speciesReference constant="true" species="M_gln-L[c]" stoichiometry="1" />
        </listOfProducts>
      </reaction>
      <reaction fast="false" id="R_glu-L_t" name="Glutamic acid transport extra cellular to cytosol" reversible="true" fbc:lowerFluxBound="cobra_default_lb" fbc:upperFluxBound="cobra_default_ub">
        <listOfReactants>
          <speciesReference constant="true" species="M_glu-L[e]" stoichiometry="1" />
        </listOfReactants>
        <listOfProducts>
          <speciesReference constant="true" species="M_glu-L[c]" stoichiometry="1" />
        </listOfProducts>
      </reaction>
      <reaction fast="false" id="R_gly_t" name="Glycine transport extra cellular to cytosol" reversible="true" fbc:lowerFluxBound="cobra_default_lb" fbc:upperFluxBound="cobra_default_ub">
        <listOfReactants>
          <speciesReference constant="true" species="M_gly[e]" stoichiometry="1" />
        </listOfReactants>
        <listOfProducts>
          <speciesReference constant="true" species="M_gly[c]" stoichiometry="1" />
        </listOfProducts>
      </reaction>
      <reaction fast="false" id="R_his_t" name="histidine transport extra cellular to cytosol" reversible="true" fbc:lowerFluxBound="cobra_default_lb" fbc:upperFluxBound="cobra_default_ub">
        <listOfReactants>
          <speciesReference constant="true" species="M_his[e]" stoichiometry="1" />
        </listOfReactants>
        <listOfProducts>
          <speciesReference constant="true" species="M_his[c]" stoichiometry="1" />
        </listOfProducts>
      </reaction>
      <reaction fast="false" id="R_ile_t" name="isoleucine transport extra cellular to cytosol" reversible="true" fbc:lowerFluxBound="cobra_default_lb" fbc:upperFluxBound="cobra_default_ub">
        <listOfReactants>
          <speciesReference constant="true" species="M_ile[e]" stoichiometry="1" />
        </listOfReactants>
        <listOfProducts>
          <speciesReference constant="true" species="M_ile[c]" stoichiometry="1" />
        </listOfProducts>
      </reaction>
      <reaction fast="false" id="R_leu_t" name="leucine transport extra cellular to cytosol" reversible="true" fbc:lowerFluxBound="cobra_default_lb" fbc:upperFluxBound="cobra_default_ub">
        <listOfReactants>
          <speciesReference constant="true" species="M_leu[e]" stoichiometry="1" />
        </listOfReactants>
        <listOfProducts>
          <speciesReference constant="true" species="M_leu[c]" stoichiometry="1" />
        </listOfProducts>
      </reaction>
      <reaction fast="false" id="R_lys_t" name="lysine transport extra cellular to cytosol" reversible="true" fbc:lowerFluxBound="cobra_default_lb" fbc:upperFluxBound="cobra_default_ub">
        <listOfReactants>
          <speciesReference constant="true" species="M_lys[e]" stoichiometry="1" />
        </listOfReactants>
        <listOfProducts>
          <speciesReference constant="true" species="M_lys[c]" stoichiometry="1" />
        </listOfProducts>
      </reaction>
      <reaction fast="false" id="R_met_t" name="Methionine transport extra cellular to cytosol" reversible="true" fbc:lowerFluxBound="cobra_default_lb" fbc:upperFluxBound="cobra_default_ub">
        <listOfReactants>
          <speciesReference constant="true" species="M_met[e]" stoichiometry="1" />
        </listOfReactants>
        <listOfProducts>
          <speciesReference constant="true" species="M_met[c]" stoichiometry="1" />
        </listOfProducts>
      </reaction>
      <reaction fast="false" id="R_phe_t" name="phenylalanine transport extra cellular to cytosol" reversible="true" fbc:lowerFluxBound="cobra_default_lb" fbc:upperFluxBound="cobra_default_ub">
        <listOfReactants>
          <speciesReference constant="true" species="M_phe[e]" stoichiometry="1" />
        </listOfReactants>
        <listOfProducts>
          <speciesReference constant="true" species="M_phe[c]" stoichiometry="1" />
        </listOfProducts>
      </reaction>
      <reaction fast="false" id="R_pro_t" name="Proline transport extra cellular to cytosol" reversible="true" fbc:lowerFluxBound="cobra_default_lb" fbc:upperFluxBound="cobra_default_ub">
        <listOfReactants>
          <speciesReference constant="true" species="M_pro[e]" stoichiometry="1" />
        </listOfReactants>
        <listOfProducts>
          <speciesReference constant="true" species="M_pro[c]" stoichiometry="1" />
        </listOfProducts>
      </reaction>
      <reaction fast="false" id="R_ser_t" name="Serine transport extra cellular to cytosol" reversible="true" fbc:lowerFluxBound="cobra_default_lb" fbc:upperFluxBound="cobra_default_ub">
        <listOfReactants>
          <speciesReference constant="true" species="M_ser[e]" stoichiometry="1" />
        </listOfReactants>
        <listOfProducts>
          <speciesReference constant="true" species="M_ser[c]" stoichiometry="1" />
        </listOfProducts>
      </reaction>
      <reaction fast="false" id="R_thr_t" name="threonine transport extra cellular to cytosol" reversible="true" fbc:lowerFluxBound="cobra_default_lb" fbc:upperFluxBound="cobra_default_ub">
        <listOfReactants>
          <speciesReference constant="true" species="M_thr[e]" stoichiometry="1" />
        </listOfReactants>
        <listOfProducts>
          <speciesReference constant="true" species="M_thr[c]" stoichiometry="1" />
        </listOfProducts>
      </reaction>
      <reaction fast="false" id="R_trp_t" name="tryptophan transport extra cellular to cytosol" reversible="true" fbc:lowerFluxBound="cobra_default_lb" fbc:upperFluxBound="cobra_default_ub">
        <listOfReactants>
          <speciesReference constant="true" species="M_trp[e]" stoichiometry="1" />
        </listOfReactants>
        <listOfProducts>
          <speciesReference constant="true" species="M_trp[c]" stoichiometry="1" />
        </listOfProducts>
      </reaction>
      <reaction fast="false" id="R_tyr_t" name="Tyrosine transport extra cellular to cytosol" reversible="true" fbc:lowerFluxBound="cobra_default_lb" fbc:upperFluxBound="cobra_default_ub">
        <listOfReactants>
          <speciesReference constant="true" species="M_tyr[e]" stoichiometry="1" />
        </listOfReactants>
        <listOfProducts>
          <speciesReference constant="true" species="M_tyr[c]" stoichiometry="1" />
        </listOfProducts>
      </reaction>
      <reaction fast="false" id="R_val_t" name="valine transport extra cellular to cytosol" reversible="true" fbc:lowerFluxBound="cobra_default_lb" fbc:upperFluxBound="cobra_default_ub">
        <listOfReactants>
          <speciesReference constant="true" species="M_val[e]" stoichiometry="1" />
        </listOfReactants>
        <listOfProducts>
          <speciesReference constant="true" species="M_val[c]" stoichiometry="1" />
        </listOfProducts>
      </reaction>
      <reaction fast="false" id="R_glucu_t" name="glucu transport extra cellular to cytosol" reversible="true" fbc:lowerFluxBound="cobra_default_lb" fbc:upperFluxBound="cobra_default_ub">
        <listOfReactants>
          <speciesReference constant="true" species="M_glucu[e]" stoichiometry="1" />
        </listOfReactants>
        <listOfProducts>
          <speciesReference constant="true" species="M_glucu[c]" stoichiometry="1" />
        </listOfProducts>
      </reaction>
      <reaction fast="false" id="R_2og_t" name="2og transport extra cellular to cytosol" reversible="true" fbc:lowerFluxBound="cobra_default_lb" fbc:upperFluxBound="cobra_default_ub">
        <listOfReactants>
          <speciesReference constant="true" species="M_2og[e]" stoichiometry="1" />
        </listOfReactants>
        <listOfProducts>
          <speciesReference constant="true" species="M_2og[c]" stoichiometry="1" />
        </listOfProducts>
      </reaction>
      <reaction fast="false" id="R_2os_t" name="2os transport extra cellular to cytosol" reversible="true" fbc:lowerFluxBound="cobra_default_lb" fbc:upperFluxBound="cobra_default_ub">
        <listOfReactants>
          <speciesReference constant="true" species="M_2os[e]" stoichiometry="1" />
        </listOfReactants>
        <listOfProducts>
          <speciesReference constant="true" species="M_2os[c]" stoichiometry="1" />
        </listOfProducts>
      </reaction>
      <reaction fast="false" id="R_4a-hthbp_t" name="4a-hthbp transport extra cellular to cytosol" reversible="true" fbc:lowerFluxBound="cobra_default_lb" fbc:upperFluxBound="cobra_default_ub">
        <listOfReactants>
          <speciesReference constant="true" species="M_4a-hthbp[e]" stoichiometry="1" />
        </listOfReactants>
        <listOfProducts>
          <speciesReference constant="true" species="M_4a-hthbp[c]" stoichiometry="1" />
        </listOfProducts>
      </reaction>
      <reaction fast="false" id="R_7dclr_t" name="7dclr transport extra cellular to cytosol" reversible="true" fbc:lowerFluxBound="cobra_default_lb" fbc:upperFluxBound="cobra_default_ub">
        <listOfReactants>
          <speciesReference constant="true" species="M_7dclr[e]" stoichiometry="1" />
        </listOfReactants>
        <listOfProducts>
          <speciesReference constant="true" species="M_7dclr[c]" stoichiometry="1" />
        </listOfProducts>
      </reaction>
      <reaction fast="false" id="R_a_t" name="guanosine transport extra cellular to cytosol" reversible="true" fbc:lowerFluxBound="cobra_default_lb" fbc:upperFluxBound="cobra_default_ub">
        <listOfReactants>
          <speciesReference constant="true" species="M_a[e]" stoichiometry="1" />
        </listOfReactants>
        <listOfProducts>
          <speciesReference constant="true" species="M_a[c]" stoichiometry="1" />
        </listOfProducts>
      </reaction>
      <reaction fast="false" id="R_ac_t" name="ac transport extra cellular to cytosol" reversible="true" fbc:lowerFluxBound="cobra_default_lb" fbc:upperFluxBound="cobra_default_ub">
        <listOfReactants>
          <speciesReference constant="true" species="M_ac[e]" stoichiometry="1" />
        </listOfReactants>
        <listOfProducts>
          <speciesReference constant="true" species="M_ac[c]" stoichiometry="1" />
        </listOfProducts>
      </reaction>
      <reaction fast="false" id="R_acp_t" name="acp transport extra cellular to cytosol" reversible="true" fbc:lowerFluxBound="cobra_default_lb" fbc:upperFluxBound="cobra_default_ub">
        <listOfReactants>
          <speciesReference constant="true" species="M_acp[c]" stoichiometry="1" />
        </listOfReactants>
        <listOfProducts>
          <speciesReference constant="true" species="M_acp[e]" stoichiometry="1" />
        </listOfProducts>
      </reaction>
      <reaction fast="false" id="R_agc_t" name="agc transport extra cellular to cytosol" reversible="true" fbc:lowerFluxBound="cobra_default_lb" fbc:upperFluxBound="cobra_default_ub">
        <listOfReactants>
          <speciesReference constant="true" species="M_agc[e]" stoichiometry="1" />
        </listOfReactants>
        <listOfProducts>
          <speciesReference constant="true" species="M_agc[c]" stoichiometry="1" />
        </listOfProducts>
      </reaction>
      <reaction fast="false" id="R_asuccin_t" name="asuccin transport extra cellular to cytosol" reversible="true" fbc:lowerFluxBound="cobra_default_lb" fbc:upperFluxBound="cobra_default_ub">
        <listOfReactants>
          <speciesReference constant="true" species="M_asuccin[e]" stoichiometry="1" />
        </listOfReactants>
        <listOfProducts>
          <speciesReference constant="true" species="M_asuccin[c]" stoichiometry="1" />
        </listOfProducts>
      </reaction>
      <reaction fast="false" id="R_RIBFLV_t" name="RIBFLV transport extra cellular to cytosol" reversible="false" fbc:lowerFluxBound="cobra_0_bound" fbc:upperFluxBound="cobra_default_ub">
        <listOfReactants>
          <speciesReference constant="true" species="M_atp[c]" stoichiometry="1" />
          <speciesReference constant="true" species="M_h2o[c]" stoichiometry="1" />
          <speciesReference constant="true" species="M_ribflv[e]" stoichiometry="1" />
        </listOfReactants>
        <listOfProducts>
          <speciesReference constant="true" species="M_adp[c]" stoichiometry="1" />
          <speciesReference constant="true" species="M_h[c]" stoichiometry="1" />
          <speciesReference constant="true" species="M_pi[c]" stoichiometry="1" />
          <speciesReference constant="true" species="M_ribflv[c]" stoichiometry="1" />
        </listOfProducts>
      </reaction>
      <reaction fast="false" id="R_choline_t" name="choline transport extra cellular to cytosol" reversible="true" fbc:lowerFluxBound="cobra_default_lb" fbc:upperFluxBound="cobra_default_ub">
        <listOfReactants>
          <speciesReference constant="true" species="M_choline[e]" stoichiometry="1" />
        </listOfReactants>
        <listOfProducts>
          <speciesReference constant="true" species="M_choline[c]" stoichiometry="1" />
        </listOfProducts>
      </reaction>
      <reaction fast="false" id="R_clr_t" name="cholesterol transport extra cellular to cytosol" reversible="true" fbc:lowerFluxBound="cobra_default_lb" fbc:upperFluxBound="cobra_default_ub">
        <listOfReactants>
          <speciesReference constant="true" species="M_clr[e]" stoichiometry="1" />
        </listOfReactants>
        <listOfProducts>
          <speciesReference constant="true" species="M_clr[c]" stoichiometry="1" />
        </listOfProducts>
      </reaction>
      <reaction fast="false" id="R_CO2_t" name="CO2 transporter via diffusion" reversible="true" fbc:lowerFluxBound="cobra_default_lb" fbc:upperFluxBound="cobra_default_ub">
        <listOfReactants>
          <speciesReference constant="true" species="M_co2[e]" stoichiometry="1" />
        </listOfReactants>
        <listOfProducts>
          <speciesReference constant="true" species="M_co2[c]" stoichiometry="1" />
        </listOfProducts>
      </reaction>
      <reaction fast="false" id="R_dextrin_t" name="dextrin transport extra cellular to cytosol" reversible="true" fbc:lowerFluxBound="cobra_default_lb" fbc:upperFluxBound="cobra_default_ub">
        <listOfReactants>
          <speciesReference constant="true" species="M_dextrin[e]" stoichiometry="1" />
        </listOfReactants>
        <listOfProducts>
          <speciesReference constant="true" species="M_dextrin[c]" stoichiometry="1" />
        </listOfProducts>
      </reaction>
      <reaction fast="false" id="R_fadh2_t" name="fadh2 transport extra cellular to cytosol" reversible="true" fbc:lowerFluxBound="cobra_default_lb" fbc:upperFluxBound="cobra_default_ub">
        <listOfReactants>
          <speciesReference constant="true" species="M_fadh2[e]" stoichiometry="1" />
        </listOfReactants>
        <listOfProducts>
          <speciesReference constant="true" species="M_fadh2[c]" stoichiometry="1" />
        </listOfProducts>
      </reaction>
      <reaction fast="false" id="R_fic3_t" name="fic3 transport extra cellular to cytosol" reversible="true" fbc:lowerFluxBound="cobra_default_lb" fbc:upperFluxBound="cobra_default_ub">
        <listOfReactants>
          <speciesReference constant="true" species="M_fic3[e]" stoichiometry="1" />
        </listOfReactants>
        <listOfProducts>
          <speciesReference constant="true" species="M_fic3[c]" stoichiometry="1" />
        </listOfProducts>
      </reaction>
      <reaction fast="false" id="R_foc3_t" name="foc3 transport extra cellular to cytosol" reversible="true" fbc:lowerFluxBound="cobra_default_lb" fbc:upperFluxBound="cobra_default_ub">
        <listOfReactants>
          <speciesReference constant="true" species="M_foc3[e]" stoichiometry="1" />
        </listOfReactants>
        <listOfProducts>
          <speciesReference constant="true" species="M_foc3[c]" stoichiometry="1" />
        </listOfProducts>
      </reaction>
      <reaction fast="false" id="R_gam6p_t" name="gam6p transport extra cellular to cytosol" reversible="true" fbc:lowerFluxBound="cobra_default_lb" fbc:upperFluxBound="cobra_default_ub">
        <listOfReactants>
          <speciesReference constant="true" species="M_gam6p[e]" stoichiometry="1" />
        </listOfReactants>
        <listOfProducts>
          <speciesReference constant="true" species="M_gam6p[c]" stoichiometry="1" />
        </listOfProducts>
      </reaction>
      <reaction fast="false" id="R_gdl_t" name="gdl transport extra cellular to cytosol" reversible="true" fbc:lowerFluxBound="cobra_default_lb" fbc:upperFluxBound="cobra_default_ub">
        <listOfReactants>
          <speciesReference constant="true" species="M_gdl[e]" stoichiometry="1" />
        </listOfReactants>
        <listOfProducts>
          <speciesReference constant="true" species="M_gdl[c]" stoichiometry="1" />
        </listOfProducts>
      </reaction>
      <reaction fast="false" id="R_glc_t" name="D-Glucose Transport" reversible="true" fbc:lowerFluxBound="cobra_default_lb" fbc:upperFluxBound="cobra_default_ub">
        <listOfReactants>
          <speciesReference constant="true" species="M_glc-D[e]" stoichiometry="1" />
        </listOfReactants>
        <listOfProducts>
          <speciesReference constant="true" species="M_glc-D[c]" stoichiometry="1" />
        </listOfProducts>
      </reaction>
      <reaction fast="false" id="R_g_t" name="guanosine transport extra cellular to cytosol" reversible="true" fbc:lowerFluxBound="cobra_default_lb" fbc:upperFluxBound="cobra_default_ub">
        <listOfReactants>
          <speciesReference constant="true" species="M_gua[e]" stoichiometry="1" />
        </listOfReactants>
        <listOfProducts>
          <speciesReference constant="true" species="M_gua[c]" stoichiometry="1" />
        </listOfProducts>
      </reaction>
      <reaction fast="false" id="R_D_LACt2" name="L-lactate transport via proton symport" reversible="true" fbc:lowerFluxBound="cobra_default_lb" fbc:upperFluxBound="cobra_0_bound">
        <listOfReactants>
          <speciesReference constant="true" species="M_h[e]" stoichiometry="1" />
          <speciesReference constant="true" species="M_lac-L[e]" stoichiometry="1" />
        </listOfReactants>
        <listOfProducts>
          <speciesReference constant="true" species="M_h[c]" stoichiometry="1" />
          <speciesReference constant="true" species="M_lac-L[c]" stoichiometry="1" />
        </listOfProducts>
      </reaction>
      <reaction fast="false" id="R_H2O_t" name="H2O transport via diffusion" reversible="true" fbc:lowerFluxBound="cobra_default_lb" fbc:upperFluxBound="cobra_default_ub">
        <listOfReactants>
          <speciesReference constant="true" species="M_h2o[e]" stoichiometry="1" />
        </listOfReactants>
        <listOfProducts>
          <speciesReference constant="true" species="M_h2o[c]" stoichiometry="1" />
        </listOfProducts>
      </reaction>
      <reaction fast="false" id="R_hb_t" name="hb transport extra cellular to cytosol" reversible="true" fbc:lowerFluxBound="cobra_default_lb" fbc:upperFluxBound="cobra_default_ub">
        <listOfReactants>
          <speciesReference constant="true" species="M_hb[e]" stoichiometry="1" />
        </listOfReactants>
        <listOfProducts>
          <speciesReference constant="true" species="M_hb[c]" stoichiometry="1" />
        </listOfProducts>
      </reaction>
      <reaction fast="false" id="R_i_t" name="i transport extra cellular to cytosol" reversible="true" fbc:lowerFluxBound="cobra_default_lb" fbc:upperFluxBound="cobra_default_ub">
        <listOfReactants>
          <speciesReference constant="true" species="M_i[e]" stoichiometry="1" />
        </listOfReactants>
        <listOfProducts>
          <speciesReference constant="true" species="M_i[c]" stoichiometry="1" />
        </listOfProducts>
      </reaction>
      <reaction fast="false" id="R_ins_t" name="ins transport extra cellular to cytosol" reversible="true" fbc:lowerFluxBound="cobra_default_lb" fbc:upperFluxBound="cobra_default_ub">
        <listOfReactants>
          <speciesReference constant="true" species="M_ins[e]" stoichiometry="1" />
        </listOfReactants>
        <listOfProducts>
          <speciesReference constant="true" species="M_ins[c]" stoichiometry="1" />
        </listOfProducts>
      </reaction>
      <reaction fast="false" id="R_ins4p_t" name="ins4p transport extra cellular to cytosol" reversible="true" fbc:lowerFluxBound="cobra_default_lb" fbc:upperFluxBound="cobra_default_ub">
        <listOfReactants>
          <speciesReference constant="true" species="M_ins4p[e]" stoichiometry="1" />
        </listOfReactants>
        <listOfProducts>
          <speciesReference constant="true" species="M_ins4p[c]" stoichiometry="1" />
        </listOfProducts>
      </reaction>
      <reaction fast="false" id="R_lald__D_t" name="lald__D transport extra cellular to cytosol" reversible="true" fbc:lowerFluxBound="cobra_default_lb" fbc:upperFluxBound="cobra_default_ub">
        <listOfReactants>
          <speciesReference constant="true" species="M_lald__D[e]" stoichiometry="1" />
        </listOfReactants>
        <listOfProducts>
          <speciesReference constant="true" species="M_lald__D[c]" stoichiometry="1" />
        </listOfProducts>
      </reaction>
      <reaction fast="false" id="R_L-args_t" name="L-args transport extra cellular to cytosol" reversible="true" fbc:lowerFluxBound="cobra_default_lb" fbc:upperFluxBound="cobra_default_ub">
        <listOfReactants>
          <speciesReference constant="true" species="M_L-args[e]" stoichiometry="1" />
        </listOfReactants>
        <listOfProducts>
          <speciesReference constant="true" species="M_L-args[c]" stoichiometry="1" />
        </listOfProducts>
      </reaction>
      <reaction fast="false" id="R_L-cit_t" name="L-cit transport extra cellular to cytosol" reversible="true" fbc:lowerFluxBound="cobra_default_lb" fbc:upperFluxBound="cobra_default_ub">
        <listOfReactants>
          <speciesReference constant="true" species="M_L-cit[e]" stoichiometry="1" />
        </listOfReactants>
        <listOfProducts>
          <speciesReference constant="true" species="M_L-cit[c]" stoichiometry="1" />
        </listOfProducts>
      </reaction>
      <reaction fast="false" id="R_lpc_t" name="lpc transport extra cellular to cytosol" reversible="true" fbc:lowerFluxBound="cobra_default_lb" fbc:upperFluxBound="cobra_default_ub">
        <listOfReactants>
          <speciesReference constant="true" species="M_lpc[e]" stoichiometry="1" />
        </listOfReactants>
        <listOfProducts>
          <speciesReference constant="true" species="M_lpc[c]" stoichiometry="1" />
        </listOfProducts>
      </reaction>
      <reaction fast="false" id="R_malcoa_t" name="malcoa transport extra cellular to cytosol" reversible="true" fbc:lowerFluxBound="cobra_default_lb" fbc:upperFluxBound="cobra_default_ub">
        <listOfReactants>
          <speciesReference constant="true" species="M_malcoa[e]" stoichiometry="1" />
        </listOfReactants>
        <listOfProducts>
          <speciesReference constant="true" species="M_malcoa[c]" stoichiometry="1" />
        </listOfProducts>
      </reaction>
      <reaction fast="false" id="R_maldex_t" name="maldex transport" reversible="true" fbc:lowerFluxBound="cobra_default_lb" fbc:upperFluxBound="cobra_default_ub">
        <listOfReactants>
          <speciesReference constant="true" species="M_maldex[e]" stoichiometry="1" />
        </listOfReactants>
        <listOfProducts>
          <speciesReference constant="true" species="M_maldex[c]" stoichiometry="1" />
        </listOfProducts>
      </reaction>
      <reaction fast="false" id="R_mmet_t" name="mmet transport extra cellular to cytosol" reversible="true" fbc:lowerFluxBound="cobra_default_lb" fbc:upperFluxBound="cobra_default_ub">
        <listOfReactants>
          <speciesReference constant="true" species="M_mmet[e]" stoichiometry="1" />
        </listOfReactants>
        <listOfProducts>
          <speciesReference constant="true" species="M_mmet[c]" stoichiometry="1" />
        </listOfProducts>
      </reaction>
      <reaction fast="false" id="R_no_t" name="no transport extra cellular to cytosol" reversible="true" fbc:lowerFluxBound="cobra_default_lb" fbc:upperFluxBound="cobra_default_ub">
        <listOfReactants>
          <speciesReference constant="true" species="M_no[e]" stoichiometry="1" />
        </listOfReactants>
        <listOfProducts>
          <speciesReference constant="true" species="M_no[c]" stoichiometry="1" />
        </listOfProducts>
      </reaction>
      <reaction fast="false" id="R_O2_t" name="O2 transporter via diffusion" reversible="true" fbc:lowerFluxBound="cobra_default_lb" fbc:upperFluxBound="cobra_default_ub">
        <listOfReactants>
          <speciesReference constant="true" species="M_o2[e]" stoichiometry="1" />
        </listOfReactants>
        <listOfProducts>
          <speciesReference constant="true" species="M_o2[c]" stoichiometry="1" />
        </listOfProducts>
      </reaction>
      <reaction fast="false" id="R_r1p_t" name="r1p transport extra cellular to cytosol" reversible="true" fbc:lowerFluxBound="cobra_default_lb" fbc:upperFluxBound="cobra_default_ub">
        <listOfReactants>
          <speciesReference constant="true" species="M_r1p[e]" stoichiometry="1" />
        </listOfReactants>
        <listOfProducts>
          <speciesReference constant="true" species="M_r1p[c]" stoichiometry="1" />
        </listOfProducts>
      </reaction>
      <reaction fast="false" id="R_rib-D_t" name="rib-D transport extra cellular to cytosol" reversible="true" fbc:lowerFluxBound="cobra_default_lb" fbc:upperFluxBound="cobra_default_ub">
        <listOfReactants>
          <speciesReference constant="true" species="M_rib-D[e]" stoichiometry="1" />
        </listOfReactants>
        <listOfProducts>
          <speciesReference constant="true" species="M_rib-D[c]" stoichiometry="1" />
        </listOfProducts>
      </reaction>
      <reaction fast="false" id="R_sucr_t" name="sucr transport" reversible="true" fbc:lowerFluxBound="cobra_default_lb" fbc:upperFluxBound="cobra_default_ub">
        <listOfReactants>
          <speciesReference constant="true" species="M_sucr[e]" stoichiometry="1" />
        </listOfReactants>
        <listOfProducts>
          <speciesReference constant="true" species="M_sucr[c]" stoichiometry="1" />
        </listOfProducts>
      </reaction>
      <reaction fast="false" id="R_Tre_t" name="Tre transport" reversible="true" fbc:lowerFluxBound="cobra_default_lb" fbc:upperFluxBound="cobra_default_ub">
        <listOfReactants>
          <speciesReference constant="true" species="M_tre[e]" stoichiometry="1" />
        </listOfReactants>
        <listOfProducts>
          <speciesReference constant="true" species="M_tre[c]" stoichiometry="1" />
        </listOfProducts>
      </reaction>
      <reaction fast="false" id="R_urd_t" name="urd transport extra cellular to cytosol" reversible="true" fbc:lowerFluxBound="cobra_default_lb" fbc:upperFluxBound="cobra_default_ub">
        <listOfReactants>
          <speciesReference constant="true" species="M_urd[e]" stoichiometry="1" />
        </listOfReactants>
        <listOfProducts>
          <speciesReference constant="true" species="M_urd[c]" stoichiometry="1" />
        </listOfProducts>
      </reaction>
      <reaction fast="false" id="R_urea_t" name="urea transport extra cellular to cytosol" reversible="true" fbc:lowerFluxBound="cobra_default_lb" fbc:upperFluxBound="cobra_default_ub">
        <listOfReactants>
          <speciesReference constant="true" species="M_urea[e]" stoichiometry="1" />
        </listOfReactants>
        <listOfProducts>
          <speciesReference constant="true" species="M_urea[c]" stoichiometry="1" />
        </listOfProducts>
      </reaction>
      <reaction fast="false" id="R_akg_tm" name="akg transport cytosol to mitochondria" reversible="true" fbc:lowerFluxBound="cobra_default_lb" fbc:upperFluxBound="cobra_default_ub">
        <listOfReactants>
          <speciesReference constant="true" species="M_akg[c]" stoichiometry="1" />
        </listOfReactants>
        <listOfProducts>
          <speciesReference constant="true" species="M_akg[m]" stoichiometry="1" />
        </listOfProducts>
      </reaction>
      <reaction fast="false" id="R_CO2_tm" name="CO2 transporter via diffusion mito" reversible="true" fbc:lowerFluxBound="cobra_default_lb" fbc:upperFluxBound="cobra_default_ub">
        <listOfReactants>
          <speciesReference constant="true" species="M_co2[c]" stoichiometry="1" />
        </listOfReactants>
        <listOfProducts>
          <speciesReference constant="true" species="M_co2[m]" stoichiometry="1" />
        </listOfProducts>
      </reaction>
      <reaction fast="false" id="R_succ_tm" name="succ transport extra cellular to cytosol" reversible="true" fbc:lowerFluxBound="cobra_default_lb" fbc:upperFluxBound="cobra_default_ub">
        <listOfReactants>
          <speciesReference constant="true" species="M_succ[c]" stoichiometry="1" />
        </listOfReactants>
        <listOfProducts>
          <speciesReference constant="true" species="M_succ[m]" stoichiometry="1" />
        </listOfProducts>
      </reaction>
      <reaction fast="false" id="R_succoa_tm" name="succoa transport cytosol to mitochondria" reversible="true" fbc:lowerFluxBound="cobra_default_lb" fbc:upperFluxBound="cobra_default_ub">
        <listOfReactants>
          <speciesReference constant="true" species="M_succoa[m]" stoichiometry="1" />
        </listOfReactants>
        <listOfProducts>
          <speciesReference constant="true" species="M_succoa[c]" stoichiometry="1" />
        </listOfProducts>
      </reaction>
      <reaction fast="false" id="R_accoa_tm" name="accoa transport" reversible="true" fbc:lowerFluxBound="cobra_default_lb" fbc:upperFluxBound="cobra_default_ub">
        <listOfReactants>
          <speciesReference constant="true" species="M_accoa[c]" stoichiometry="1" />
        </listOfReactants>
        <listOfProducts>
          <speciesReference constant="true" species="M_accoa[m]" stoichiometry="1" />
        </listOfProducts>
      </reaction>
      <reaction fast="false" id="R_accoa_t" name="accoa transport" reversible="true" fbc:lowerFluxBound="cobra_default_lb" fbc:upperFluxBound="cobra_default_ub">
        <listOfReactants>
          <speciesReference constant="true" species="M_accoa[e]" stoichiometry="1" />
        </listOfReactants>
        <listOfProducts>
          <speciesReference constant="true" species="M_accoa[c]" stoichiometry="1" />
        </listOfProducts>
      </reaction>
      <reaction fast="false" id="R_adp_tm" name="adp transport mito" reversible="true" fbc:lowerFluxBound="cobra_default_lb" fbc:upperFluxBound="cobra_default_ub">
        <listOfReactants>
          <speciesReference constant="true" species="M_adp[c]" stoichiometry="1" />
        </listOfReactants>
        <listOfProducts>
          <speciesReference constant="true" species="M_adp[m]" stoichiometry="1" />
        </listOfProducts>
      </reaction>
      <reaction fast="false" id="R_atp_tm" name="atp transport mito" reversible="true" fbc:lowerFluxBound="cobra_default_lb" fbc:upperFluxBound="cobra_default_ub">
        <listOfReactants>
          <speciesReference constant="true" species="M_atp[c]" stoichiometry="1" />
        </listOfReactants>
        <listOfProducts>
          <speciesReference constant="true" species="M_atp[m]" stoichiometry="1" />
        </listOfProducts>
      </reaction>
      <reaction fast="false" id="R_fic3_tm" name="fic3 transport cytosol to mitochondria" reversible="true" fbc:lowerFluxBound="cobra_default_lb" fbc:upperFluxBound="cobra_default_ub">
        <listOfReactants>
          <speciesReference constant="true" species="M_fic3[c]" stoichiometry="1" />
        </listOfReactants>
        <listOfProducts>
          <speciesReference constant="true" species="M_fic3[m]" stoichiometry="1" />
        </listOfProducts>
      </reaction>
      <reaction fast="false" id="R_foc3_tm" name="foc3 transport cytosol to mitochondria" reversible="true" fbc:lowerFluxBound="cobra_default_lb" fbc:upperFluxBound="cobra_default_ub">
        <listOfReactants>
          <speciesReference constant="true" species="M_foc3[c]" stoichiometry="1" />
        </listOfReactants>
        <listOfProducts>
          <speciesReference constant="true" species="M_foc3[m]" stoichiometry="1" />
        </listOfProducts>
      </reaction>
      <reaction fast="false" id="R_fum_tm" name="fum transport mitochondria to cytosol" reversible="true" fbc:lowerFluxBound="cobra_default_lb" fbc:upperFluxBound="cobra_default_ub">
        <listOfReactants>
          <speciesReference constant="true" species="M_fum[c]" stoichiometry="1" />
        </listOfReactants>
        <listOfProducts>
          <speciesReference constant="true" species="M_fum[m]" stoichiometry="1" />
        </listOfProducts>
      </reaction>
      <reaction fast="false" id="R_H_tm" name="h transport mito" reversible="true" fbc:lowerFluxBound="cobra_default_lb" fbc:upperFluxBound="cobra_default_ub">
        <listOfReactants>
          <speciesReference constant="true" species="M_h[c]" stoichiometry="1" />
        </listOfReactants>
        <listOfProducts>
          <speciesReference constant="true" species="M_h[m]" stoichiometry="1" />
        </listOfProducts>
      </reaction>
      <reaction fast="false" id="R_H2O_tm" name="H2O transport via diffusion mito" reversible="true" fbc:lowerFluxBound="cobra_default_lb" fbc:upperFluxBound="cobra_default_ub">
        <listOfReactants>
          <speciesReference constant="true" species="M_h2o[c]" stoichiometry="1" />
        </listOfReactants>
        <listOfProducts>
          <speciesReference constant="true" species="M_h2o[m]" stoichiometry="1" />
        </listOfProducts>
      </reaction>
      <reaction fast="false" id="R_mal_tm" name="mal-L transport" reversible="true" fbc:lowerFluxBound="cobra_default_lb" fbc:upperFluxBound="cobra_default_ub">
        <listOfReactants>
          <speciesReference constant="true" species="M_mal-L[c]" stoichiometry="1" />
        </listOfReactants>
        <listOfProducts>
          <speciesReference constant="true" species="M_mal-L[m]" stoichiometry="1" />
        </listOfProducts>
      </reaction>
      <reaction fast="false" id="R_nadh_tm" name="nadh transport mito" reversible="true" fbc:lowerFluxBound="cobra_default_lb" fbc:upperFluxBound="cobra_default_ub">
        <listOfReactants>
          <speciesReference constant="true" species="M_nad[c]" stoichiometry="1" />
        </listOfReactants>
        <listOfProducts>
          <speciesReference constant="true" species="M_nad[m]" stoichiometry="1" />
        </listOfProducts>
      </reaction>
      <reaction fast="false" id="R_nad_tm" name="nad transport mito" reversible="true" fbc:lowerFluxBound="cobra_default_lb" fbc:upperFluxBound="cobra_default_ub">
        <listOfReactants>
          <speciesReference constant="true" species="M_nadh[c]" stoichiometry="1" />
        </listOfReactants>
        <listOfProducts>
          <speciesReference constant="true" species="M_nadh[m]" stoichiometry="1" />
        </listOfProducts>
      </reaction>
      <reaction fast="false" id="R_nadp_tm" name="nadp transport mito" reversible="true" fbc:lowerFluxBound="cobra_default_lb" fbc:upperFluxBound="cobra_default_ub">
        <listOfReactants>
          <speciesReference constant="true" species="M_nadp[c]" stoichiometry="1" />
        </listOfReactants>
        <listOfProducts>
          <speciesReference constant="true" species="M_nadp[m]" stoichiometry="1" />
        </listOfProducts>
      </reaction>
      <reaction fast="false" id="R_nadph_tm" name="nadph transport mito" reversible="true" fbc:lowerFluxBound="cobra_default_lb" fbc:upperFluxBound="cobra_default_ub">
        <listOfReactants>
          <speciesReference constant="true" species="M_nadph[c]" stoichiometry="1" />
        </listOfReactants>
        <listOfProducts>
          <speciesReference constant="true" species="M_nadph[m]" stoichiometry="1" />
        </listOfProducts>
      </reaction>
      <reaction fast="false" id="R_O2_tm" name="O2 transporter via diffusion mito" reversible="true" fbc:lowerFluxBound="cobra_default_lb" fbc:upperFluxBound="cobra_default_ub">
        <listOfReactants>
          <speciesReference constant="true" species="M_o2[c]" stoichiometry="1" />
        </listOfReactants>
        <listOfProducts>
          <speciesReference constant="true" species="M_o2[m]" stoichiometry="1" />
        </listOfProducts>
      </reaction>
      <reaction fast="false" id="R_pi_tm" name="pi transport mito" reversible="true" fbc:lowerFluxBound="cobra_default_lb" fbc:upperFluxBound="cobra_default_ub">
        <listOfReactants>
          <speciesReference constant="true" species="M_pi[c]" stoichiometry="1" />
        </listOfReactants>
        <listOfProducts>
          <speciesReference constant="true" species="M_pi[m]" stoichiometry="1" />
        </listOfProducts>
      </reaction>
      <reaction fast="false" id="R_ppi_tm" name="ppi transporter via diffusion mito" reversible="true" fbc:lowerFluxBound="cobra_default_lb" fbc:upperFluxBound="cobra_default_ub">
        <listOfReactants>
          <speciesReference constant="true" species="M_ppi[c]" stoichiometry="1" />
        </listOfReactants>
        <listOfProducts>
          <speciesReference constant="true" species="M_ppi[m]" stoichiometry="1" />
        </listOfProducts>
      </reaction>
      <reaction fast="false" id="R_pyr_tm" name="pyr transporter via diffusion mito" reversible="true" fbc:lowerFluxBound="cobra_default_lb" fbc:upperFluxBound="cobra_default_ub">
        <listOfReactants>
          <speciesReference constant="true" species="M_pyr[c]" stoichiometry="1" />
        </listOfReactants>
        <listOfProducts>
          <speciesReference constant="true" species="M_pyr[m]" stoichiometry="1" />
        </listOfProducts>
      </reaction>
      <reaction fast="false" id="R_q_tm" name="q transport mito" reversible="true" fbc:lowerFluxBound="cobra_default_lb" fbc:upperFluxBound="cobra_default_ub">
        <listOfReactants>
          <speciesReference constant="true" species="M_q[c]" stoichiometry="1" />
        </listOfReactants>
        <listOfProducts>
          <speciesReference constant="true" species="M_q[m]" stoichiometry="1" />
        </listOfProducts>
      </reaction>
      <reaction fast="false" id="R_qh2_tm" name="qh2 transport" reversible="true" fbc:lowerFluxBound="cobra_default_lb" fbc:upperFluxBound="cobra_default_ub">
        <listOfReactants>
          <speciesReference constant="true" species="M_qh2[c]" stoichiometry="1" />
        </listOfReactants>
        <listOfProducts>
          <speciesReference constant="true" species="M_qh2[m]" stoichiometry="1" />
        </listOfProducts>
      </reaction>
      <reaction fast="false" id="R_FAAA" name="fumarylacetoacetase" reversible="false" fbc:lowerFluxBound="cobra_0_bound" fbc:upperFluxBound="cobra_default_ub">
        <listOfReactants>
          <speciesReference constant="true" species="M_faa[c]" stoichiometry="1" />
          <speciesReference constant="true" species="M_h2o[c]" stoichiometry="1" />
        </listOfReactants>
        <listOfProducts>
          <speciesReference constant="true" species="M_aa[c]" stoichiometry="1" />
          <speciesReference constant="true" species="M_fum[c]" stoichiometry="1" />
          <speciesReference constant="true" species="M_h[c]" stoichiometry="1" />
        </listOfProducts>
      </reaction>
      <reaction fast="false" id="R_HGO" name="homogentisate oxygenase" reversible="false" fbc:lowerFluxBound="cobra_0_bound" fbc:upperFluxBound="cobra_default_ub">
        <listOfReactants>
          <speciesReference constant="true" species="M_hg[c]" stoichiometry="1" />
          <speciesReference constant="true" species="M_o2[c]" stoichiometry="1" />
        </listOfReactants>
        <listOfProducts>
          <speciesReference constant="true" species="M_h[c]" stoichiometry="1" />
          <speciesReference constant="true" species="M_maa[c]" stoichiometry="1" />
        </listOfProducts>
      </reaction>
      <reaction fast="false" id="R_HPPD" name="4-hydroxyphenylpyruvate dioxygenase" reversible="false" fbc:lowerFluxBound="cobra_0_bound" fbc:upperFluxBound="cobra_default_ub">
        <listOfReactants>
          <speciesReference constant="true" species="M_hpp[c]" stoichiometry="1" />
          <speciesReference constant="true" species="M_o2[c]" stoichiometry="1" />
        </listOfReactants>
        <listOfProducts>
          <speciesReference constant="true" species="M_co2[c]" stoichiometry="1" />
          <speciesReference constant="true" species="M_hg[c]" stoichiometry="1" />
        </listOfProducts>
      </reaction>
      <reaction fast="false" id="R_MAAI" name="maleylacetoacetic isomerase" reversible="false" fbc:lowerFluxBound="cobra_0_bound" fbc:upperFluxBound="cobra_default_ub">
        <listOfReactants>
          <speciesReference constant="true" species="M_maa[c]" stoichiometry="1" />
        </listOfReactants>
        <listOfProducts>
          <speciesReference constant="true" species="M_faa[c]" stoichiometry="1" />
        </listOfProducts>
      </reaction>
      <reaction fast="false" id="R_AACCOAT" name="acetoacetate succinyl-CoA transferase" reversible="true" fbc:lowerFluxBound="cobra_default_lb" fbc:upperFluxBound="cobra_default_ub">
        <listOfReactants>
          <speciesReference constant="true" species="M_aa[c]" stoichiometry="1" />
          <speciesReference constant="true" species="M_succoa[c]" stoichiometry="1" />
        </listOfReactants>
        <listOfProducts>
          <speciesReference constant="true" species="M_aacoa[c]" stoichiometry="1" />
          <speciesReference constant="true" species="M_succ[c]" stoichiometry="1" />
        </listOfProducts>
      </reaction>
    </listOfReactions>
  </model>
</sbml>
