# Supplementary material for: FlySilico: Flux balance modeling of Drosophila larval growth and resource allocation
Source: Sci Rep. 2019 Nov 20;9:17156. doi: 10.1038/s41598-019-53532-4 (PMC6868164; doi:10.1038/s41598-019-53532-4)
Supplement: Supplementary file 6 — Dataset 5 [file 41598_2019_53532_MOESM6_ESM.zip › FlySilico/FBA_Dmel_mapdata.json]

{
"metabolites":[
{
"id":"13dpg[c]",
"name":"3-Phospho-D-glyceroyl phosphate",
"compartment":"c",
"charge":-4,
"formula":"C3H4O10P2"
},
{
"id":"2pg[c]",
"name":"D-Glycerate 2-phosphate",
"compartment":"c",
"charge":-3,
"formula":"C3H4O7P"
},
{
"id":"3pg[c]",
"name":"3-Phospho-D-glycerate",
"compartment":"c",
"charge":-3,
"formula":"C3H4O7P"
},
{
"id":"6pgc[c]",
"name":"6-Phospho-D-gluconate",
"compartment":"c",
"charge":-3,
"formula":"C6H10O10P"
},
{
"id":"6pgl[c]",
"name":"6-phospho-D-glucono-1,5-lactone",
"compartment":"c",
"charge":-2,
"formula":"C6H9O9P"
},
{
"id":"ac[c]",
"name":"Acetate",
"compartment":"c",
"charge":-1,
"formula":"C2H3O2"
},
{
"id":"ac[e]",
"name":"Acetate (extracellular)",
"compartment":"e",
"charge":-1,
"formula":"C2H3O2"
},
{
"id":"accoa[m]",
"name":"Acetyl-CoA",
"compartment":"m",
"charge":-4,
"formula":"C23H34N7O17P3S"
},
{
"id":"accoa[e]",
"name":"Acetyl-CoA",
"compartment":"e",
"charge":-4,
"formula":"C23H34N7O17P3S"
},
{
"id":"accoa[c]",
"name":"Acetyl-CoA",
"compartment":"c",
"charge":-4,
"formula":"C23H34N7O17P3S"
},
{
"id":"acon-C[m]",
"name":"cis-Aconitate",
"compartment":"m",
"charge":-3,
"formula":"C6H3O6"
},
{
"id":"adp[c]",
"name":"ADP",
"compartment":"c",
"charge":-3,
"formula":"C10H12N5O10P2"
},
{
"id":"adp[m]",
"name":"ADP",
"compartment":"m",
"charge":-3,
"formula":"C10H12N5O10P2"
},
{
"id":"akg[c]",
"name":"2-Oxoglutarate",
"compartment":"c",
"charge":-2,
"formula":"C5H4O5"
},
{
"id":"akg[m]",
"name":"2-Oxoglutarate",
"compartment":"m",
"charge":-2,
"formula":"C5H4O5"
},
{
"id":"amp[c]",
"name":"AMP",
"compartment":"c",
"charge":-2,
"formula":"C10H12N5O7P"
},
{
"id":"atp[c]",
"name":"ATP",
"compartment":"c",
"charge":-4,
"formula":"C10H12N5O13P3"
},
{
"id":"atp[m]",
"name":"ATP",
"compartment":"m",
"charge":-4,
"formula":"C10H12N5O13P3"
},
{
"id":"cit[m]",
"name":"Citrate",
"compartment":"m",
"charge":-3,
"formula":"C6H5O7"
},
{
"id":"co2[c]",
"name":"CO2",
"compartment":"c",
"charge":0,
"formula":"CO2"
},
{
"id":"co2[m]",
"name":"CO2 (extracellular)",
"compartment":"m",
"charge":0,
"formula":"CO2"
},
{
"id":"co2[e]",
"name":"CO2 (extracellular)",
"compartment":"e",
"charge":0,
"formula":"CO2"
},
{
"id":"coa[m]",
"name":"Coenzyme A",
"compartment":"m",
"charge":-4,
"formula":"C21H32N7O16P3S"
},
{
"id":"coa[c]",
"name":"Coenzyme A",
"compartment":"c",
"charge":-4,
"formula":"C21H32N7O16P3S"
},
{
"id":"dhap[c]",
"name":"Dihydroxyacetone phosphate",
"compartment":"c",
"charge":-2,
"formula":"C3H5O6P"
},
{
"id":"e4p[c]",
"name":"D-Erythrose 4-phosphate",
"compartment":"c",
"charge":-2,
"formula":"C4H7O7P"
},
{
"id":"f6p[c]",
"name":"beta- D-Fructose 6-phosphate",
"compartment":"c",
"charge":-2,
"formula":"C6H11O9P"
},
{
"id":"fdp[c]",
"name":"beta-D-Fructose 1,6-bisphosphate",
"compartment":"c",
"charge":-4,
"formula":"C6H10O12P2"
},
{
"id":"fru[c]",
"name":"D-Fructose",
"compartment":"e",
"charge":0,
"formula":"C6H12O6"
},
{
"id":"fum[c]",
"name":"Fumarate",
"compartment":"c",
"charge":-2,
"formula":"C4H2O4"
},
{
"id":"fum[m]",
"name":"Fumarate (extracellular)",
"compartment":"m",
"charge":-2,
"formula":"C4H2O4"
},
{
"id":"g3p[c]",
"name":"Glyceraldehyde 3-phosphate",
"compartment":"c",
"charge":-2,
"formula":"C3H5O6P"
},
{
"id":"g6p[c]",
"name":"D-Glucose 6-phosphate",
"compartment":"c",
"charge":-2,
"formula":"C6H11O9P"
},
{
"id":"glc-D[c]",
"name":"D-Glucose",
"compartment":"c",
"charge":0,
"formula":"C6H12O6"
},
{
"id":"glc-D[e]",
"name":"D-Glucose (extracellular)",
"compartment":"e",
"charge":0,
"formula":"C6H12O6"
},
{
"id":"gln-L[c]",
"name":"L-Glutamine",
"compartment":"c",
"charge":0,
"formula":"C5H10N2O3"
},
{
"id":"gln-L[e]",
"name":"L-Glutamine (extracellular)",
"compartment":"e",
"charge":0,
"formula":"C5H10N2O3"
},
{
"id":"glu-L[c]",
"name":"L-Glutamate",
"compartment":"c",
"charge":-1,
"formula":"C5H8NO4"
},
{
"id":"glu-L[e]",
"name":"L-Glutamate (extracellular)",
"compartment":"e",
"charge":-1,
"formula":"C5H8NO4"
},
{
"id":"glx[c]",
"name":"Glyoxylate",
"compartment":"c",
"charge":-1,
"formula":"C2H1O3"
},
{
"id":"h2o[c]",
"name":"H2O",
"compartment":"c",
"charge":0,
"formula":"H2O"
},
{
"id":"h2o[m]",
"name":"H2O (mito)",
"compartment":"m",
"charge":0,
"formula":"H2O"
},
{
"id":"h2o[e]",
"name":"H2O (extracellular)",
"compartment":"e",
"charge":0,
"formula":"H2O"
},
{
"id":"h[c]",
"name":"H+",
"compartment":"c",
"charge":1,
"formula":"H"
},
{
"id":"h[m]",
"name":"H+ (mito)",
"compartment":"m",
"charge":1,
"formula":"H"
},
{
"id":"h[e]",
"name":"H+ (extracellular)",
"compartment":"e",
"charge":1,
"formula":"H"
},
{
"id":"icit[m]",
"name":"Isocitrate",
"compartment":"m",
"charge":-3,
"formula":"C6H5O7"
},
{
"id":"lac-L[c]",
"name":"L-Lactate",
"compartment":"c",
"charge":-1,
"formula":"C3H5O3"
},
{
"id":"lac-L[e]",
"name":"L-Lactate (extracellular)",
"compartment":"e",
"charge":-1,
"formula":"C3H5O3"
},
{
"id":"mal-L[c]",
"name":"L-Malate",
"compartment":"c",
"charge":-2,
"formula":"C4H4O5"
},
{
"id":"mal-L[m]",
"name":"L-Malate (extracellular)",
"compartment":"m",
"charge":-2,
"formula":"C4H4O5"
},
{
"id":"nad[c]",
"name":"Nicotinamide adenine dinucleotide",
"compartment":"c",
"charge":-1,
"formula":"C21H26N7O14P2"
},
{
"id":"nad[m]",
"name":"Nicotinamide adenine dinucleotide",
"compartment":"m",
"charge":-1,
"formula":"C21H26N7O14P2"
},
{
"id":"nadh[c]",
"name":"Nicotinamide adenine dinucleotide - reduced",
"compartment":"c",
"charge":-2,
"formula":"C21H27N7O14P2"
},
{
"id":"nadh[m]",
"name":"Nicotinamide adenine dinucleotide - reduced",
"compartment":"m",
"charge":-2,
"formula":"C21H27N7O14P2"
},
{
"id":"nadp[m]",
"name":"Nicotinamide adenine dinucleotide phosphate",
"compartment":"m",
"charge":-3,
"formula":"C21H25N7O17P3"
},
{
"id":"nadp[c]",
"name":"Nicotinamide adenine dinucleotide phosphate",
"compartment":"c",
"charge":-3,
"formula":"C21H25N7O17P3"
},
{
"id":"nadph[m]",
"name":"Nicotinamide adenine dinucleotide phosphate - reduced",
"compartment":"m",
"charge":-4,
"formula":"C21H26N7O17P3"
},
{
"id":"nadph[c]",
"name":"Nicotinamide adenine dinucleotide phosphate - reduced",
"compartment":"c",
"charge":-4,
"formula":"C21H26N7O17P3"
},
{
"id":"o2[c]",
"name":"O2",
"compartment":"c",
"charge":0,
"formula":"O2"
},
{
"id":"o2[m]",
"name":"O2",
"compartment":"e",
"charge":0,
"formula":"O2"
},
{
"id":"o2[e]",
"name":"O2",
"compartment":"e",
"charge":0,
"formula":"O2"
},
{
"id":"oaa[c]",
"name":"Oxaloacetate",
"compartment":"c",
"charge":-2,
"formula":"C4H2O5"
},
{
"id":"oaa[m]",
"name":"Oxaloacetate",
"compartment":"m",
"charge":-2,
"formula":"C4H2O5"
},
{
"id":"pep[c]",
"name":"Phosphoenolpyruvate",
"compartment":"c",
"charge":-3,
"formula":"C3H2O6P"
},
{
"id":"pi[c]",
"name":"Phosphate",
"compartment":"c",
"charge":-2,
"formula":"HO4P"
},
{
"id":"pi[m]",
"name":"Phosphate",
"compartment":"m",
"charge":-2,
"formula":"HO4P"
},
{
"id":"pyr[c]",
"name":"Pyruvate",
"compartment":"c",
"charge":-1,
"formula":"C3H3O3"
},
{
"id":"pyr[m]",
"name":"Pyruvate",
"compartment":"m",
"charge":-1,
"formula":"C3H3O3"
},
{
"id":"q[c]",
"name":"Ubiquinone",
"compartment":"c",
"charge":0,
"formula":"C9H10O4C5H8n"
},
{
"id":"q[m]",
"name":"Ubiquinone",
"compartment":"m",
"charge":0,
"formula":"C9H10O4C5H8n"
},
{
"id":"qh2[m]",
"name":"Ubiquinol",
"compartment":"m",
"charge":0,
"formula":"C9H12O4C5H8n"
},
{
"id":"qh2[c]",
"name":"Ubiquinol",
"compartment":"c",
"charge":0,
"formula":"C9H12O4C5H8n"
},
{
"id":"r5p[c]",
"name":"alpha-D-Ribose 5-phosphate",
"compartment":"c",
"charge":-2,
"formula":"C5H9O8P"
},
{
"id":"ru5p-D[c]",
"name":"D-Ribulose 5-phosphate",
"compartment":"c",
"charge":-2,
"formula":"C5H9O8P"
},
{
"id":"s7p[c]",
"name":"Sedoheptulose 7-phosphate",
"compartment":"c",
"charge":-2,
"formula":"C7H13O10P"
},
{
"id":"succ[c]",
"name":"Succinate",
"compartment":"c",
"charge":-2,
"formula":"C4H4O4"
},
{
"id":"succ[m]",
"name":"Succinate",
"compartment":"m",
"charge":-2,
"formula":"C4H4O4"
},
{
"id":"succoa[c]",
"name":"Succinyl-CoA",
"compartment":"c",
"charge":-5,
"formula":"C25H35N7O19P3S"
},
{
"id":"succoa[m]",
"name":"Succinyl-CoA",
"compartment":"m",
"charge":-5,
"formula":"C25H35N7O19P3S"
},
{
"id":"xu5p-D[c]",
"name":"D-Xylulose 5-phosphate",
"compartment":"c",
"charge":-2,
"formula":"C5H9O8P"
},
{
"id":"gdl[c]",
"name":"D-Glucono-1,5-lactone",
"compartment":"c",
"charge":0,
"formula":"C6H10O6"
},
{
"id":"gdl[e]",
"name":"D-Glucono-1,5-lactone",
"compartment":"e",
"charge":0,
"formula":"C6H10O6"
},
{
"id":"rib-D[c]",
"name":"D-Ribose",
"compartment":"c",
"charge":0,
"formula":"C5H10O5"
},
{
"id":"rib-D[e]",
"name":"D-Ribose",
"compartment":"e",
"charge":0,
"formula":"C5H10O5"
},
{
"id":"r1p[c]",
"name":"alpha-D-Ribose 1-phosphate",
"compartment":"c",
"charge":-2,
"formula":"C5H9O8P"
},
{
"id":"r1p[e]",
"name":"alpha-D-Ribose 1-phosphate",
"compartment":"e",
"charge":-2,
"formula":"C5H9O8P"
},
{
"id":"prpp[c]",
"name":"5-Phospho-alpha-D-ribose 1-diphosphate",
"compartment":"c",
"charge":-5,
"formula":"C5H8O14P3"
},
{
"id":"acald[c]",
"name":"Acetaldehyde",
"compartment":"c",
"charge":0,
"formula":"C2H4O"
},
{
"id":"2dr5p[c]",
"name":"2-Deoxy-D-ribose 5-phosphate",
"compartment":"c",
"charge":-2,
"formula":"C5H9O7P"
},
{
"id":"2dr[c]",
"name":"2-Deoxy-D-ribose",
"compartment":"c",
"charge":0,
"formula":"C5H10O4"
},
{
"id":"fic3[c]",
"name":"Ferricytochrome c",
"compartment":"c",
"charge":1,
"formula":"C42H44FeN8O8S2R4"
},
{
"id":"fic3[m]",
"name":"Ferricytochrome c",
"compartment":"m",
"charge":1,
"formula":"C42H44FeN8O8S2R4"
},
{
"id":"fic3[e]",
"name":"Ferricytochrome c",
"compartment":"e",
"charge":1,
"formula":"C42H44FeN8O8S2R4"
},
{
"id":"foc3[c]",
"name":"ferrocytochrome c",
"compartment":"c",
"charge":0,
"formula":"C42H44FeN8O8S2R4"
},
{
"id":"foc3[m]",
"name":"ferrocytochrome c",
"compartment":"m",
"charge":0,
"formula":"C42H44FeN8O8S2R4"
},
{
"id":"foc3[e]",
"name":"ferrocytochrome c",
"compartment":"e",
"charge":0,
"formula":"C42H44FeN8O8S2R4"
},
{
"id":"ppi[c]",
"name":"Diphosphate",
"compartment":"c",
"charge":-3,
"formula":"HO7P2"
},
{
"id":"ppi[m]",
"name":"Diphosphate",
"compartment":"m",
"charge":-3,
"formula":"HO7P2"
},
{
"id":"sucr[c]",
"name":"sucrose",
"compartment":"c",
"charge":0,
"formula":"C12H22O11"
},
{
"id":"sucr[e]",
"name":"sucrose",
"compartment":"e",
"charge":0,
"formula":"C12H22O11"
},
{
"id":"g1p[c]",
"name":"Glucose-1-phosphate",
"compartment":"c",
"charge":-2,
"formula":"C6H11O9P"
},
{
"id":"utp[c]",
"name":"Uridine 5'-triphosphate",
"compartment":"c",
"charge":-4,
"formula":"C9H11N2O15P3"
},
{
"id":"udp-glc[c]",
"name":"Uridine diphosphate glucose",
"compartment":"c",
"charge":-2,
"formula":"C15H22N2O17P2"
},
{
"id":"glycogen[c]",
"name":"Glycogen",
"compartment":"c",
"charge":0,
"formula":"C6H10O5"
},
{
"id":"amylose[c]",
"name":"Amylose",
"compartment":"c",
"charge":0,
"formula":"C6H10O5nH2O"
},
{
"id":"mal[c]",
"name":"Maltose",
"compartment":"c",
"charge":0,
"formula":"C12H22O11"
},
{
"id":"dextrin[c]",
"name":"Dextrin",
"compartment":"c",
"charge":0,
"formula":"C12H20O10n"
},
{
"id":"dextrin[e]",
"name":"Dextrin",
"compartment":"e",
"charge":0,
"formula":"C12H20O10n"
},
{
"id":"udp[c]",
"name":"Uridine 5'-diphosphate",
"compartment":"c",
"charge":-3,
"formula":"C9H11N2O12P2"
},
{
"id":"t6p[c]",
"name":"Trehalose 6-phosphate",
"compartment":"c",
"charge":-2,
"formula":"C12H21O14P"
},
{
"id":"tre[c]",
"name":"Trehalose",
"compartment":"c",
"charge":0,
"formula":"C12H22O11"
},
{
"id":"tre[e]",
"name":"Trehalose",
"compartment":"e",
"charge":0,
"formula":"C12H22O11"
},
{
"id":"maldex[c]",
"name":"Maltodextrin",
"compartment":"c",
"charge":0,
"formula":"H2OC6H10O5n"
},
{
"id":"maldex[e]",
"name":"Maltodextrin",
"compartment":"e",
"charge":0,
"formula":"H2OC6H10O5n"
},
{
"id":"gtp[c]",
"name":"Guanosine 5'-triphosphate",
"compartment":"c",
"charge":-4,
"formula":"C10H12N5O14P3"
},
{
"id":"gdp[c]",
"name":"Guanosine 5'-diphosphate",
"compartment":"c",
"charge":-3,
"formula":"C10H12N5O11P2"
},
{
"id":"hco3[c]",
"name":"HCO3",
"compartment":"c",
"charge":-1,
"formula":"HCO3"
},
{
"id":"aacoa[c]",
"name":"acetoacetyl-CoA",
"compartment":"c",
"charge":-4,
"formula":"C25H36N7O18P3S"
},
{
"id":"malcoa[c]",
"name":"Malonyl-CoA",
"compartment":"c",
"charge":-5,
"formula":"C24H33N7O19P3S"
},
{
"id":"malcoa[e]",
"name":"Malonyl-CoA",
"compartment":"e",
"charge":-5,
"formula":"C24H33N7O19P3S"
},
{
"id":"acp[c]",
"name":"Acetyl phosphate",
"compartment":"c",
"charge":-1,
"formula":"C2H4O5P"
},
{
"id":"acp[e]",
"name":"Acetyl phosphate",
"compartment":"e",
"charge":-1,
"formula":"C2H4O5P"
},
{
"id":"lgt_S[c]",
"name":"(R)-S-lactoylglutathione",
"compartment":"c",
"charge":-1,
"formula":"C13H20N3O8S"
},
{
"id":"gthrd[c]",
"name":"Glutathione",
"compartment":"c",
"charge":0,
"formula":"C10H17N3O6S"
},
{
"id":"mthgxl[c]",
"name":"Methylglyoxal",
"compartment":"c",
"charge":0,
"formula":"C3H4O2"
},
{
"id":"lald__D[c]",
"name":"D-Lactaldehyde",
"compartment":"c",
"charge":0,
"formula":"C3H6O2"
},
{
"id":"lald__D[e]",
"name":"D-Lactaldehyde",
"compartment":"e",
"charge":0,
"formula":"C3H6O2"
},
{
"id":"dhla[c]",
"name":"Dihydrolipoamide-E",
"compartment":"c",
"charge":0,
"formula":"C8H16NOS2"
},
{
"id":"la[c]",
"name":"Lipoamide-E",
"compartment":"c",
"charge":0,
"formula":"C8H14NOS2"
},
{
"id":"2dr1p[c]",
"name":"2-Deoxy-D-ribose 1-phosphate",
"compartment":"c",
"charge":-2,
"formula":"C5H9O7P"
},
{
"id":"phe[c]",
"name":"L-phenylalanine",
"compartment":"c",
"charge":0,
"formula":"C9H11NO2"
},
{
"id":"phe[e]",
"name":"L-phenylalanine",
"compartment":"e",
"charge":0,
"formula":"C9H11NO2"
},
{
"id":"his[e]",
"name":"L-Histidine",
"compartment":"e",
"charge":0,
"formula":"C6H9N3O2"
},
{
"id":"his[c]",
"name":"L-Histidine",
"compartment":"c",
"charge":0,
"formula":"C6H9N3O2"
},
{
"id":"lys[e]",
"name":"L-Lysine",
"compartment":"e",
"charge":0,
"formula":"C6H14N2O2"
},
{
"id":"lys[c]",
"name":"L-Lysine",
"compartment":"c",
"charge":0,
"formula":"C6H14N2O2"
},
{
"id":"met[e]",
"name":"L-Methionine",
"compartment":"e",
"charge":0,
"formula":"C5H11NO2S"
},
{
"id":"met[c]",
"name":"L-Methionine",
"compartment":"c",
"charge":0,
"formula":"C5H11NO2S"
},
{
"id":"arg[e]",
"name":"L-Arginine",
"compartment":"e",
"charge":0,
"formula":"C6H14N4O2"
},
{
"id":"arg[c]",
"name":"L-Arginine",
"compartment":"c",
"charge":0,
"formula":"C6H14N4O2"
},
{
"id":"thr[e]",
"name":"L-Threonine",
"compartment":"e",
"charge":0,
"formula":"C4H9NO3"
},
{
"id":"thr[c]",
"name":"L-Threonine",
"compartment":"c",
"charge":0,
"formula":"C4H9NO3"
},
{
"id":"val[e]",
"name":"L-Valine",
"compartment":"e",
"charge":0,
"formula":"C5H11NO2"
},
{
"id":"val[c]",
"name":"L-Valine",
"compartment":"c",
"charge":0,
"formula":"C5H11NO2"
},
{
"id":"trp[e]",
"name":"L-Tryptophane",
"compartment":"e",
"charge":0,
"formula":"C11H12N2O2"
},
{
"id":"trp[c]",
"name":"L-Tryptophane",
"compartment":"c",
"charge":0,
"formula":"C11H12N2O2"
},
{
"id":"leu[e]",
"name":"L-Leucine",
"compartment":"e",
"charge":0,
"formula":"C6H13NO2"
},
{
"id":"leu[c]",
"name":"L-Leucine",
"compartment":"c",
"charge":0,
"formula":"C6H13NO2"
},
{
"id":"ile[e]",
"name":"L-Isoleucine",
"compartment":"e",
"charge":0,
"formula":"C6H13NO2"
},
{
"id":"ile[c]",
"name":"L-Isoleucine",
"compartment":"c",
"charge":0,
"formula":"C6H13NO2"
},
{
"id":"ala[e]",
"name":"L-Alanine",
"compartment":"c",
"charge":0,
"formula":"C3H7NO2"
},
{
"id":"ala[c]",
"name":"L-Alanine",
"compartment":"c",
"charge":0,
"formula":"C3H7NO2"
},
{
"id":"asp[e]",
"name":"L-Aspartate",
"compartment":"e",
"charge":0,
"formula":"C4H7NO4"
},
{
"id":"asp[c]",
"name":"L-Aspartate",
"compartment":"c",
"charge":0,
"formula":"C4H7NO4"
},
{
"id":"cbp[c]",
"name":"Carbamoyl phosphate",
"compartment":"c",
"charge":-2,
"formula":"CH2NO5P"
},
{
"id":"cbasp[c]",
"name":"N-Carbamoyl-L-aspartate",
"compartment":"c",
"charge":-2,
"formula":"C5H6N2O5"
},
{
"id":"asn[e]",
"name":"L-Asparagine",
"compartment":"e",
"charge":0,
"formula":"C4H8N2O3"
},
{
"id":"asn[c]",
"name":"L-Asparagine",
"compartment":"c",
"charge":0,
"formula":"C4H8N2O3"
},
{
"id":"gly[c]",
"name":"Glycine",
"compartment":"c",
"charge":0,
"formula":"C2H5NO2"
},
{
"id":"gly[e]",
"name":"Glycine",
"compartment":"c",
"charge":0,
"formula":"C2H5NO2"
},
{
"id":"imp[c]",
"name":"Inosine monophosphate",
"compartment":"c",
"charge":-2,
"formula":"C10H11N4O8P"
},
{
"id":"dcamp[c]",
"name":"Adenylosuccinate",
"compartment":"c",
"charge":-4,
"formula":"C14H14N5O11P"
},
{
"id":"L-cit[e]",
"name":"L-Citrulline",
"compartment":"e",
"charge":0,
"formula":"C6H13N3O3"
},
{
"id":"L-cit[c]",
"name":"L-Citrulline",
"compartment":"c",
"charge":0,
"formula":"C6H13N3O3"
},
{
"id":"L-args[e]",
"name":"N-(L-Arginino)succinate",
"compartment":"e",
"charge":0,
"formula":"C10H18N4O6"
},
{
"id":"L-args[c]",
"name":"N-(L-Arginino)succinate",
"compartment":"c",
"charge":0,
"formula":"C10H18N4O6"
},
{
"id":"2og[e]",
"name":"2-oxoglutaramate",
"compartment":"e",
"charge":-1,
"formula":"C5H6NO4"
},
{
"id":"2og[c]",
"name":"2-oxoglutaramate",
"compartment":"c",
"charge":-1,
"formula":"C5H6NO4"
},
{
"id":"nh3[c]",
"name":"Ammonia",
"compartment":"c",
"charge":0,
"formula":"H3N"
},
{
"id":"h2o2[c]",
"name":"hydrogen peroxide",
"compartment":"c",
"charge":0,
"formula":"H2O2"
},
{
"id":"asp-D[c]",
"name":"D-Aspartate",
"compartment":"c",
"charge":0,
"formula":"C4H7NO4"
},
{
"id":"ssa[c]",
"name":"succinic semialdehyde",
"compartment":"c",
"charge":0,
"formula":"C4H6O3"
},
{
"id":"asuccin[e]",
"name":"succinic acid",
"compartment":"e",
"charge":0,
"formula":"C4H6O4"
},
{
"id":"asuccin[c]",
"name":"succinic acid",
"compartment":"c",
"charge":0,
"formula":"C4H6O4"
},
{
"id":"4abut[c]",
"name":"4-Aminobutanoate (GABA)",
"compartment":"c",
"charge":-1,
"formula":"C4H8NO2"
},
{
"id":"gam6p[e]",
"name":"D-Glucosamine 6-phosphate",
"compartment":"e",
"charge":0,
"formula":"C6H14NO8P"
},
{
"id":"gam6p[c]",
"name":"D-Glucosamine 6-phosphate",
"compartment":"c",
"charge":0,
"formula":"C6H14NO8P"
},
{
"id":"2os[e]",
"name":"2-Oxosuccinamate",
"compartment":"e",
"charge":0,
"formula":"C4H5NO4"
},
{
"id":"2os[c]",
"name":"2-Oxosuccinamate",
"compartment":"c",
"charge":0,
"formula":"C4H5NO4"
},
{
"id":"nao[c]",
"name":"N-Acetylornithine\nN-Acetylornithine",
"compartment":"c",
"charge":0,
"formula":"C7H14N2O3"
},
{
"id":"L-orn[c]",
"name":"L-Ornithine",
"compartment":"c",
"charge":0,
"formula":"C5H12N2O2"
},
{
"id":"no[e]",
"name":"Nitric oxide",
"compartment":"e",
"charge":0,
"formula":"NO"
},
{
"id":"no[c]",
"name":"Nitric oxide",
"compartment":"c",
"charge":0,
"formula":"NO"
},
{
"id":"phepy[c]",
"name":"Phenylpyruvate",
"compartment":"c",
"charge":-1,
"formula":"C9H7O3"
},
{
"id":"tyr[c]",
"name":"L-Tyrosine",
"compartment":"c",
"charge":0,
"formula":"C9H11NO3"
},
{
"id":"tyr[e]",
"name":"L-Tyrosine",
"compartment":"e",
"charge":0,
"formula":"C9H11NO3"
},
{
"id":"hpp[c]",
"name":"3-(4-Hydroxyphenyl)pyruvate",
"compartment":"c",
"charge":-1,
"formula":"C9H7O4"
},
{
"id":"2a3oa[c]",
"name":"L-2-Amino-3-oxobutanoic acid",
"compartment":"c",
"charge":-1,
"formula":"C4H6NO3"
},
{
"id":"r-thbp[c]",
"name":"Tetrahydrobiopterin (sapropterin)",
"compartment":"c",
"charge":0,
"formula":"C9H15N5O3"
},
{
"id":"4a-hthbp[e]",
"name":"4a-Hydroxytetrahydrobiopterin",
"compartment":"e",
"charge":0,
"formula":"C9H15N5O4"
},
{
"id":"4a-hthbp[c]",
"name":"4a-Hydroxytetrahydrobiopterin",
"compartment":"c",
"charge":0,
"formula":"C9H15N5O4"
},
{
"id":"hcy[c]",
"name":"L-Homocysteine",
"compartment":"c",
"charge":0,
"formula":"C4H9NO2S"
},
{
"id":"mmet[e]",
"name":"S-methyl-L-methionine",
"compartment":"e",
"charge":1,
"formula":"C6H14NO2S"
},
{
"id":"mmet[c]",
"name":"S-methyl-L-methionine",
"compartment":"c",
"charge":1,
"formula":"C6H14NO2S"
},
{
"id":"cyst[c]",
"name":"L-Cystathionine",
"compartment":"c",
"charge":0,
"formula":"C7H14N2O4S"
},
{
"id":"cys[c]",
"name":"L-cysteine",
"compartment":"c",
"charge":0,
"formula":"C3H7NO2S"
},
{
"id":"cys[e]",
"name":"L-cysteine",
"compartment":"c",
"charge":0,
"formula":"C3H7NO2S"
},
{
"id":"ser[c]",
"name":"L-Serine",
"compartment":"c",
"charge":0,
"formula":"C3H7NO3"
},
{
"id":"ser[e]",
"name":"L-Serine",
"compartment":"e",
"charge":0,
"formula":"C3H7NO3"
},
{
"id":"hpyr[c]",
"name":"Hydroxypyruvate",
"compartment":"c",
"charge":-1,
"formula":"C3H3O4"
},
{
"id":"2obut[c]",
"name":"2-Oxobutanoate",
"compartment":"c",
"charge":-1,
"formula":"C4H5O3"
},
{
"id":"g5sa[c]",
"name":"L-glutamic 5-semialdehyde",
"compartment":"c",
"charge":0,
"formula":"C5H9NO3"
},
{
"id":"p5c[c]",
"name":"(S)-1-Pyrroline-5-carboxylate",
"compartment":"c",
"charge":-1,
"formula":"C5H6NO2"
},
{
"id":"pro[c]",
"name":"L-Proline",
"compartment":"c",
"charge":0,
"formula":"C5H9NO2"
},
{
"id":"pro[e]",
"name":"L-Proline",
"compartment":"e",
"charge":0,
"formula":"C5H9NO2"
},
{
"id":"urea[c]",
"name":"Urea",
"compartment":"c",
"charge":0,
"formula":"CH4N2O"
},
{
"id":"urea[e]",
"name":"Urea",
"compartment":"c",
"charge":0,
"formula":"CH4N2O"
},
{
"id":"glyc[c]",
"name":"D-Glycerate",
"compartment":"c",
"charge":-1,
"formula":"C3H5O4"
},
{
"id":"ribflv[c]",
"name":"Riboflavin",
"compartment":"c",
"charge":-1,
"formula":"C17H19N4O6"
},
{
"id":"ribflv[e]",
"name":"Riboflavin",
"compartment":"e",
"charge":-1,
"formula":"C17H19N4O6"
},
{
"id":"fmn[c]",
"name":"Riboflavin-5-phosphate",
"compartment":"c",
"charge":-3,
"formula":"C17H18N4O9P"
},
{
"id":"fad[c]",
"name":"Flavin adenine dinucleotide",
"compartment":"c",
"charge":-3,
"formula":"C27H30N9O15P2"
},
{
"id":"opp[c]",
"name":"3-Oxopropanoate",
"compartment":"c",
"charge":-1,
"formula":"C3H3O3"
},
{
"id":"hdpp[c]",
"name":"3-Hydroxypropanoate",
"compartment":"c",
"charge":-1,
"formula":"C3H5O3"
},
{
"id":"hdppcoa[c]",
"name":"3-Hydroxypropionyl-CoA",
"compartment":"c",
"charge":-4,
"formula":"C24H36N7O18P3S"
},
{
"id":"acycoa[c]",
"name":"Acrylyl-CoA",
"compartment":"c",
"charge":-4,
"formula":"C24H34N7O17P3S"
},
{
"id":"ppecoa[c]",
"name":"propionyl-CoA",
"compartment":"c",
"charge":-4,
"formula":"C24H36N7O17P3S"
},
{
"id":"fadh2[e]",
"name":"FADH2",
"compartment":"e",
"charge":-2,
"formula":"C27H33N9O15P2"
},
{
"id":"fadh2[c]",
"name":"FADH2",
"compartment":"c",
"charge":-2,
"formula":"C27H33N9O15P2"
},
{
"id":"pdhla[c]",
"name":"S-Propyldihydrolipoamide-E",
"compartment":"c",
"charge":0,
"formula":"C11H20NO2S2"
},
{
"id":"hpthpp[c]",
"name":"2-Hydroxypropyl-ThPP",
"compartment":"c",
"charge":1,
"formula":"C15H25N4O8P2S"
},
{
"id":"thpp[c]",
"name":"Thiamine diphosphate",
"compartment":"c",
"charge":1,
"formula":"C12H19N4O7P2S"
},
{
"id":"hg[c]",
"name":"Homogentisate",
"compartment":"c",
"charge":-1,
"formula":"C8H7O4"
},
{
"id":"maa[c]",
"name":"4-Maleylacetoacetate",
"compartment":"c",
"charge":-2,
"formula":"C8H6O6"
},
{
"id":"aa[c]",
"name":"Acetoacetate",
"compartment":"c",
"charge":-1,
"formula":"C4H5O3"
},
{
"id":"faa[c]",
"name":"4-Fumarylacetoacetate",
"compartment":"c",
"charge":-2,
"formula":"C8H6O6"
},
{
"id":"dhnt[c]",
"name":"7,8-Dihydroneopterin 3'-triphosphate",
"compartment":"c",
"charge":-4,
"formula":"C9H12N5O13P3"
},
{
"id":"formate[c]",
"name":"Formate",
"compartment":"c",
"charge":-1,
"formula":"CHO2"
},
{
"id":"pth[c]",
"name":"6-Pyruvoyltetrahydropterin",
"compartment":"c",
"charge":0,
"formula":"C9H11N5O3"
},
{
"id":"pppi[c]",
"name":"Triphosphate",
"compartment":"c",
"charge":-5,
"formula":"O10P3"
},
{
"id":"glyco[c]",
"name":"Glycolate",
"compartment":"c",
"charge":-1,
"formula":"C2H3O3"
},
{
"id":"ag[c]",
"name":"N-Acetyl-L-glutamate",
"compartment":"c",
"charge":-2,
"formula":"C7H9NO5"
},
{
"id":"hmg-coa[c]",
"name":"(S)-3-Hydroxy-3-methylglutaryl-CoA",
"compartment":"c",
"charge":-5,
"formula":"C27H39N7O20P3S"
},
{
"id":"hb[c]",
"name":"(R)-3-Hydroxybutanoate",
"compartment":"c",
"charge":-1,
"formula":"C4H7O3"
},
{
"id":"hb[e]",
"name":"(R)-3-Hydroxybutanoate",
"compartment":"e",
"charge":-1,
"formula":"C4H7O3"
},
{
"id":"glya[c]",
"name":"D-Glyceraldehyde",
"compartment":"c",
"charge":0,
"formula":"C3H6O3"
},
{
"id":"glycerol[c]",
"name":"glycerol",
"compartment":"c",
"charge":0,
"formula":"C3H8O3"
},
{
"id":"sng3p[c]",
"name":"sn-Glycerol 3-phosphate",
"compartment":"c",
"charge":-2,
"formula":"C3H7O6P"
},
{
"id":"acsng3p[c]",
"name":"1-Acyl-sn-glycerol 3-phosphate",
"compartment":"c",
"charge":-2,
"formula":"C4H6O7PR"
},
{
"id":"acylcoa[c]",
"name":"Acyl-CoA",
"compartment":"c",
"charge":0,
"formula":"C22H35N7O17P3SR"
},
{
"id":"ppd[c]",
"name":"Phosphatidate",
"compartment":"c",
"charge":0,
"formula":"C5H7O8PR2"
},
{
"id":"dsng[c]",
"name":"1,2-Diacyl-sn-glycerol",
"compartment":"c",
"charge":0,
"formula":"C5H6O5R2"
},
{
"id":"tag[c]",
"name":"Triglyceride",
"compartment":"c",
"charge":0,
"formula":"C6H5O6R3"
},
{
"id":"fatac[c]",
"name":"Fatty acid",
"compartment":"c",
"charge":0,
"formula":"CHO2R"
},
{
"id":"agc[c]",
"name":"1-Acylglycerol",
"compartment":"c",
"charge":0,
"formula":"C4H7O4R"
},
{
"id":"agc[e]",
"name":"1-Acylglycerol",
"compartment":"e",
"charge":0,
"formula":"C4H7O4R"
},
{
"id":"choline[e]",
"name":"Choline",
"compartment":"e",
"charge":1,
"formula":"C5H14NO"
},
{
"id":"choline[c]",
"name":"Choline",
"compartment":"c",
"charge":1,
"formula":"C5H14NO"
},
{
"id":"chop[c]",
"name":"Choline phosphate",
"compartment":"c",
"charge":1,
"formula":"C5H15NO4P"
},
{
"id":"ctp[c]",
"name":"Cytidine 5'-triphosphate",
"compartment":"c",
"charge":-4,
"formula":"C9H12N3O14P3"
},
{
"id":"cdp-ch[c]",
"name":"CDP-choline",
"compartment":"c",
"charge":0,
"formula":"C14H26N4O11P2"
},
{
"id":"pc[c]",
"name":"Phosphatidylcholine",
"compartment":"c",
"charge":1,
"formula":"C10H19NO8PR2"
},
{
"id":"cmp[c]",
"name":"cytidine 5'-monophosphate",
"compartment":"c",
"charge":0,
"formula":"C9H14N3O8P"
},
{
"id":"dor[c]",
"name":"(S)-Dihydroorotate",
"compartment":"c",
"charge":0,
"formula":"C5H6N2O4"
},
{
"id":"oro[c]",
"name":"Orotate",
"compartment":"c",
"charge":0,
"formula":"C5H4N2O4"
},
{
"id":"omp[c]",
"name":"Orotidine 5'-phosphate",
"compartment":"c",
"charge":0,
"formula":"C10H13N2O11P"
},
{
"id":"ump[c]",
"name":"Uridine 5'-monophosphate",
"compartment":"c",
"charge":0,
"formula":"C9H13N2O9P"
},
{
"id":"cdp[c]",
"name":"Cytidine 5'-diphosphate",
"compartment":"c",
"charge":-3,
"formula":"C9H12N3O11P2"
},
{
"id":"r15bp[c]",
"name":"D-ribose 1,5-bisphosphate",
"compartment":"c",
"charge":-4,
"formula":"C5H8O11P2"
},
{
"id":"cyd[c]",
"name":"Cytidine",
"compartment":"c",
"charge":0,
"formula":"C9H13N3O5"
},
{
"id":"urd[c]",
"name":"Uridine",
"compartment":"c",
"charge":0,
"formula":"C9H12N2O6"
},
{
"id":"urd[e]",
"name":"Uridine",
"compartment":"c",
"charge":0,
"formula":"C9H12N2O6"
},
{
"id":"lpc[c]",
"name":"2-Lysophosphatidylcholine",
"compartment":"c",
"charge":1,
"formula":"C9H20NO7PR"
},
{
"id":"lpc[e]",
"name":"2-Lysophosphatidylcholine",
"compartment":"c",
"charge":1,
"formula":"C9H20NO7PR"
},
{
"id":"2agc[c]",
"name":"Diacylglycerol",
"compartment":"c",
"charge":0,
"formula":"C4H7O4R"
},
{
"id":"cdpdg[c]",
"name":"CDP-diacylglycerol",
"compartment":"c",
"charge":-2,
"formula":"C14H17N3O15P2R2"
},
{
"id":"ins[c]",
"name":"myo-Inositol",
"compartment":"c",
"charge":0,
"formula":"C6H12O6"
},
{
"id":"ins[e]",
"name":"myo-Inositol",
"compartment":"e",
"charge":0,
"formula":"C6H12O6"
},
{
"id":"ptdins[c]",
"name":"1-Phosphatidyl-D-myo-inositol",
"compartment":"c",
"charge":-1,
"formula":"C11H16O13PR2"
},
{
"id":"ptdins4p[c]",
"name":"1-Phosphatidyl-1D-myo-inositol 4-phosphate",
"compartment":"c",
"charge":-3,
"formula":"C11H15O16P2R2"
},
{
"id":"pipp[c]",
"name":"1-Phosphatidyl-D-myo-inositol 4,5-bisphosphate",
"compartment":"c",
"charge":-5,
"formula":"C11H14O19P3R2"
},
{
"id":"insp3[c]",
"name":"Inositol 1,4,5-trisphosphate",
"compartment":"c",
"charge":-6,
"formula":"C6H9O15P3"
},
{
"id":"insp2[c]",
"name":"1D-myo-inositol 1,4-bisphosphate",
"compartment":"c",
"charge":-4,
"formula":"C6H10O12P2"
},
{
"id":"ins4p[c]",
"name":"myo-Inositol 4-phosphate",
"compartment":"c",
"charge":-2,
"formula":"C6H11O9P"
},
{
"id":"ins4p[e]",
"name":"myo-Inositol 4-phosphate",
"compartment":"e",
"charge":-2,
"formula":"C6H11O9P"
},
{
"id":"glucu[c]",
"name":"D-glucuronate",
"compartment":"c",
"charge":-1,
"formula":"C6H9O7"
},
{
"id":"glucu[e]",
"name":"D-glucuronate",
"compartment":"e",
"charge":-1,
"formula":"C6H9O7"
},
{
"id":"clr[e]",
"name":"Cholesterol",
"compartment":"e",
"charge":0,
"formula":"C27H46O"
},
{
"id":"clr[c]",
"name":"Cholesterol",
"compartment":"c",
"charge":0,
"formula":"C27H46O"
},
{
"id":"clre[c]",
"name":"Cholesterol ester",
"compartment":"c",
"charge":0,
"formula":"C28H45O2R"
},
{
"id":"7dclr[c]",
"name":"7-Dehydrocholesterol",
"compartment":"c",
"charge":0,
"formula":"C27H44O"
},
{
"id":"7dclr[e]",
"name":"7-Dehydrocholesterol",
"compartment":"e",
"charge":0,
"formula":"C27H44O"
},
{
"id":"i[e]",
"name":"Inosine",
"compartment":"e",
"charge":0,
"formula":"C10H12N4O5"
},
{
"id":"i[c]",
"name":"Inosine",
"compartment":"c",
"charge":0,
"formula":"C10H12N4O5"
},
{
"id":"hyp[c]",
"name":"Hypoxanthine",
"compartment":"c",
"charge":0,
"formula":"C5H4N4O"
},
{
"id":"xmp[c]",
"name":"Xanthosine 5'-phosphate",
"compartment":"c",
"charge":-2,
"formula":"C10H11N4O9P"
},
{
"id":"gmp[c]",
"name":"Guanosine 5'-phosphate",
"compartment":"c",
"charge":-2,
"formula":"C10H12N5O8P"
},
{
"id":"gua[c]",
"name":"Guanosine",
"compartment":"c",
"charge":0,
"formula":"C10H13N5O5"
},
{
"id":"gua[e]",
"name":"Guanosine",
"compartment":"e",
"charge":0,
"formula":"C10H13N5O5"
},
{
"id":"a[c]",
"name":"Adenine",
"compartment":"c",
"charge":0,
"formula":"C5H5N5"
},
{
"id":"a[e]",
"name":"Adenine",
"compartment":"e",
"charge":0,
"formula":"C5H5N5"
},
{
"id":"glc[c]",
"name":"D-Gluconate",
"compartment":"c",
"charge":-1,
"formula":"C6H11O7"
}
],
"reactions":[
{
"id":"CBPS",
"name":"carbamoyl-phosphate synthase (glutamine-hydrolysing)",
"metabolites":{
"adp[c]":2.0,
"atp[c]":-2.0,
"cbp[c]":1.0,
"gln-L[c]":-1.0,
"glu-L[c]":1.0,
"h2o[c]":-1.0,
"h[c]":2.0,
"hco3[c]":-1.0,
"pi[c]":1.0
},
"lower_bound":0.0,
"upper_bound":1000.0,
"gene_reaction_rule":""
},
{
"id":"ABTA",
"name":"4-aminobutyrate transaminase (GABA transaminase)",
"metabolites":{
"4abut[c]":-1.0,
"akg[c]":-1.0,
"glu-L[c]":1.0,
"h[c]":-2.0,
"ssa[c]":1.0
},
"lower_bound":-1000.0,
"upper_bound":1000.0,
"gene_reaction_rule":""
},
{
"id":"AGT_1",
"name":"alanine-glyoxylate transaminase",
"metabolites":{
"ala[c]":-1.0,
"glx[c]":-1.0,
"gly[c]":1.0,
"pyr[c]":1.0
},
"lower_bound":-1000.0,
"upper_bound":1000.0,
"gene_reaction_rule":""
},
{
"id":"ATCase",
"name":"aspartate carbamoyltransferase",
"metabolites":{
"asp[c]":-1.0,
"cbasp[c]":1.0,
"cbp[c]":-1.0,
"h[c]":2.0,
"pi[c]":1.0
},
"lower_bound":0.0,
"upper_bound":1000.0,
"gene_reaction_rule":""
},
{
"id":"ADSS",
"name":"adenylosuccinate synthase",
"metabolites":{
"asp[c]":-1.0,
"dcamp[c]":1.0,
"gdp[c]":1.0,
"gtp[c]":-1.0,
"h[c]":3.0,
"imp[c]":-1.0,
"pi[c]":1.0
},
"lower_bound":0.0,
"upper_bound":1000.0,
"gene_reaction_rule":""
},
{
"id":"AO",
"name":"D-aspartate oxidase",
"metabolites":{
"asp-D[c]":-1.0,
"h2o2[c]":1.0,
"h2o[c]":-1.0,
"h[c]":2.0,
"nh3[c]":1.0,
"o2[c]":-1.0,
"oaa[c]":1.0
},
"lower_bound":0.0,
"upper_bound":1000.0,
"gene_reaction_rule":""
},
{
"id":"AS",
"name":"asparagine synthase (glutamine-hydrolysing)",
"metabolites":{
"amp[c]":1.0,
"asn[c]":1.0,
"asp[c]":-1.0,
"atp[c]":-1.0,
"gln-L[c]":-1.0,
"glu-L[c]":1.0,
"h2o[c]":-1.0,
"h[c]":2.0,
"ppi[c]":1.0
},
"lower_bound":0.0,
"upper_bound":1000.0,
"gene_reaction_rule":""
},
{
"id":"ADSLR",
"name":"adenylosuccinate lyase",
"metabolites":{
"amp[c]":1.0,
"dcamp[c]":-1.0,
"fum[c]":1.0
},
"lower_bound":0.0,
"upper_bound":1000.0,
"gene_reaction_rule":""
},
{
"id":"GF6PTA",
"name":"glutamine-fructose-6-phosphate transaminase",
"metabolites":{
"f6p[c]":-1.0,
"gam6p[c]":1.0,
"gln-L[c]":-1.0,
"glu-L[c]":1.0,
"h[c]":-1.0
},
"lower_bound":-1000.0,
"upper_bound":1000.0,
"gene_reaction_rule":""
},
{
"id":"GLUSY",
"name":"glutamate synthase (NADH)",
"metabolites":{
"akg[c]":-1.0,
"gln-L[c]":-1.0,
"glu-L[c]":2.0,
"h[c]":-1.0,
"nad[c]":1.0,
"nadh[c]":-1.0
},
"lower_bound":0.0,
"upper_bound":1000.0,
"gene_reaction_rule":""
},
{
"id":"GLUSX",
"name":"glutamate synthase (NADPH)",
"metabolites":{
"akg[c]":-1.0,
"gln-L[c]":-1.0,
"glu-L[c]":2.0,
"h[c]":-1.0,
"nadp[c]":1.0,
"nadph[c]":-1.0
},
"lower_bound":0.0,
"upper_bound":1000.0,
"gene_reaction_rule":""
},
{
"id":"GLUDC",
"name":"glutamate decarboxylase",
"metabolites":{
"4abut[c]":1.0,
"co2[c]":1.0,
"glu-L[c]":-1.0
},
"lower_bound":0.0,
"upper_bound":1000.0,
"gene_reaction_rule":""
},
{
"id":"OA_1",
"name":"omega-amidase[1]",
"metabolites":{
"2og[c]":-1.0,
"akg[c]":1.0,
"h2o[c]":-1.0,
"h[c]":1.0,
"nh3[c]":1.0
},
"lower_bound":-1000.0,
"upper_bound":1000.0,
"gene_reaction_rule":""
},
{
"id":"OA_2",
"name":"omega-amidase[2]",
"metabolites":{
"2os[c]":-1.0,
"h2o[c]":-1.0,
"h[c]":2.0,
"nh3[c]":1.0,
"oaa[c]":1.0
},
"lower_bound":-1000.0,
"upper_bound":1000.0,
"gene_reaction_rule":""
},
{
"id":"SSALY",
"name":"succinate-semialdehyde dehydrogenase (NAD+)",
"metabolites":{
"asuccin[c]":1.0,
"h2o[c]":-1.0,
"h[c]":1.0,
"nad[c]":-1.0,
"nadh[c]":1.0,
"ssa[c]":-1.0
},
"lower_bound":0.0,
"upper_bound":1000.0,
"gene_reaction_rule":""
},
{
"id":"NO",
"name":"nitric-oxide synthase (NADPH)",
"metabolites":{
"L-cit[c]":2.0,
"arg[c]":-2.0,
"h2o[c]":4.0,
"h[c]":-3.0,
"nadp[c]":3.0,
"nadph[c]":-3.0,
"no[c]":2.0,
"o2[c]":-4.0
},
"lower_bound":0.0,
"upper_bound":1000.0,
"gene_reaction_rule":""
},
{
"id":"ARGAH",
"name":"L-arginine amidinohydrolase",
"metabolites":{
"L-orn[c]":1.0,
"arg[c]":-1.0,
"h2o[c]":-1.0,
"urea[c]":1.0
},
"lower_bound":0.0,
"upper_bound":1000.0,
"gene_reaction_rule":""
},
{
"id":"g5sa_TO_p5c",
"name":"L-Glutamate 5-semialdehyde <=> (S)-1-Pyrroline-5-carboxylate + H2O",
"metabolites":{
"g5sa[c]":-1.0,
"h2o[c]":1.0,
"h[c]":1.0,
"p5c[c]":1.0
},
"lower_bound":-1000.0,
"upper_bound":1000.0,
"gene_reaction_rule":""
},
{
"id":"OAT",
"name":"ornithine aminotransferase",
"metabolites":{
"L-orn[c]":-1.0,
"akg[c]":-1.0,
"g5sa[c]":1.0,
"glu-L[c]":1.0,
"h[c]":-1.0
},
"lower_bound":-1000.0,
"upper_bound":1000.0,
"gene_reaction_rule":""
},
{
"id":"P5CR",
"name":"pyrroline-5-carboxylate reductase",
"metabolites":{
"h[c]":-2.0,
"nad[c]":1.0,
"nadh[c]":-1.0,
"p5c[c]":-1.0,
"pro[c]":1.0
},
"lower_bound":0.0,
"upper_bound":1000.0,
"gene_reaction_rule":""
},
{
"id":"GLUD",
"name":"glutamate dehydrogenase [NAD+]",
"metabolites":{
"akg[c]":1.0,
"glu-L[c]":-1.0,
"h2o[c]":-1.0,
"h[c]":2.0,
"nad[c]":-1.0,
"nadh[c]":1.0,
"nh3[c]":1.0
},
"lower_bound":-1000.0,
"upper_bound":1000.0,
"gene_reaction_rule":""
},
{
"id":"GLUDX",
"name":"glutamate dehydrogenase [NAD(P)+]",
"metabolites":{
"akg[c]":1.0,
"glu-L[c]":-1.0,
"h2o[c]":-1.0,
"h[c]":2.0,
"nadp[c]":-1.0,
"nadph[c]":1.0,
"nh3[c]":1.0
},
"lower_bound":-1000.0,
"upper_bound":1000.0,
"gene_reaction_rule":""
},
{
"id":"ALOA",
"name":"N2-Acetyl-L-ornithine amidohydrolase",
"metabolites":{
"L-orn[c]":1.0,
"ac[c]":1.0,
"h2o[c]":-1.0,
"h[c]":1.0,
"nao[c]":-1.0
},
"lower_bound":-1000.0,
"upper_bound":1000.0,
"gene_reaction_rule":""
},
{
"id":"AGS",
"name":"N-acetylglutamate synthase",
"metabolites":{
"accoa[c]":-1.0,
"ag[c]":1.0,
"coa[c]":1.0,
"glu-L[c]":-1.0,
"h[c]":1.0
},
"lower_bound":0.0,
"upper_bound":1000.0,
"gene_reaction_rule":""
},
{
"id":"ALT",
"name":"alanine transaminase",
"metabolites":{
"akg[c]":-1.0,
"ala[c]":-1.0,
"glu-L[c]":1.0,
"pyr[c]":1.0
},
"lower_bound":-1000.0,
"upper_bound":1000.0,
"gene_reaction_rule":""
},
{
"id":"AAT_1",
"name":"aspartate transaminase[1]",
"metabolites":{
"akg[c]":-1.0,
"asp[c]":-1.0,
"glu-L[c]":1.0,
"h[c]":1.0,
"oaa[c]":1.0
},
"lower_bound":-1000.0,
"upper_bound":1000.0,
"gene_reaction_rule":""
},
{
"id":"ASS",
"name":"argininosuccinate synthase",
"metabolites":{
"L-args[c]":1.0,
"L-cit[c]":-1.0,
"amp[c]":1.0,
"asp[c]":-1.0,
"atp[c]":-1.0,
"h[c]":1.0,
"ppi[c]":1.0
},
"lower_bound":0.0,
"upper_bound":1000.0,
"gene_reaction_rule":""
},
{
"id":"GLNS",
"name":"glutamine synthetase",
"metabolites":{
"adp[c]":1.0,
"atp[c]":-1.0,
"gln-L[c]":1.0,
"glu-L[c]":-1.0,
"nh3[c]":-1.0,
"pi[c]":1.0
},
"lower_bound":0.0,
"upper_bound":1000.0,
"gene_reaction_rule":""
},
{
"id":"OCT",
"name":"ornithine carbamoyltransferase",
"metabolites":{
"L-cit[c]":1.0,
"L-orn[c]":-1.0,
"cbp[c]":-1.0,
"pi[c]":1.0
},
"lower_bound":-1000.0,
"upper_bound":1000.0,
"gene_reaction_rule":""
},
{
"id":"GLUN",
"name":"glutaminase",
"metabolites":{
"gln-L[c]":-1.0,
"glu-L[c]":1.0,
"h2o[c]":-1.0,
"h[c]":1.0,
"nh3[c]":1.0
},
"lower_bound":0.0,
"upper_bound":1000.0,
"gene_reaction_rule":""
},
{
"id":"GAT",
"name":"glutamate N-acetyltransferase",
"metabolites":{
"L-orn[c]":1.0,
"ag[c]":1.0,
"glu-L[c]":-1.0,
"h[c]":1.0,
"nao[c]":-1.0
},
"lower_bound":-1000.0,
"upper_bound":1000.0,
"gene_reaction_rule":""
},
{
"id":"ASL",
"name":"argininosuccinate lyase",
"metabolites":{
"L-args[c]":-1.0,
"arg[c]":1.0,
"fum[c]":1.0,
"h[c]":2.0
},
"lower_bound":0.0,
"upper_bound":1000.0,
"gene_reaction_rule":""
},
{
"id":"BIOMASS",
"name":"biomass reaction",
"metabolites":{
"adp[c]":59.276,
"ala[c]":-0.22812057,
"arg[c]":-0.0725313,
"asn[c]":-0.08889074,
"asp[c]":-0.09052444,
"atp[c]":-59.276,
"clr[c]":-0.00326199,
"cys[c]":-0.05497961,
"glc-D[c]":-0.03341084,
"gln-L[c]":-0.08582346,
"glu-L[c]":-0.12450671,
"gly[c]":-0.20685442,
"glycerol[c]":-0.0222102,
"glycogen[c]":-0.24597306,
"h2o[c]":-59.276,
"h[c]":58.7,
"his[c]":-0.03930321,
"ile[c]":-0.0863718,
"lac-L[c]":-0.060771,
"leu[c]":-0.15631814,
"lys[c]":-0.10210655,
"met[c]":-0.03615874,
"phe[c]":-0.04767442,
"pi[c]":59.305,
"pro[c]":-0.1417331,
"ser[c]":-0.2043509,
"tag[c]":-0.27972171,
"thr[c]":-0.14520307,
"trp[c]":-0.012163,
"tyr[c]":-0.09935594,
"val[c]":-0.12118853
},
"lower_bound":0.0,
"upper_bound":1000.0,
"gene_reaction_rule":"",
"objective_coefficient":1.0
},
{
"id":"CS",
"name":"citrate synthase",
"metabolites":{
"accoa[m]":-1.0,
"cit[m]":1.0,
"coa[m]":1.0,
"h2o[m]":-1.0,
"h[m]":1.0,
"oaa[m]":-1.0
},
"lower_bound":0.0,
"upper_bound":1000.0,
"gene_reaction_rule":"CG14740 or CG3861"
},
{
"id":"ACONTb",
"name":"aconitase (half-reaction B, Isocitrate hydro-lyase)",
"metabolites":{
"acon-C[m]":-1.0,
"h2o[m]":-1.0,
"icit[m]":1.0
},
"lower_bound":-1000.0,
"upper_bound":1000.0,
"gene_reaction_rule":"CG4706 or CG9244 or CG6342 or CG4900"
},
{
"id":"AKGDm",
"name":"2-Oxogluterate dehydrogenase",
"metabolites":{
"akg[m]":-1.0,
"co2[m]":1.0,
"coa[m]":-1.0,
"nad[m]":-1.0,
"nadh[m]":1.0,
"succoa[m]":1.0
},
"lower_bound":0.0,
"upper_bound":1000.0,
"gene_reaction_rule":"CG33791 or CG11661 or CG1544"
},
{
"id":"SUCOAS1m",
"name":"succinyl-CoA synthetase (ADP-forming)",
"metabolites":{
"adp[m]":1.0,
"atp[m]":-1.0,
"coa[m]":-1.0,
"pi[m]":1.0,
"succ[m]":-1.0,
"succoa[m]":1.0
},
"lower_bound":-1000.0,
"upper_bound":1000.0,
"gene_reaction_rule":"CG18091 or CG11963 or CG1065 or CG6255 or CG8322"
},
{
"id":"ACONTa",
"name":"aconitase (half-reaction A, Citrate hydro-lyase)",
"metabolites":{
"acon-C[m]":1.0,
"cit[m]":-1.0,
"h2o[m]":1.0
},
"lower_bound":-1000.0,
"upper_bound":1000.0,
"gene_reaction_rule":"CG4706 or CG9244 or CG6342 or CG4900"
},
{
"id":"FUM",
"name":"fumarase",
"metabolites":{
"fum[m]":-1.0,
"h2o[m]":-1.0,
"mal-L[m]":1.0
},
"lower_bound":-1000.0,
"upper_bound":1000.0,
"gene_reaction_rule":"CG31874 or CG6140 or CG4095 or CG4094"
},
{
"id":"ICDHyr",
"name":"isocitrate dehydrogenase (NADP)",
"metabolites":{
"akg[m]":1.0,
"co2[m]":1.0,
"icit[m]":-1.0,
"nadp[m]":-1.0,
"nadph[m]":1.0
},
"lower_bound":-1000.0,
"upper_bound":1000.0,
"gene_reaction_rule":"CG7176"
},
{
"id":"MDH",
"name":"malate dehydrogenase",
"metabolites":{
"h[m]":1.0,
"mal-L[m]":-1.0,
"nad[m]":-1.0,
"nadh[m]":1.0,
"oaa[m]":1.0
},
"lower_bound":-1000.0,
"upper_bound":1000.0,
"gene_reaction_rule":"CG5362 or CG10749 or CG10748 or CG7998 or CG5889 or CG32577"
},
{
"id":"SUCD1m",
"name":"succinate dehydrogenase",
"metabolites":{
"fum[m]":1.0,
"q[m]":-1.0,
"qh2[m]":1.0,
"succ[m]":-1.0
},
"lower_bound":-1000.0,
"upper_bound":1000.0,
"gene_reaction_rule":"CG17246"
},
{
"id":"CGL",
"name":"cystathionine gamma-lyase",
"metabolites":{
"2obut[c]":1.0,
"cys[c]":1.0,
"cyst[c]":-1.0,
"h2o[c]":-1.0,
"h[c]":1.0,
"nh3[c]":1.0
},
"lower_bound":0.0,
"upper_bound":1000.0,
"gene_reaction_rule":""
},
{
"id":"HCYSMT",
"name":"homocysteine S-methyltransferase",
"metabolites":{
"h[c]":1.0,
"hcy[c]":-1.0,
"met[c]":2.0,
"mmet[c]":-1.0
},
"lower_bound":-1000.0,
"upper_bound":1000.0,
"gene_reaction_rule":""
},
{
"id":"CYSTS",
"name":"cystathionine beta-synthase",
"metabolites":{
"cyst[c]":1.0,
"h2o[c]":1.0,
"hcy[c]":-1.0,
"ser[c]":-1.0
},
"lower_bound":0.0,
"upper_bound":1000.0,
"gene_reaction_rule":""
},
{
"id":"EX_glucu(e)",
"name":"glucu exchange",
"metabolites":{
"glucu[e]":-1.0
},
"lower_bound":0.0,
"upper_bound":1000.0,
"gene_reaction_rule":""
},
{
"id":"EX_2og(e)",
"name":"2og exchange",
"metabolites":{
"2og[e]":-1.0
},
"lower_bound":0.0,
"upper_bound":1000.0,
"gene_reaction_rule":""
},
{
"id":"EX_2os(e)",
"name":"2os exchange",
"metabolites":{
"2os[e]":-1.0
},
"lower_bound":0.0,
"upper_bound":1000.0,
"gene_reaction_rule":""
},
{
"id":"EX_ac(e)",
"name":"ac exchange",
"metabolites":{
"ac[e]":-1.0
},
"lower_bound":0.0,
"upper_bound":1000.0,
"gene_reaction_rule":""
},
{
"id":"EX_acp(e)",
"name":"acp exchange",
"metabolites":{
"acp[e]":-1.0
},
"lower_bound":0.0,
"upper_bound":1000.0,
"gene_reaction_rule":""
},
{
"id":"EX_asuccin(e)",
"name":"asuccin exchange",
"metabolites":{
"asuccin[e]":-1.0
},
"lower_bound":0.0,
"upper_bound":1000.0,
"gene_reaction_rule":""
},
{
"id":"EX_co2",
"name":"CO2 exchange",
"metabolites":{
"co2[e]":-1.0
},
"lower_bound":0.0,
"upper_bound":1000.0,
"gene_reaction_rule":""
},
{
"id":"EX_dextrin(e)",
"name":"dextrin exchange",
"metabolites":{
"dextrin[e]":-1.0
},
"lower_bound":0.0,
"upper_bound":1000.0,
"gene_reaction_rule":""
},
{
"id":"EX_fic3(e)",
"name":"fic3 exchange",
"metabolites":{
"fic3[e]":-1.0
},
"lower_bound":0.0,
"upper_bound":1000.0,
"gene_reaction_rule":""
},
{
"id":"EX_foc3(e)",
"name":"foc3 exchange",
"metabolites":{
"foc3[e]":-1.0
},
"lower_bound":0.0,
"upper_bound":1000.0,
"gene_reaction_rule":""
},
{
"id":"EX_gam6p(e)",
"name":"gam6p exchange",
"metabolites":{
"gam6p[e]":-1.0
},
"lower_bound":0.0,
"upper_bound":1000.0,
"gene_reaction_rule":""
},
{
"id":"EX_gdl(e)",
"name":"gdl exchange",
"metabolites":{
"gdl[e]":-1.0
},
"lower_bound":0.0,
"upper_bound":1000.0,
"gene_reaction_rule":""
},
{
"id":"EX_glc__D",
"name":"D-Glucose exchange",
"metabolites":{
"glc-D[e]":-1.0
},
"lower_bound":0.0,
"upper_bound":0.0,
"gene_reaction_rule":""
},
{
"id":"EX_h2o",
"name":"H2O exchange",
"metabolites":{
"h2o[e]":-1.0
},
"lower_bound":-1000.0,
"upper_bound":1000.0,
"gene_reaction_rule":""
},
{
"id":"EX_i(e)",
"name":"i exchange",
"metabolites":{
"i[e]":-1.0
},
"lower_bound":-0.0107197,
"upper_bound":0.0,
"gene_reaction_rule":""
},
{
"id":"EX_lald__D(e)",
"name":"lald__D exchange",
"metabolites":{
"lald__D[e]":-1.0
},
"lower_bound":0.0,
"upper_bound":1000.0,
"gene_reaction_rule":""
},
{
"id":"EX_L-args(e)",
"name":"L-args exchange",
"metabolites":{
"L-args[e]":-1.0
},
"lower_bound":0.0,
"upper_bound":1000.0,
"gene_reaction_rule":""
},
{
"id":"EX_L-cit(e)",
"name":"L-cit exchange",
"metabolites":{
"L-cit[e]":-1.0
},
"lower_bound":0.0,
"upper_bound":1000.0,
"gene_reaction_rule":""
},
{
"id":"EX_malcoa(e)",
"name":"malcoa exchange",
"metabolites":{
"malcoa[e]":-1.0
},
"lower_bound":0.0,
"upper_bound":1000.0,
"gene_reaction_rule":""
},
{
"id":"EX_o2",
"name":"O2 exchange",
"metabolites":{
"o2[e]":-1.0
},
"lower_bound":-1000.0,
"upper_bound":1000.0,
"gene_reaction_rule":""
},
{
"id":"EX_r1p(e)",
"name":"r1p exchange",
"metabolites":{
"r1p[e]":-1.0
},
"lower_bound":0.0,
"upper_bound":1000.0,
"gene_reaction_rule":""
},
{
"id":"EX_rib-D(e)",
"name":"rib-D exchange",
"metabolites":{
"rib-D[e]":-1.0
},
"lower_bound":0.0,
"upper_bound":1000.0,
"gene_reaction_rule":""
},
{
"id":"EX_sucr",
"name":"sucr exchange",
"metabolites":{
"sucr[e]":-1.0
},
"lower_bound":-2.21240544,
"upper_bound":1000.0,
"gene_reaction_rule":""
},
{
"id":"EX_Tre",
"name":"Tre exchange",
"metabolites":{
"tre[e]":-1.0
},
"lower_bound":0.0,
"upper_bound":1000.0,
"gene_reaction_rule":""
},
{
"id":"EX_4a-hthbp(e)",
"name":"4a-hthbp exchange",
"metabolites":{
"4a-hthbp[e]":-1.0
},
"lower_bound":0.0,
"upper_bound":1000.0,
"gene_reaction_rule":""
},
{
"id":"EX_7dclr(e)",
"name":"7dclr exchange",
"metabolites":{
"7dclr[e]":-1.0
},
"lower_bound":0.0,
"upper_bound":1000.0,
"gene_reaction_rule":""
},
{
"id":"EX_a(e)",
"name":"adenosine exchange",
"metabolites":{
"a[e]":-1.0
},
"lower_bound":0.0,
"upper_bound":1000.0,
"gene_reaction_rule":""
},
{
"id":"EX_agc(e)",
"name":"agc exchange",
"metabolites":{
"agc[e]":-1.0
},
"lower_bound":0.0,
"upper_bound":1000.0,
"gene_reaction_rule":""
},
{
"id":"EX_choline(e)",
"name":"choline exchange",
"metabolites":{
"choline[e]":-1.0
},
"lower_bound":-0.0158416,
"upper_bound":0.0,
"gene_reaction_rule":""
},
{
"id":"EX_clr(e)",
"name":"cholesterol exchange",
"metabolites":{
"clr[e]":-1.0
},
"lower_bound":-0.03432158,
"upper_bound":0.0,
"gene_reaction_rule":""
},
{
"id":"EX_fadh2(e)",
"name":"fadh2 exchange",
"metabolites":{
"fadh2[e]":-1.0
},
"lower_bound":-1000.0,
"upper_bound":1000.0,
"gene_reaction_rule":""
},
{
"id":"EX_g(e)",
"name":"guanosine exchange",
"metabolites":{
"gua[e]":-1.0
},
"lower_bound":0.0,
"upper_bound":1000.0,
"gene_reaction_rule":""
},
{
"id":"EX_hb(e)",
"name":"hb exchange",
"metabolites":{
"hb[e]":-1.0
},
"lower_bound":0.0,
"upper_bound":1000.0,
"gene_reaction_rule":""
},
{
"id":"EX_ins(e)",
"name":"ins exchange",
"metabolites":{
"ins[e]":-1.0
},
"lower_bound":-0.00122769,
"upper_bound":0.0,
"gene_reaction_rule":""
},
{
"id":"EX_ins4p(e)",
"name":"ins4p exchange",
"metabolites":{
"ins4p[e]":-1.0
},
"lower_bound":0.0,
"upper_bound":1000.0,
"gene_reaction_rule":""
},
{
"id":"EX_lpc(e)",
"name":"lpc exchange",
"metabolites":{
"lpc[e]":-1.0
},
"lower_bound":0.0,
"upper_bound":1000.0,
"gene_reaction_rule":""
},
{
"id":"EX_maldex",
"name":"maldex exchange",
"metabolites":{
"maldex[e]":-1.0
},
"lower_bound":0.0,
"upper_bound":1000.0,
"gene_reaction_rule":""
},
{
"id":"EX_mmet(e)",
"name":"mmet exchange",
"metabolites":{
"mmet[e]":-1.0
},
"lower_bound":0.0,
"upper_bound":1000.0,
"gene_reaction_rule":""
},
{
"id":"EX_no(e)",
"name":"no exchange",
"metabolites":{
"no[e]":-1.0
},
"lower_bound":0.0,
"upper_bound":1000.0,
"gene_reaction_rule":""
},
{
"id":"EX_RIBFLV(e)",
"name":"RIBFLV exchange",
"metabolites":{
"ribflv[e]":-1.0
},
"lower_bound":-0.00012888,
"upper_bound":1000.0,
"gene_reaction_rule":""
},
{
"id":"EX_urd(e)",
"name":"urd exchange",
"metabolites":{
"urd[e]":-1.0
},
"lower_bound":-0.01086882,
"upper_bound":0.0,
"gene_reaction_rule":""
},
{
"id":"EX_urea(e)",
"name":"urea exchange",
"metabolites":{
"urea[e]":-1.0
},
"lower_bound":0.0,
"upper_bound":1000.0,
"gene_reaction_rule":""
},
{
"id":"EX_lac__L_e",
"name":"L-Lactate exchange",
"metabolites":{
"lac-L[e]":-1.0
},
"lower_bound":0.0,
"upper_bound":1000.0,
"gene_reaction_rule":""
},
{
"id":"EX_accoa",
"name":"accoa transport",
"metabolites":{
"accoa[e]":-1.0
},
"lower_bound":0.0,
"upper_bound":1000.0,
"gene_reaction_rule":""
},
{
"id":"EX_ala(e)",
"name":"Alanine transport",
"metabolites":{
"ala[e]":-1.0
},
"lower_bound":-0.78943217,
"upper_bound":1000.0,
"gene_reaction_rule":""
},
{
"id":"EX_arg(e)",
"name":"arginine transport",
"metabolites":{
"arg[e]":-1.0
},
"lower_bound":-0.23361544,
"upper_bound":0.0,
"gene_reaction_rule":""
},
{
"id":"EX_asn(e)",
"name":"Asparagine transport",
"metabolites":{
"asn[e]":-1.0
},
"lower_bound":-0.28124216,
"upper_bound":1000.0,
"gene_reaction_rule":""
},
{
"id":"EX_asp(e)",
"name":"Aspartic Acid transport",
"metabolites":{
"asp[e]":-1.0
},
"lower_bound":-0.27916151,
"upper_bound":1000.0,
"gene_reaction_rule":""
},
{
"id":"EX_cys(e)",
"name":"Cysteine transport",
"metabolites":{
"cys[e]":-1.0
},
"lower_bound":-0.09638605,
"upper_bound":1000.0,
"gene_reaction_rule":""
},
{
"id":"EX_gln-L(e)",
"name":"Glutamine transport",
"metabolites":{
"gln-L[e]":-1.0
},
"lower_bound":-0.55087471,
"upper_bound":1000.0,
"gene_reaction_rule":""
},
{
"id":"EX_glu-L(e)",
"name":"Glutamic acid transport",
"metabolites":{
"glu-L[e]":-1.0
},
"lower_bound":-0.54748851,
"upper_bound":1000.0,
"gene_reaction_rule":""
},
{
"id":"EX_gly(e)",
"name":"Glycine transport",
"metabolites":{
"gly[e]":-1.0
},
"lower_bound":-0.63641357,
"upper_bound":1000.0,
"gene_reaction_rule":""
},
{
"id":"EX_his(e)",
"name":"histidine transport",
"metabolites":{
"his[e]":-1.0
},
"lower_bound":-0.19386955,
"upper_bound":0.0,
"gene_reaction_rule":""
},
{
"id":"EX_ile(e)",
"name":"isoleucine transport",
"metabolites":{
"ile[e]":-1.0
},
"lower_bound":-0.3911806,
"upper_bound":0.0,
"gene_reaction_rule":""
},
{
"id":"EX_leu(e)",
"name":"leucine transport",
"metabolites":{
"leu[e]":-1.0
},
"lower_bound":-0.55304742,
"upper_bound":0.0,
"gene_reaction_rule":""
},
{
"id":"EX_lys(e)",
"name":"lysine transport",
"metabolites":{
"lys[e]":-1.0
},
"lower_bound":-0.5265047,
"upper_bound":0.0,
"gene_reaction_rule":""
},
{
"id":"EX_met(e)",
"name":"Methionine transport",
"metabolites":{
"met[e]":-1.0
},
"lower_bound":-0.09783051,
"upper_bound":0.0,
"gene_reaction_rule":""
},
{
"id":"EX_phe(e)",
"name":"phenylalanine transport",
"metabolites":{
"phe[e]":-1.0
},
"lower_bound":-0.38025078,
"upper_bound":0.0,
"gene_reaction_rule":""
},
{
"id":"EX_pro(e)",
"name":"Proline transport",
"metabolites":{
"pro[e]":-1.0
},
"lower_bound":-0.21515964,
"upper_bound":1000.0,
"gene_reaction_rule":""
},
{
"id":"EX_ser(e)",
"name":"Serine transport",
"metabolites":{
"ser[e]":-1.0
},
"lower_bound":-0.31989175,
"upper_bound":1000.0,
"gene_reaction_rule":""
},
{
"id":"EX_thr(e)",
"name":"threonine transport",
"metabolites":{
"thr[e]":-1.0
},
"lower_bound":-0.4808948,
"upper_bound":0.0,
"gene_reaction_rule":""
},
{
"id":"EX_trp(e)",
"name":"tryptophan transport",
"metabolites":{
"trp[e]":-1.0
},
"lower_bound":-0.29024044,
"upper_bound":0.0,
"gene_reaction_rule":""
},
{
"id":"EX_tyr(e)",
"name":"Tyrosine transport",
"metabolites":{
"tyr[e]":-1.0
},
"lower_bound":-0.20507447,
"upper_bound":1000.0,
"gene_reaction_rule":""
},
{
"id":"EX_val(e)",
"name":"valine transport",
"metabolites":{
"val[e]":-1.0
},
"lower_bound":-0.16614346,
"upper_bound":0.0,
"gene_reaction_rule":""
},
{
"id":"FASN",
"name":"fatty-acid synthase",
"metabolites":{
"accoa[c]":-1.0,
"co2[c]":8.0,
"coa[c]":9.0,
"fatac[c]":1.0,
"h2o[c]":7.0,
"h[c]":-24.0,
"malcoa[c]":-8.0,
"nadp[c]":16.0,
"nadph[c]":-16.0
},
"lower_bound":0.0,
"upper_bound":1000.0,
"gene_reaction_rule":""
},
{
"id":"ACS3",
"name":"acyl coenzyme A synthetase",
"metabolites":{
"acylcoa[c]":1.0,
"amp[c]":1.0,
"atp[c]":-1.0,
"coa[c]":-1.0,
"fatac[c]":-1.0,
"h[c]":-3.0,
"ppi[c]":1.0
},
"lower_bound":0.0,
"upper_bound":1000.0,
"gene_reaction_rule":""
},
{
"id":"PTHS",
"name":"6-pyruvoyltetrahydropterin synthase",
"metabolites":{
"dhnt[c]":-1.0,
"h[c]":1.0,
"pppi[c]":1.0,
"pth[c]":1.0
},
"lower_bound":0.0,
"upper_bound":1000.0,
"gene_reaction_rule":""
},
{
"id":"GTPCH",
"name":"GTP cyclohydrolase",
"metabolites":{
"dhnt[c]":1.0,
"formate[c]":1.0,
"gtp[c]":-1.0,
"h2o[c]":-1.0,
"h[c]":1.0
},
"lower_bound":0.0,
"upper_bound":1000.0,
"gene_reaction_rule":""
},
{
"id":"SR",
"name":"sepiapterin reductase",
"metabolites":{
"h[c]":-2.0,
"nadp[c]":2.0,
"nadph[c]":-2.0,
"pth[c]":-1.0,
"r-thbp[c]":1.0
},
"lower_bound":0.0,
"upper_bound":1000.0,
"gene_reaction_rule":""
},
{
"id":"AGC2AGC",
"name":"2-acylglycerol to 1-monoglyceride",
"metabolites":{
"2agc[c]":-1.0,
"agc[c]":1.0
},
"lower_bound":0.0,
"upper_bound":1000.0,
"gene_reaction_rule":""
},
{
"id":"AG3PPA",
"name":"1-acylglycero-3-phosphate acyltransferase",
"metabolites":{
"acsng3p[c]":-1.0,
"acylcoa[c]":-1.0,
"coa[c]":1.0,
"h[c]":2.0,
"ppd[c]":1.0
},
"lower_bound":-1000.0,
"upper_bound":1000.0,
"gene_reaction_rule":""
},
{
"id":"AGAT",
"name":"acylglycerol O-acyltransferase",
"metabolites":{
"acylcoa[c]":-1.0,
"agc[c]":-1.0,
"coa[c]":1.0,
"dsng[c]":1.0,
"h[c]":4.0
},
"lower_bound":-1000.0,
"upper_bound":1000.0,
"gene_reaction_rule":""
},
{
"id":"MGK",
"name":"acylglycerol kinase",
"metabolites":{
"acsng3p[c]":-1.0,
"adp[c]":-1.0,
"agc[c]":1.0,
"atp[c]":1.0,
"h[c]":-1.0
},
"lower_bound":-1000.0,
"upper_bound":1000.0,
"gene_reaction_rule":""
},
{
"id":"MAGlipase",
"name":"acylglycerol lipase",
"metabolites":{
"agc[c]":-1.0,
"fatac[c]":1.0,
"glycerol[c]":1.0,
"h2o[c]":-1.0
},
"lower_bound":0.0,
"upper_bound":1000.0,
"gene_reaction_rule":""
},
{
"id":"DGK",
"name":"diacylglycerol kinase",
"metabolites":{
"adp[c]":1.0,
"atp[c]":-1.0,
"dsng[c]":-1.0,
"h[c]":-1.0,
"ppd[c]":1.0
},
"lower_bound":0.0,
"upper_bound":1000.0,
"gene_reaction_rule":""
},
{
"id":"GK",
"name":"glycerol kinase",
"metabolites":{
"adp[c]":1.0,
"atp[c]":-1.0,
"glycerol[c]":-1.0,
"h[c]":1.0,
"sng3p[c]":1.0
},
"lower_bound":0.0,
"upper_bound":1000.0,
"gene_reaction_rule":""
},
{
"id":"DGA",
"name":"1,2-diacylglycerol acyltransferase",
"metabolites":{
"acylcoa[c]":-1.0,
"coa[c]":1.0,
"dsng[c]":-1.0,
"h[c]":4.0,
"tag[c]":1.0
},
"lower_bound":0.0,
"upper_bound":1000.0,
"gene_reaction_rule":""
},
{
"id":"HSL",
"name":"hormone-sensitive lipase",
"metabolites":{
"2agc[c]":1.0,
"dsng[c]":-1.0,
"fatac[c]":1.0,
"h2o[c]":-1.0
},
"lower_bound":0.0,
"upper_bound":1000.0,
"gene_reaction_rule":""
},
{
"id":"ALR2",
"name":"aldehyde reductase",
"metabolites":{
"glya[c]":1.0,
"glycerol[c]":-1.0,
"h[c]":1.0,
"nad[c]":-1.0,
"nadh[c]":1.0
},
"lower_bound":-1000.0,
"upper_bound":1000.0,
"gene_reaction_rule":""
},
{
"id":"ALR1",
"name":"alcohol dehydrogenase",
"metabolites":{
"glya[c]":1.0,
"glycerol[c]":-1.0,
"h[c]":1.0,
"nadp[c]":-1.0,
"nadph[c]":1.0
},
"lower_bound":-1000.0,
"upper_bound":1000.0,
"gene_reaction_rule":""
},
{
"id":"DSNGAH",
"name":"1,2-diacyl-sn-glycerol acylhydrolase",
"metabolites":{
"agc[c]":1.0,
"dsng[c]":-1.0,
"fatac[c]":1.0,
"h2o[c]":-1.0
},
"lower_bound":0.0,
"upper_bound":1000.0,
"gene_reaction_rule":""
},
{
"id":"DPP1",
"name":"diacylglycerol diphosphate phosphatase",
"metabolites":{
"dsng[c]":1.0,
"h2o[c]":-1.0,
"h[c]":2.0,
"pi[c]":1.0,
"ppd[c]":-1.0
},
"lower_bound":-1000.0,
"upper_bound":1000.0,
"gene_reaction_rule":""
},
{
"id":"PAP",
"name":"phosphatidate phosphatas",
"metabolites":{
"dsng[c]":1.0,
"h2o[c]":-1.0,
"h[c]":2.0,
"pi[c]":1.0,
"ppd[c]":-1.0
},
"lower_bound":0.0,
"upper_bound":1000.0,
"gene_reaction_rule":""
},
{
"id":"AHD",
"name":"aldehyde dehydrogenase",
"metabolites":{
"glya[c]":-1.0,
"glyc[c]":1.0,
"h2o[c]":-1.0,
"h[c]":2.0,
"nad[c]":-1.0,
"nadh[c]":1.0
},
"lower_bound":-1000.0,
"upper_bound":1000.0,
"gene_reaction_rule":""
},
{
"id":"GPPA",
"name":"alpha-glycerophosphate acyltransferase",
"metabolites":{
"acsng3p[c]":1.0,
"acylcoa[c]":-1.0,
"coa[c]":1.0,
"h[c]":4.0,
"sng3p[c]":-1.0
},
"lower_bound":0.0,
"upper_bound":1000.0,
"gene_reaction_rule":""
},
{
"id":"TGL",
"name":"triacylglycerol lipase",
"metabolites":{
"dsng[c]":1.0,
"fatac[c]":1.0,
"h2o[c]":-1.0,
"tag[c]":-1.0
},
"lower_bound":0.0,
"upper_bound":1000.0,
"gene_reaction_rule":""
},
{
"id":"CK",
"name":"choline kinase",
"metabolites":{
"adp[c]":1.0,
"atp[c]":-1.0,
"choline[c]":-1.0,
"chop[c]":1.0,
"h[c]":-1.0
},
"lower_bound":0.0,
"upper_bound":1000.0,
"gene_reaction_rule":""
},
{
"id":"CCT",
"name":"choline phosphate cytidylyltransferase",
"metabolites":{
"cdp-ch[c]":1.0,
"chop[c]":-1.0,
"ctp[c]":-1.0,
"ppi[c]":1.0
},
"lower_bound":0.0,
"upper_bound":1000.0,
"gene_reaction_rule":""
},
{
"id":"CDP-DG",
"name":"CDP-diacylglycerol synthase",
"metabolites":{
"cdpdg[c]":1.0,
"ctp[c]":-1.0,
"h[c]":1.0,
"ppd[c]":-1.0,
"ppi[c]":1.0
},
"lower_bound":0.0,
"upper_bound":1000.0,
"gene_reaction_rule":""
},
{
"id":"CPT",
"name":"phosphorylcholine-glyceride transferase",
"metabolites":{
"cdp-ch[c]":-1.0,
"cmp[c]":1.0,
"dsng[c]":-1.0,
"h[c]":-1.0,
"pc[c]":1.0
},
"lower_bound":0.0,
"upper_bound":1000.0,
"gene_reaction_rule":""
},
{
"id":"LPCAT",
"name":"lysophosphatidylcholine acyltransferase",
"metabolites":{
"acylcoa[c]":-1.0,
"coa[c]":1.0,
"h[c]":4.0,
"lpc[c]":-1.0,
"pc[c]":1.0
},
"lower_bound":0.0,
"upper_bound":1000.0,
"gene_reaction_rule":""
},
{
"id":"LCAT",
"name":"lecithin-cholesterol acyltransferase",
"metabolites":{
"clr[c]":-1.0,
"clre[c]":1.0,
"lpc[c]":1.0,
"pc[c]":-1.0
},
"lower_bound":0.0,
"upper_bound":1000.0,
"gene_reaction_rule":""
},
{
"id":"PLC",
"name":"phospholipase C",
"metabolites":{
"chop[c]":1.0,
"dsng[c]":1.0,
"h2o[c]":-1.0,
"pc[c]":-1.0
},
"lower_bound":0.0,
"upper_bound":1000.0,
"gene_reaction_rule":""
},
{
"id":"PLA2",
"name":"phospholipase A2",
"metabolites":{
"fatac[c]":1.0,
"h2o[c]":-1.0,
"lpc[c]":1.0,
"pc[c]":-1.0
},
"lower_bound":0.0,
"upper_bound":1000.0,
"gene_reaction_rule":""
},
{
"id":"KBLc",
"name":"glycine C-acetyltransferase",
"metabolites":{
"2a3oa[c]":-1.0,
"accoa[c]":1.0,
"coa[c]":-1.0,
"gly[c]":1.0,
"h[c]":-1.0
},
"lower_bound":-1000.0,
"upper_bound":1000.0,
"gene_reaction_rule":""
},
{
"id":"SGA",
"name":"L-Serine:glyoxylate aminotransferase",
"metabolites":{
"glx[c]":-1.0,
"gly[c]":1.0,
"hpyr[c]":1.0,
"ser[c]":-1.0
},
"lower_bound":-1000.0,
"upper_bound":1000.0,
"gene_reaction_rule":""
},
{
"id":"SPA",
"name":"L-Serine:pyruvate aminotransferase",
"metabolites":{
"ala[c]":1.0,
"hpyr[c]":1.0,
"pyr[c]":-1.0,
"ser[c]":-1.0
},
"lower_bound":-1000.0,
"upper_bound":1000.0,
"gene_reaction_rule":""
},
{
"id":"T3DH",
"name":"L-threonine 3-dehydrogenase",
"metabolites":{
"2a3oa[c]":1.0,
"h[c]":2.0,
"nad[c]":-1.0,
"nadh[c]":1.0,
"thr[c]":-1.0
},
"lower_bound":0.0,
"upper_bound":1000.0,
"gene_reaction_rule":""
},
{
"id":"LTAE_2",
"name":"low-specificity L-allo-threonine aldolase",
"metabolites":{
"acald[c]":1.0,
"gly[c]":1.0,
"thr[c]":-1.0
},
"lower_bound":-1000.0,
"upper_bound":1000.0,
"gene_reaction_rule":""
},
{
"id":"PGM",
"name":"phosphoglycerate mutase",
"metabolites":{
"2pg[c]":-1.0,
"3pg[c]":1.0
},
"lower_bound":-1000.0,
"upper_bound":1000.0,
"gene_reaction_rule":""
},
{
"id":"ENO",
"name":"phosphopyruvate hydratase",
"metabolites":{
"2pg[c]":-1.0,
"h2o[c]":1.0,
"pep[c]":1.0
},
"lower_bound":-1000.0,
"upper_bound":1000.0,
"gene_reaction_rule":"CG17654"
},
{
"id":"PGK",
"name":"phosphoglycerate kinase",
"metabolites":{
"13dpg[c]":1.0,
"3pg[c]":-1.0,
"adp[c]":1.0,
"atp[c]":-1.0
},
"lower_bound":-1000.0,
"upper_bound":1000.0,
"gene_reaction_rule":"CG3127 or CG9961"
},
{
"id":"PYK",
"name":"pyruvate kinase",
"metabolites":{
"adp[c]":-1.0,
"atp[c]":1.0,
"h[c]":-1.0,
"pep[c]":-1.0,
"pyr[c]":1.0
},
"lower_bound":-1000.0,
"upper_bound":1000.0,
"gene_reaction_rule":"CG2964 or CG11249 or CG12229 or CG7069 or CG7362 or CG9288 or CG7070"
},
{
"id":"PFK",
"name":"phosphofructokinase",
"metabolites":{
"adp[c]":1.0,
"atp[c]":-1.0,
"f6p[c]":-1.0,
"fdp[c]":1.0,
"h[c]":1.0
},
"lower_bound":0.0,
"upper_bound":1000.0,
"gene_reaction_rule":"CG4001 or CG6650"
},
{
"id":"TPI",
"name":"triose-phosphate isomerase",
"metabolites":{
"dhap[c]":-1.0,
"g3p[c]":1.0
},
"lower_bound":-1000.0,
"upper_bound":1000.0,
"gene_reaction_rule":"CG2171"
},
{
"id":"FBP",
"name":"fructose-bisphosphatase",
"metabolites":{
"f6p[c]":1.0,
"fdp[c]":-1.0,
"h2o[c]":-1.0,
"pi[c]":1.0
},
"lower_bound":0.0,
"upper_bound":1000.0,
"gene_reaction_rule":"CG31692"
},
{
"id":"FBA",
"name":"fructose-bisphosphate aldolase",
"metabolites":{
"dhap[c]":1.0,
"fdp[c]":-1.0,
"g3p[c]":1.0
},
"lower_bound":-1000.0,
"upper_bound":1000.0,
"gene_reaction_rule":"CG5432"
},
{
"id":"GAPD",
"name":"glyceraldehyde-3-phosphate dehydrogenase",
"metabolites":{
"13dpg[c]":1.0,
"g3p[c]":-1.0,
"h[c]":1.0,
"nad[c]":-1.0,
"nadh[c]":1.0,
"pi[c]":-1.0
},
"lower_bound":-1000.0,
"upper_bound":1000.0,
"gene_reaction_rule":"CG7769 or CG15899 or CG13492 or CG9010 or CG12055 or CG6958 or CG8893 or CG32300 or CG9467"
},
{
"id":"G6PP",
"name":"D-Glucose-6-phosphate phosphohydrolase",
"metabolites":{
"g6p[c]":-1.0,
"glc-D[c]":1.0,
"h2o[c]":-1.0,
"pi[c]":1.0
},
"lower_bound":0.0,
"upper_bound":1000.0,
"gene_reaction_rule":"CG15400"
},
{
"id":"PGI",
"name":"glucose-6-phosphate isomerase",
"metabolites":{
"f6p[c]":1.0,
"g6p[c]":-1.0
},
"lower_bound":0.0,
"upper_bound":1000.0,
"gene_reaction_rule":"CG8251"
},
{
"id":"HEX1",
"name":"hexokinase (D-glucose:ATP)",
"metabolites":{
"adp[c]":1.0,
"atp[c]":-1.0,
"g6p[c]":1.0,
"glc-D[c]":-1.0,
"h[c]":1.0
},
"lower_bound":0.0,
"upper_bound":1000.0,
"gene_reaction_rule":"CG3001 or CG32849 or CG33102 or CG8094"
},
{
"id":"PDH",
"name":"pyruvate dehydrogenase",
"metabolites":{
"accoa[m]":1.0,
"co2[m]":1.0,
"coa[m]":-1.0,
"nad[m]":-1.0,
"nadh[m]":1.0,
"pyr[m]":-1.0
},
"lower_bound":0.0,
"upper_bound":1000.0,
"gene_reaction_rule":"CG7024 or CG7010 or CG11876"
},
{
"id":"CAT",
"name":"catalase-peroxidase",
"metabolites":{
"h2o2[c]":-2.0,
"h2o[c]":2.0,
"o2[c]":1.0
},
"lower_bound":0.0,
"upper_bound":1000.0,
"gene_reaction_rule":""
},
{
"id":"AGPT",
"name":"ATP:(R)-glycerate 2-phosphotransferase",
"metabolites":{
"2pg[c]":1.0,
"adp[c]":1.0,
"atp[c]":-1.0,
"glyc[c]":-1.0,
"h[c]":1.0
},
"lower_bound":-1000.0,
"upper_bound":1000.0,
"gene_reaction_rule":""
},
{
"id":"GNO",
"name":"D-Glycerate:NAD+ 2-oxidoreductase",
"metabolites":{
"glyc[c]":-1.0,
"h[c]":1.0,
"hpyr[c]":1.0,
"nad[c]":-1.0,
"nadh[c]":1.0
},
"lower_bound":-1000.0,
"upper_bound":1000.0,
"gene_reaction_rule":""
},
{
"id":"GLYCOR",
"name":"glyoxylate reductase",
"metabolites":{
"glx[c]":1.0,
"glyco[c]":-1.0,
"h[c]":1.0,
"nadp[c]":-1.0,
"nadph[c]":1.0
},
"lower_bound":-1000.0,
"upper_bound":1000.0,
"gene_reaction_rule":""
},
{
"id":"GLYCOO",
"name":"glycolate oxidase",
"metabolites":{
"glx[c]":1.0,
"glyco[c]":-1.0,
"h2o2[c]":1.0,
"o2[c]":-1.0
},
"lower_bound":0.0,
"upper_bound":1000.0,
"gene_reaction_rule":""
},
{
"id":"IP3P",
"name":"phosphoinositide 5-phosphatase",
"metabolites":{
"adp[c]":-1.0,
"atp[c]":1.0,
"h[c]":-1.0,
"pipp[c]":-1.0,
"ptdins4p[c]":1.0
},
"lower_bound":0.0,
"upper_bound":1000.0,
"gene_reaction_rule":""
},
{
"id":"PIPK",
"name":"phosphatidylinositol 4-phosphate kinase",
"metabolites":{
"adp[c]":1.0,
"atp[c]":-1.0,
"h[c]":1.0,
"pipp[c]":1.0,
"ptdins4p[c]":-1.0
},
"lower_bound":-1000.0,
"upper_bound":1000.0,
"gene_reaction_rule":""
},
{
"id":"CDPINO",
"name":"CDP-diglyceride-inositol phosphatidyltransferase",
"metabolites":{
"cdpdg[c]":-1.0,
"cmp[c]":1.0,
"h[c]":-1.0,
"ins[c]":-1.0,
"ptdins[c]":1.0
},
"lower_bound":0.0,
"upper_bound":1000.0,
"gene_reaction_rule":""
},
{
"id":"MOO",
"name":"inositol oxygenase",
"metabolites":{
"glucu[c]":1.0,
"h2o[c]":1.0,
"h[c]":1.0,
"ins[c]":-1.0,
"o2[c]":-1.0
},
"lower_bound":0.0,
"upper_bound":1000.0,
"gene_reaction_rule":""
},
{
"id":"INSP",
"name":"inositol-phosphate phosphatase",
"metabolites":{
"h2o[c]":-1.0,
"ins4p[c]":-1.0,
"ins[c]":1.0,
"pi[c]":1.0
},
"lower_bound":0.0,
"upper_bound":1000.0,
"gene_reaction_rule":""
},
{
"id":"INSBP",
"name":"inositol-1,4-bisphosphate 1-phosphatase",
"metabolites":{
"h2o[c]":-1.0,
"ins4p[c]":1.0,
"insp2[c]":-1.0,
"pi[c]":1.0
},
"lower_bound":0.0,
"upper_bound":1000.0,
"gene_reaction_rule":""
},
{
"id":"INSTP",
"name":"D-myo-inositol 1,4,5-triphosphate 5-phosphatase",
"metabolites":{
"h2o[c]":-1.0,
"insp2[c]":1.0,
"insp3[c]":-1.0,
"pi[c]":1.0
},
"lower_bound":0.0,
"upper_bound":1000.0,
"gene_reaction_rule":""
},
{
"id":"PIPLC",
"name":"phosphoinositide phospholipase C",
"metabolites":{
"dsng[c]":1.0,
"h2o[c]":-1.0,
"h[c]":1.0,
"insp3[c]":1.0,
"pipp[c]":-1.0
},
"lower_bound":-1000.0,
"upper_bound":1000.0,
"gene_reaction_rule":""
},
{
"id":"PIK",
"name":"1-phosphatidylinositol 4-kinase",
"metabolites":{
"adp[c]":1.0,
"atp[c]":-1.0,
"h[c]":1.0,
"ptdins4p[c]":1.0,
"ptdins[c]":-1.0
},
"lower_bound":-1000.0,
"upper_bound":1000.0,
"gene_reaction_rule":""
},
{
"id":"NVD",
"name":"cholesterol 7-desaturase",
"metabolites":{
"7dclr[c]":1.0,
"clr[c]":-1.0,
"h2o[c]":2.0,
"h[c]":-1.0,
"nad[c]":1.0,
"nadh[c]":-1.0,
"o2[c]":-1.0
},
"lower_bound":0.0,
"upper_bound":1000.0,
"gene_reaction_rule":""
},
{
"id":"NADK",
"name":"NAD+ kinase",
"metabolites":{
"adp[c]":1.0,
"atp[c]":-1.0,
"h[c]":1.0,
"nad[c]":-1.0,
"nadp[c]":1.0
},
"lower_bound":0.0,
"upper_bound":1000.0,
"gene_reaction_rule":"CG33156 or CG6145 or CG8080"
},
{
"id":"NADTRHD",
"name":"NAD transhydrogenase",
"metabolites":{
"nad[m]":-1.0,
"nadh[m]":1.0,
"nadp[m]":1.0,
"nadph[m]":-1.0
},
"lower_bound":-1000.0,
"upper_bound":1000.0,
"gene_reaction_rule":""
},
{
"id":"HCO3E",
"name":"carbonic anhydrase",
"metabolites":{
"co2[c]":-1.0,
"h2o[c]":-1.0,
"h[c]":1.0,
"hco3[c]":1.0
},
"lower_bound":-1000.0,
"upper_bound":1000.0,
"gene_reaction_rule":"CG7820 or CG9235 or CG15227 or CG12309 or CG6906 or CG18673 or CG18672 or CG3669 or CG6074 or CG10899 or CG5379 or CG3940 or CG11967 or CG32698 or CG7772 or CG11284 or CG1402"
},
{
"id":"NTAK",
"name":"nucleoside-triphosphate?adenylate kinase",
"metabolites":{
"adp[c]":1.0,
"amp[c]":-1.0,
"h[c]":-1.0,
"ppi[c]":1.0,
"pppi[c]":-1.0
},
"lower_bound":-1000.0,
"upper_bound":1000.0,
"gene_reaction_rule":""
},
{
"id":"ATPM",
"name":"ATP maintenance requirement",
"metabolites":{
"adp[m]":1.0,
"atp[m]":-1.0,
"h2o[m]":-1.0,
"h[m]":1.0,
"pi[m]":1.0
},
"lower_bound":8.55,
"upper_bound":1000.0,
"gene_reaction_rule":""
},
{
"id":"PPPH",
"name":"diphosphate phosphohydrolase",
"metabolites":{
"h2o[m]":-1.0,
"h[m]":1.0,
"pi[m]":2.0,
"ppi[m]":-1.0
},
"lower_bound":0.0,
"upper_bound":1000.0,
"gene_reaction_rule":"CG4294 or CG4634 or CG32149 or CG18041 or CG15311"
},
{
"id":"FOC3CO",
"name":"ferrocytochrome c oxidase",
"metabolites":{
"fic3[m]":4.0,
"foc3[m]":-4.0,
"h2o[m]":2.0,
"h[c]":4.0,
"h[m]":-8.0,
"o2[m]":-1.0
},
"lower_bound":0.0,
"upper_bound":1000.0,
"gene_reaction_rule":"CG14235 or CG18809 or CG14724 or CG18193 or CG9603 or CG14077 or CG7181 or CG34067 or CG34069 or CG34074 or CG10396 or CG17280 or CG2249 or CG30093 or CG14028 or CG11015 or CG11043 or CG10664 or CG31644"
},
{
"id":"ATPS4r",
"name":"ATP synthase (four protons for one ATP)",
"metabolites":{
"adp[m]":-1.0,
"atp[m]":1.0,
"h2o[m]":1.0,
"h[c]":-4.0,
"h[m]":3.0,
"pi[m]":-1.0
},
"lower_bound":-1000.0,
"upper_bound":1000.0,
"gene_reaction_rule":"CG14909 or CG1268 or CG11589 or CG7625 or CG7007 or CG7026 or CG6737 or CG9013 or CG3161 or CG32089 or CG32090 or CG17332 or CG7803 or CG5421 or CG42600 or CG31030 or CG5075 or CG7211 or CG12403 or CG3762 or CG6105 or CG7813 or CG3612 or CG8210 or CG34072 or CG12027 or CG8189 or CG31477 or CG1746 or CG3321 or CG1076 or CG7610 or CG4307 or CG6030 or CG4412 or CG17369 or CG2968 or CG9032 or CG13167 or CG8186 or CG4624 or CG1088 or CG1088 or CG8310 or CG2934 or CG5389 or CG11154 or CG6687"
},
{
"id":"DPNH",
"name":"NADH:ubiquinone reductase (H+-translocating)",
"metabolites":{
"h[c]":4.0,
"h[m]":-5.0,
"nad[m]":1.0,
"nadh[m]":-1.0,
"q[m]":-1.0,
"qh2[m]":1.0
},
"lower_bound":-1000.0,
"upper_bound":1000.0,
"gene_reaction_rule":"CG8680 or CG34089 or CG34083 or CG34086 or CG34085 or CG34076 or CG34063 or CG34092 or CG6914 or CG12203 or CG9306 or CG12400 or CG3214 or CG8844 or CG3683 or CG10320 or CG7712 or CG6463 or CG9762 or CG5548 or CG3192 or CG3621 or CG12079 or CG1970 or CG3944 or CG6485 or CG6343 or CG5703 or CG2286"
},
{
"id":"UFCOR",
"name":"Ubiquinol:ferricytochrome-c oxidoreductase",
"metabolites":{
"fic3[c]":-2.0,
"foc3[c]":2.0,
"h[c]":2.0,
"q[m]":1.0,
"qh2[m]":-1.0
},
"lower_bound":-1000.0,
"upper_bound":1000.0,
"gene_reaction_rule":"CG7361 or CG14482 or CG34090 or CG30354 or CG8764 or CG17856 or CG3560 or CG14053 or CG41623 or CG4169 or CG3731"
},
{
"id":"PPM",
"name":"Phosphopentomutase",
"metabolites":{
"r1p[c]":1.0,
"r5p[c]":-1.0
},
"lower_bound":-1000.0,
"upper_bound":1000.0,
"gene_reaction_rule":""
},
{
"id":"DRPP",
"name":"2-deoxy-D-ribose 1-phosphate 1,5-phosphomutase",
"metabolites":{
"2dr1p[c]":-1.0,
"2dr5p[c]":1.0
},
"lower_bound":0.0,
"upper_bound":1000.0,
"gene_reaction_rule":""
},
{
"id":"DRPA",
"name":"Deoxyribose-phosphate aldolase",
"metabolites":{
"2dr5p[c]":-1.0,
"acald[c]":1.0,
"g3p[c]":1.0
},
"lower_bound":-1000.0,
"upper_bound":1000.0,
"gene_reaction_rule":"CG8525"
},
{
"id":"GND1",
"name":"phosphogluconate dehydrogenase (NAD+-dependent)",
"metabolites":{
"6pgc[c]":-1.0,
"co2[c]":1.0,
"nad[c]":-1.0,
"nadh[c]":1.0,
"ru5p-D[c]":1.0
},
"lower_bound":-1000.0,
"upper_bound":1000.0,
"gene_reaction_rule":"CG8251 or CG4747 or CG15093 or CG3724"
},
{
"id":"GND",
"name":"Phosphogluconate dehydrogenase",
"metabolites":{
"6pgc[c]":-1.0,
"co2[c]":1.0,
"nadp[c]":-1.0,
"nadph[c]":1.0,
"ru5p-D[c]":1.0
},
"lower_bound":0.0,
"upper_bound":1000.0,
"gene_reaction_rule":"CG8251 or CG4747 or CG15093 or CG3724"
},
{
"id":"PGL",
"name":"6-phosphogluconolactonase",
"metabolites":{
"6pgc[c]":1.0,
"6pgl[c]":-1.0,
"h2o[c]":-1.0,
"h[c]":1.0
},
"lower_bound":0.0,
"upper_bound":1000.0,
"gene_reaction_rule":"CG17333"
},
{
"id":"DRBK",
"name":"deoxyribokinase",
"metabolites":{
"2dr5p[c]":-1.0,
"2dr[c]":1.0,
"adp[c]":-1.0,
"atp[c]":1.0,
"h[c]":-1.0
},
"lower_bound":-1000.0,
"upper_bound":1000.0,
"gene_reaction_rule":"CG17010 or CG13369"
},
{
"id":"PRPPS",
"name":"ribose-phosphate diphosphokinase",
"metabolites":{
"amp[c]":-1.0,
"atp[c]":1.0,
"h[c]":-1.0,
"prpp[c]":-1.0,
"r5p[c]":1.0
},
"lower_bound":-1000.0,
"upper_bound":1000.0,
"gene_reaction_rule":"CG6767 or CG2246"
},
{
"id":"RBK",
"name":"Ribokinase",
"metabolites":{
"adp[c]":1.0,
"atp[c]":-1.0,
"h[c]":1.0,
"r5p[c]":1.0,
"rib-D[c]":-1.0
},
"lower_bound":-1000.0,
"upper_bound":1000.0,
"gene_reaction_rule":"CG17010 or CG13369"
},
{
"id":"G6PDH2r",
"name":"Glucose 6-phosphate dehydrogenase",
"metabolites":{
"6pgl[c]":1.0,
"g6p[c]":-1.0,
"h[c]":1.0,
"nadp[c]":-1.0,
"nadph[c]":1.0
},
"lower_bound":0.0,
"upper_bound":1000.0,
"gene_reaction_rule":"CG7140 or CG12529"
},
{
"id":"GLA",
"name":"gluconolactonase",
"metabolites":{
"gdl[c]":-1.0,
"glc[c]":1.0,
"h2o[c]":-1.0,
"h[c]":1.0
},
"lower_bound":0.0,
"upper_bound":1000.0,
"gene_reaction_rule":""
},
{
"id":"GLK",
"name":"gluconokinase",
"metabolites":{
"6pgc[c]":1.0,
"adp[c]":1.0,
"atp[c]":-1.0,
"glc[c]":-1.0,
"h[c]":1.0
},
"lower_bound":0.0,
"upper_bound":1000.0,
"gene_reaction_rule":""
},
{
"id":"OXIRE",
"name":"D-glucose:quinone 1-oxidoreductase",
"metabolites":{
"gdl[c]":1.0,
"glc-D[c]":-1.0,
"q[c]":-1.0,
"qh2[c]":1.0
},
"lower_bound":0.0,
"upper_bound":1000.0,
"gene_reaction_rule":"CG12398"
},
{
"id":"PhnN",
"name":"ribose 1,5-bisphosphate phosphokinase",
"metabolites":{
"adp[c]":1.0,
"atp[c]":-1.0,
"prpp[c]":1.0,
"r15bp[c]":-1.0
},
"lower_bound":0.0,
"upper_bound":1000.0,
"gene_reaction_rule":""
},
{
"id":"R1Pk",
"name":"Ribose 1-phosphokinase",
"metabolites":{
"adp[c]":1.0,
"atp[c]":-1.0,
"h[c]":1.0,
"r15bp[c]":1.0,
"r1p[c]":-1.0
},
"lower_bound":-1000.0,
"upper_bound":1000.0,
"gene_reaction_rule":""
},
{
"id":"RPI",
"name":"Ribose-5-phosphate isomerase",
"metabolites":{
"r5p[c]":1.0,
"ru5p-D[c]":-1.0
},
"lower_bound":-1000.0,
"upper_bound":1000.0,
"gene_reaction_rule":"CG30410"
},
{
"id":"RPE",
"name":"Ribulose 5-phosphate 3-epimerase",
"metabolites":{
"ru5p-D[c]":-1.0,
"xu5p-D[c]":1.0
},
"lower_bound":-1000.0,
"upper_bound":1000.0,
"gene_reaction_rule":"CG30499"
},
{
"id":"TALA",
"name":"transaldolase",
"metabolites":{
"e4p[c]":1.0,
"f6p[c]":1.0,
"g3p[c]":-1.0,
"s7p[c]":-1.0
},
"lower_bound":-1000.0,
"upper_bound":1000.0,
"gene_reaction_rule":"CG2827"
},
{
"id":"TKT2",
"name":"Transketolase 2",
"metabolites":{
"e4p[c]":-1.0,
"f6p[c]":1.0,
"g3p[c]":1.0,
"xu5p-D[c]":-1.0
},
"lower_bound":0.0,
"upper_bound":1000.0,
"gene_reaction_rule":"CG5103 or CG8036"
},
{
"id":"TKT1",
"name":"Transketolase 1",
"metabolites":{
"g3p[c]":1.0,
"r5p[c]":-1.0,
"s7p[c]":1.0,
"xu5p-D[c]":-1.0
},
"lower_bound":0.0,
"upper_bound":1000.0,
"gene_reaction_rule":"CG5103 or CG8036"
},
{
"id":"AAT_2",
"name":"aspartate transaminase[2]",
"metabolites":{
"akg[c]":-1.0,
"glu-L[c]":1.0,
"phe[c]":-1.0,
"phepy[c]":1.0
},
"lower_bound":-1000.0,
"upper_bound":1000.0,
"gene_reaction_rule":""
},
{
"id":"TYRAT_2",
"name":"tyrosine transaminase[2]",
"metabolites":{
"akg[c]":-1.0,
"glu-L[c]":1.0,
"phe[c]":-1.0,
"phepy[c]":1.0
},
"lower_bound":0.0,
"upper_bound":1000.0,
"gene_reaction_rule":""
},
{
"id":"PAH",
"name":"phenylalanine hydroxylase",
"metabolites":{
"4a-hthbp[c]":1.0,
"o2[c]":-1.0,
"phe[c]":-1.0,
"r-thbp[c]":-1.0,
"tyr[c]":1.0
},
"lower_bound":0.0,
"upper_bound":1000.0,
"gene_reaction_rule":""
},
{
"id":"AAT_3",
"name":"aspartate transaminase[3]",
"metabolites":{
"akg[c]":-1.0,
"glu-L[c]":1.0,
"hpp[c]":1.0,
"tyr[c]":-1.0
},
"lower_bound":-1000.0,
"upper_bound":1000.0,
"gene_reaction_rule":""
},
{
"id":"TYRAT_1",
"name":"tyrosine transaminase[1]",
"metabolites":{
"akg[c]":-1.0,
"glu-L[c]":1.0,
"hpp[c]":1.0,
"tyr[c]":-1.0
},
"lower_bound":0.0,
"upper_bound":1000.0,
"gene_reaction_rule":""
},
{
"id":"OICD[2]",
"name":"2-oxoisocaproate dehydrogenase",
"metabolites":{
"2obut[c]":-1.0,
"co2[c]":1.0,
"h[c]":-1.0,
"hpthpp[c]":1.0,
"thpp[c]":-1.0
},
"lower_bound":-1000.0,
"upper_bound":1000.0,
"gene_reaction_rule":""
},
{
"id":"HIBCH",
"name":"3-hydroxyisobutyryl-CoA hydrolase",
"metabolites":{
"coa[c]":-1.0,
"h2o[c]":1.0,
"h[c]":-1.0,
"hdpp[c]":-1.0,
"hdppcoa[c]":1.0
},
"lower_bound":-1000.0,
"upper_bound":1000.0,
"gene_reaction_rule":""
},
{
"id":"MSD",
"name":"malonate-semialdehyde dehydrogenase",
"metabolites":{
"accoa[c]":1.0,
"co2[c]":1.0,
"coa[c]":-1.0,
"nad[c]":-1.0,
"nadh[c]":1.0,
"opp[c]":-1.0
},
"lower_bound":-1000.0,
"upper_bound":1000.0,
"gene_reaction_rule":""
},
{
"id":"DHLT",
"name":"dihydrolipoyl transacylase",
"metabolites":{
"coa[c]":1.0,
"dhla[c]":-1.0,
"pdhla[c]":1.0,
"ppecoa[c]":-1.0
},
"lower_bound":-1000.0,
"upper_bound":1000.0,
"gene_reaction_rule":""
},
{
"id":"ACADM",
"name":"acyl CoA dehydrogenase",
"metabolites":{
"acycoa[c]":1.0,
"fad[c]":-1.0,
"fadh2[c]":1.0,
"h[c]":-1.0,
"ppecoa[c]":-1.0
},
"lower_bound":-1000.0,
"upper_bound":1000.0,
"gene_reaction_rule":""
},
{
"id":"ECH",
"name":"3-Hydroxypropionyl-CoA hydro-lyase",
"metabolites":{
"acycoa[c]":1.0,
"h2o[c]":1.0,
"hdppcoa[c]":-1.0
},
"lower_bound":-1000.0,
"upper_bound":1000.0,
"gene_reaction_rule":""
},
{
"id":"OICD[1]",
"name":"2-oxoisocaproate dehydrogenase",
"metabolites":{
"hpthpp[c]":-1.0,
"la[c]":-1.0,
"pdhla[c]":1.0,
"thpp[c]":1.0
},
"lower_bound":-1000.0,
"upper_bound":1000.0,
"gene_reaction_rule":""
},
{
"id":"HDPPD",
"name":"3-hydroxypropionate dehydrogenase",
"metabolites":{
"h[c]":1.0,
"hdpp[c]":-1.0,
"nad[c]":-1.0,
"nadh[c]":1.0,
"opp[c]":1.0
},
"lower_bound":-1000.0,
"upper_bound":1000.0,
"gene_reaction_rule":""
},
{
"id":"AMPH",
"name":"AMP phosphoribohydrolase",
"metabolites":{
"a[c]":1.0,
"amp[c]":-1.0,
"h2o[c]":-1.0,
"r5p[c]":1.0
},
"lower_bound":0.0,
"upper_bound":1000.0,
"gene_reaction_rule":""
},
{
"id":"AMPD",
"name":"AMP deaminase",
"metabolites":{
"amp[c]":-1.0,
"h2o[c]":-1.0,
"imp[c]":1.0,
"nh3[c]":1.0
},
"lower_bound":0.0,
"upper_bound":1000.0,
"gene_reaction_rule":""
},
{
"id":"ADPase",
"name":"apyrase",
"metabolites":{
"amp[c]":1.0,
"atp[c]":-1.0,
"h2o[c]":-2.0,
"h[c]":2.0,
"pi[c]":2.0
},
"lower_bound":0.0,
"upper_bound":1000.0,
"gene_reaction_rule":""
},
{
"id":"GDPK",
"name":"GDP Kinase",
"metabolites":{
"adp[c]":1.0,
"atp[c]":-1.0,
"gdp[c]":-1.0,
"gtp[c]":1.0
},
"lower_bound":0.0,
"upper_bound":1000.0,
"gene_reaction_rule":""
},
{
"id":"GMPK",
"name":"GMP kinase",
"metabolites":{
"adp[c]":1.0,
"atp[c]":-1.0,
"gdp[c]":1.0,
"gmp[c]":-1.0
},
"lower_bound":0.0,
"upper_bound":1000.0,
"gene_reaction_rule":""
},
{
"id":"GMPS",
"name":"GMP synthase (glutamine-hydrolysing)",
"metabolites":{
"amp[c]":1.0,
"atp[c]":-1.0,
"gln-L[c]":-1.0,
"glu-L[c]":1.0,
"gmp[c]":1.0,
"h2o[c]":-1.0,
"h[c]":2.0,
"ppi[c]":1.0,
"xmp[c]":-1.0
},
"lower_bound":0.0,
"upper_bound":1000.0,
"gene_reaction_rule":""
},
{
"id":"GDPase",
"name":"guanosine diphosphatase",
"metabolites":{
"gdp[c]":-1.0,
"gmp[c]":1.0,
"h2o[c]":-1.0,
"h[c]":1.0,
"pi[c]":1.0
},
"lower_bound":0.0,
"upper_bound":1000.0,
"gene_reaction_rule":""
},
{
"id":"GMPL",
"name":"guanosine 5'-monophosphate phosphohydrolase",
"metabolites":{
"gmp[c]":-1.0,
"gua[c]":1.0,
"h2o[c]":-1.0,
"pi[c]":1.0
},
"lower_bound":0.0,
"upper_bound":1000.0,
"gene_reaction_rule":""
},
{
"id":"PNP",
"name":"inosine:phosphate alpha-D-ribosyltransferase",
"metabolites":{
"hyp[c]":1.0,
"i[c]":-1.0,
"pi[c]":-1.0,
"r1p[c]":1.0
},
"lower_bound":0.0,
"upper_bound":1000.0,
"gene_reaction_rule":""
},
{
"id":"IMPD",
"name":"IMP dehydrogenase",
"metabolites":{
"h2o[c]":-1.0,
"h[c]":1.0,
"imp[c]":-1.0,
"nad[c]":-1.0,
"nadh[c]":1.0,
"xmp[c]":1.0
},
"lower_bound":0.0,
"upper_bound":1000.0,
"gene_reaction_rule":""
},
{
"id":"HGPRT",
"name":"Hypoxanthine-guanine phosphoribosyltransferase",
"metabolites":{
"hyp[c]":1.0,
"imp[c]":-1.0,
"ppi[c]":-1.0,
"prpp[c]":1.0
},
"lower_bound":-1000.0,
"upper_bound":1000.0,
"gene_reaction_rule":""
},
{
"id":"UDPk",
"name":"UDP kinase",
"metabolites":{
"adp[c]":1.0,
"atp[c]":-1.0,
"udp[c]":-1.0,
"utp[c]":1.0
},
"lower_bound":0.0,
"upper_bound":1000.0,
"gene_reaction_rule":""
},
{
"id":"UMPk",
"name":"UMP/CMP kinase",
"metabolites":{
"adp[c]":1.0,
"atp[c]":-1.0,
"h[c]":2.0,
"udp[c]":1.0,
"ump[c]":-1.0
},
"lower_bound":0.0,
"upper_bound":1000.0,
"gene_reaction_rule":""
},
{
"id":"URDk",
"name":"uridine kinase",
"metabolites":{
"adp[c]":1.0,
"atp[c]":-1.0,
"h[c]":-1.0,
"ump[c]":1.0,
"urd[c]":-1.0
},
"lower_bound":-1000.0,
"upper_bound":1000.0,
"gene_reaction_rule":""
},
{
"id":"CTPS",
"name":"CTP synthase",
"metabolites":{
"adp[c]":1.0,
"atp[c]":-1.0,
"ctp[c]":1.0,
"gln-L[c]":-1.0,
"glu-L[c]":1.0,
"h2o[c]":-1.0,
"h[c]":2.0,
"pi[c]":1.0,
"utp[c]":-1.0
},
"lower_bound":0.0,
"upper_bound":1000.0,
"gene_reaction_rule":""
},
{
"id":"DHOase",
"name":"carbamoylaspartic dehydrase",
"metabolites":{
"cbasp[c]":-1.0,
"dor[c]":1.0,
"h2o[c]":1.0,
"h[c]":-2.0
},
"lower_bound":0.0,
"upper_bound":1000.0,
"gene_reaction_rule":""
},
{
"id":"CMPk",
"name":"UMP/CMP kinase",
"metabolites":{
"adp[c]":-1.0,
"atp[c]":1.0,
"cdp[c]":-1.0,
"cmp[c]":1.0,
"h[c]":-2.0
},
"lower_bound":-1000.0,
"upper_bound":1000.0,
"gene_reaction_rule":""
},
{
"id":"CDPk",
"name":"CDP kinase",
"metabolites":{
"adp[c]":1.0,
"atp[c]":-1.0,
"cdp[c]":-1.0,
"ctp[c]":1.0
},
"lower_bound":-1000.0,
"upper_bound":1000.0,
"gene_reaction_rule":""
},
{
"id":"CMPL",
"name":"5'-nucleotidase",
"metabolites":{
"cmp[c]":-1.0,
"cyd[c]":1.0,
"h2o[c]":-1.0,
"h[c]":2.0,
"pi[c]":1.0
},
"lower_bound":0.0,
"upper_bound":1000.0,
"gene_reaction_rule":""
},
{
"id":"CDA",
"name":"cytidine deaminase",
"metabolites":{
"cyd[c]":-1.0,
"h2o[c]":-1.0,
"nh3[c]":1.0,
"urd[c]":1.0
},
"lower_bound":0.0,
"upper_bound":1000.0,
"gene_reaction_rule":""
},
{
"id":"DHODH",
"name":"dihydroorotate dehydrogenase (quinone)",
"metabolites":{
"dor[c]":-1.0,
"oro[c]":1.0,
"q[c]":-1.0,
"qh2[c]":1.0
},
"lower_bound":0.0,
"upper_bound":1000.0,
"gene_reaction_rule":""
},
{
"id":"ODCase",
"name":"orotidine-5'-phosphate decarboxylase",
"metabolites":{
"co2[c]":1.0,
"omp[c]":-1.0,
"ump[c]":1.0
},
"lower_bound":0.0,
"upper_bound":1000.0,
"gene_reaction_rule":""
},
{
"id":"OPRTase",
"name":"orotate phosphoribosyltransferase",
"metabolites":{
"h[c]":-2.0,
"omp[c]":1.0,
"oro[c]":-1.0,
"ppi[c]":1.0,
"prpp[c]":-1.0
},
"lower_bound":0.0,
"upper_bound":1000.0,
"gene_reaction_rule":""
},
{
"id":"ACACT1r",
"name":"Acetyl-CoA C-acetyltransferase",
"metabolites":{
"aacoa[c]":1.0,
"accoa[c]":-2.0,
"coa[c]":1.0
},
"lower_bound":-1000.0,
"upper_bound":1000.0,
"gene_reaction_rule":"CG9149 or CG10932"
},
{
"id":"FAT",
"name":"formate C-acetyltransferase",
"metabolites":{
"accoa[c]":-1.0,
"coa[c]":1.0,
"formate[c]":-1.0,
"pyr[c]":1.0
},
"lower_bound":-1000.0,
"upper_bound":1000.0,
"gene_reaction_rule":""
},
{
"id":"ACPAT",
"name":"acetyl-CoA:phosphate acetyltransferase",
"metabolites":{
"accoa[c]":-1.0,
"acp[c]":1.0,
"coa[c]":1.0,
"h[c]":-1.0,
"pi[c]":-1.0
},
"lower_bound":0.0,
"upper_bound":1000.0,
"gene_reaction_rule":""
},
{
"id":"APPH",
"name":"Acetyl phosphate phosphohydrolase",
"metabolites":{
"ac[c]":1.0,
"acp[c]":-1.0,
"h2o[c]":-1.0,
"h[c]":2.0,
"pi[c]":1.0
},
"lower_bound":-1000.0,
"upper_bound":1000.0,
"gene_reaction_rule":"CG14022 or CG16870 or CG18371 or CG11052 or CG18505 or CG10970"
},
{
"id":"ACCOAL",
"name":"Acetate:CoA ligase (AMP-forming)",
"metabolites":{
"ac[c]":-1.0,
"accoa[c]":1.0,
"amp[c]":1.0,
"atp[c]":-1.0,
"coa[c]":-1.0,
"ppi[c]":1.0
},
"lower_bound":0.0,
"upper_bound":1000.0,
"gene_reaction_rule":"CG6432 or CG9390"
},
{
"id":"ACACDL",
"name":"acetyl-CoA:carbon-dioxide ligase (ADP-forming)",
"metabolites":{
"accoa[c]":-1.0,
"adp[c]":1.0,
"atp[c]":-1.0,
"h[c]":1.0,
"hco3[c]":-1.0,
"malcoa[c]":1.0,
"pi[c]":1.0
},
"lower_bound":0.0,
"upper_bound":1000.0,
"gene_reaction_rule":"CG17108 or CG11198"
},
{
"id":"PCB",
"name":"Pyruvate:carbon-dioxide ligase (ADP-forming)",
"metabolites":{
"adp[c]":1.0,
"atp[c]":-1.0,
"h[c]":1.0,
"hco3[c]":-1.0,
"oaa[c]":1.0,
"pi[c]":1.0,
"pyr[c]":-1.0
},
"lower_bound":-1000.0,
"upper_bound":1000.0,
"gene_reaction_rule":"CG1516"
},
{
"id":"LPD5",
"name":"dihydrolipoamide:NAD+ oxidoreductase",
"metabolites":{
"dhla[c]":-1.0,
"h[c]":1.0,
"la[c]":1.0,
"nad[c]":-1.0,
"nadh[c]":1.0
},
"lower_bound":0.0,
"upper_bound":1000.0,
"gene_reaction_rule":"CG7430"
},
{
"id":"LGTHL",
"name":"lactoylglutathione lyase\n(R)-S-Lactoylglutathione methylglyoxal-lyase (isomerizing)",
"metabolites":{
"gthrd[c]":-1.0,
"h[c]":1.0,
"lgt_S[c]":1.0,
"mthgxl[c]":-1.0
},
"lower_bound":0.0,
"upper_bound":1000.0,
"gene_reaction_rule":"CG1707"
},
{
"id":"PEPCK",
"name":"GTP:oxaloacetate carboxy-lyase (adding GTP;phosphoenolpyruvate-forming)",
"metabolites":{
"co2[c]":1.0,
"gdp[c]":1.0,
"gtp[c]":-1.0,
"oaa[c]":-1.0,
"pep[c]":1.0
},
"lower_bound":0.0,
"upper_bound":1000.0,
"gene_reaction_rule":"CG17725 or CG10924"
},
{
"id":"LDH_L",
"name":"L-lactate dehydrogenase",
"metabolites":{
"h[c]":-1.0,
"lac-L[c]":1.0,
"nad[c]":1.0,
"nadh[c]":-1.0,
"pyr[c]":-1.0
},
"lower_bound":0.0,
"upper_bound":1000.0,
"gene_reaction_rule":"CG13334 or CG10160"
},
{
"id":"LALDD2",
"name":"(R)-Lactaldehyde:NAD+ oxidoreductase",
"metabolites":{
"h[c]":1.0,
"lald__D[c]":-1.0,
"mthgxl[c]":1.0,
"nad[c]":-1.0,
"nadh[c]":1.0
},
"lower_bound":-1000.0,
"upper_bound":1000.0,
"gene_reaction_rule":"CG31674 or CG31673"
},
{
"id":"ME2",
"name":"malate dehydrogenase (oxaloacetate-decarboxylating) (NADP+)",
"metabolites":{
"co2[c]":1.0,
"mal-L[c]":-1.0,
"nadp[c]":-1.0,
"nadph[c]":1.0,
"pyr[c]":1.0
},
"lower_bound":-1000.0,
"upper_bound":1000.0,
"gene_reaction_rule":"CG7848 or CG7964 or CG7969 or CG5889 or CG10120"
},
{
"id":"ACAOR",
"name":"Acetaldehyde:NAD+ oxidoreductase",
"metabolites":{
"ac[c]":1.0,
"acald[c]":-1.0,
"h2o[c]":-1.0,
"h[c]":2.0,
"nad[c]":-1.0,
"nadh[c]":1.0
},
"lower_bound":0.0,
"upper_bound":1000.0,
"gene_reaction_rule":"CG31075 or CG9629 or CG3752 or CG11140"
},
{
"id":"FADS",
"name":"FAD synthetase",
"metabolites":{
"atp[c]":-1.0,
"fad[c]":1.0,
"fmn[c]":-1.0,
"h[c]":-1.0,
"ppi[c]":1.0
},
"lower_bound":-1000.0,
"upper_bound":1000.0,
"gene_reaction_rule":""
},
{
"id":"RFK",
"name":"riboflavin kinase",
"metabolites":{
"adp[c]":1.0,
"atp[c]":-1.0,
"fmn[c]":1.0,
"h[c]":1.0,
"ribflv[c]":-1.0
},
"lower_bound":-1000.0,
"upper_bound":1000.0,
"gene_reaction_rule":""
},
{
"id":"UDPGTRA",
"name":"UDP-glucose:glycogen 4-alpha-D-glucosyltransferase",
"metabolites":{
"amylose[c]":1.0,
"h2o[c]":-1.0,
"h[c]":1.0,
"udp-glc[c]":-1.0,
"udp[c]":1.0
},
"lower_bound":-1000.0,
"upper_bound":1000.0,
"gene_reaction_rule":"CG6904"
},
{
"id":"AGMH2",
"name":"maltodextrin maltohydrolase",
"metabolites":{
"h2o[c]":1.0,
"mal[c]":1.0,
"maldex[c]":-2.0
},
"lower_bound":0.0,
"upper_bound":1000.0,
"gene_reaction_rule":"CG17876 or CG8221 or CG18730"
},
{
"id":"AGMH1",
"name":"1,4-alpha-D-Glucan maltohydrolase",
"metabolites":{
"dextrin[c]":1.0,
"glycogen[c]":-4.0,
"h2o[c]":-1.0,
"mal[c]":1.0
},
"lower_bound":0.0,
"upper_bound":1000.0,
"gene_reaction_rule":"CG17876 or CG18730 or CG8221"
},
{
"id":"AMYTRA",
"name":"1,4-alpha-D-Glucan:1,4-alpha-D-glucan 6-alpha-D-(1,4-alpha-D-glucano)-transferase",
"metabolites":{
"amylose[c]":-1.0,
"glycogen[c]":1.0,
"h2o[c]":1.0
},
"lower_bound":-1000.0,
"upper_bound":1000.0,
"gene_reaction_rule":"CG33138"
},
{
"id":"AF6P",
"name":"ATP:D-fructose 6-phosphotransferase",
"metabolites":{
"adp[c]":1.0,
"atp[c]":-1.0,
"f6p[c]":1.0,
"fru[c]":-1.0,
"h[c]":1.0
},
"lower_bound":-1000.0,
"upper_bound":1000.0,
"gene_reaction_rule":"CG3001 or CG32849 or CG33102 or CG8094"
},
{
"id":"AGA",
"name":"alpha-glucosidase",
"metabolites":{
"g1p[c]":-1.0,
"h[c]":-1.0,
"ppi[c]":1.0,
"udp-glc[c]":1.0,
"utp[c]":-1.0
},
"lower_bound":-1000.0,
"upper_bound":1000.0,
"gene_reaction_rule":"CG4347"
},
{
"id":"PGMT",
"name":"alpha-D-glucose 1,6-phosphomutase",
"metabolites":{
"g1p[c]":-1.0,
"g6p[c]":1.0
},
"lower_bound":-1000.0,
"upper_bound":1000.0,
"gene_reaction_rule":"CG5165"
},
{
"id":"SGH",
"name":"sucrose glucohydrolase",
"metabolites":{
"fru[c]":1.0,
"glc-D[c]":1.0,
"h2o[c]":-1.0,
"sucr[c]":-1.0
},
"lower_bound":-1000.0,
"upper_bound":1000.0,
"gene_reaction_rule":"CG32849 or CG7685 or CG33080 or CG14476 or CG14935 or CG14934 or CG8690 or CG11669 or CG8693 or CG8695 or CG8696 or CG8694 or CG6453"
},
{
"id":"MGH",
"name":"maltose glucohydrolase",
"metabolites":{
"glc-D[c]":2.0,
"h2o[c]":-1.0,
"mal[c]":-1.0
},
"lower_bound":0.0,
"upper_bound":1000.0,
"gene_reaction_rule":"CG32849 or CG7685 or CG33080 or CG14476 or CG14935 or CG14934 or CG8690 or CG11669 or CG8693 or CG8695 or CG8696 or CG8694 or CG6453"
},
{
"id":"T6PP",
"name":"Trehalose-6-phosphate phosphohydrolase",
"metabolites":{
"h2o[c]":-1.0,
"pi[c]":1.0,
"t6p[c]":-1.0,
"tre[c]":1.0
},
"lower_bound":0.0,
"upper_bound":1000.0,
"gene_reaction_rule":"CG5177 or CG5171"
},
{
"id":"TREH",
"name":"trehalose glucohydrolase",
"metabolites":{
"glc-D[c]":2.0,
"h2o[c]":-1.0,
"tre[c]":-1.0
},
"lower_bound":0.0,
"upper_bound":1000.0,
"gene_reaction_rule":"CG16965 or CG6262 or CG9364"
},
{
"id":"UDPG6PTRA",
"name":"UDP-glucose:D-glucose-6-phosphate 1-alpha-D-glucosyltransferase",
"metabolites":{
"g6p[c]":-1.0,
"h[c]":1.0,
"t6p[c]":1.0,
"udp-glc[c]":-1.0,
"udp[c]":1.0
},
"lower_bound":0.0,
"upper_bound":1000.0,
"gene_reaction_rule":"CG4104"
},
{
"id":"STE",
"name":"sterol esterase",
"metabolites":{
"clr[c]":1.0,
"clre[c]":-1.0,
"fatac[c]":1.0,
"h2o[c]":-1.0
},
"lower_bound":0.0,
"upper_bound":1000.0,
"gene_reaction_rule":""
},
{
"id":"HMGCOAS",
"name":"hydroxymethylglutaryl-CoA synthase",
"metabolites":{
"aacoa[c]":-1.0,
"accoa[c]":-1.0,
"coa[c]":1.0,
"h2o[c]":-1.0,
"h[c]":1.0,
"hmg-coa[c]":1.0
},
"lower_bound":0.0,
"upper_bound":1000.0,
"gene_reaction_rule":""
},
{
"id":"HMGCOAL",
"name":"hydroxymethylglutaryl-CoA lyase",
"metabolites":{
"aa[c]":1.0,
"accoa[c]":1.0,
"hmg-coa[c]":-1.0
},
"lower_bound":-1000.0,
"upper_bound":1000.0,
"gene_reaction_rule":""
},
{
"id":"HBD",
"name":"3-hydroxybutyrate dehydrogenase",
"metabolites":{
"aa[c]":1.0,
"h[c]":1.0,
"hb[c]":-1.0,
"nad[c]":-1.0,
"nadh[c]":1.0
},
"lower_bound":-1000.0,
"upper_bound":1000.0,
"gene_reaction_rule":""
},
{
"id":"ASP-LtoD",
"name":"asp-ltoD",
"metabolites":{
"asp-D[c]":1.0,
"asp[c]":-1.0
},
"lower_bound":-1000.0,
"upper_bound":1000.0,
"gene_reaction_rule":""
},
{
"id":"ala_t",
"name":"Alanine transport extra cellular to cytosol",
"metabolites":{
"ala[c]":1.0,
"ala[e]":-1.0
},
"lower_bound":-1000.0,
"upper_bound":1000.0,
"gene_reaction_rule":""
},
{
"id":"arg_t",
"name":"arginine transport extra cellular to cytosol",
"metabolites":{
"arg[c]":1.0,
"arg[e]":-1.0
},
"lower_bound":-1000.0,
"upper_bound":1000.0,
"gene_reaction_rule":""
},
{
"id":"asn_t",
"name":"Asparagine transport extra cellular to cytosol",
"metabolites":{
"asn[c]":1.0,
"asn[e]":-1.0
},
"lower_bound":-1000.0,
"upper_bound":1000.0,
"gene_reaction_rule":""
},
{
"id":"asp_t",
"name":"Aspartic Acid transport extra cellular to cytosol",
"metabolites":{
"asp[c]":1.0,
"asp[e]":-1.0
},
"lower_bound":-1000.0,
"upper_bound":1000.0,
"gene_reaction_rule":""
},
{
"id":"cys_t",
"name":"Cysteine transport extra cellular to cytosol",
"metabolites":{
"cys[c]":1.0,
"cys[e]":-1.0
},
"lower_bound":-1000.0,
"upper_bound":1000.0,
"gene_reaction_rule":""
},
{
"id":"gln-L_t",
"name":"Glutamine transport extra cellular to cytosol",
"metabolites":{
"gln-L[c]":1.0,
"gln-L[e]":-1.0
},
"lower_bound":-1000.0,
"upper_bound":1000.0,
"gene_reaction_rule":""
},
{
"id":"glu-L_t",
"name":"Glutamic acid transport extra cellular to cytosol",
"metabolites":{
"glu-L[c]":1.0,
"glu-L[e]":-1.0
},
"lower_bound":-1000.0,
"upper_bound":1000.0,
"gene_reaction_rule":""
},
{
"id":"gly_t",
"name":"Glycine transport extra cellular to cytosol",
"metabolites":{
"gly[c]":1.0,
"gly[e]":-1.0
},
"lower_bound":-1000.0,
"upper_bound":1000.0,
"gene_reaction_rule":""
},
{
"id":"his_t",
"name":"histidine transport extra cellular to cytosol",
"metabolites":{
"his[c]":1.0,
"his[e]":-1.0
},
"lower_bound":-1000.0,
"upper_bound":1000.0,
"gene_reaction_rule":""
},
{
"id":"ile_t",
"name":"isoleucine transport extra cellular to cytosol",
"metabolites":{
"ile[c]":1.0,
"ile[e]":-1.0
},
"lower_bound":-1000.0,
"upper_bound":1000.0,
"gene_reaction_rule":""
},
{
"id":"leu_t",
"name":"leucine transport extra cellular to cytosol",
"metabolites":{
"leu[c]":1.0,
"leu[e]":-1.0
},
"lower_bound":-1000.0,
"upper_bound":1000.0,
"gene_reaction_rule":""
},
{
"id":"lys_t",
"name":"lysine transport extra cellular to cytosol",
"metabolites":{
"lys[c]":1.0,
"lys[e]":-1.0
},
"lower_bound":-1000.0,
"upper_bound":1000.0,
"gene_reaction_rule":""
},
{
"id":"met_t",
"name":"Methionine transport extra cellular to cytosol",
"metabolites":{
"met[c]":1.0,
"met[e]":-1.0
},
"lower_bound":-1000.0,
"upper_bound":1000.0,
"gene_reaction_rule":""
},
{
"id":"phe_t",
"name":"phenylalanine transport extra cellular to cytosol",
"metabolites":{
"phe[c]":1.0,
"phe[e]":-1.0
},
"lower_bound":-1000.0,
"upper_bound":1000.0,
"gene_reaction_rule":""
},
{
"id":"pro_t",
"name":"Proline transport extra cellular to cytosol",
"metabolites":{
"pro[c]":1.0,
"pro[e]":-1.0
},
"lower_bound":-1000.0,
"upper_bound":1000.0,
"gene_reaction_rule":""
},
{
"id":"ser_t",
"name":"Serine transport extra cellular to cytosol",
"metabolites":{
"ser[c]":1.0,
"ser[e]":-1.0
},
"lower_bound":-1000.0,
"upper_bound":1000.0,
"gene_reaction_rule":""
},
{
"id":"thr_t",
"name":"threonine transport extra cellular to cytosol",
"metabolites":{
"thr[c]":1.0,
"thr[e]":-1.0
},
"lower_bound":-1000.0,
"upper_bound":1000.0,
"gene_reaction_rule":""
},
{
"id":"trp_t",
"name":"tryptophan transport extra cellular to cytosol",
"metabolites":{
"trp[c]":1.0,
"trp[e]":-1.0
},
"lower_bound":-1000.0,
"upper_bound":1000.0,
"gene_reaction_rule":""
},
{
"id":"tyr_t",
"name":"Tyrosine transport extra cellular to cytosol",
"metabolites":{
"tyr[c]":1.0,
"tyr[e]":-1.0
},
"lower_bound":-1000.0,
"upper_bound":1000.0,
"gene_reaction_rule":""
},
{
"id":"val_t",
"name":"valine transport extra cellular to cytosol",
"metabolites":{
"val[c]":1.0,
"val[e]":-1.0
},
"lower_bound":-1000.0,
"upper_bound":1000.0,
"gene_reaction_rule":""
},
{
"id":"glucu_t",
"name":"glucu transport extra cellular to cytosol",
"metabolites":{
"glucu[c]":1.0,
"glucu[e]":-1.0
},
"lower_bound":-1000.0,
"upper_bound":1000.0,
"gene_reaction_rule":""
},
{
"id":"2og_t",
"name":"2og transport extra cellular to cytosol",
"metabolites":{
"2og[c]":1.0,
"2og[e]":-1.0
},
"lower_bound":-1000.0,
"upper_bound":1000.0,
"gene_reaction_rule":""
},
{
"id":"2os_t",
"name":"2os transport extra cellular to cytosol",
"metabolites":{
"2os[c]":1.0,
"2os[e]":-1.0
},
"lower_bound":-1000.0,
"upper_bound":1000.0,
"gene_reaction_rule":""
},
{
"id":"4a-hthbp_t",
"name":"4a-hthbp transport extra cellular to cytosol",
"metabolites":{
"4a-hthbp[c]":1.0,
"4a-hthbp[e]":-1.0
},
"lower_bound":-1000.0,
"upper_bound":1000.0,
"gene_reaction_rule":""
},
{
"id":"7dclr_t",
"name":"7dclr transport extra cellular to cytosol",
"metabolites":{
"7dclr[c]":1.0,
"7dclr[e]":-1.0
},
"lower_bound":-1000.0,
"upper_bound":1000.0,
"gene_reaction_rule":""
},
{
"id":"a_t",
"name":"guanosine transport extra cellular to cytosol",
"metabolites":{
"a[c]":1.0,
"a[e]":-1.0
},
"lower_bound":-1000.0,
"upper_bound":1000.0,
"gene_reaction_rule":""
},
{
"id":"ac_t",
"name":"ac transport extra cellular to cytosol",
"metabolites":{
"ac[c]":1.0,
"ac[e]":-1.0
},
"lower_bound":-1000.0,
"upper_bound":1000.0,
"gene_reaction_rule":""
},
{
"id":"acp_t",
"name":"acp transport extra cellular to cytosol",
"metabolites":{
"acp[c]":-1.0,
"acp[e]":1.0
},
"lower_bound":-1000.0,
"upper_bound":1000.0,
"gene_reaction_rule":""
},
{
"id":"agc_t",
"name":"agc transport extra cellular to cytosol",
"metabolites":{
"agc[c]":1.0,
"agc[e]":-1.0
},
"lower_bound":-1000.0,
"upper_bound":1000.0,
"gene_reaction_rule":""
},
{
"id":"asuccin_t",
"name":"asuccin transport extra cellular to cytosol",
"metabolites":{
"asuccin[c]":1.0,
"asuccin[e]":-1.0
},
"lower_bound":-1000.0,
"upper_bound":1000.0,
"gene_reaction_rule":""
},
{
"id":"RIBFLV_t",
"name":"RIBFLV transport extra cellular to cytosol",
"metabolites":{
"adp[c]":1.0,
"atp[c]":-1.0,
"h2o[c]":-1.0,
"h[c]":1.0,
"pi[c]":1.0,
"ribflv[c]":1.0,
"ribflv[e]":-1.0
},
"lower_bound":0.0,
"upper_bound":1000.0,
"gene_reaction_rule":""
},
{
"id":"choline_t",
"name":"choline transport extra cellular to cytosol",
"metabolites":{
"choline[c]":1.0,
"choline[e]":-1.0
},
"lower_bound":-1000.0,
"upper_bound":1000.0,
"gene_reaction_rule":""
},
{
"id":"clr_t",
"name":"cholesterol transport extra cellular to cytosol",
"metabolites":{
"clr[c]":1.0,
"clr[e]":-1.0
},
"lower_bound":-1000.0,
"upper_bound":1000.0,
"gene_reaction_rule":""
},
{
"id":"CO2_t",
"name":"CO2 transporter via diffusion",
"metabolites":{
"co2[c]":1.0,
"co2[e]":-1.0
},
"lower_bound":-1000.0,
"upper_bound":1000.0,
"gene_reaction_rule":""
},
{
"id":"dextrin_t",
"name":"dextrin transport extra cellular to cytosol",
"metabolites":{
"dextrin[c]":1.0,
"dextrin[e]":-1.0
},
"lower_bound":-1000.0,
"upper_bound":1000.0,
"gene_reaction_rule":""
},
{
"id":"fadh2_t",
"name":"fadh2 transport extra cellular to cytosol",
"metabolites":{
"fadh2[c]":1.0,
"fadh2[e]":-1.0
},
"lower_bound":-1000.0,
"upper_bound":1000.0,
"gene_reaction_rule":""
},
{
"id":"fic3_t",
"name":"fic3 transport extra cellular to cytosol",
"metabolites":{
"fic3[c]":1.0,
"fic3[e]":-1.0
},
"lower_bound":-1000.0,
"upper_bound":1000.0,
"gene_reaction_rule":""
},
{
"id":"foc3_t",
"name":"foc3 transport extra cellular to cytosol",
"metabolites":{
"foc3[c]":1.0,
"foc3[e]":-1.0
},
"lower_bound":-1000.0,
"upper_bound":1000.0,
"gene_reaction_rule":""
},
{
"id":"gam6p_t",
"name":"gam6p transport extra cellular to cytosol",
"metabolites":{
"gam6p[c]":1.0,
"gam6p[e]":-1.0
},
"lower_bound":-1000.0,
"upper_bound":1000.0,
"gene_reaction_rule":""
},
{
"id":"gdl_t",
"name":"gdl transport extra cellular to cytosol",
"metabolites":{
"gdl[c]":1.0,
"gdl[e]":-1.0
},
"lower_bound":-1000.0,
"upper_bound":1000.0,
"gene_reaction_rule":""
},
{
"id":"glc_t",
"name":"D-Glucose Transport",
"metabolites":{
"glc-D[c]":1.0,
"glc-D[e]":-1.0
},
"lower_bound":-1000.0,
"upper_bound":1000.0,
"gene_reaction_rule":""
},
{
"id":"g_t",
"name":"guanosine transport extra cellular to cytosol",
"metabolites":{
"gua[c]":1.0,
"gua[e]":-1.0
},
"lower_bound":-1000.0,
"upper_bound":1000.0,
"gene_reaction_rule":""
},
{
"id":"D_LACt2",
"name":"L-lactate transport via proton symport",
"metabolites":{
"h[c]":1.0,
"h[e]":-1.0,
"lac-L[c]":1.0,
"lac-L[e]":-1.0
},
"lower_bound":-1000.0,
"upper_bound":0.0,
"gene_reaction_rule":""
},
{
"id":"H2O_t",
"name":"H2O transport via diffusion",
"metabolites":{
"h2o[c]":1.0,
"h2o[e]":-1.0
},
"lower_bound":-1000.0,
"upper_bound":1000.0,
"gene_reaction_rule":""
},
{
"id":"hb_t",
"name":"hb transport extra cellular to cytosol",
"metabolites":{
"hb[c]":1.0,
"hb[e]":-1.0
},
"lower_bound":-1000.0,
"upper_bound":1000.0,
"gene_reaction_rule":""
},
{
"id":"i_t",
"name":"i transport extra cellular to cytosol",
"metabolites":{
"i[c]":1.0,
"i[e]":-1.0
},
"lower_bound":-1000.0,
"upper_bound":1000.0,
"gene_reaction_rule":""
},
{
"id":"ins_t",
"name":"ins transport extra cellular to cytosol",
"metabolites":{
"ins[c]":1.0,
"ins[e]":-1.0
},
"lower_bound":-1000.0,
"upper_bound":1000.0,
"gene_reaction_rule":""
},
{
"id":"ins4p_t",
"name":"ins4p transport extra cellular to cytosol",
"metabolites":{
"ins4p[c]":1.0,
"ins4p[e]":-1.0
},
"lower_bound":-1000.0,
"upper_bound":1000.0,
"gene_reaction_rule":""
},
{
"id":"lald__D_t",
"name":"lald__D transport extra cellular to cytosol",
"metabolites":{
"lald__D[c]":1.0,
"lald__D[e]":-1.0
},
"lower_bound":-1000.0,
"upper_bound":1000.0,
"gene_reaction_rule":""
},
{
"id":"L-args_t",
"name":"L-args transport extra cellular to cytosol",
"metabolites":{
"L-args[c]":1.0,
"L-args[e]":-1.0
},
"lower_bound":-1000.0,
"upper_bound":1000.0,
"gene_reaction_rule":""
},
{
"id":"L-cit_t",
"name":"L-cit transport extra cellular to cytosol",
"metabolites":{
"L-cit[c]":1.0,
"L-cit[e]":-1.0
},
"lower_bound":-1000.0,
"upper_bound":1000.0,
"gene_reaction_rule":""
},
{
"id":"lpc_t",
"name":"lpc transport extra cellular to cytosol",
"metabolites":{
"lpc[c]":1.0,
"lpc[e]":-1.0
},
"lower_bound":-1000.0,
"upper_bound":1000.0,
"gene_reaction_rule":""
},
{
"id":"malcoa_t",
"name":"malcoa transport extra cellular to cytosol",
"metabolites":{
"malcoa[c]":1.0,
"malcoa[e]":-1.0
},
"lower_bound":-1000.0,
"upper_bound":1000.0,
"gene_reaction_rule":""
},
{
"id":"maldex_t",
"name":"maldex transport",
"metabolites":{
"maldex[c]":1.0,
"maldex[e]":-1.0
},
"lower_bound":-1000.0,
"upper_bound":1000.0,
"gene_reaction_rule":""
},
{
"id":"mmet_t",
"name":"mmet transport extra cellular to cytosol",
"metabolites":{
"mmet[c]":1.0,
"mmet[e]":-1.0
},
"lower_bound":-1000.0,
"upper_bound":1000.0,
"gene_reaction_rule":""
},
{
"id":"no_t",
"name":"no transport extra cellular to cytosol",
"metabolites":{
"no[c]":1.0,
"no[e]":-1.0
},
"lower_bound":-1000.0,
"upper_bound":1000.0,
"gene_reaction_rule":""
},
{
"id":"O2_t",
"name":"O2 transporter via diffusion",
"metabolites":{
"o2[c]":1.0,
"o2[e]":-1.0
},
"lower_bound":-1000.0,
"upper_bound":1000.0,
"gene_reaction_rule":""
},
{
"id":"r1p_t",
"name":"r1p transport extra cellular to cytosol",
"metabolites":{
"r1p[c]":1.0,
"r1p[e]":-1.0
},
"lower_bound":-1000.0,
"upper_bound":1000.0,
"gene_reaction_rule":""
},
{
"id":"rib-D_t",
"name":"rib-D transport extra cellular to cytosol",
"metabolites":{
"rib-D[c]":1.0,
"rib-D[e]":-1.0
},
"lower_bound":-1000.0,
"upper_bound":1000.0,
"gene_reaction_rule":""
},
{
"id":"sucr_t",
"name":"sucr transport",
"metabolites":{
"sucr[c]":1.0,
"sucr[e]":-1.0
},
"lower_bound":-1000.0,
"upper_bound":1000.0,
"gene_reaction_rule":""
},
{
"id":"Tre_t",
"name":"Tre transport",
"metabolites":{
"tre[c]":1.0,
"tre[e]":-1.0
},
"lower_bound":-1000.0,
"upper_bound":1000.0,
"gene_reaction_rule":""
},
{
"id":"urd_t",
"name":"urd transport extra cellular to cytosol",
"metabolites":{
"urd[c]":1.0,
"urd[e]":-1.0
},
"lower_bound":-1000.0,
"upper_bound":1000.0,
"gene_reaction_rule":""
},
{
"id":"urea_t",
"name":"urea transport extra cellular to cytosol",
"metabolites":{
"urea[c]":1.0,
"urea[e]":-1.0
},
"lower_bound":-1000.0,
"upper_bound":1000.0,
"gene_reaction_rule":""
},
{
"id":"akg_tm",
"name":"akg transport cytosol to mitochondria",
"metabolites":{
"akg[c]":-1.0,
"akg[m]":1.0
},
"lower_bound":-1000.0,
"upper_bound":1000.0,
"gene_reaction_rule":""
},
{
"id":"CO2_tm",
"name":"CO2 transporter via diffusion mito",
"metabolites":{
"co2[c]":-1.0,
"co2[m]":1.0
},
"lower_bound":-1000.0,
"upper_bound":1000.0,
"gene_reaction_rule":""
},
{
"id":"succ_tm",
"name":"succ transport extra cellular to cytosol",
"metabolites":{
"succ[c]":-1.0,
"succ[m]":1.0
},
"lower_bound":-1000.0,
"upper_bound":1000.0,
"gene_reaction_rule":""
},
{
"id":"succoa_tm",
"name":"succoa transport cytosol to mitochondria",
"metabolites":{
"succoa[c]":1.0,
"succoa[m]":-1.0
},
"lower_bound":-1000.0,
"upper_bound":1000.0,
"gene_reaction_rule":""
},
{
"id":"accoa_tm",
"name":"accoa transport",
"metabolites":{
"accoa[c]":-1.0,
"accoa[m]":1.0
},
"lower_bound":-1000.0,
"upper_bound":1000.0,
"gene_reaction_rule":""
},
{
"id":"accoa_t",
"name":"accoa transport",
"metabolites":{
"accoa[c]":1.0,
"accoa[e]":-1.0
},
"lower_bound":-1000.0,
"upper_bound":1000.0,
"gene_reaction_rule":""
},
{
"id":"adp_tm",
"name":"adp transport mito",
"metabolites":{
"adp[c]":-1.0,
"adp[m]":1.0
},
"lower_bound":-1000.0,
"upper_bound":1000.0,
"gene_reaction_rule":""
},
{
"id":"atp_tm",
"name":"atp transport mito",
"metabolites":{
"atp[c]":-1.0,
"atp[m]":1.0
},
"lower_bound":-1000.0,
"upper_bound":1000.0,
"gene_reaction_rule":""
},
{
"id":"fic3_tm",
"name":"fic3 transport cytosol to mitochondria",
"metabolites":{
"fic3[c]":-1.0,
"fic3[m]":1.0
},
"lower_bound":-1000.0,
"upper_bound":1000.0,
"gene_reaction_rule":""
},
{
"id":"foc3_tm",
"name":"foc3 transport cytosol to mitochondria",
"metabolites":{
"foc3[c]":-1.0,
"foc3[m]":1.0
},
"lower_bound":-1000.0,
"upper_bound":1000.0,
"gene_reaction_rule":""
},
{
"id":"fum_tm",
"name":"fum transport mitochondria to cytosol",
"metabolites":{
"fum[c]":-1.0,
"fum[m]":1.0
},
"lower_bound":-1000.0,
"upper_bound":1000.0,
"gene_reaction_rule":""
},
{
"id":"H_tm",
"name":"h transport mito",
"metabolites":{
"h[c]":-1.0,
"h[m]":1.0
},
"lower_bound":-1000.0,
"upper_bound":1000.0,
"gene_reaction_rule":""
},
{
"id":"H2O_tm",
"name":"H2O transport via diffusion mito",
"metabolites":{
"h2o[c]":-1.0,
"h2o[m]":1.0
},
"lower_bound":-1000.0,
"upper_bound":1000.0,
"gene_reaction_rule":""
},
{
"id":"mal_tm",
"name":"mal-L transport",
"metabolites":{
"mal-L[c]":-1.0,
"mal-L[m]":1.0
},
"lower_bound":-1000.0,
"upper_bound":1000.0,
"gene_reaction_rule":""
},
{
"id":"nadh_tm",
"name":"nadh transport mito",
"metabolites":{
"nad[c]":-1.0,
"nad[m]":1.0
},
"lower_bound":-1000.0,
"upper_bound":1000.0,
"gene_reaction_rule":""
},
{
"id":"nad_tm",
"name":"nad transport mito",
"metabolites":{
"nadh[c]":-1.0,
"nadh[m]":1.0
},
"lower_bound":-1000.0,
"upper_bound":1000.0,
"gene_reaction_rule":""
},
{
"id":"nadp_tm",
"name":"nadp transport mito",
"metabolites":{
"nadp[c]":-1.0,
"nadp[m]":1.0
},
"lower_bound":-1000.0,
"upper_bound":1000.0,
"gene_reaction_rule":""
},
{
"id":"nadph_tm",
"name":"nadph transport mito",
"metabolites":{
"nadph[c]":-1.0,
"nadph[m]":1.0
},
"lower_bound":-1000.0,
"upper_bound":1000.0,
"gene_reaction_rule":""
},
{
"id":"O2_tm",
"name":"O2 transporter via diffusion mito",
"metabolites":{
"o2[c]":-1.0,
"o2[m]":1.0
},
"lower_bound":-1000.0,
"upper_bound":1000.0,
"gene_reaction_rule":""
},
{
"id":"pi_tm",
"name":"pi transport mito",
"metabolites":{
"pi[c]":-1.0,
"pi[m]":1.0
},
"lower_bound":-1000.0,
"upper_bound":1000.0,
"gene_reaction_rule":""
},
{
"id":"ppi_tm",
"name":"ppi transporter via diffusion mito",
"metabolites":{
"ppi[c]":-1.0,
"ppi[m]":1.0
},
"lower_bound":-1000.0,
"upper_bound":1000.0,
"gene_reaction_rule":""
},
{
"id":"pyr_tm",
"name":"pyr transporter via diffusion mito",
"metabolites":{
"pyr[c]":-1.0,
"pyr[m]":1.0
},
"lower_bound":-1000.0,
"upper_bound":1000.0,
"gene_reaction_rule":""
},
{
"id":"q_tm",
"name":"q transport mito",
"metabolites":{
"q[c]":-1.0,
"q[m]":1.0
},
"lower_bound":-1000.0,
"upper_bound":1000.0,
"gene_reaction_rule":""
},
{
"id":"qh2_tm",
"name":"qh2 transport",
"metabolites":{
"qh2[c]":-1.0,
"qh2[m]":1.0
},
"lower_bound":-1000.0,
"upper_bound":1000.0,
"gene_reaction_rule":""
},
{
"id":"FAAA",
"name":"fumarylacetoacetase",
"metabolites":{
"aa[c]":1.0,
"faa[c]":-1.0,
"fum[c]":1.0,
"h2o[c]":-1.0,
"h[c]":1.0
},
"lower_bound":0.0,
"upper_bound":1000.0,
"gene_reaction_rule":""
},
{
"id":"HGO",
"name":"homogentisate oxygenase",
"metabolites":{
"h[c]":1.0,
"hg[c]":-1.0,
"maa[c]":1.0,
"o2[c]":-1.0
},
"lower_bound":0.0,
"upper_bound":1000.0,
"gene_reaction_rule":""
},
{
"id":"HPPD",
"name":"4-hydroxyphenylpyruvate dioxygenase",
"metabolites":{
"co2[c]":1.0,
"hg[c]":1.0,
"hpp[c]":-1.0,
"o2[c]":-1.0
},
"lower_bound":0.0,
"upper_bound":1000.0,
"gene_reaction_rule":""
},
{
"id":"MAAI",
"name":"maleylacetoacetic isomerase",
"metabolites":{
"faa[c]":1.0,
"maa[c]":-1.0
},
"lower_bound":0.0,
"upper_bound":1000.0,
"gene_reaction_rule":""
},
{
"id":"AACCOAT",
"name":"acetoacetate succinyl-CoA transferase",
"metabolites":{
"aa[c]":-1.0,
"aacoa[c]":1.0,
"succ[c]":1.0,
"succoa[c]":-1.0
},
"lower_bound":-1000.0,
"upper_bound":1000.0,
"gene_reaction_rule":""
}
],
"genes":[
{
"id":"CG3861",
"name":"CG3861"
},
{
"id":"CG14740",
"name":"CG14740"
},
{
"id":"CG4900",
"name":"CG4900"
},
{
"id":"CG6342",
"name":"CG6342"
},
{
"id":"CG4706",
"name":"CG4706"
},
{
"id":"CG9244",
"name":"CG9244"
},
{
"id":"CG1544",
"name":"CG1544"
},
{
"id":"CG33791",
"name":"CG33791"
},
{
"id":"CG11661",
"name":"CG11661"
},
{
"id":"CG11963",
"name":"CG11963"
},
{
"id":"CG1065",
"name":"CG1065"
},
{
"id":"CG6255",
"name":"CG6255"
},
{
"id":"CG18091",
"name":"CG18091"
},
{
"id":"CG8322",
"name":"CG8322"
},
{
"id":"CG4094",
"name":"CG4094"
},
{
"id":"CG31874",
"name":"CG31874"
},
{
"id":"CG4095",
"name":"CG4095"
},
{
"id":"CG6140",
"name":"CG6140"
},
{
"id":"CG7176",
"name":"CG7176"
},
{
"id":"CG5362",
"name":"CG5362"
},
{
"id":"CG10749",
"name":"CG10749"
},
{
"id":"CG7998",
"name":"CG7998"
},
{
"id":"CG10748",
"name":"CG10748"
},
{
"id":"CG32577",
"name":"CG32577"
},
{
"id":"CG5889",
"name":"CG5889"
},
{
"id":"CG17246",
"name":"CG17246"
},
{
"id":"CG17654",
"name":"CG17654"
},
{
"id":"CG3127",
"name":"CG3127"
},
{
"id":"CG9961",
"name":"CG9961"
},
{
"id":"CG7070",
"name":"CG7070"
},
{
"id":"CG9288",
"name":"CG9288"
},
{
"id":"CG7069",
"name":"CG7069"
},
{
"id":"CG12229",
"name":"CG12229"
},
{
"id":"CG11249",
"name":"CG11249"
},
{
"id":"CG7362",
"name":"CG7362"
},
{
"id":"CG2964",
"name":"CG2964"
},
{
"id":"CG4001",
"name":"CG4001"
},
{
"id":"CG6650",
"name":"CG6650"
},
{
"id":"CG2171",
"name":"CG2171"
},
{
"id":"CG31692",
"name":"CG31692"
},
{
"id":"CG5432",
"name":"CG5432"
},
{
"id":"CG9467",
"name":"CG9467"
},
{
"id":"CG12055",
"name":"CG12055"
},
{
"id":"CG8893",
"name":"CG8893"
},
{
"id":"CG15899",
"name":"CG15899"
},
{
"id":"CG9010",
"name":"CG9010"
},
{
"id":"CG6958",
"name":"CG6958"
},
{
"id":"CG13492",
"name":"CG13492"
},
{
"id":"CG7769",
"name":"CG7769"
},
{
"id":"CG32300",
"name":"CG32300"
},
{
"id":"CG15400",
"name":"CG15400"
},
{
"id":"CG8251",
"name":"CG8251"
},
{
"id":"CG32849",
"name":"CG32849"
},
{
"id":"CG8094",
"name":"CG8094"
},
{
"id":"CG3001",
"name":"CG3001"
},
{
"id":"CG33102",
"name":"CG33102"
},
{
"id":"CG7010",
"name":"CG7010"
},
{
"id":"CG11876",
"name":"CG11876"
},
{
"id":"CG7024",
"name":"CG7024"
},
{
"id":"CG8080",
"name":"CG8080"
},
{
"id":"CG6145",
"name":"CG6145"
},
{
"id":"CG33156",
"name":"CG33156"
},
{
"id":"CG6074",
"name":"CG6074"
},
{
"id":"CG18673",
"name":"CG18673"
},
{
"id":"CG9235",
"name":"CG9235"
},
{
"id":"CG10899",
"name":"CG10899"
},
{
"id":"CG11967",
"name":"CG11967"
},
{
"id":"CG15227",
"name":"CG15227"
},
{
"id":"CG1402",
"name":"CG1402"
},
{
"id":"CG7820",
"name":"CG7820"
},
{
"id":"CG3940",
"name":"CG3940"
},
{
"id":"CG5379",
"name":"CG5379"
},
{
"id":"CG6906",
"name":"CG6906"
},
{
"id":"CG11284",
"name":"CG11284"
},
{
"id":"CG12309",
"name":"CG12309"
},
{
"id":"CG7772",
"name":"CG7772"
},
{
"id":"CG3669",
"name":"CG3669"
},
{
"id":"CG32698",
"name":"CG32698"
},
{
"id":"CG18672",
"name":"CG18672"
},
{
"id":"CG32149",
"name":"CG32149"
},
{
"id":"CG4294",
"name":"CG4294"
},
{
"id":"CG15311",
"name":"CG15311"
},
{
"id":"CG18041",
"name":"CG18041"
},
{
"id":"CG4634",
"name":"CG4634"
},
{
"id":"CG18193",
"name":"CG18193"
},
{
"id":"CG9603",
"name":"CG9603"
},
{
"id":"CG34067",
"name":"CG34067"
},
{
"id":"CG11015",
"name":"CG11015"
},
{
"id":"CG10664",
"name":"CG10664"
},
{
"id":"CG7181",
"name":"CG7181"
},
{
"id":"CG10396",
"name":"CG10396"
},
{
"id":"CG31644",
"name":"CG31644"
},
{
"id":"CG34069",
"name":"CG34069"
},
{
"id":"CG14077",
"name":"CG14077"
},
{
"id":"CG2249",
"name":"CG2249"
},
{
"id":"CG14028",
"name":"CG14028"
},
{
"id":"CG34074",
"name":"CG34074"
},
{
"id":"CG18809",
"name":"CG18809"
},
{
"id":"CG11043",
"name":"CG11043"
},
{
"id":"CG30093",
"name":"CG30093"
},
{
"id":"CG14724",
"name":"CG14724"
},
{
"id":"CG14235",
"name":"CG14235"
},
{
"id":"CG17280",
"name":"CG17280"
},
{
"id":"CG7625",
"name":"CG7625"
},
{
"id":"CG7813",
"name":"CG7813"
},
{
"id":"CG6687",
"name":"CG6687"
},
{
"id":"CG32089",
"name":"CG32089"
},
{
"id":"CG8210",
"name":"CG8210"
},
{
"id":"CG9013",
"name":"CG9013"
},
{
"id":"CG31030",
"name":"CG31030"
},
{
"id":"CG4624",
"name":"CG4624"
},
{
"id":"CG2934",
"name":"CG2934"
},
{
"id":"CG12027",
"name":"CG12027"
},
{
"id":"CG8310",
"name":"CG8310"
},
{
"id":"CG4412",
"name":"CG4412"
},
{
"id":"CG17369",
"name":"CG17369"
},
{
"id":"CG1746",
"name":"CG1746"
},
{
"id":"CG5075",
"name":"CG5075"
},
{
"id":"CG7026",
"name":"CG7026"
},
{
"id":"CG3612",
"name":"CG3612"
},
{
"id":"CG14909",
"name":"CG14909"
},
{
"id":"CG11589",
"name":"CG11589"
},
{
"id":"CG5421",
"name":"CG5421"
},
{
"id":"CG7211",
"name":"CG7211"
},
{
"id":"CG6105",
"name":"CG6105"
},
{
"id":"CG5389",
"name":"CG5389"
},
{
"id":"CG42600",
"name":"CG42600"
},
{
"id":"CG7007",
"name":"CG7007"
},
{
"id":"CG3161",
"name":"CG3161"
},
{
"id":"CG7610",
"name":"CG7610"
},
{
"id":"CG12403",
"name":"CG12403"
},
{
"id":"CG7803",
"name":"CG7803"
},
{
"id":"CG34072",
"name":"CG34072"
},
{
"id":"CG9032",
"name":"CG9032"
},
{
"id":"CG1076",
"name":"CG1076"
},
{
"id":"CG32090",
"name":"CG32090"
},
{
"id":"CG4307",
"name":"CG4307"
},
{
"id":"CG2968",
"name":"CG2968"
},
{
"id":"CG3321",
"name":"CG3321"
},
{
"id":"CG31477",
"name":"CG31477"
},
{
"id":"CG11154",
"name":"CG11154"
},
{
"id":"CG1268",
"name":"CG1268"
},
{
"id":"CG17332",
"name":"CG17332"
},
{
"id":"CG13167",
"name":"CG13167"
},
{
"id":"CG6030",
"name":"CG6030"
},
{
"id":"CG1088",
"name":"CG1088"
},
{
"id":"CG3762",
"name":"CG3762"
},
{
"id":"CG8186",
"name":"CG8186"
},
{
"id":"CG8189",
"name":"CG8189"
},
{
"id":"CG6737",
"name":"CG6737"
},
{
"id":"CG34063",
"name":"CG34063"
},
{
"id":"CG3944",
"name":"CG3944"
},
{
"id":"CG5548",
"name":"CG5548"
},
{
"id":"CG5703",
"name":"CG5703"
},
{
"id":"CG3192",
"name":"CG3192"
},
{
"id":"CG8844",
"name":"CG8844"
},
{
"id":"CG34092",
"name":"CG34092"
},
{
"id":"CG6463",
"name":"CG6463"
},
{
"id":"CG9306",
"name":"CG9306"
},
{
"id":"CG6485",
"name":"CG6485"
},
{
"id":"CG34076",
"name":"CG34076"
},
{
"id":"CG12400",
"name":"CG12400"
},
{
"id":"CG7712",
"name":"CG7712"
},
{
"id":"CG12079",
"name":"CG12079"
},
{
"id":"CG6914",
"name":"CG6914"
},
{
"id":"CG12203",
"name":"CG12203"
},
{
"id":"CG3683",
"name":"CG3683"
},
{
"id":"CG1970",
"name":"CG1970"
},
{
"id":"CG8680",
"name":"CG8680"
},
{
"id":"CG9762",
"name":"CG9762"
},
{
"id":"CG34089",
"name":"CG34089"
},
{
"id":"CG34083",
"name":"CG34083"
},
{
"id":"CG34086",
"name":"CG34086"
},
{
"id":"CG34085",
"name":"CG34085"
},
{
"id":"CG10320",
"name":"CG10320"
},
{
"id":"CG2286",
"name":"CG2286"
},
{
"id":"CG6343",
"name":"CG6343"
},
{
"id":"CG3621",
"name":"CG3621"
},
{
"id":"CG3214",
"name":"CG3214"
},
{
"id":"CG3731",
"name":"CG3731"
},
{
"id":"CG30354",
"name":"CG30354"
},
{
"id":"CG14053",
"name":"CG14053"
},
{
"id":"CG34090",
"name":"CG34090"
},
{
"id":"CG14482",
"name":"CG14482"
},
{
"id":"CG8764",
"name":"CG8764"
},
{
"id":"CG17856",
"name":"CG17856"
},
{
"id":"CG41623",
"name":"CG41623"
},
{
"id":"CG3560",
"name":"CG3560"
},
{
"id":"CG7361",
"name":"CG7361"
},
{
"id":"CG4169",
"name":"CG4169"
},
{
"id":"CG8525",
"name":"CG8525"
},
{
"id":"CG4747",
"name":"CG4747"
},
{
"id":"CG3724",
"name":"CG3724"
},
{
"id":"CG15093",
"name":"CG15093"
},
{
"id":"CG17333",
"name":"CG17333"
},
{
"id":"CG17010",
"name":"CG17010"
},
{
"id":"CG13369",
"name":"CG13369"
},
{
"id":"CG6767",
"name":"CG6767"
},
{
"id":"CG2246",
"name":"CG2246"
},
{
"id":"CG12529",
"name":"CG12529"
},
{
"id":"CG7140",
"name":"CG7140"
},
{
"id":"CG12398",
"name":"CG12398"
},
{
"id":"CG30410",
"name":"CG30410"
},
{
"id":"CG30499",
"name":"CG30499"
},
{
"id":"CG2827",
"name":"CG2827"
},
{
"id":"CG5103",
"name":"CG5103"
},
{
"id":"CG8036",
"name":"CG8036"
},
{
"id":"CG10932",
"name":"CG10932"
},
{
"id":"CG9149",
"name":"CG9149"
},
{
"id":"CG16870",
"name":"CG16870"
},
{
"id":"CG18505",
"name":"CG18505"
},
{
"id":"CG14022",
"name":"CG14022"
},
{
"id":"CG11052",
"name":"CG11052"
},
{
"id":"CG18371",
"name":"CG18371"
},
{
"id":"CG10970",
"name":"CG10970"
},
{
"id":"CG9390",
"name":"CG9390"
},
{
"id":"CG6432",
"name":"CG6432"
},
{
"id":"CG11198",
"name":"CG11198"
},
{
"id":"CG17108",
"name":"CG17108"
},
{
"id":"CG1516",
"name":"CG1516"
},
{
"id":"CG7430",
"name":"CG7430"
},
{
"id":"CG1707",
"name":"CG1707"
},
{
"id":"CG17725",
"name":"CG17725"
},
{
"id":"CG10924",
"name":"CG10924"
},
{
"id":"CG10160",
"name":"CG10160"
},
{
"id":"CG13334",
"name":"CG13334"
},
{
"id":"CG31673",
"name":"CG31673"
},
{
"id":"CG31674",
"name":"CG31674"
},
{
"id":"CG7969",
"name":"CG7969"
},
{
"id":"CG10120",
"name":"CG10120"
},
{
"id":"CG7848",
"name":"CG7848"
},
{
"id":"CG7964",
"name":"CG7964"
},
{
"id":"CG9629",
"name":"CG9629"
},
{
"id":"CG11140",
"name":"CG11140"
},
{
"id":"CG31075",
"name":"CG31075"
},
{
"id":"CG3752",
"name":"CG3752"
},
{
"id":"CG6904",
"name":"CG6904"
},
{
"id":"CG18730",
"name":"CG18730"
},
{
"id":"CG17876",
"name":"CG17876"
},
{
"id":"CG8221",
"name":"CG8221"
},
{
"id":"CG33138",
"name":"CG33138"
},
{
"id":"CG4347",
"name":"CG4347"
},
{
"id":"CG5165",
"name":"CG5165"
},
{
"id":"CG14934",
"name":"CG14934"
},
{
"id":"CG14935",
"name":"CG14935"
},
{
"id":"CG7685",
"name":"CG7685"
},
{
"id":"CG14476",
"name":"CG14476"
},
{
"id":"CG33080",
"name":"CG33080"
},
{
"id":"CG6453",
"name":"CG6453"
},
{
"id":"CG11669",
"name":"CG11669"
},
{
"id":"CG8694",
"name":"CG8694"
},
{
"id":"CG8695",
"name":"CG8695"
},
{
"id":"CG8696",
"name":"CG8696"
},
{
"id":"CG8690",
"name":"CG8690"
},
{
"id":"CG8693",
"name":"CG8693"
},
{
"id":"CG5177",
"name":"CG5177"
},
{
"id":"CG5171",
"name":"CG5171"
},
{
"id":"CG6262",
"name":"CG6262"
},
{
"id":"CG9364",
"name":"CG9364"
},
{
"id":"CG16965",
"name":"CG16965"
},
{
"id":"CG4104",
"name":"CG4104"
}
],
"id":"FlySilico_v1",
"name":"FlySilico 1.0 - A Drosophila melanogaster metabolic network. Authors: Lisa Jehrke, Mathias Beller, and Juergen Schoenborn[Institute of mathematical modelling of biological systems - Work group: Systems biology of lipid metabolism, Heinrich Heine University Duesseldorf]",
"compartments":{
"c":"cytosol",
"e":"extracellular",
"m":"mitochondria"
},
"version":"1"
}
