# Supplementary material for: FlySilico: Flux balance modeling of Drosophila larval growth and resource allocation
Source: Sci Rep. 2019 Nov 20;9:17156. doi: 10.1038/s41598-019-53532-4 (PMC6868164; doi:10.1038/s41598-019-53532-4)
Supplement: Supplementary file 6 — Dataset 5 [file 41598_2019_53532_MOESM6_ESM.zip › FlySilico/GAM_and_NGAM/GAMnNGAM.ipynb]

# %% [code]
import sys,timeit
import os

import operator

class NullWriter(object):
    def write(self, arg):
        pass

class DevNull:
    def write(self, msg):
        pass
    
oldstderr = sys.stderr
oldstdout = sys.stdout

sys.path.append('..')


import cobra
import escher
import pandas as pd
#import seaborn

import matplotlib.pyplot as plt
import numpy as np

import cameo
from cameo import fba
from cameo import pfba
#from cameo import moma

from cameo import load_model
from cameo import phenotypic_phase_plane 

from cameo.flux_analysis import structural

#import solver_export
#import scipy


from excel_read import read_excel
from matplotlib import cm
from mpl_toolkits.mplot3d import Axes3D

%matplotlib notebook
% matplotlib inline

pd.options.display.max_rows = None

def highlight_max(s):
    '''
    highlight the maximum in a Series yellow.
    '''
    is_max = s == s.max()
    return ['background-color: yellow' if v else '' for v in is_max]

def highlight_min(s):
    '''
    highlight the minimum in a Series ligthblue.
    '''
    is_min = s == s.min()
    return ['background-color: lightblue' if v else '' for v in is_min]

def color_negative_red(val):
    """
    Takes a scalar and returns a string with
    the css property `'color: red'` for negative
    strings, green otherwise.
    """
    color = 'lightcoral' if val < 0 else 'lightgreen'
    return 'background-color: %s' % color

# %% [code]
%time m = load_model("../FBA_Dmel.xml") #read sbml for cameo 

cobra.flux_analysis.add_loopless(m)
m.reactions.get_by_id("BIOMASS").objective_coefficient = 1

# %% [code]
%time m = load_model("../FBA_Dmel.xml")
m.solver = "gurobi"
cobra.flux_analysis.add_loopless(m)
m.reactions.get_by_id("BIOMASS").objective_coefficient = 1

old1 = 59.276
old2 = 58.7
old3 = 59.305

new_value_x = []
new_value_y = []
value2 = []
gro2 = []
o2_min = []
o2_max = []


counter = 1
shape = 100
old_bio = m.reactions.get_by_id("BIOMASS").reaction
start_time = timeit.default_timer()
for t in np.arange(0,1001,1000/shape):
    m.reactions.get_by_id("ATPM").lower_bound = t
    #if counter < t:
    print t
    #counter += 5
    for z,z2,z3 in zip(np.arange(0,100001,100000/shape),np.arange(0,100001,100000/shape),np.arange(0,100001,100000/shape)):
        try:
            for rep in ["atp[c]","h2o[c]","adp[c]"]:
                reaction =  str(m.reactions.get_by_id("BIOMASS").reaction).replace("%s %s" % (old1,rep), "%s %s" % (round(z,8),rep))
                m.reactions.get_by_id("BIOMASS").reaction = reaction
        
            rep2 = ["h[c]","pi[c]"]
        
            reaction =  str(m.reactions.get_by_id("BIOMASS").reaction).replace("%s %s" % (old2,rep2[0]), "%s %s" % (round(z2,8),rep2[0]))
            m.reactions.get_by_id("BIOMASS").reaction = reaction
        
            reaction =  str(m.reactions.get_by_id("BIOMASS").reaction).replace("%s %s" % (old3,rep2[1]), "%s %s" % (round(z3,8),rep2[1]))
            m.reactions.get_by_id("BIOMASS").reaction = reaction
        
            result = fba(m)
            new_value_x += [t]
            new_value_y += [z]
            value2 += [result.data_frame.get_value("EX_o2","flux")]
            gro2 += [round(result.data_frame.get_value("BIOMASS","flux"),4)]
            #o2_min += [cobra.flux_analysis.variability.flux_variability_analysis(m, reaction_list=[m.reactions.get_by_id("EX_o2")]).values[0][1]]
            #o2_max += [cobra.flux_analysis.variability.flux_variability_analysis(m, reaction_list=[m.reactions.get_by_id("EX_o2")]).values[0][0]]
        except:
            new_value_x += [t]
            new_value_y += [z]            
            value2 += [0]
            gro2 += [0]
            #o2_min += [0]
            #o2_max += [0]
       
        m.reactions.get_by_id("BIOMASS").reaction = old_bio
elapsed = timeit.default_timer() - start_time
time_e = ('{0:02.0f}min {1:02.0f}sec'.format(*divmod(elapsed, 60)))
print "Time elapsed: "+time_e

# %% [code]
pd.DataFrame([new_value_x,new_value_y,value2,gro2]).T#,o2_min,o2_max]).T

# %% [code]
import plotly.graph_objs as go
from plotly.offline import init_notebook_mode, plot, iplot

init_notebook_mode(connected=True)

surface = go.Surface(x=np.array([new_value_x]).reshape(shape+1,shape+1), y=np.array([new_value_y]).reshape(shape+1,shape+1),\
                     z=np.array([gro2]).reshape(shape+1,shape+1), colorscale='Jet')
scat = go.Scatter3d(x=[8.55],y=[59],z=[0.088],surfacecolor="black", mode='markers',
    marker=dict(
        size=5,
        color="black",
        #symbol="x" ,
        ),)
data = [surface,scat]

layout = go.Layout(
    title='GAM and NGAM',
    scene=dict(
        xaxis=dict(
            title = "NGAM [mmol/(g*h)]",
            gridcolor='rgb(255, 255, 255)',
            zerolinecolor='rgb(255, 255, 255)',
            showbackground=True,
            backgroundcolor='rgb(230, 230,230)'
        ),
        yaxis=dict(
            title = "GAM [mmol/g]",
            gridcolor='rgb(255, 255, 255)',
            zerolinecolor='rgb(255, 255, 255)',
            showbackground=True,
            backgroundcolor='rgb(230, 230,230)'
        ),
        zaxis=dict(
            title = "Growth rate [1/h]",
            gridcolor='rgb(255, 255, 255)',
            zerolinecolor='rgb(255, 255, 255)',
            showbackground=True,
            backgroundcolor='rgb(230, 230,230)'
        )
    )
)

fig = go.Figure(data=data, layout=layout)
fig['data'][0].update(opacity=0.75)
iplot(fig)#,image='jpeg')


# %% [code]
