# Supplementary material for: FlySilico: Flux balance modeling of Drosophila larval growth and resource allocation
Source: Sci Rep. 2019 Nov 20;9:17156. doi: 10.1038/s41598-019-53532-4 (PMC6868164; doi:10.1038/s41598-019-53532-4)
Supplement: Supplementary file 6 — Dataset 5 [file 41598_2019_53532_MOESM6_ESM.zip › FlySilico/GAM_and_NGAM/NGAM_estimation.ipynb]

# %% [code]
import sys,os,operator

class NullWriter(object):
    def write(self, arg):
        pass

class DevNull:
    def write(self, msg):
        pass
    
oldstderr = sys.stderr
oldstdout = sys.stdout

sys.path.append('..')

import cobra,cameo,escher,pandas as pd,timeit,time,matplotlib.pyplot as plt,numpy as np,copy

from cameo import fba
from cameo import pfba
from excel_read import read_excel
from matplotlib import cm
from mpl_toolkits.mplot3d import Axes3D

plt.style.use("bmh")

%matplotlib notebook
%matplotlib inline

pd.options.display.max_rows = None
pd.options.display.precision = 10

def highlight_max(s):
    '''
    highlight the maximum in a Series yellow.
    '''
    is_max = s == s.max()
    return ['background-color: goldenrod' if v else '' for v in is_max]

def highlight_min(s):
    '''
    highlight the minimum in a Series ligthblue.
    '''
    is_min = s == s.min()
    return ['background-color: blue' if v else '' for v in is_min]

def color_negative_red(val):
    """
    Takes a scalar and returns a string with
    the css property `'color: red'` for negative
    strings, green otherwise.
    """
    color = 'red' if val < 0 else 'green'
    return 'background-color: %s' % color


match_list = {"Alanine" : "EX_ala(e)",
              "Arginine" : "EX_arg(e)",
              'Asparagine' : "EX_asn(e)",
              'Aspartic Acid' : "EX_asp(e)",
              'Ca pantothenate' : "None",
              'CaCl2' : "None",
              'Cholesterol' : 'EX_clr(e)',
              'Choline chloride' : 'EX_choline(e)',
              'CuSO4' : "None",
              'Cysteine' : 'EX_cys(e)',
              'FeSO4' : "None",
              'Glacial acetic acid' : "None",
              'Glutamate' : 'EX_glu-L(e)', 
              'Glutamine' : 'EX_gln-L(e)',
              'Glycine' : 'EX_gly(e)', 
              'Histidine' : 'EX_his(e)',
              'Inosine' : 'EX_i(e)',
              'Isoleucine' : 'EX_ile(e)',
              'KH2PO4' : "None",
              'Leucine' : 'EX_leu(e)',
              'Lysine' : 'EX_lys(e)',
              'Methionine' : 'EX_met(e)',
              'MgSO4' : "None",
              'MnCl2' : "None",
              'Myo-inositol' : 'EX_ins(e)',
              'NaHCO3' : "None",
              'Nicotinic acid' : "None",
              'Nipagin' : "None",
              'Phenylalanine' : 'EX_phe(e)',
              'Proline' : 'EX_pro(e)',
              'Propionic acid' : "None",
              'Riboflavin' : 'EX_RIBFLV(e)',
              'Serine' : 'EX_ser(e)',
              'Sodium folate' : "None",
              'Sucrose' : 'EX_sucr',
              'Thiamine' : "None",
              'Threonine' : 'EX_thr(e)',
              'Tryptophan' : 'EX_trp(e)',
              'Tyrosine' : 'EX_tyr(e)',
              'Uridine' : 'EX_urd(e)',
              'Valine' : 'EX_val(e)',
              'Water' : "None",
              'ZnSO4' : "None",
              'biotine' : "None",
              'pyridoxine' : "None"}

# %% [code]
from cobra.flux_analysis.loopless import add_loopless, loopless_solution

######################################################
### Simulation ATPM loopless and non-loopless ###
######################################################

def ppp(reaction,label,points,end, start = 0, save = False, title = ""):
    start_time = timeit.default_timer()
    
    print ("\n"),"#"*(len("Graph for" + label)),("\n"),"Graph for", label
    if points < 1:
        points = 1
    
    sys.stdout = NullWriter() # disable output
    sys.stderr = DevNull()
    
    m = cameo.load_model("../FBA_Dmel.xml") #read sbml for cameo
    m_loopless = copy.deepcopy(m) #copy the model to prepare a loopless model
    cobra.flux_analysis.add_loopless(m_loopless) # convert model in loopless model
    #Oxygen uptake: (1600 pmol/min)/(0.2019mg)=0.47548 mmol/(g * h)
           #Calc. oxygen uptake based on data from Da‐Ré et al. [1]
    m_loopless.reactions.get_by_id("EX_o2").lower_bound = -0.47548  
    m_loopless.reactions.get_by_id("EX_o2").upper_bound = -0.47548 
    m.reactions.get_by_id("EX_o2").lower_bound = -0.47548 
    m.reactions.get_by_id("EX_o2").upper_bound = -0.47548 
    
    y_max = max([fba(m).objective_value, fba(m_loopless).objective_value])
    
    sys.stderr = oldstderr
    sys.stdout = oldstdout # enable output
    
    growth = []
    growth_ll = []
    growth_ll_alt = []
    meta = []
    meta_alt = []

    rnd = 0 #only counter
    rnd2 = 0 #only counter
    linspace = np.arange(start,end+(float(end)/points),(float(end)/points))
    if np.sign(start) != np.sign(end):
        linspace = np.sort(np.append(linspace,0))

    for i in linspace:
    
        rnd2 += 1 
        if rnd2 > rnd:
            rnd += 50
            print i
    
        m.reactions.get_by_id(reaction).lower_bound = i
        m.reactions.get_by_id(reaction).upper_bound = i
        m_loopless.reactions.get_by_id(reaction).upper_bound = i
        m_loopless.reactions.get_by_id(reaction).lower_bound = i
        meta += [i]
    
        try: # to avoid infeasable solutions
            fba_result = fba(m) #fba result of the model
            growth += [fba_result.objective_value]
        except: # if infeasable, add growth rate of 0
            growth += [0]
        
        try: # to avoid infeasable solutions
            fba_result_loopless = fba(m_loopless) #fba result of the loopless model
            growth_ll += [fba_result_loopless.objective_value]#.objective_value]
        except: # if infeasable, add growth rate of 0
            growth_ll += [0]

###############################################################
    fig,ax = plt.subplots(figsize=(22,12))
    
    plt.plot(meta,growth, label='non loopless',linewidth=5)
    plt.plot(meta,growth_ll, label='loopless',color="red",linewidth=5)
    
    plt.title(title, size= 30)
    plt.xlabel("%s flux [mmol/(g*h)]" % label, size= 30)
    plt.ylabel("Growth rate [1/h]", size= 30)
    
    plt.yticks(np.arange(0,0.102,.01), fontsize = 25)
    plt.xticks(np.arange(start,end+.1,1), fontsize = 25)
    
    plt.ylim(0-0.002,0.101)
    plt.xlim(start-(start*0.0),end+(end*0.00))
    
    if np.sign(start) != np.sign(end) and start != 0 and end != 0:
        plt.axvline(x=0,color="black", alpha=0.4)
    
    plt.legend(bbox_to_anchor=(1.001, 1), loc=2, fontsize='x-large').get_frame().set_facecolor('#DCDCDC')
    
    minor_ticks = np.arange(0,0.105,0.0025)
    minor_ticks_x = np.arange(start,end,0.25)
    ax.set_yticks(minor_ticks, minor=True)
    ax.grid(b=True, which="minor",ls="-",linewidth=.8)
    ax.set_xticks(minor_ticks_x, minor=True)
    ax.grid(b=True, which="minor",ls="-",linewidth=.8)
    
    plt.grid(color='black', linestyle='-', linewidth=.8)
    if save is True:
        timestr = time.strftime("%Y_%m_%d-%H_%M_%S")
        
        if not os.path.exists("ppp_plots"):
            os.makedirs("ppp_plots")
        
        plt.savefig('ppp_plots/ppp_%s_%s.png' % (reaction, timestr), bbox_inches='tight')
        
    elapsed = timeit.default_timer() - start_time
    time_e = ('{0:02.0f}min {1:02.0f}sec'.format(*divmod(elapsed, 60)))
    print "Time elapsed: "+time_e
    solution = zip(growth,linspace)
    print pd.DataFrame(solution,).sort_values(by=1, ascending=1)
    solution = zip(growth_ll,linspace)
    print pd.DataFrame(solution,).sort_values(by=1, ascending=1)
    
#########################################################################################################################

ppp(reaction = "ATPM",
    label = "ATPM",
    points = 1000,
    end = 10,
    start = 0,
    save = False)
u"""
[1] Da‐Ré, Caterina, et al.,
    "UCP4C mediates uncoupled respiration in larvae of Drosophila melanogaster."
    EMBO reports 15.5 (2014): 586-591.
"""

# %% [code]
