# Supplementary material for: FlySilico: Flux balance modeling of Drosophila larval growth and resource allocation
Source: Sci Rep. 2019 Nov 20;9:17156. doi: 10.1038/s41598-019-53532-4 (PMC6868164; doi:10.1038/s41598-019-53532-4)
Supplement: Supplementary file 6 — Dataset 5 [file 41598_2019_53532_MOESM6_ESM.zip › FlySilico/GEN-EC/ec_num_27_09_17.tsv]

# Symbol FBGN GO_aspect GOID GONAME ECNUM
CG15116	FBgn0034415	molecular_function	GO:0004602	glutathione peroxidase activity	1.11.1.9
Dsec\GM26525	FBgn0181378	molecular_function	GO:0003839	gamma-glutamylcyclotransferase activity	2.3.2.4
Dere\GG13023	FBgn0105296	molecular_function	GO:0004129	cytochrome-c oxidase activity	1.9.3.1
Dgri\GH18676	FBgn0126143	molecular_function	GO:0000179	rRNA (adenine-N6,N6-)-dimethyltransferase activity	2.1.1
Dgri\GH22855	FBgn0130312	molecular_function	GO:0004222	metalloendopeptidase activity	3.4.24
Dgri\GH14882	FBgn0122357	molecular_function	GO:0004181	metallocarboxypeptidase activity	3.4.17
Dgri\GH11451	FBgn0118931	molecular_function	GO:0016709	oxidoreductase activity, acting on paired donors, with incorporation or reduction of molecular oxygen, NAD(P)H as one donor, and incorporation of one atom of oxygen	1.14.13
Dpse\GA19613	FBgn0079609	molecular_function	GO:0036374	glutathione hydrolase activity	3.4.19.13
Dgri\GH21607	FBgn0129068	molecular_function	GO:0016702	oxidoreductase activity, acting on single donors with incorporation of molecular oxygen, incorporation of two atoms of oxygen	1.13.11
Dsim\GD19912	FBgn0191396	molecular_function	GO:0016805	dipeptidase activity	3.4.13
Dgri\GH14262	FBgn0121738	molecular_function	GO:0016887	ATPase activity	3.6.1.3
Agi	FBgn0022707	molecular_function	GO:0004558	alpha-1,4-glucosidase activity	3.2.1.20
Dere\GG15503	FBgn0107753	molecular_function	GO:0004454	ketohexokinase activity	2.7.1.3
Dgri\GH12799	FBgn0120278	molecular_function	GO:0052689	carboxylic ester hydrolase activity	3.1.1.1
Dgri\GH12799	FBgn0120278	molecular_function	GO:0052689	carboxylic ester hydrolase activity	3.1.1
Akr	FBgn0012035	molecular_function	GO:0004033	aldo-keto reductase (NADP) activity	1.1.1
Dvir\GJ12709	FBgn0199945	molecular_function	GO:0004553	hydrolase activity, hydrolyzing O-glycosyl compounds	3.2.1
Dper\GL10390	FBgn0148000	molecular_function	GO:0003951	NAD+ kinase activity	2.7.1.23
Dper\GL15126	FBgn0152730	molecular_function	GO:0004674	protein serine/threonine kinase activity	2.7.11
Dsim\GD12218	FBgn0183954	molecular_function	GO:0004454	ketohexokinase activity	2.7.1.3
Dgri\GH10498	FBgn0117979	molecular_function	GO:0004692	cGMP-dependent protein kinase activity	2.7.11.12
Dgri\GH10337	FBgn0117818	molecular_function	GO:0004828	serine-tRNA ligase activity	6.1.1.11
Dper\GL20912	FBgn0158507	molecular_function	GO:0016491	oxidoreductase activity	1
Dere\GG24960	FBgn0117089	molecular_function	GO:0047389	glycerophosphocholine phosphodiesterase activity	3.1.4.2
Dper\GL23868	FBgn0161458	molecular_function	GO:0016491	oxidoreductase activity	1
Dana\GF24487	FBgn0101481	molecular_function	GO:0004454	ketohexokinase activity	2.7.1.3
Dmoj\GI23163	FBgn0145890	molecular_function	GO:0004553	hydrolase activity, hydrolyzing O-glycosyl compounds	3.2.1
ApI	FBgn0019639	molecular_function	GO:0003906	DNA-(apurinic or apyrimidinic site) lyase activity	4.2.99.18
ApII	FBgn0019638	molecular_function	GO:0003906	DNA-(apurinic or apyrimidinic site) lyase activity	4.2.99.18
Ars	FBgn0000122	molecular_function	GO:0004065	arylsulfatase activity	3.1.6.1
CG9330	FBgn0036888	molecular_function	GO:0016887	ATPase activity	3.6.1.3
Dere\GG24298	FBgn0116430	molecular_function	GO:0016798	hydrolase activity, acting on glycosyl bonds	3.2
CG7601	FBgn0027583	molecular_function	GO:0016491	oxidoreductase activity	1
CG4053	FBgn0038482	molecular_function	GO:0004252	serine-type endopeptidase activity	3.4.21
CG4721	FBgn0039024	molecular_function	GO:0004222	metalloendopeptidase activity	3.4.24
IleRS-m	FBgn0036569	molecular_function	GO:0004822	isoleucine-tRNA ligase activity	6.1.1.5
Lip1	FBgn0023496	molecular_function	GO:0016788	hydrolase activity, acting on ester bonds	3.1
CG14527	FBgn0039613	molecular_function	GO:0004222	metalloendopeptidase activity	3.4.24
CG13630	FBgn0039219	molecular_function	GO:0004177	aminopeptidase activity	3.4.11
CG31016	FBgn0051016	molecular_function	GO:0004656	procollagen-proline 4-dioxygenase activity	1.14.11.2
AlaRS-m	FBgn0028962	molecular_function	GO:0004813	alanine-tRNA ligase activity	6.1.1.7
fu12	FBgn0026718	molecular_function	GO:0003841	1-acylglycerol-3-phosphate O-acyltransferase activity	2.3.1.51
Dere\GG17850	FBgn0110071	molecular_function	GO:0016491	oxidoreductase activity	1
Dgri\GH11514	FBgn0118994	molecular_function	GO:0004126	cytidine deaminase activity	3.5.4.5
Dgri\GH14843	FBgn0122319	molecular_function	GO:0003755	peptidyl-prolyl cis-trans isomerase activity	5.2.1.8
Dgri\GH12411	FBgn0119890	molecular_function	GO:0004733	pyridoxamine-phosphate oxidase activity	1.4.3.5
Dvir\GJ24150	FBgn0211234	molecular_function	GO:0016491	oxidoreductase activity	1
Dyak\GE25980	FBgn0243026	molecular_function	GO:0004721	phosphoprotein phosphatase activity	3.1.3.16
Dgri\GH13480	FBgn0120956	molecular_function	GO:0004816	asparagine-tRNA ligase activity	6.1.1.22
Dgri\GH18434	FBgn0125902	molecular_function	GO:0004559	alpha-mannosidase activity	3.2.1.24
Dgri\GH14213	FBgn0121689	molecular_function	GO:0004252	serine-type endopeptidase activity	3.4.21
Dere\GG14899	FBgn0107153	molecular_function	GO:0003951	NAD+ kinase activity	2.7.1.23
Dana\GF24419	FBgn0101413	molecular_function	GO:0016263	glycoprotein-N-acetylgalactosamine 3-beta-galactosyltransferase activity	2.4.1.122
Dsec\GM12545	FBgn0167482	molecular_function	GO:0004553	hydrolase activity, hydrolyzing O-glycosyl compounds	3.2.1
Dgri\GH21265	FBgn0128727	molecular_function	GO:0004252	serine-type endopeptidase activity	3.4.21
Dgri\GH10812	FBgn0118293	molecular_function	GO:0004298	threonine-type endopeptidase activity	3.4.25
Dmoj\GI11554	FBgn0134314	molecular_function	GO:0004333	fumarate hydratase activity	4.2.1.2
Dgri\GH17687	FBgn0125157	molecular_function	GO:0008483	transaminase activity	2.6.1
Dmir\CG9940	FBgn0084052	molecular_function	GO:0003952	NAD+ synthase (glutamine-hydrolyzing) activity	6.3.5.1
Dgri\GH22974	FBgn0130431	molecular_function	GO:0016627	oxidoreductase activity, acting on the CH-CH group of donors	1.3
Dere\GG10537	FBgn0102845	molecular_function	GO:0016491	oxidoreductase activity	1
Dvir\GJ19768	FBgn0206910	molecular_function	GO:0047372	acylglycerol lipase activity	3.1.1.23
Dgri\GH16363	FBgn0123834	molecular_function	GO:0004333	fumarate hydratase activity	4.2.1.2
Dgri\GH17346	FBgn0124816	molecular_function	GO:0004252	serine-type endopeptidase activity	3.4.21
Dgri\GH17165	FBgn0124635	molecular_function	GO:0043141	ATP-dependent 5'-3' DNA helicase activity	3.6.1
Dmoj\GI12068	FBgn0134825	molecular_function	GO:0016263	glycoprotein-N-acetylgalactosamine 3-beta-galactosyltransferase activity	2.4.1.122
Dgri\GH13082	FBgn0120559	molecular_function	GO:0004747	ribokinase activity	2.7.1.15
Dgri\GH15357	FBgn0122829	molecular_function	GO:0008745	N-acetylmuramoyl-L-alanine amidase activity	3.5.1.28
Dgri\GH18445	FBgn0125913	molecular_function	GO:0004222	metalloendopeptidase activity	3.4.24
Dgri\GH22738	FBgn0130195	molecular_function	GO:0008440	inositol-1,4,5-trisphosphate 3-kinase activity	2.7.1.127
Dmoj\GI13181	FBgn0135938	molecular_function	GO:0004776	succinate-CoA ligase (GDP-forming) activity	6.2.1.4
Dgri\GH10570	FBgn0118051	molecular_function	GO:0008276	protein methyltransferase activity	2.1.1
Dmoj\GI12045	FBgn0134802	molecular_function	GO:0016263	glycoprotein-N-acetylgalactosamine 3-beta-galactosyltransferase activity	2.4.1.122
Dgri\GH22680	FBgn0130138	molecular_function	GO:0004252	serine-type endopeptidase activity	3.4.21
Dgri\GH20487	FBgn0127950	molecular_function	GO:0004725	protein tyrosine phosphatase activity	3.1.3.48
Dgri\ST6Gal	FBgn0085991	molecular_function	GO:0008373	sialyltransferase activity	2.4.99
Dwil\GK20974	FBgn0222966	molecular_function	GO:0047389	glycerophosphocholine phosphodiesterase activity	3.1.4.2
Dsec\GM14187	FBgn0169113	molecular_function	GO:0016817	hydrolase activity, acting on acid anhydrides	3.6
Dgri\GH13391	FBgn0120867	molecular_function	GO:0008474	palmitoyl-(protein) hydrolase activity	3.1.2.22
Dgri\GH18154	FBgn0125622	molecular_function	GO:0004129	cytochrome-c oxidase activity	1.9.3.1
Dyak\GE17301	FBgn0234774	molecular_function	GO:0004713	protein tyrosine kinase activity	2.7.10
Dgri\GH19307	FBgn0126772	molecular_function	GO:0004703	G-protein coupled receptor kinase activity	2.7.11.16
Dmoj\GI20008	FBgn0142744	molecular_function	GO:0016300	tRNA (uracil) methyltransferase activity	2.1.1
Dgri\GH22053	FBgn0129514	molecular_function	GO:0004129	cytochrome-c oxidase activity	1.9.3.1
Dere\GG17756	FBgn0109978	molecular_function	GO:0016491	oxidoreductase activity	1
Dgri\GH24997	FBgn0132452	molecular_function	GO:0004832	valine-tRNA ligase activity	6.1.1.9
Dwil\GK21500	FBgn0223492	molecular_function	GO:0016705	oxidoreductase activity, acting on paired donors, with incorporation or reduction of molecular oxygen	1.14
Dmoj\GI10631	FBgn0133395	molecular_function	GO:0004674	protein serine/threonine kinase activity	2.7.11
Dwil\GK17298	FBgn0219297	molecular_function	GO:0004776	succinate-CoA ligase (GDP-forming) activity	6.2.1.4
Dana\GF24590	FBgn0101584	molecular_function	GO:0016491	oxidoreductase activity	1
Dwil\GK14033	FBgn0216039	molecular_function	GO:0004222	metalloendopeptidase activity	3.4.24
Dgri\GH21422	FBgn0128884	molecular_function	GO:0030060	L-malate dehydrogenase activity	1.1.1.37
Dwil\GK25371	FBgn0227330	molecular_function	GO:0036374	glutathione hydrolase activity	3.4.19.13
Dyak\GE12162	FBgn0229928	molecular_function	GO:0004553	hydrolase activity, hydrolyzing O-glycosyl compounds	3.2.1
Dgri\GH16053	FBgn0123524	molecular_function	GO:0004197	cysteine-type endopeptidase activity	3.4.22
Dgri\GH11279	FBgn0118759	molecular_function	GO:0052689	carboxylic ester hydrolase activity	3.1.1.1
Dgri\GH11279	FBgn0118759	molecular_function	GO:0052689	carboxylic ester hydrolase activity	3.1.1
Dper\GL10215	FBgn0147825	molecular_function	GO:0003951	NAD+ kinase activity	2.7.1.23
Dvir\GJ12456	FBgn0199698	molecular_function	GO:0050220	prostaglandin-E synthase activity	5.3.99.3
Dere\GG21781	FBgn0113959	molecular_function	GO:0016300	tRNA (uracil) methyltransferase activity	2.1.1
Dper\GL16390	FBgn0153994	molecular_function	GO:0004553	hydrolase activity, hydrolyzing O-glycosyl compounds	3.2.1
Dgri\GH10587	FBgn0118068	molecular_function	GO:0016616	oxidoreductase activity, acting on the CH-OH group of donors, NAD or NADP as acceptor	1.1.1
Dgri\GH10587	FBgn0118068	molecular_function	GO:0016616	oxidoreductase activity, acting on the CH-OH group of donors, NAD or NADP as acceptor	1.1.1.-
Dgri\GH18780	FBgn0126247	molecular_function	GO:0042626	ATPase activity, coupled to transmembrane movement of substances	3.6.1.3
Dgri\GH24349	FBgn0131805	molecular_function	GO:0016491	oxidoreductase activity	1
Dgri\GH15989	FBgn0123460	molecular_function	GO:0003796	lysozyme activity	3.2.1.17
Dvir\GJ13521	FBgn0200745	molecular_function	GO:0047389	glycerophosphocholine phosphodiesterase activity	3.1.4.2
Dgri\GH11053	FBgn0118534	molecular_function	GO:0004674	protein serine/threonine kinase activity	2.7.11
Dgri\GH10584	FBgn0118065	molecular_function	GO:0004435	phosphatidylinositol phospholipase C activity	3.1.4.11
Dgri\GH21872	FBgn0129333	molecular_function	GO:0004252	serine-type endopeptidase activity	3.4.21
Dgri\GH25023	FBgn0132478	molecular_function	GO:0016491	oxidoreductase activity	1
Dgri\GH20399	FBgn0127862	molecular_function	GO:0004252	serine-type endopeptidase activity	3.4.21
Dgri\GH19837	FBgn0127301	molecular_function	GO:0004408	holocytochrome-c synthase activity	4.4.1.17
Dgri\GH19656	FBgn0127120	molecular_function	GO:0016868	intramolecular transferase activity, phosphotransferases	5.4.2
Sk1	FBgn0030300	molecular_function	GO:0003951	NAD+ kinase activity	2.7.1.23
Dgri\GH16615	FBgn0124086	molecular_function	GO:0004181	metallocarboxypeptidase activity	3.4.17
Dgri\GH19569	FBgn0127033	molecular_function	GO:0004713	protein tyrosine kinase activity	2.7.10
Dgri\GH20470	FBgn0127933	molecular_function	GO:0016491	oxidoreductase activity	1
Dgri\GH20727	FBgn0128190	molecular_function	GO:0004003	ATP-dependent DNA helicase activity	3.6.1.3
Dgri\GH13897	FBgn0121373	molecular_function	GO:0016765	transferase activity, transferring alkyl or aryl (other than methyl) groups	2.5.1
Dgri\GH13897	FBgn0121373	molecular_function	GO:0016765	transferase activity, transferring alkyl or aryl (other than methyl) groups	2.5
Dvir\GJ11482	FBgn0198740	molecular_function	GO:0070991	medium-chain-acyl-CoA dehydrogenase activity	1.3.99
Dgri\GH13130	FBgn0120607	molecular_function	GO:0042578	phosphoric ester hydrolase activity	3.1
Dgri\GH15022	FBgn0122497	molecular_function	GO:0004252	serine-type endopeptidase activity	3.4.21
Dyak\GE28395	FBgn0276550	molecular_function	GO:0047429	nucleoside-triphosphate diphosphatase activity	3.6.1.19
Dmoj\GI16905	FBgn0139651	molecular_function	GO:0004709	MAP kinase kinase kinase activity	2.7.11.25
Dmoj\GI16905	FBgn0139651	molecular_function	GO:0004709	MAP kinase kinase kinase activity	2.7.11
Dgri\GH16351	FBgn0123822	molecular_function	GO:0016788	hydrolase activity, acting on ester bonds	3.1
Dgri\GH20288	FBgn0127752	molecular_function	GO:0016787	hydrolase activity	3
Dgri\GH12088	FBgn0119567	molecular_function	GO:0004177	aminopeptidase activity	3.4.11
Dgri\GH13652	FBgn0121128	molecular_function	GO:0008146	sulfotransferase activity	2.8.2
Dgri\GH11911	FBgn0119390	molecular_function	GO:0003910	DNA ligase (ATP) activity	6.5.1.1
Dgri\GH16039	FBgn0123510	molecular_function	GO:0004185	serine-type carboxypeptidase activity	3.4.16
Dgri\GH23947	FBgn0131404	molecular_function	GO:0016887	ATPase activity	3.6.1.3
Dwil\GK16200	FBgn0218202	molecular_function	GO:0004674	protein serine/threonine kinase activity	2.7.11
Dgri\GH11463	FBgn0118943	molecular_function	GO:0008080	N-acetyltransferase activity	2.3.1
Dana\GF22728	FBgn0099722	molecular_function	GO:0016491	oxidoreductase activity	1
Dyak\GE21997	FBgn0239230	molecular_function	GO:0016491	oxidoreductase activity	1
Dgri\GH16765	FBgn0124236	molecular_function	GO:0005388	calcium-transporting ATPase activity	3.6.3.8
Dgri\GH12395	FBgn0119874	molecular_function	GO:0004181	metallocarboxypeptidase activity	3.4.17
Dyak\GE10079	FBgn0227961	molecular_function	GO:0036137	kynurenine aminotransferase activity	2.6.1.-
Dgri\GH11286	FBgn0118766	molecular_function	GO:0008137	NADH dehydrogenase (ubiquinone) activity	1.6.5.3
Dgri\GH20841	FBgn0128303	molecular_function	GO:0004197	cysteine-type endopeptidase activity	3.4.22
Dmoj\GI19459	FBgn0142197	molecular_function	GO:0016409	palmitoyltransferase activity	2.3.1
Dgri\GH14703	FBgn0122179	molecular_function	GO:0008745	N-acetylmuramoyl-L-alanine amidase activity	3.5.1.28
Dgri\GH16457	FBgn0123928	molecular_function	GO:0050220	prostaglandin-E synthase activity	5.3.99.3
Dgri\GH20895	FBgn0128357	molecular_function	GO:0016616	oxidoreductase activity, acting on the CH-OH group of donors, NAD or NADP as acceptor	1.1.1
Dgri\GH20895	FBgn0128357	molecular_function	GO:0016616	oxidoreductase activity, acting on the CH-OH group of donors, NAD or NADP as acceptor	1.1.1.-
Dgri\GH13727	FBgn0121203	molecular_function	GO:0004713	protein tyrosine kinase activity	2.7.10
Dgri\GH15113	FBgn0122588	molecular_function	GO:0004132	dCMP deaminase activity	3.5.4.12
Dgri\GH24550	FBgn0132006	molecular_function	GO:0046961	proton-transporting ATPase activity, rotational mechanism	3.6.3.14
Dere\GG18337	FBgn0110553	molecular_function	GO:0004553	hydrolase activity, hydrolyzing O-glycosyl compounds	3.2.1
Dgri\GH15986	FBgn0123457	molecular_function	GO:0051920	peroxiredoxin activity	1.11.1.15
Dgri\GH18476	FBgn0125943	molecular_function	GO:0008168	methyltransferase activity	2.1.1
Dgri\GH16714	FBgn0124185	molecular_function	GO:0016627	oxidoreductase activity, acting on the CH-CH group of donors	1.3
Dere\GG13342	FBgn0105614	molecular_function	GO:0004454	ketohexokinase activity	2.7.1.3
Dwil\GK16220	FBgn0218222	molecular_function	GO:0003951	NAD+ kinase activity	2.7.1.23
Dgri\GH15987	FBgn0123458	molecular_function	GO:0003796	lysozyme activity	3.2.1.17
Dgri\GH12401	FBgn0119880	molecular_function	GO:0004356	glutamate-ammonia ligase activity	6.3.1.2
Dpse\GA15986	FBgn0076002	molecular_function	GO:0016491	oxidoreductase activity	1
Dgri\GH13007	FBgn0120485	molecular_function	GO:0004056	argininosuccinate lyase activity	4.3.2.1
Dyak\GE20353	FBgn0237669	molecular_function	GO:0003951	NAD+ kinase activity	2.7.1.23
Dere\GG18278	FBgn0110494	molecular_function	GO:0003951	NAD+ kinase activity	2.7.1.23
Dmoj\GI13895	FBgn0136649	molecular_function	GO:0003951	NAD+ kinase activity	2.7.1.23
Dgri\GH19664	FBgn0127128	molecular_function	GO:0003887	DNA-directed DNA polymerase activity	2.7.7.7
Dmoj\GI22608	FBgn0145336	molecular_function	GO:0036137	kynurenine aminotransferase activity	2.6.1.-
Dgri\beta-CA	FBgn0126477	molecular_function	GO:0004089	carbonate dehydratase activity	4.2.1.1
Dgri\GH24482	FBgn0131938	molecular_function	GO:0016705	oxidoreductase activity, acting on paired donors, with incorporation or reduction of molecular oxygen	1.14
Dmoj\GI15425	FBgn0138174	molecular_function	GO:0004674	protein serine/threonine kinase activity	2.7.11
Dvir\GJ21926	FBgn0209041	molecular_function	GO:0004553	hydrolase activity, hydrolyzing O-glycosyl compounds	3.2.1
Dgri\GH11743	FBgn0119223	molecular_function	GO:0008168	methyltransferase activity	2.1.1
Dgri\GH12734	FBgn0120213	molecular_function	GO:0050113	inositol oxygenase activity	1.13.99.1
Dere\GG21384	FBgn0113563	molecular_function	GO:0004553	hydrolase activity, hydrolyzing O-glycosyl compounds	3.2.1
Dpse\GA19525	FBgn0079521	molecular_function	GO:0003994	aconitate hydratase activity	4.2.1.3
Dgri\GH11587	FBgn0119067	molecular_function	GO:0016627	oxidoreductase activity, acting on the CH-CH group of donors	1.3
Dere\GG13830	FBgn0106093	molecular_function	GO:0016805	dipeptidase activity	3.4.13
Dpse\GA17825	FBgn0077834	molecular_function	GO:0004553	hydrolase activity, hydrolyzing O-glycosyl compounds	3.2.1
Dgri\GH19682	FBgn0127146	molecular_function	GO:0004252	serine-type endopeptidase activity	3.4.21
Dgri\GH22731	FBgn0130188	molecular_function	GO:0008234	cysteine-type peptidase activity	3.4
Dere\GG18417	FBgn0110632	molecular_function	GO:0003951	NAD+ kinase activity	2.7.1.23
Dgri\GH22885	FBgn0130342	molecular_function	GO:0008138	protein tyrosine/serine/threonine phosphatase activity	3.1.3
Dgri\GH22885	FBgn0130342	molecular_function	GO:0004725	protein tyrosine phosphatase activity	3.1.3.48
Dmoj\GI21190	FBgn0143921	molecular_function	GO:0004128	cytochrome-b5 reductase activity, acting on NAD(P)H	1.6.2.2
Dgri\GH17957	FBgn0125425	molecular_function	GO:0008094	DNA-dependent ATPase activity	3.6.1.3
Dvir\GJ14078	FBgn0201296	molecular_function	GO:0004709	MAP kinase kinase kinase activity	2.7.11.25
Dvir\GJ14078	FBgn0201296	molecular_function	GO:0004709	MAP kinase kinase kinase activity	2.7.11
Dgri\GH24072	FBgn0131528	molecular_function	GO:0016746	transferase activity, transferring acyl groups	2.3
Dmoj\GI11818	FBgn0134577	molecular_function	GO:0047389	glycerophosphocholine phosphodiesterase activity	3.1.4.2
Dsim\GD15658	FBgn0187320	molecular_function	GO:0004712	protein serine/threonine/tyrosine kinase activity	2.7.12.1
Dmoj\GI10493	FBgn0133257	molecular_function	GO:0016818	hydrolase activity, acting on acid anhydrides, in phosphorus-containing anhydrides	3.6.1
Dmoj\GI26990	FBgn0281727	molecular_function	GO:0004709	MAP kinase kinase kinase activity	2.7.11.25
Dmoj\GI26990	FBgn0281727	molecular_function	GO:0004709	MAP kinase kinase kinase activity	2.7.11
Dgri\GH16243	FBgn0123714	molecular_function	GO:0016791	phosphatase activity	3.1.3.41
Dgri\GH16243	FBgn0123714	molecular_function	GO:0016791	phosphatase activity	3.1.3
Dgri\GH16411	FBgn0123882	molecular_function	GO:0004450	isocitrate dehydrogenase (NADP+) activity	1.1.1.42
Dyak\GE21358	FBgn0238620	molecular_function	GO:0004602	glutathione peroxidase activity	1.11.1.9
Dgri\GH15408	FBgn0122880	molecular_function	GO:0034597	phosphatidylinositol-4,5-bisphosphate 4-phosphatase activity	3.1.3.66
Dgri\GH24572	FBgn0132028	molecular_function	GO:0004616	phosphogluconate dehydrogenase (decarboxylating) activity	1.1.1.44
Dgri\GH22650	FBgn0130108	molecular_function	GO:0004697	protein kinase C activity	2.7.11.13
Dgri\GH21877	FBgn0129338	molecular_function	GO:0004298	threonine-type endopeptidase activity	3.4.25
Dana\GF15670	FBgn0092694	molecular_function	GO:0046961	proton-transporting ATPase activity, rotational mechanism	3.6.3.14
Dana\GF15670	FBgn0092694	molecular_function	GO:0046933	proton-transporting ATP synthase activity, rotational mechanism	3.6.3.14
Dvir\GJ21137	FBgn0208270	molecular_function	GO:0004252	serine-type endopeptidase activity	3.4.21
Dgri\GH21074	FBgn0128536	molecular_function	GO:0016705	oxidoreductase activity, acting on paired donors, with incorporation or reduction of molecular oxygen	1.14
Dvir\GJ12927	FBgn0200161	molecular_function	GO:0004252	serine-type endopeptidase activity	3.4.21
Dmoj\GI13933	FBgn0136687	molecular_function	GO:0003883	CTP synthase activity	6.3.4.2
Dgri\GH22522	FBgn0129980	molecular_function	GO:0004177	aminopeptidase activity	3.4.11
Dana\GF10656	FBgn0087697	molecular_function	GO:0070991	medium-chain-acyl-CoA dehydrogenase activity	1.3.99
Dgri\GH10344	FBgn0117825	molecular_function	GO:0003830	beta-1,4-mannosylglycoprotein 4-beta-N-acetylglucosaminyltransferase activity	2.4.1.144
Dgri\GH18988	FBgn0126455	molecular_function	GO:0004449	isocitrate dehydrogenase (NAD+) activity	1.1.1.41
Dper\GL10936	FBgn0148546	molecular_function	GO:0004801	sedoheptulose-7-phosphate:D-glyceraldehyde-3-phosphate glyceronetransferase activity	2.2.1.2
Dgkepsilon	FBgn0020930	molecular_function	GO:0003951	NAD+ kinase activity	2.7.1.23
Dper\GL10469	FBgn0148079	molecular_function	GO:0016300	tRNA (uracil) methyltransferase activity	2.1.1
Dgri\GH16646	FBgn0124117	molecular_function	GO:0004489	methylenetetrahydrofolate reductase (NAD(P)H) activity	1.5.1.20
Dgri\GH16722	FBgn0124193	molecular_function	GO:0004559	alpha-mannosidase activity	3.2.1.24
Dgri\GH19679	FBgn0127143	molecular_function	GO:0004825	methionine-tRNA ligase activity	6.1.1.10
Dgri\GH22148	FBgn0129609	molecular_function	GO:0016787	hydrolase activity	3
Dgri\GH18704	FBgn0126171	molecular_function	GO:0016787	hydrolase activity	3
Dpse\GA24323	FBgn0245720	molecular_function	GO:0008234	cysteine-type peptidase activity	3.4
Dsec\GM11400	FBgn0166343	molecular_function	GO:0004553	hydrolase activity, hydrolyzing O-glycosyl compounds	3.2.1
Dgri\GH20932	FBgn0128394	molecular_function	GO:0009982	pseudouridine synthase activity	5.4.99.12
Dgri\GH10413	FBgn0117894	molecular_function	GO:0016788	hydrolase activity, acting on ester bonds	3.1
Dpse\GA15084	FBgn0075109	molecular_function	GO:0016817	hydrolase activity, acting on acid anhydrides	3.6
Dgri\GH16518	FBgn0123989	molecular_function	GO:0003987	acetate-CoA ligase activity	6.2.1.1
Dpse\GA26359	FBgn0247733	molecular_function	GO:0004252	serine-type endopeptidase activity	3.4.21
Dgri\GH13357	FBgn0120833	molecular_function	GO:0030060	L-malate dehydrogenase activity	1.1.1.37
Dgri\GH16611	FBgn0124082	molecular_function	GO:0016705	oxidoreductase activity, acting on paired donors, with incorporation or reduction of molecular oxygen	1.14
Dgri\GH19352	FBgn0126817	molecular_function	GO:0004553	hydrolase activity, hydrolyzing O-glycosyl compounds	3.2.1
Dmoj\GI12090	FBgn0134847	molecular_function	GO:0016263	glycoprotein-N-acetylgalactosamine 3-beta-galactosyltransferase activity	2.4.1.122
Dgri\GH15105	FBgn0122580	molecular_function	GO:0016773	phosphotransferase activity, alcohol group as acceptor	2.7.1
Dgri\GH13804	FBgn0121280	molecular_function	GO:0004674	protein serine/threonine kinase activity	2.7.11
Dgri\GH13861	FBgn0121337	molecular_function	GO:0004553	hydrolase activity, hydrolyzing O-glycosyl compounds	3.2.1
Dgri\GH16593	FBgn0124064	molecular_function	GO:0004725	protein tyrosine phosphatase activity	3.1.3.48
Dpse\GA17946	FBgn0077955	molecular_function	GO:0050220	prostaglandin-E synthase activity	5.3.99.3
Dpse\GA24755	FBgn0246141	molecular_function	GO:0016409	palmitoyltransferase activity	2.3.1
Dgri\GH18281	FBgn0125749	molecular_function	GO:0004518	nuclease activity	3.1
Dgri\GH24027	FBgn0131483	molecular_function	GO:0004587	ornithine-oxo-acid transaminase activity	2.6.1.13
Dgri\GH18916	FBgn0126383	molecular_function	GO:0016788	hydrolase activity, acting on ester bonds	3.1
Dgri\GH12201	FBgn0119680	molecular_function	GO:0016705	oxidoreductase activity, acting on paired donors, with incorporation or reduction of molecular oxygen	1.14
Dgri\GH14066	FBgn0121542	molecular_function	GO:0004252	serine-type endopeptidase activity	3.4.21
Dgri\GH10510	FBgn0117991	molecular_function	GO:0004190	aspartic-type endopeptidase activity	3.4.23
Dgri\GH13229	FBgn0120706	molecular_function	GO:0004674	protein serine/threonine kinase activity	2.7.11
Dyak\GE17059	FBgn0234543	molecular_function	GO:0008440	inositol-1,4,5-trisphosphate 3-kinase activity	2.7.1.127
Dvir\GJ26150	FBgn0282419	molecular_function	GO:0008417	fucosyltransferase activity	2.4.1
Dgri\GH12612	FBgn0120091	molecular_function	GO:0004674	protein serine/threonine kinase activity	2.7.11
Dgri\GH10362	FBgn0117843	molecular_function	GO:0046961	proton-transporting ATPase activity, rotational mechanism	3.6.3.14
Dsim\GD19180	FBgn0190685	molecular_function	GO:0004712	protein serine/threonine/tyrosine kinase activity	2.7.12.1
Dmoj\GI16344	FBgn0139092	molecular_function	GO:0004712	protein serine/threonine/tyrosine kinase activity	2.7.12.1
Dgri\GH18067	FBgn0125535	molecular_function	GO:0004601	peroxidase activity	1.11.1.7
Dsec\GM10643	FBgn0165589	molecular_function	GO:0003951	NAD+ kinase activity	2.7.1.23
Dyak\GE15812	FBgn0233377	molecular_function	GO:0003951	NAD+ kinase activity	2.7.1.23
Dgri\GH20803	FBgn0128266	molecular_function	GO:0016614	oxidoreductase activity, acting on CH-OH group of donors	1.1
Dgri\GH20803	FBgn0128266	molecular_function	GO:0008609	alkylglycerone-phosphate synthase activity	2.5.1.26
Dgri\GH20760	FBgn0128223	molecular_function	GO:0003755	peptidyl-prolyl cis-trans isomerase activity	5.2.1.8
Dgri\GH22284	FBgn0129744	molecular_function	GO:0004252	serine-type endopeptidase activity	3.4.21
Dyak\GE12485	FBgn0230228	molecular_function	GO:0016887	ATPase activity	3.6.1.3
Dgri\GH25170	FBgn0132625	molecular_function	GO:0003899	DNA-directed 5'-3' RNA polymerase activity	2.7.7.6
Dsim\GD23120	FBgn0194510	molecular_function	GO:0004252	serine-type endopeptidase activity	3.4.21
Dpse\GA14958	FBgn0074983	molecular_function	GO:0004709	MAP kinase kinase kinase activity	2.7.11.25
Dpse\GA14958	FBgn0074983	molecular_function	GO:0004709	MAP kinase kinase kinase activity	2.7.11
Dpse\GA10683	FBgn0070739	molecular_function	GO:0004129	cytochrome-c oxidase activity	1.9.3.1
Dgri\GH19829	FBgn0127293	molecular_function	GO:0003878	ATP citrate synthase activity	2.3.3.8
Dyak\GE15517	FBgn0233093	molecular_function	GO:0036374	glutathione hydrolase activity	3.4.19.13
Dgri\GH12457	FBgn0119936	molecular_function	GO:0004322	ferroxidase activity	1.16.3.1
Dgri\GH14252	FBgn0121728	molecular_function	GO:0004252	serine-type endopeptidase activity	3.4.21
Dgri\GH19239	FBgn0126705	molecular_function	GO:0016538	cyclin-dependent protein serine/threonine kinase regulator activity	2.7.1
Dgri\GH16374	FBgn0123845	molecular_function	GO:0016538	cyclin-dependent protein serine/threonine kinase regulator activity	2.7.1
Dpse\GA21924	FBgn0081909	molecular_function	GO:0016491	oxidoreductase activity	1
Dgri\GH14819	FBgn0122295	molecular_function	GO:0016849	phosphorus-oxygen lyase activity	4.6
Dgri\GH16616	FBgn0124087	molecular_function	GO:0004181	metallocarboxypeptidase activity	3.4.17
Dgri\GH25221	FBgn0132676	molecular_function	GO:0016773	phosphotransferase activity, alcohol group as acceptor	2.7.1
Dmoj\GI14860	FBgn0137611	molecular_function	GO:0016491	oxidoreductase activity	1
Dgri\GH10411	FBgn0117892	molecular_function	GO:0016788	hydrolase activity, acting on ester bonds	3.1
Dgri\GH24043	FBgn0131499	molecular_function	GO:0016853	isomerase activity	5
Dgri\GH11315	FBgn0118795	molecular_function	GO:0016788	hydrolase activity, acting on ester bonds	3.1
Dgri\GH20058	FBgn0127522	molecular_function	GO:0016491	oxidoreductase activity	1
Dgri\GH21095	FBgn0128557	molecular_function	GO:0016705	oxidoreductase activity, acting on paired donors, with incorporation or reduction of molecular oxygen	1.14
Dgri\GH15558	FBgn0123029	molecular_function	GO:0016491	oxidoreductase activity	1
Dyak\GE24903	FBgn0241998	molecular_function	GO:0016805	dipeptidase activity	3.4.13
Dmoj\GI16447	FBgn0139195	molecular_function	GO:0016881	acid-amino acid ligase activity	6.3.2
Dgri\GH15635	FBgn0123106	molecular_function	GO:0004511	tyrosine 3-monooxygenase activity	1.14.16.2
Dgri\GH19289	FBgn0126755	molecular_function	GO:0004383	guanylate cyclase activity	4.6.1.2
Dsim\GD14306	FBgn0185991	molecular_function	GO:0004454	ketohexokinase activity	2.7.1.3
Dgri\GH11841	FBgn0119320	molecular_function	GO:0016887	ATPase activity	3.6.1.3
Dgri\GH14644	FBgn0122120	molecular_function	GO:0008234	cysteine-type peptidase activity	3.4
Dper\GL20779	FBgn0158374	molecular_function	GO:0003951	NAD+ kinase activity	2.7.1.23
Dgri\GH14411	FBgn0121887	molecular_function	GO:0008146	sulfotransferase activity	2.8.2
Dgri\GH22652	FBgn0130110	molecular_function	GO:0004298	threonine-type endopeptidase activity	3.4.25
Dgri\GH25015	FBgn0132470	molecular_function	GO:0008483	transaminase activity	2.6.1
Dyak\GE16985	FBgn0234471	molecular_function	GO:0004674	protein serine/threonine kinase activity	2.7.11
Dvir\GJ24310	FBgn0211390	molecular_function	GO:0016491	oxidoreductase activity	1
Dvir\GJ21925	FBgn0209040	molecular_function	GO:0004553	hydrolase activity, hydrolyzing O-glycosyl compounds	3.2.1
Dper\GL23801	FBgn0161391	molecular_function	GO:0016491	oxidoreductase activity	1
Dgri\GH14299	FBgn0121775	molecular_function	GO:0042626	ATPase activity, coupled to transmembrane movement of substances	3.6.1.3
Dgri\GH23128	FBgn0130585	molecular_function	GO:0016787	hydrolase activity	3
Dgri\GH22686	FBgn0130144	molecular_function	GO:0004347	glucose-6-phosphate isomerase activity	5.3.1.9
Dgri\GH15893	FBgn0123364	molecular_function	GO:0004831	tyrosine-tRNA ligase activity	6.1.1.1
Dgri\GH20666	FBgn0128129	molecular_function	GO:0008146	sulfotransferase activity	2.8.2
Dsec\GM16838	FBgn0171751	molecular_function	GO:0004252	serine-type endopeptidase activity	3.4.21
Dgri\GH14768	FBgn0122244	molecular_function	GO:0008483	transaminase activity	2.6.1
Dgri\GH24726	FBgn0132181	molecular_function	GO:0008146	sulfotransferase activity	2.8.2
Dpse\GA13930	FBgn0073962	molecular_function	GO:0008440	inositol-1,4,5-trisphosphate 3-kinase activity	2.7.1.127
Dgri\GH17644	FBgn0125114	molecular_function	GO:0008534	oxidized purine nucleobase lesion DNA N-glycosylase activity	3.2.2.23
Dgri\GH18679	FBgn0126146	molecular_function	GO:0004252	serine-type endopeptidase activity	3.4.21
Dper\GL21221	FBgn0158814	molecular_function	GO:0016491	oxidoreductase activity	1
Dgri\GH22434	FBgn0129892	molecular_function	GO:0016705	oxidoreductase activity, acting on paired donors, with incorporation or reduction of molecular oxygen	1.14
Dgri\GH11301	FBgn0118781	molecular_function	GO:0016747	transferase activity, transferring acyl groups other than amino-acyl groups	2.3.1
Dgri\GH17516	FBgn0124986	molecular_function	GO:0004197	cysteine-type endopeptidase activity	3.4.22
Dgri\GH17509	FBgn0124979	molecular_function	GO:0004089	carbonate dehydratase activity	4.2.1.1
Dgri\GH20547	FBgn0128010	molecular_function	GO:0016757	transferase activity, transferring glycosyl groups	2.4
Dgri\GH15028	FBgn0122503	molecular_function	GO:0004252	serine-type endopeptidase activity	3.4.21
Dana\GF14346	FBgn0091373	molecular_function	GO:0047429	nucleoside-triphosphate diphosphatase activity	3.6.1.19
Dana\GF11933	FBgn0088972	molecular_function	GO:0047389	glycerophosphocholine phosphodiesterase activity	3.1.4.2
Dgri\GH17906	FBgn0125374	molecular_function	GO:0019187	beta-1,4-mannosyltransferase activity	2.4.1
Dgri\GH17170	FBgn0124640	molecular_function	GO:0008168	methyltransferase activity	2.1.1
CG9515	FBgn0032077	molecular_function	GO:0047429	nucleoside-triphosphate diphosphatase activity	3.6.1.19
Dper\GL14951	FBgn0152555	molecular_function	GO:0016491	oxidoreductase activity	1
Dgri\Desat1	FBgn0128691	molecular_function	GO:0004768	stearoyl-CoA 9-desaturase activity	1.14.19.1
Dgri\GH16379	FBgn0123850	molecular_function	GO:0008890	glycine C-acetyltransferase activity	2.3.1.29
Dgri\GH20892	FBgn0128354	molecular_function	GO:0004298	threonine-type endopeptidase activity	3.4.25
Dgri\GH24148	FBgn0131604	molecular_function	GO:0015018	galactosylgalactosylxylosylprotein 3-beta-glucuronosyltransferase activity	2.4.1.135
Dgri\GH16339	FBgn0123810	molecular_function	GO:0016491	oxidoreductase activity	1
Dgri\GH18323	FBgn0125791	molecular_function	GO:0004222	metalloendopeptidase activity	3.4.24
Dgri\GH14627	FBgn0122103	molecular_function	GO:0016887	ATPase activity	3.6.1.3
Dwil\GK11840	FBgn0213851	molecular_function	GO:0016805	dipeptidase activity	3.4.13
Dpse\GA14676	FBgn0074703	molecular_function	GO:0016300	tRNA (uracil) methyltransferase activity	2.1.1
Dper\GL24300	FBgn0161890	molecular_function	GO:0004721	phosphoprotein phosphatase activity	3.1.3.16
Dper\GL12039	FBgn0149647	molecular_function	GO:0004776	succinate-CoA ligase (GDP-forming) activity	6.2.1.4
Dgri\GH20329	FBgn0127793	molecular_function	GO:0004743	pyruvate kinase activity	2.7.1.40
Dgri\GH20977	FBgn0128439	molecular_function	GO:0008253	5'-nucleotidase activity	3.1.3.5
Dgri\GH20650	FBgn0128113	molecular_function	GO:0016887	ATPase activity	3.6.1.3
Dgri\GH12505	FBgn0119984	molecular_function	GO:0004757	sepiapterin reductase activity	1.1.1.153
Dgri\GH15276	FBgn0122751	molecular_function	GO:0016491	oxidoreductase activity	1
Dgri\GH17703	FBgn0125173	molecular_function	GO:0016787	hydrolase activity	3
Dgri\GH20337	FBgn0127801	molecular_function	GO:0016491	oxidoreductase activity	1
Dgri\GH20337	FBgn0127801	molecular_function	GO:0016300	tRNA (uracil) methyltransferase activity	2.1.1
Dgri\GH10777	FBgn0118258	molecular_function	GO:0004252	serine-type endopeptidase activity	3.4.21
Dgri\GH19989	FBgn0127453	molecular_function	GO:0004181	metallocarboxypeptidase activity	3.4.17
Dgri\GH13985	FBgn0121461	molecular_function	GO:0046933	proton-transporting ATP synthase activity, rotational mechanism	3.6.3.14
CG31140	FBgn0051140	molecular_function	GO:0003951	NAD+ kinase activity	2.7.1.23
Dwil\GK27957	FBgn0279823	molecular_function	GO:0016757	transferase activity, transferring glycosyl groups	2.4
Dere\GG18436	FBgn0110651	molecular_function	GO:0004725	protein tyrosine phosphatase activity	3.1.3.48
Dgri\GH10061	FBgn0117542	molecular_function	GO:0004356	glutamate-ammonia ligase activity	6.3.1.2
Dgri\GH13345	FBgn0120821	molecular_function	GO:0004109	coproporphyrinogen oxidase activity	1.3.3.3
Dgri\GH25146	FBgn0132601	molecular_function	GO:0004181	metallocarboxypeptidase activity	3.4.17
Dgri\GH10072	FBgn0117553	molecular_function	GO:0004181	metallocarboxypeptidase activity	3.4.17
Dgri\GH16610	FBgn0124081	molecular_function	GO:0004181	metallocarboxypeptidase activity	3.4.17
Dgri\GH24101	FBgn0131557	molecular_function	GO:0004623	phospholipase A2 activity	3.1.1.4
Dwil\GK16232	FBgn0218234	molecular_function	GO:0003951	NAD+ kinase activity	2.7.1.23
Dgri\GH17548	FBgn0125018	molecular_function	GO:0008234	cysteine-type peptidase activity	3.4
Dpse\GA10631	FBgn0070687	molecular_function	GO:0004252	serine-type endopeptidase activity	3.4.21
Dere\GG17186	FBgn0109413	molecular_function	GO:0036137	kynurenine aminotransferase activity	2.6.1.-
Dgri\GH23473	FBgn0130930	cellular_component	GO:0005744	mitochondrial inner membrane presequence translocase complex	3.6.3.51
Dgri\GH14399	FBgn0121875	molecular_function	GO:0003993	acid phosphatase activity	3.1.3.2
Dgri\GH24900	FBgn0132355	molecular_function	GO:0004573	mannosyl-oligosaccharide glucosidase activity	3.2.1.106
Dwil\GK12312	FBgn0214322	molecular_function	GO:0004553	hydrolase activity, hydrolyzing O-glycosyl compounds	3.2.1
Dvir\GJ22665	FBgn0209769	molecular_function	GO:0004712	protein serine/threonine/tyrosine kinase activity	2.7.12.1
Dgri\GH15013	FBgn0122488	molecular_function	GO:0008233	peptidase activity	3.4
Dgri\GH14986	FBgn0122461	molecular_function	GO:0004707	MAP kinase activity	2.7.11.24
Dgri\GH20578	FBgn0128041	molecular_function	GO:0016758	transferase activity, transferring hexosyl groups	2.4.1
Dgri\GH11499	FBgn0118979	molecular_function	GO:0052689	carboxylic ester hydrolase activity	3.1.1.1
Dgri\GH11499	FBgn0118979	molecular_function	GO:0052689	carboxylic ester hydrolase activity	3.1.1
Dgri\GH24061	FBgn0131517	molecular_function	GO:0004108	citrate (Si)-synthase activity	2.3.3.1
Dgri\GH24046	FBgn0131502	molecular_function	GO:0016491	oxidoreductase activity	1
Dgri\GH12679	FBgn0120158	molecular_function	GO:0004833	tryptophan 2,3-dioxygenase activity	1.13.11.11
Dper\GL13121	FBgn0150727	molecular_function	GO:0010333	terpene synthase activity	4.2.3.-
Dsec\GM15256	FBgn0170176	molecular_function	GO:0004712	protein serine/threonine/tyrosine kinase activity	2.7.12.1
Dgri\GH14463	FBgn0121939	molecular_function	GO:0016791	phosphatase activity	3.1.3.41
Dgri\GH14463	FBgn0121939	molecular_function	GO:0016791	phosphatase activity	3.1.3
Dgri\GH14177	FBgn0121653	molecular_function	GO:0008168	methyltransferase activity	2.1.1
Dgri\GH16114	FBgn0123585	molecular_function	GO:0008234	cysteine-type peptidase activity	3.4
Dgri\GH20856	FBgn0128318	molecular_function	GO:0003899	DNA-directed 5'-3' RNA polymerase activity	2.7.7.6
Dgri\GH24839	FBgn0132294	molecular_function	GO:0016811	hydrolase activity, acting on carbon-nitrogen (but not peptide) bonds, in linear amides	3.5.1
Dgri\GH19241	FBgn0126707	molecular_function	GO:0016791	phosphatase activity	3.1.3.41
Dgri\GH19241	FBgn0126707	molecular_function	GO:0016791	phosphatase activity	3.1.3
Dgri\GH21132	FBgn0128594	molecular_function	GO:0016787	hydrolase activity	3
Dgri\GH13414	FBgn0120890	molecular_function	GO:0004725	protein tyrosine phosphatase activity	3.1.3.48
Dgri\GH17379	FBgn0124849	molecular_function	GO:0016757	transferase activity, transferring glycosyl groups	2.4
Dgri\GH13596	FBgn0121072	molecular_function	GO:0008417	fucosyltransferase activity	2.4.1
Dgri\GH16364	FBgn0123835	molecular_function	GO:0016853	isomerase activity	5
Dgri\GH11623	FBgn0119103	molecular_function	GO:0004222	metalloendopeptidase activity	3.4.24
Dgri\GH15251	FBgn0122726	molecular_function	GO:0004252	serine-type endopeptidase activity	3.4.21
Dgri\GH12394	FBgn0119873	molecular_function	GO:0004252	serine-type endopeptidase activity	3.4.21
Dgri\GH14501	FBgn0121977	molecular_function	GO:0017176	phosphatidylinositol N-acetylglucosaminyltransferase activity	2.4.1.198
Dgri\GH11718	FBgn0119198	molecular_function	GO:0016887	ATPase activity	3.6.1.3
Dgri\GH18698	FBgn0126165	molecular_function	GO:0008233	peptidase activity	3.4
Dere\GG18154	FBgn0110370	molecular_function	GO:0004712	protein serine/threonine/tyrosine kinase activity	2.7.12.1
Dgri\GH12978	FBgn0120456	molecular_function	GO:0016702	oxidoreductase activity, acting on single donors with incorporation of molecular oxygen, incorporation of two atoms of oxygen	1.13.11
Dgri\GH12978	FBgn0120456	molecular_function	GO:0004656	procollagen-proline 4-dioxygenase activity	1.14.11.2
Dgri\GH11051	FBgn0118532	molecular_function	GO:0051920	peroxiredoxin activity	1.11.1.15
Dpse\GA23880	FBgn0245279	molecular_function	GO:0004454	ketohexokinase activity	2.7.1.3
Dvir\GJ15681	FBgn0202869	molecular_function	GO:0004712	protein serine/threonine/tyrosine kinase activity	2.7.12.1
Datp	FBgn0004402	molecular_function	GO:0004081	bis(5'-nucleosyl)-tetraphosphatase (asymmetrical) activity	3.6.1.17
Daur\Hsp83	FBgn0020208	molecular_function	GO:0042623	ATPase activity, coupled	3.6.1.3
Dwil\GK11488	FBgn0213499	molecular_function	GO:0003951	NAD+ kinase activity	2.7.1.23
Dgri\GH16310	FBgn0123781	molecular_function	GO:0004252	serine-type endopeptidase activity	3.4.21
Dgri\GH20465	FBgn0127928	molecular_function	GO:0004553	hydrolase activity, hydrolyzing O-glycosyl compounds	3.2.1
Dgri\GH15589	FBgn0123060	molecular_function	GO:0004818	glutamate-tRNA ligase activity	6.1.1.17
Dgri\GH21361	FBgn0128823	molecular_function	GO:0017174	glycine N-methyltransferase activity	2.1.1.162
Dgri\GH21361	FBgn0128823	molecular_function	GO:0017174	glycine N-methyltransferase activity	2.1.1.156
Dgri\GH21361	FBgn0128823	molecular_function	GO:0017174	glycine N-methyltransferase activity	2.1.1.20
Dgri\GH21892	FBgn0129353	molecular_function	GO:0004721	phosphoprotein phosphatase activity	3.1.3.16
Dgri\GH20104	FBgn0127568	molecular_function	GO:0051920	peroxiredoxin activity	1.11.1.15
Dana\GF17651	FBgn0094669	molecular_function	GO:0016805	dipeptidase activity	3.4.13
Dgri\GH16103	FBgn0123574	molecular_function	GO:0003979	UDP-glucose 6-dehydrogenase activity	1.1.1.22
Dgri\GH14844	FBgn0122320	molecular_function	GO:0004454	ketohexokinase activity	2.7.1.3
Dgri\GH10558	FBgn0118039	molecular_function	GO:0016788	hydrolase activity, acting on ester bonds	3.1
Dgri\GH15071	FBgn0122546	molecular_function	GO:0004601	peroxidase activity	1.11.1.7
Dequ\Adh	FBgn0016178	molecular_function	GO:0004022	alcohol dehydrogenase (NAD) activity	1.1.1.1
Dere\sina	FBgn0064599	molecular_function	GO:0016874	ligase activity	6
Dgri\GH14141	FBgn0121617	molecular_function	GO:0008175	tRNA methyltransferase activity	2.1.1
Dgri\GH14863	FBgn0122339	molecular_function	GO:0003899	DNA-directed 5'-3' RNA polymerase activity	2.7.7.6
DhpO	FBgn0004492	molecular_function	GO:0004154	dihydropterin oxidase activity	1.5.3
Di	FBgn0023351	molecular_function	GO:0004167	dopachrome isomerase activity	5.3.3.12
Dwil\GK19276	FBgn0221274	molecular_function	GO:0004454	ketohexokinase activity	2.7.1.3
Dgri\GH14306	FBgn0121782	molecular_function	GO:0036459	thiol-dependent ubiquitinyl hydrolase activity	3.4.19.12
Dgri\GH24713	FBgn0132168	molecular_function	GO:0008080	N-acetyltransferase activity	2.3.1
Dgri\GH18737	FBgn0126204	molecular_function	GO:0008484	sulfuric ester hydrolase activity	3.1.6
Dia1	FBgn0005397	molecular_function	GO:0004148	dihydrolipoyl dehydrogenase activity	1.8.1.4
Dia2	FBgn0005675	molecular_function	GO:0004148	dihydrolipoyl dehydrogenase activity	1.8.1.4
Dgri\GH18165	FBgn0125633	molecular_function	GO:0016758	transferase activity, transferring hexosyl groups	2.4.1
Dvir\GJ16075	FBgn0203260	molecular_function	GO:0004553	hydrolase activity, hydrolyzing O-glycosyl compounds	3.2.1
Dmoj\GI10107	FBgn0132873	molecular_function	GO:0004129	cytochrome-c oxidase activity	1.9.3.1
Dins\Adh	FBgn0016214	molecular_function	GO:0004022	alcohol dehydrogenase (NAD) activity	1.1.1.1
Dgri\GH10984	FBgn0118465	molecular_function	GO:0003997	acyl-CoA oxidase activity	1.3.3.6
Dsim\GD19818	FBgn0191307	molecular_function	GO:0004129	cytochrome-c oxidase activity	1.9.3.1
Dgri\GH22391	FBgn0129849	molecular_function	GO:0016887	ATPase activity	3.6.1.3
Dgri\GH13806	FBgn0121282	molecular_function	GO:0047429	nucleoside-triphosphate diphosphatase activity	3.6.1.19
Dgri\GH13654	FBgn0121130	molecular_function	GO:0008146	sulfotransferase activity	2.8.2
Dmoj\GI14466	FBgn0137218	molecular_function	GO:0047389	glycerophosphocholine phosphodiesterase activity	3.1.4.2
Dgri\GH15295	FBgn0122770	molecular_function	GO:0003999	adenine phosphoribosyltransferase activity	2.4.2.7
Dgri\GH17183	FBgn0124653	molecular_function	GO:0016787	hydrolase activity	3
Dere\GG20335	FBgn0112526	molecular_function	GO:0003951	NAD+ kinase activity	2.7.1.23
Dper\GL15602	FBgn0153206	molecular_function	GO:0004333	fumarate hydratase activity	4.2.1.2
Dgri\GH19800	FBgn0127264	molecular_function	GO:0004616	phosphogluconate dehydrogenase (decarboxylating) activity	1.1.1.44
Dgri\GH19800	FBgn0127264	molecular_function	GO:0008442	3-hydroxyisobutyrate dehydrogenase activity	1.1.1.31
Dana\GF18313	FBgn0095331	molecular_function	GO:0004709	MAP kinase kinase kinase activity	2.7.11.25
Dana\GF18313	FBgn0095331	molecular_function	GO:0004709	MAP kinase kinase kinase activity	2.7.11
Dere\GG11090	FBgn0103392	molecular_function	GO:0016491	oxidoreductase activity	1
Dgri\GH22902	FBgn0130359	molecular_function	GO:0004499	N,N-dimethylaniline monooxygenase activity	1.14.13.8
Dgri\GH20992	FBgn0128454	molecular_function	GO:0016757	transferase activity, transferring glycosyl groups	2.4
Dvir\GJ23540	FBgn0210637	molecular_function	GO:0003994	aconitate hydratase activity	4.2.1.3
Dmoj\GI17281	FBgn0140025	molecular_function	GO:0004252	serine-type endopeptidase activity	3.4.21
Dgri\GH20130	FBgn0127594	molecular_function	GO:0016705	oxidoreductase activity, acting on paired donors, with incorporation or reduction of molecular oxygen	1.14
Dgri\GH12016	FBgn0119495	molecular_function	GO:0016787	hydrolase activity	3
Dgri\GH19857	FBgn0127321	molecular_function	GO:0016705	oxidoreductase activity, acting on paired donors, with incorporation or reduction of molecular oxygen	1.14
Dmir\Hsp83	FBgn0018795	molecular_function	GO:0042623	ATPase activity, coupled	3.6.1.3
Dgri\GH20806	FBgn0128268	molecular_function	GO:0016705	oxidoreductase activity, acting on paired donors, with incorporation or reduction of molecular oxygen	1.14
Dwil\GK15549	FBgn0217554	molecular_function	GO:0004739	pyruvate dehydrogenase (acetyl-transferring) activity	1.2.4.1
DNA-ligII	FBgn0013775	molecular_function	GO:0003910	DNA ligase (ATP) activity	6.5.1.1
Dmoj\GI15798	FBgn0138547	molecular_function	GO:0016491	oxidoreductase activity	1
Dgri\GH13231	FBgn0120708	molecular_function	GO:0004096	catalase activity	1.11.1.6
Dvir\GJ14144	FBgn0201362	molecular_function	GO:0016174	NAD(P)H oxidase activity	1.6.3.1
Dsim\GD18431	FBgn0189955	molecular_function	GO:0004709	MAP kinase kinase kinase activity	2.7.11.25
Dsim\GD18431	FBgn0189955	molecular_function	GO:0004709	MAP kinase kinase kinase activity	2.7.11
Dgri\GH15571	FBgn0123042	molecular_function	GO:0016651	oxidoreductase activity, acting on NAD(P)H	1.6
Dgri\GH18193	FBgn0125661	molecular_function	GO:0004129	cytochrome-c oxidase activity	1.9.3.1
Dpse\GA15846	FBgn0075862	molecular_function	GO:0004553	hydrolase activity, hydrolyzing O-glycosyl compounds	3.2.1
Dgri\GH14065	FBgn0121541	molecular_function	GO:0004767	sphingomyelin phosphodiesterase activity	3.1.4.12
Dsec\GM22846	FBgn0177716	molecular_function	GO:0004712	protein serine/threonine/tyrosine kinase activity	2.7.12.1
Dgri\GH12078	FBgn0119557	molecular_function	GO:0004674	protein serine/threonine kinase activity	2.7.11
Dgri\GH15264	FBgn0122739	molecular_function	GO:0004364	glutathione transferase activity	2.5.1.18
Dsec\GM15320	FBgn0170240	molecular_function	GO:0016765	transferase activity, transferring alkyl or aryl (other than methyl) groups	2.5.1
Dsec\GM15320	FBgn0170240	molecular_function	GO:0016765	transferase activity, transferring alkyl or aryl (other than methyl) groups	2.5
Dgri\GH12871	FBgn0120350	molecular_function	GO:0004067	asparaginase activity	3.5.1.1
Dgri\GH19975	FBgn0127439	molecular_function	GO:0008080	N-acetyltransferase activity	2.3.1
Dyak\GE22431	FBgn0239654	molecular_function	GO:0004454	ketohexokinase activity	2.7.1.3
Dvir\GJ22747	FBgn0209851	molecular_function	GO:0004674	protein serine/threonine kinase activity	2.7.11
Dgri\GH10519	FBgn0118000	molecular_function	GO:0004523	RNA-DNA hybrid ribonuclease activity	3.1.26.4
Dana\GF13009	FBgn0090042	molecular_function	GO:0016300	tRNA (uracil) methyltransferase activity	2.1.1
Dgri\GH19963	FBgn0127427	molecular_function	GO:0004421	hydroxymethylglutaryl-CoA synthase activity	2.3.3.10
Dgri\GH16699	FBgn0124170	molecular_function	GO:0004791	thioredoxin-disulfide reductase activity	1.8.1.9
Dgri\GH24868	FBgn0132323	molecular_function	GO:0004012	phospholipid-translocating ATPase activity	3.6.3.1
Dgri\GH12489	FBgn0119968	molecular_function	GO:0004345	glucose-6-phosphate dehydrogenase activity	1.1.1.49
Dgri\GH22961	FBgn0130418	molecular_function	GO:0004613	phosphoenolpyruvate carboxykinase (GTP) activity	4.1.1.32
Dgri\GH13604	FBgn0121080	molecular_function	GO:0004252	serine-type endopeptidase activity	3.4.21
Dpau\Adh	FBgn0016290	molecular_function	GO:0004022	alcohol dehydrogenase (NAD) activity	1.1.1.1
Dper\Hsp83	FBgn0018686	molecular_function	GO:0042623	ATPase activity, coupled	3.6.1.3
Dgri\GH22866	FBgn0130323	molecular_function	GO:0004252	serine-type endopeptidase activity	3.4.21
Dgri\GH17137	FBgn0124607	molecular_function	GO:0004222	metalloendopeptidase activity	3.4.24
Dwil\GK24755	FBgn0226715	molecular_function	GO:0016263	glycoprotein-N-acetylgalactosamine 3-beta-galactosyltransferase activity	2.4.1.122
CG14442	FBgn0029893	molecular_function	GO:0016491	oxidoreductase activity	1
Dere\GG21968	FBgn0114146	molecular_function	GO:0004128	cytochrome-b5 reductase activity, acting on NAD(P)H	1.6.2.2
Dper\GL15364	FBgn0152968	molecular_function	GO:0016881	acid-amino acid ligase activity	6.3.2
Dgri\GH21090	FBgn0128552	molecular_function	GO:0016705	oxidoreductase activity, acting on paired donors, with incorporation or reduction of molecular oxygen	1.14
Dwil\GK14278	FBgn0216284	molecular_function	GO:0003951	NAD+ kinase activity	2.7.1.23
Dgri\GH12380	FBgn0119859	molecular_function	GO:0004813	alanine-tRNA ligase activity	6.1.1.7
Dgri\GH15889	FBgn0123360	molecular_function	GO:0004022	alcohol dehydrogenase (NAD) activity	1.1.1.1
Dgri\GH10231	FBgn0117712	molecular_function	GO:0009982	pseudouridine synthase activity	5.4.99.12
Dgri\GH10714	FBgn0118195	molecular_function	GO:0016706	oxidoreductase activity, acting on paired donors, with incorporation or reduction of molecular oxygen, 2-oxoglutarate as one donor, and incorporation of one atom each of oxygen into both donors	1.14.11
Dere\GG13341	FBgn0105613	molecular_function	GO:0004454	ketohexokinase activity	2.7.1.3
Dpsb\Hsp83	FBgn0021235	molecular_function	GO:0042623	ATPase activity, coupled	3.6.1.3
Dpse\Hsp83	FBgn0012701	molecular_function	GO:0042623	ATPase activity, coupled	3.6.1.3
Dmoj\GI10650	FBgn0133414	molecular_function	GO:0003951	NAD+ kinase activity	2.7.1.23
Dgri\GH21406	FBgn0128868	molecular_function	GO:0016788	hydrolase activity, acting on ester bonds	3.1
Dyak\GE22792	FBgn0239997	molecular_function	GO:0047389	glycerophosphocholine phosphodiesterase activity	3.1.4.2
Dgri\GH13385	FBgn0120861	molecular_function	GO:0016747	transferase activity, transferring acyl groups other than amino-acyl groups	2.3.1
CG9629	FBgn0036857	molecular_function	GO:0016491	oxidoreductase activity	1
Dgri\GH25208	FBgn0132663	molecular_function	GO:0004252	serine-type endopeptidase activity	3.4.21
Dgri\GH20460	FBgn0127923	molecular_function	GO:0004298	threonine-type endopeptidase activity	3.4.25
Dgri\GH20718	FBgn0128181	molecular_function	GO:0047389	glycerophosphocholine phosphodiesterase activity	3.1.4.2
Dgri\GH12809	FBgn0120288	molecular_function	GO:0004252	serine-type endopeptidase activity	3.4.21
Dgri\GH22628	FBgn0130086	molecular_function	GO:0004553	hydrolase activity, hydrolyzing O-glycosyl compounds	3.2.1
Dsim\amd	FBgn0018304	molecular_function	GO:0016831	carboxy-lyase activity	4.1.1
Dsim\csw	FBgn0063985	molecular_function	GO:0004726	non-membrane spanning protein tyrosine phosphatase activity	3.1.3.48
Dsim\Hsp83	FBgn0012840	molecular_function	GO:0042623	ATPase activity, coupled	3.6.1.3
Dgri\GH19384	FBgn0126849	molecular_function	GO:0004850	uridine phosphorylase activity	2.4.2.3
Dana\Oat	FBgn0013783	molecular_function	GO:0004587	ornithine-oxo-acid transaminase activity	2.6.1.13
Dgri\GH15118	FBgn0122593	molecular_function	GO:0004454	ketohexokinase activity	2.7.1.3
Dgri\GH10320	FBgn0117801	molecular_function	GO:0008121	ubiquinol-cytochrome-c reductase activity	1.10.2.2
Dwil\GK24271	FBgn0226232	molecular_function	GO:0016817	hydrolase activity, acting on acid anhydrides	3.6
Dyak\GE10250	FBgn0228123	molecular_function	GO:0016491	oxidoreductase activity	1
Dana\GF18616	FBgn0095634	molecular_function	GO:0004553	hydrolase activity, hydrolyzing O-glycosyl compounds	3.2.1
Dmoj\GI16000	FBgn0138749	molecular_function	GO:0004553	hydrolase activity, hydrolyzing O-glycosyl compounds	3.2.1
Dvir\csw	FBgn0016496	molecular_function	GO:0004726	non-membrane spanning protein tyrosine phosphatase activity	3.1.3.48
Dvir\Ddx1	FBgn0015207	molecular_function	GO:0008026	ATP-dependent helicase activity	3.6.1.3
Dvir\Hsp83	FBgn0013086	molecular_function	GO:0042623	ATPase activity, coupled	3.6.1.3
Dwil\sina	FBgn0064264	molecular_function	GO:0016874	ligase activity	6
Dgri\GH11436	FBgn0118916	molecular_function	GO:0016887	ATPase activity	3.6.1.3
Dana\GF23062	FBgn0100056	molecular_function	GO:0036137	kynurenine aminotransferase activity	2.6.1.-
Dpse\GA30226	FBgn0263361	molecular_function	GO:0003951	NAD+ kinase activity	2.7.1.23
Dgri\GH11449	FBgn0118929	molecular_function	GO:0016798	hydrolase activity, acting on glycosyl bonds	3.2
Dsec\GM14883	FBgn0169804	molecular_function	GO:0016491	oxidoreductase activity	1
Dsec\GM19929	FBgn0174815	molecular_function	GO:0004798	thymidylate kinase activity	2.7.4.9
Dvir\GJ15246	FBgn0202442	molecular_function	GO:0003951	NAD+ kinase activity	2.7.1.23
Dgri\GH19423	FBgn0126888	molecular_function	GO:0016758	transferase activity, transferring hexosyl groups	2.4.1
Dgri\GH20516	FBgn0127979	molecular_function	GO:0004197	cysteine-type endopeptidase activity	3.4.22
Dper\GL27129	FBgn0164710	molecular_function	GO:0004709	MAP kinase kinase kinase activity	2.7.11.25
Dper\GL27129	FBgn0164710	molecular_function	GO:0004709	MAP kinase kinase kinase activity	2.7.11
Dana\GF11929	FBgn0088968	molecular_function	GO:0004553	hydrolase activity, hydrolyzing O-glycosyl compounds	3.2.1
Dgri\GH16261	FBgn0123732	molecular_function	GO:0004713	protein tyrosine kinase activity	2.7.10
Dgri\GH11251	FBgn0118731	molecular_function	GO:0003755	peptidyl-prolyl cis-trans isomerase activity	5.2.1.8
Dgri\GH15173	FBgn0122648	molecular_function	GO:0008745	N-acetylmuramoyl-L-alanine amidase activity	3.5.1.28
Dpse\GA21318	FBgn0081306	molecular_function	GO:0004587	ornithine-oxo-acid transaminase activity	2.6.1.13
Dgri\GH18563	FBgn0126030	molecular_function	GO:0004222	metalloendopeptidase activity	3.4.24
Mulk	FBgn0260750	molecular_function	GO:0003951	NAD+ kinase activity	2.7.1.23
Dsec\GM24997	FBgn0179858	molecular_function	GO:0070991	medium-chain-acyl-CoA dehydrogenase activity	1.3.99
Dgri\GH20970	FBgn0128432	molecular_function	GO:0004252	serine-type endopeptidase activity	3.4.21
Dper\GL24734	FBgn0162322	molecular_function	GO:0004674	protein serine/threonine kinase activity	2.7.11
Dgri\GH10794	FBgn0118275	molecular_function	GO:0003755	peptidyl-prolyl cis-trans isomerase activity	5.2.1.8
Dgri\GH19935	FBgn0127399	molecular_function	GO:0016491	oxidoreductase activity	1
Dgri\GH19110	FBgn0126577	molecular_function	GO:0003994	aconitate hydratase activity	4.2.1.3
Dgri\GH13371	FBgn0120847	molecular_function	GO:0004748	ribonucleoside-diphosphate reductase activity, thioredoxin disulfide as acceptor	1.17.4.1
Dgri\GH18955	FBgn0126422	molecular_function	GO:0004222	metalloendopeptidase activity	3.4.24
Dgri\GH24805	FBgn0132260	molecular_function	GO:0016791	phosphatase activity	3.1.3.41
Dgri\GH24805	FBgn0132260	molecular_function	GO:0016791	phosphatase activity	3.1.3
Dgri\GH21475	FBgn0128937	molecular_function	GO:0004713	protein tyrosine kinase activity	2.7.10
Dsim\GD18623	FBgn0190144	molecular_function	GO:0003863	3-methyl-2-oxobutanoate dehydrogenase (2-methylpropanoyl-transferring) activity	1.2.4.4
Dgri\GH18755	FBgn0126222	molecular_function	GO:0003899	DNA-directed 5'-3' RNA polymerase activity	2.7.7.6
Dgri\GH14435	FBgn0121911	molecular_function	GO:0016758	transferase activity, transferring hexosyl groups	2.4.1
Dere\GG14483	FBgn0106742	molecular_function	GO:0004553	hydrolase activity, hydrolyzing O-glycosyl compounds	3.2.1
Dgri\GH22815	FBgn0130272	molecular_function	GO:0004128	cytochrome-b5 reductase activity, acting on NAD(P)H	1.6.2.2
Dgri\GH21694	FBgn0129155	molecular_function	GO:0004801	sedoheptulose-7-phosphate:D-glyceraldehyde-3-phosphate glyceronetransferase activity	2.2.1.2
Dgri\GH18172	FBgn0125640	molecular_function	GO:0016758	transferase activity, transferring hexosyl groups	2.4.1
Dgri\GH21235	FBgn0128697	molecular_function	GO:0004555	alpha,alpha-trehalase activity	3.2.1.28
Dgri\GH21978	FBgn0129439	molecular_function	GO:0008241	peptidyl-dipeptidase activity	3.4.15
Dsim\GD10918	FBgn0182681	molecular_function	GO:0003951	NAD+ kinase activity	2.7.1.23
Dper\GL16517	FBgn0154121	molecular_function	GO:0036374	glutathione hydrolase activity	3.4.19.13
Dgri\GH21717	FBgn0129178	molecular_function	GO:0016746	transferase activity, transferring acyl groups	2.3
Dana\GF24966	FBgn0101958	molecular_function	GO:0004553	hydrolase activity, hydrolyzing O-glycosyl compounds	3.2.1
Dgri\GH13219	FBgn0120696	molecular_function	GO:0008425	2-polyprenyl-6-methoxy-1,4-benzoquinone methyltransferase activity	2.1.1
Dgri\GH21035	FBgn0128497	molecular_function	GO:0008137	NADH dehydrogenase (ubiquinone) activity	1.6.5.3
Dgri\GH12406	FBgn0119885	molecular_function	GO:0016746	transferase activity, transferring acyl groups	2.3
Dgri\GH20770	FBgn0128233	molecular_function	GO:0016787	hydrolase activity	3
Dgri\GH16014	FBgn0123485	molecular_function	GO:0004252	serine-type endopeptidase activity	3.4.21
Dgri\GH11478	FBgn0118958	molecular_function	GO:0008318	protein prenyltransferase activity	2.5.1
Dgri\GH16845	FBgn0124316	molecular_function	GO:0004674	protein serine/threonine kinase activity	2.7.11
Dpse\GA20501	FBgn0080495	molecular_function	GO:0004712	protein serine/threonine/tyrosine kinase activity	2.7.12.1
CG10098	FBgn0037472	molecular_function	GO:0016805	dipeptidase activity	3.4.13
Dsec\GM13229	FBgn0168160	molecular_function	GO:0036374	glutathione hydrolase activity	3.4.19.13
Dgri\GH18558	FBgn0126025	molecular_function	GO:0030060	L-malate dehydrogenase activity	1.1.1.37
Dwil\GK12320	FBgn0214330	molecular_function	GO:0003951	NAD+ kinase activity	2.7.1.23
Dsim\GD22376	FBgn0193782	molecular_function	GO:0047429	nucleoside-triphosphate diphosphatase activity	3.6.1.19
Dgri\GH10933	FBgn0118414	molecular_function	GO:0008168	methyltransferase activity	2.1.1
Dana\GF11224	FBgn0088264	molecular_function	GO:0004637	phosphoribosylamine-glycine ligase activity	6.3.4.13
Dper\GL20518	FBgn0158113	molecular_function	GO:0004553	hydrolase activity, hydrolyzing O-glycosyl compounds	3.2.1
Dere\GG23806	FBgn0115945	molecular_function	GO:0004674	protein serine/threonine kinase activity	2.7.11
Dgri\GH18738	FBgn0126205	molecular_function	GO:0051903	S-(hydroxymethyl)glutathione dehydrogenase activity	1.1.1.284
Dgri\GH11205	FBgn0118686	molecular_function	GO:0016747	transferase activity, transferring acyl groups other than amino-acyl groups	2.3.1
Dgri\GH20661	FBgn0128124	molecular_function	GO:0004438	phosphatidylinositol-3-phosphatase activity	3.1.3.64
Dgri\GH20661	FBgn0128124	molecular_function	GO:0052629	phosphatidylinositol-3,5-bisphosphate 3-phosphatase activity	3.1.3
Dgri\GH20661	FBgn0128124	molecular_function	GO:0004725	protein tyrosine phosphatase activity	3.1.3.48
jagn	FBgn0037374	molecular_function	GO:0004129	cytochrome-c oxidase activity	1.9.3.1
Dgri\GH24386	FBgn0131842	molecular_function	GO:0016853	isomerase activity	5
Dgri\GH21775	FBgn0129236	molecular_function	GO:0008376	acetylgalactosaminyltransferase activity	2.4.1
Dyak\GE18612	FBgn0236018	molecular_function	GO:0004674	protein serine/threonine kinase activity	2.7.11
Dgri\GH22304	FBgn0129762	molecular_function	GO:0036459	thiol-dependent ubiquitinyl hydrolase activity	3.4.19.12
Dper\GL12046	FBgn0149654	molecular_function	GO:0016758	transferase activity, transferring hexosyl groups	2.4.1
Dmoj\GI18090	FBgn0140830	molecular_function	GO:0004674	protein serine/threonine kinase activity	2.7.11
Dsim\GD19624	FBgn0191115	molecular_function	GO:0003951	NAD+ kinase activity	2.7.1.23
Dana\GF18176	FBgn0095194	molecular_function	GO:0003951	NAD+ kinase activity	2.7.1.23
Dsim\GD25489	FBgn0196782	molecular_function	GO:0016409	palmitoyltransferase activity	2.3.1
Dgri\GH20797	FBgn0128260	molecular_function	GO:0003899	DNA-directed 5'-3' RNA polymerase activity	2.7.7.6
Dwil\GK14769	FBgn0216774	molecular_function	GO:0004553	hydrolase activity, hydrolyzing O-glycosyl compounds	3.2.1
Dyak\GE23251	FBgn0240449	molecular_function	GO:0016263	glycoprotein-N-acetylgalactosamine 3-beta-galactosyltransferase activity	2.4.1.122
Dwil\GK11960	FBgn0213971	molecular_function	GO:0004721	phosphoprotein phosphatase activity	3.1.3.16
Dgri\GH23035	FBgn0130492	molecular_function	GO:0016298	lipase activity	3.1.1
Dgri\GH22982	FBgn0130439	molecular_function	GO:0016705	oxidoreductase activity, acting on paired donors, with incorporation or reduction of molecular oxygen	1.14
Dgri\GH25032	FBgn0132487	molecular_function	GO:0016853	isomerase activity	5
Dgri\GH16311	FBgn0123782	molecular_function	GO:0004252	serine-type endopeptidase activity	3.4.21
Dgri\GH21602	FBgn0129063	molecular_function	GO:0042626	ATPase activity, coupled to transmembrane movement of substances	3.6.1.3
Dgri\GH16521	FBgn0123992	molecular_function	GO:0008934	inositol monophosphate 1-phosphatase activity	3.1.3.25
Dgri\GH18338	FBgn0125806	molecular_function	GO:0004222	metalloendopeptidase activity	3.4.24
Dsim\GD15017	FBgn0186689	molecular_function	GO:0003951	NAD+ kinase activity	2.7.1.23
Dgri\GH15177	FBgn0122652	molecular_function	GO:0004013	adenosylhomocysteinase activity	3.3.1.1
Dgri\GH24644	FBgn0132100	molecular_function	GO:0016747	transferase activity, transferring acyl groups other than amino-acyl groups	2.3.1
Dyak\GE26424	FBgn0243449	molecular_function	GO:0016538	cyclin-dependent protein serine/threonine kinase regulator activity	2.7.1
Dgri\GH24469	FBgn0131925	molecular_function	GO:0004252	serine-type endopeptidase activity	3.4.21
Dere\GG14241	FBgn0106502	molecular_function	GO:0003951	NAD+ kinase activity	2.7.1.23
Dgri\GH16965	FBgn0124436	molecular_function	GO:0003995	acyl-CoA dehydrogenase activity	1.3.99.3
Dgri\GH17457	FBgn0124927	molecular_function	GO:0004348	glucosylceramidase activity	3.2.1.45
Exh	FBgn0004476	molecular_function	GO:0004301	epoxide hydrolase activity	3.3.2.10
Dgri\GH16647	FBgn0124118	molecular_function	GO:0008168	methyltransferase activity	2.1.1
Dgri\GH13227	FBgn0120704	molecular_function	GO:0016491	oxidoreductase activity	1
Dmoj\GI21643	FBgn0144373	molecular_function	GO:0004553	hydrolase activity, hydrolyzing O-glycosyl compounds	3.2.1
Dper\GL17566	FBgn0155169	molecular_function	GO:0004438	phosphatidylinositol-3-phosphatase activity	3.1.3.64
Dper\GL17566	FBgn0155169	molecular_function	GO:0052629	phosphatidylinositol-3,5-bisphosphate 3-phosphatase activity	3.1.3
Dgri\GH14468	FBgn0121944	molecular_function	GO:0008484	sulfuric ester hydrolase activity	3.1.6
CG11257	FBgn0034442	molecular_function	GO:0004128	cytochrome-b5 reductase activity, acting on NAD(P)H	1.6.2.2
Dgri\GH21404	FBgn0128866	molecular_function	GO:0016788	hydrolase activity, acting on ester bonds	3.1
Dere\GG24047	FBgn0116186	molecular_function	GO:0016263	glycoprotein-N-acetylgalactosamine 3-beta-galactosyltransferase activity	2.4.1.122
Dgri\GH17298	FBgn0124768	molecular_function	GO:0003887	DNA-directed DNA polymerase activity	2.7.7.7
Dper\GL25549	FBgn0163133	molecular_function	GO:0016263	glycoprotein-N-acetylgalactosamine 3-beta-galactosyltransferase activity	2.4.1.122
Dsec\GM10100	FBgn0165051	molecular_function	GO:0004674	protein serine/threonine kinase activity	2.7.11
Dgri\GH16592	FBgn0124063	molecular_function	GO:0016787	hydrolase activity	3
Dsec\GM18195	FBgn0173102	molecular_function	GO:0016174	NAD(P)H oxidase activity	1.6.3.1
Dmoj\GI13420	FBgn0136176	molecular_function	GO:0016887	ATPase activity	3.6.1.3
Dvir\GJ16824	FBgn0204003	molecular_function	GO:0004674	protein serine/threonine kinase activity	2.7.11
Dgri\GH18803	FBgn0126270	molecular_function	GO:0004149	dihydrolipoyllysine-residue succinyltransferase activity	2.3.1.61
Dgri\GH22627	FBgn0130085	molecular_function	GO:0004553	hydrolase activity, hydrolyzing O-glycosyl compounds	3.2.1
Dgri\GH15947	FBgn0123418	molecular_function	GO:0004140	dephospho-CoA kinase activity	2.7.1.24
Dana\GF15249	FBgn0092274	molecular_function	GO:0047389	glycerophosphocholine phosphodiesterase activity	3.1.4.2
Dper\GL25057	FBgn0162644	molecular_function	GO:0004454	ketohexokinase activity	2.7.1.3
Dgri\GH19304	FBgn0126769	molecular_function	GO:0008168	methyltransferase activity	2.1.1
Dgri\GH23002	FBgn0130459	molecular_function	GO:0016491	oxidoreductase activity	1
Dgri\GH17051	FBgn0124522	molecular_function	GO:0004298	threonine-type endopeptidase activity	3.4.25
Dgri\GH21099	FBgn0128561	molecular_function	GO:0016705	oxidoreductase activity, acting on paired donors, with incorporation or reduction of molecular oxygen	1.14
Dgri\GH13457	FBgn0120933	molecular_function	GO:0004252	serine-type endopeptidase activity	3.4.21
Dpse\GA21851	FBgn0081836	molecular_function	GO:0016263	glycoprotein-N-acetylgalactosamine 3-beta-galactosyltransferase activity	2.4.1.122
Dere\GG13921	FBgn0106184	molecular_function	GO:0004454	ketohexokinase activity	2.7.1.3
Dgri\GH11050	FBgn0118531	molecular_function	GO:0016787	hydrolase activity	3
Dgri\GH11458	FBgn0118938	molecular_function	GO:0008081	phosphoric diester hydrolase activity	3.1.4
Dgri\GH11908	FBgn0119387	molecular_function	GO:0036459	thiol-dependent ubiquitinyl hydrolase activity	3.4.19.12
Dgri\GH13764	FBgn0121240	molecular_function	GO:0004222	metalloendopeptidase activity	3.4.24
Dsec\GM22156	FBgn0177027	molecular_function	GO:0008934	inositol monophosphate 1-phosphatase activity	3.1.3.25
Dgri\GH13097	FBgn0120574	molecular_function	GO:0031071	cysteine desulfurase activity	2.8.1.7
Dgri\GH18974	FBgn0126441	molecular_function	GO:0016491	oxidoreductase activity	1
Dgri\GH18960	FBgn0126427	molecular_function	GO:0008970	phosphatidylcholine 1-acylhydrolase activity	3.1.1.32
Dpse\GA16039	FBgn0076055	molecular_function	GO:0016491	oxidoreductase activity	1
Dgri\GH12753	FBgn0120232	molecular_function	GO:0004791	thioredoxin-disulfide reductase activity	1.8.1.9
Dgri\GH11330	FBgn0118810	molecular_function	GO:0016788	hydrolase activity, acting on ester bonds	3.1
Dere\GG17579	FBgn0109804	molecular_function	GO:0004709	MAP kinase kinase kinase activity	2.7.11.25
Dere\GG17579	FBgn0109804	molecular_function	GO:0004709	MAP kinase kinase kinase activity	2.7.11
Dgri\GH21039	FBgn0128501	molecular_function	GO:0016881	acid-amino acid ligase activity	6.3.2
Dsec\GM24753	FBgn0179616	molecular_function	GO:0004333	fumarate hydratase activity	4.2.1.2
Dgri\GH13554	FBgn0121030	molecular_function	GO:0004735	pyrroline-5-carboxylate reductase activity	1.5.1.2
Dyak\GE10227	FBgn0228101	molecular_function	GO:0016491	oxidoreductase activity	1
Dgri\GH18312	FBgn0125780	molecular_function	GO:0004222	metalloendopeptidase activity	3.4.24
Dgri\GH16974	FBgn0124445	molecular_function	GO:0004594	pantothenate kinase activity	2.7.1.33
Dgri\GH13511	FBgn0120987	molecular_function	GO:0016817	hydrolase activity, acting on acid anhydrides	3.6
Dgri\GH12764	FBgn0120243	molecular_function	GO:0008137	NADH dehydrogenase (ubiquinone) activity	1.6.5.3
Dgri\GH22867	FBgn0130324	molecular_function	GO:0004252	serine-type endopeptidase activity	3.4.21
Dsim\GD10531	FBgn0182302	molecular_function	GO:0016491	oxidoreductase activity	1
Dere\GG18685	FBgn0110895	molecular_function	GO:0047389	glycerophosphocholine phosphodiesterase activity	3.1.4.2
Dgri\GH12681	FBgn0120160	molecular_function	GO:0016491	oxidoreductase activity	1
Dgri\GH10588	FBgn0118069	molecular_function	GO:0016616	oxidoreductase activity, acting on the CH-OH group of donors, NAD or NADP as acceptor	1.1.1
Dgri\GH10588	FBgn0118069	molecular_function	GO:0016616	oxidoreductase activity, acting on the CH-OH group of donors, NAD or NADP as acceptor	1.1.1.-
Dsec\GM10933	FBgn0165878	molecular_function	GO:0016805	dipeptidase activity	3.4.13
Dvir\GJ22273	FBgn0209386	molecular_function	GO:0016705	oxidoreductase activity, acting on paired donors, with incorporation or reduction of molecular oxygen	1.14
Dgri\GH12203	FBgn0119682	molecular_function	GO:0000030	mannosyltransferase activity	2.4.1
Dgri\GH22921	FBgn0130378	molecular_function	GO:0003857	3-hydroxyacyl-CoA dehydrogenase activity	1.1.1.35
Dgri\GH12789	FBgn0120268	molecular_function	GO:0004070	aspartate carbamoyltransferase activity	2.1.3.2
Dgri\GH12789	FBgn0120268	molecular_function	GO:0004088	carbamoyl-phosphate synthase (glutamine-hydrolyzing) activity	6.3.5.5
Dgri\GH12789	FBgn0120268	molecular_function	GO:0016812	hydrolase activity, acting on carbon-nitrogen (but not peptide) bonds, in cyclic amides	3.5.2
Dgri\GH24627	FBgn0132083	molecular_function	GO:0052689	carboxylic ester hydrolase activity	3.1.1.1
Dgri\GH24627	FBgn0132083	molecular_function	GO:0052689	carboxylic ester hydrolase activity	3.1.1
Dgri\GH14099	FBgn0121575	molecular_function	GO:0042626	ATPase activity, coupled to transmembrane movement of substances	3.6.1.3
Dgri\GH11937	FBgn0119416	molecular_function	GO:0004550	nucleoside diphosphate kinase activity	2.7.4.6
Dsec\GM15800	FBgn0170716	molecular_function	GO:0004553	hydrolase activity, hydrolyzing O-glycosyl compounds	3.2.1
Fum	FBgn0001082	molecular_function	GO:0004333	fumarate hydratase activity	4.2.1.2
Dgri\GH19012	FBgn0126479	molecular_function	GO:0004252	serine-type endopeptidase activity	3.4.21
Dgri\GH21381	FBgn0128843	molecular_function	GO:0008080	N-acetyltransferase activity	2.3.1
Dgri\GH14203	FBgn0121679	molecular_function	GO:0004181	metallocarboxypeptidase activity	3.4.17
Dere\GG22761	FBgn0114926	molecular_function	GO:0004674	protein serine/threonine kinase activity	2.7.11
Dgri\GH16210	FBgn0123681	molecular_function	GO:0008479	queuine tRNA-ribosyltransferase activity	2.4.2.29
Dgri\GH11471	FBgn0118951	molecular_function	GO:0003993	acid phosphatase activity	3.1.3.2
Dsec\GM23814	FBgn0178679	molecular_function	GO:0003863	3-methyl-2-oxobutanoate dehydrogenase (2-methylpropanoyl-transferring) activity	1.2.4.4
Dgri\GH20757	FBgn0128220	molecular_function	GO:0016787	hydrolase activity	3
Dwil\GK14624	FBgn0216630	molecular_function	GO:0046961	proton-transporting ATPase activity, rotational mechanism	3.6.3.14
Dwil\GK14624	FBgn0216630	molecular_function	GO:0046933	proton-transporting ATP synthase activity, rotational mechanism	3.6.3.14
Dgri\GH21708	FBgn0129169	molecular_function	GO:0004017	adenylate kinase activity	2.7.4.3
Dmoj\GI26974	FBgn0281711	molecular_function	GO:0004709	MAP kinase kinase kinase activity	2.7.11.25
Dmoj\GI26974	FBgn0281711	molecular_function	GO:0004709	MAP kinase kinase kinase activity	2.7.11
Dgri\GH11356	FBgn0118836	molecular_function	GO:0004813	alanine-tRNA ligase activity	6.1.1.7
Dgri\GH20139	FBgn0127603	molecular_function	GO:0016491	oxidoreductase activity	1
Dgri\GH21315	FBgn0128777	molecular_function	GO:0004222	metalloendopeptidase activity	3.4.24
Dgri\GH15860	FBgn0123331	molecular_function	GO:0008242	omega peptidase activity	3.4.19
Dgri\GH15860	FBgn0123331	molecular_function	GO:0008242	omega peptidase activity	3.4.19.-
Dgri\GH17653	FBgn0125123	molecular_function	GO:0003873	6-phosphofructo-2-kinase activity	2.7.1.105
Dsec\GM18924	FBgn0173827	molecular_function	GO:0004674	protein serine/threonine kinase activity	2.7.11
Dgri\GH22925	FBgn0130382	molecular_function	GO:0004252	serine-type endopeptidase activity	3.4.21
Dsim\GD25228	FBgn0196540	molecular_function	GO:0004553	hydrolase activity, hydrolyzing O-glycosyl compounds	3.2.1
Dgri\GH19419	FBgn0126884	molecular_function	GO:0004396	hexokinase activity	2.7.1.1
Dyak\GE23563	FBgn0240739	molecular_function	GO:0003951	NAD+ kinase activity	2.7.1.23
Dgri\GH12329	FBgn0119808	molecular_function	GO:0008080	N-acetyltransferase activity	2.3.1
Dgri\GH13055	FBgn0120532	molecular_function	GO:0008276	protein methyltransferase activity	2.1.1
Dgri\GH11589	FBgn0119069	molecular_function	GO:0042626	ATPase activity, coupled to transmembrane movement of substances	3.6.1.3
Dgri\GH24238	FBgn0131694	molecular_function	GO:0008137	NADH dehydrogenase (ubiquinone) activity	1.6.5.3
Dpse\GA11516	FBgn0071567	molecular_function	GO:0070991	medium-chain-acyl-CoA dehydrogenase activity	1.3.99
Dgri\GH17420	FBgn0124890	molecular_function	GO:0004129	cytochrome-c oxidase activity	1.9.3.1
Dper\GL21084	FBgn0158679	molecular_function	GO:0016491	oxidoreductase activity	1
Dgri\GH16842	FBgn0124313	molecular_function	GO:0004610	phosphoacetylglucosamine mutase activity	5.4.2.3
Dmoj\GI23897	FBgn0146622	molecular_function	GO:0047389	glycerophosphocholine phosphodiesterase activity	3.1.4.2
Dgri\GH20607	FBgn0128070	molecular_function	GO:0016491	oxidoreductase activity	1
Dgri\GH17461	FBgn0124931	molecular_function	GO:0003839	gamma-glutamylcyclotransferase activity	2.3.2.4
GI	FBgn0046712	molecular_function	GO:0004623	phospholipase A2 activity	3.1.1.4
Dgri\GH13990	FBgn0121466	molecular_function	GO:0008080	N-acetyltransferase activity	2.3.1
GIIIA	FBgn0046711	molecular_function	GO:0004623	phospholipase A2 activity	3.1.1.4
GIIIB	FBgn0046710	molecular_function	GO:0004623	phospholipase A2 activity	3.1.1.4
GIIIC	FBgn0046709	molecular_function	GO:0004623	phospholipase A2 activity	3.1.1.4
GIIID	FBgn0046708	molecular_function	GO:0004623	phospholipase A2 activity	3.1.1.4
GIIIE	FBgn0046707	molecular_function	GO:0004623	phospholipase A2 activity	3.1.1.4
Dgri\GH13239	FBgn0120716	molecular_function	GO:0008081	phosphoric diester hydrolase activity	3.1.4
Dgri\GH24716	FBgn0132171	molecular_function	GO:0004333	fumarate hydratase activity	4.2.1.2
Dgri\GH13824	FBgn0121300	molecular_function	GO:0016491	oxidoreductase activity	1
Dgri\GH13131	FBgn0120608	molecular_function	GO:0004252	serine-type endopeptidase activity	3.4.21
Dgri\GH17760	FBgn0125230	cellular_component	GO:0005744	mitochondrial inner membrane presequence translocase complex	3.6.3.51
Dgri\GH24933	FBgn0132388	molecular_function	GO:0016491	oxidoreductase activity	1
Dgri\GH18264	FBgn0125732	molecular_function	GO:0004725	protein tyrosine phosphatase activity	3.1.3.48
Dpse\GA28803	FBgn0250162	molecular_function	GO:0016263	glycoprotein-N-acetylgalactosamine 3-beta-galactosyltransferase activity	2.4.1.122
Dgri\GH24564	FBgn0132020	molecular_function	GO:0016705	oxidoreductase activity, acting on paired donors, with incorporation or reduction of molecular oxygen	1.14
Dgri\GH14546	FBgn0122022	molecular_function	GO:0004190	aspartic-type endopeptidase activity	3.4.23
Dgri\GH21133	FBgn0128595	molecular_function	GO:0004252	serine-type endopeptidase activity	3.4.21
Dgri\GH15140	FBgn0122615	molecular_function	GO:0004749	ribose phosphate diphosphokinase activity	2.7.6.1
Dsec\GM16950	FBgn0171863	molecular_function	GO:0004587	ornithine-oxo-acid transaminase activity	2.6.1.13
Dgri\GH16799	FBgn0124270	molecular_function	GO:0004252	serine-type endopeptidase activity	3.4.21
Dgri\GH20732	FBgn0128195	molecular_function	GO:0004512	inositol-3-phosphate synthase activity	5.5.1.4
Dgri\GH15197	FBgn0122672	molecular_function	GO:0016791	phosphatase activity	3.1.3.41
Dgri\GH15197	FBgn0122672	molecular_function	GO:0016791	phosphatase activity	3.1.3
Dgri\GH22927	FBgn0130384	molecular_function	GO:0004252	serine-type endopeptidase activity	3.4.21
Dgri\GH14574	FBgn0122050	molecular_function	GO:0016791	phosphatase activity	3.1.3.41
Dgri\GH14574	FBgn0122050	molecular_function	GO:0016791	phosphatase activity	3.1.3
Dgri\GH11233	FBgn0118713	molecular_function	GO:0016798	hydrolase activity, acting on glycosyl bonds	3.2
Dgri\GH11233	FBgn0118713	molecular_function	GO:0016773	phosphotransferase activity, alcohol group as acceptor	2.7.1
Dgri\GH23007	FBgn0130464	molecular_function	GO:0016779	nucleotidyltransferase activity	2.7.7
Dmoj\GI16193	FBgn0138942	molecular_function	GO:0036374	glutathione hydrolase activity	3.4.19.13
Dgri\GH17322	FBgn0124792	molecular_function	GO:0017110	nucleoside-diphosphatase activity	3.6.1.6
Dgri\GH17781	FBgn0125251	molecular_function	GO:0004571	mannosyl-oligosaccharide 1,2-alpha-mannosidase activity	3.2.1.113
Dgri\GH18938	FBgn0126405	molecular_function	GO:0016747	transferase activity, transferring acyl groups other than amino-acyl groups	2.3.1
Dsim\GD23600	FBgn0194978	molecular_function	GO:0016491	oxidoreductase activity	1
Dgri\GH19188	FBgn0126655	molecular_function	GO:0004846	urate oxidase activity	1.7.3.3
Dgri\GH21762	FBgn0129223	molecular_function	GO:0004181	metallocarboxypeptidase activity	3.4.17
Dgri\GH24804	FBgn0132259	molecular_function	GO:0016791	phosphatase activity	3.1.3.41
Dgri\GH24804	FBgn0132259	molecular_function	GO:0016791	phosphatase activity	3.1.3
Dmoj\GI12057	FBgn0134814	molecular_function	GO:0016263	glycoprotein-N-acetylgalactosamine 3-beta-galactosyltransferase activity	2.4.1.122
Dgri\GH13734	FBgn0121210	molecular_function	GO:0016747	transferase activity, transferring acyl groups other than amino-acyl groups	2.3.1
Dsec\GM24381	FBgn0179245	molecular_function	GO:0050220	prostaglandin-E synthase activity	5.3.99.3
Dgri\GH19130	FBgn0126597	molecular_function	GO:0004177	aminopeptidase activity	3.4.11
Dgri\GH15396	FBgn0122868	molecular_function	GO:0016705	oxidoreductase activity, acting on paired donors, with incorporation or reduction of molecular oxygen	1.14
Dvir\GJ20792	FBgn0207929	molecular_function	GO:0004128	cytochrome-b5 reductase activity, acting on NAD(P)H	1.6.2.2
Dpse\GA10444	FBgn0070501	molecular_function	GO:0004776	succinate-CoA ligase (GDP-forming) activity	6.2.1.4
Dgri\GH20868	FBgn0128330	molecular_function	GO:0008234	cysteine-type peptidase activity	3.4
Dgri\GH17652	FBgn0125122	molecular_function	GO:0016651	oxidoreductase activity, acting on NAD(P)H	1.6
Dgri\GH20959	FBgn0128421	molecular_function	GO:0008121	ubiquinol-cytochrome-c reductase activity	1.10.2.2
Dgri\GH19542	FBgn0127007	molecular_function	GO:0004674	protein serine/threonine kinase activity	2.7.11
Dgri\GH18200	FBgn0125668	molecular_function	GO:0016614	oxidoreductase activity, acting on CH-OH group of donors	1.1
Dsec\GM22247	FBgn0177117	molecular_function	GO:0004454	ketohexokinase activity	2.7.1.3
Dwil\GK14790	FBgn0216795	molecular_function	GO:0016263	glycoprotein-N-acetylgalactosamine 3-beta-galactosyltransferase activity	2.4.1.122
Dgri\GH14290	FBgn0121766	molecular_function	GO:0004222	metalloendopeptidase activity	3.4.24
Dgri\GH18409	FBgn0125877	molecular_function	GO:0004366	glycerol-3-phosphate O-acyltransferase activity	2.3.1.15
Dgri\GH12545	FBgn0120024	molecular_function	GO:0004814	arginine-tRNA ligase activity	6.1.1.19
Dgri\GH16075	FBgn0123546	molecular_function	GO:0016788	hydrolase activity, acting on ester bonds	3.1
Dgri\GH18675	FBgn0126142	molecular_function	GO:0004697	protein kinase C activity	2.7.11.13
Dgri\GH10999	FBgn0118480	molecular_function	GO:0008080	N-acetyltransferase activity	2.3.1
CG34384	FBgn0085413	molecular_function	GO:0003951	NAD+ kinase activity	2.7.1.23
Dwil\GK17905	FBgn0219904	molecular_function	GO:0016300	tRNA (uracil) methyltransferase activity	2.1.1
Dwil\GK27549	FBgn0279415	molecular_function	GO:0016263	glycoprotein-N-acetylgalactosamine 3-beta-galactosyltransferase activity	2.4.1.122
Dgri\GH18374	FBgn0125842	molecular_function	GO:0016747	transferase activity, transferring acyl groups other than amino-acyl groups	2.3.1
Dgri\GH19348	FBgn0126813	molecular_function	GO:0004298	threonine-type endopeptidase activity	3.4.25
Dwil\GK15427	FBgn0217432	molecular_function	GO:0036374	glutathione hydrolase activity	3.4.19.13
Dgri\GH21276	FBgn0128738	molecular_function	GO:0004252	serine-type endopeptidase activity	3.4.21
Dgri\GH18460	FBgn0125927	molecular_function	GO:0003755	peptidyl-prolyl cis-trans isomerase activity	5.2.1.8
CG17636	FBgn0025837	molecular_function	GO:0036374	glutathione hydrolase activity	3.4.19.13
Dvir\GJ11289	FBgn0198550	molecular_function	GO:0004454	ketohexokinase activity	2.7.1.3
Dgri\GH13317	FBgn0120793	molecular_function	GO:0016155	formyltetrahydrofolate dehydrogenase activity	1.5.1.6
Dgri\GH13317	FBgn0120793	molecular_function	GO:0016742	hydroxymethyl-, formyl- and related transferase activity	2.1.2
Had	FBgn0001172	molecular_function	GO:0003973	(S)-2-hydroxy-acid oxidase activity	1.1.3.15
Dgri\GH13576	FBgn0121052	molecular_function	GO:0008108	UDP-glucose:hexose-1-phosphate uridylyltransferase activity	2.7.7.12
Dgri\GH24926	FBgn0132381	molecular_function	GO:0004003	ATP-dependent DNA helicase activity	3.6.1.3
Dgri\GH24780	FBgn0132235	molecular_function	GO:0004181	metallocarboxypeptidase activity	3.4.17
Dgri\GH21557	FBgn0129019	molecular_function	GO:0004725	protein tyrosine phosphatase activity	3.1.3.48
Dana\GF21982	FBgn0098981	molecular_function	GO:0004674	protein serine/threonine kinase activity	2.7.11
Dpse\GA22496	FBgn0243899	molecular_function	GO:0016491	oxidoreductase activity	1
Dgri\GH19373	FBgn0126838	molecular_function	GO:0004850	uridine phosphorylase activity	2.4.2.3
Dgri\GH22926	FBgn0130383	molecular_function	GO:0004252	serine-type endopeptidase activity	3.4.21
HelI	FBgn0022397	molecular_function	GO:0004003	ATP-dependent DNA helicase activity	3.6.1.3
Dmoj\GI15734	FBgn0138483	molecular_function	GO:0036374	glutathione hydrolase activity	3.4.19.13
Dgri\GH20401	FBgn0127864	molecular_function	GO:0008378	galactosyltransferase activity	2.4.1
Dgri\GH10548	FBgn0118029	molecular_function	GO:0016747	transferase activity, transferring acyl groups other than amino-acyl groups	2.3.1
Dgri\GH19733	FBgn0127197	molecular_function	GO:0004825	methionine-tRNA ligase activity	6.1.1.10
Dmoj\GI18890	FBgn0141629	molecular_function	GO:0004553	hydrolase activity, hydrolyzing O-glycosyl compounds	3.2.1
Dsec\GM25819	FBgn0180675	molecular_function	GO:0016538	cyclin-dependent protein serine/threonine kinase regulator activity	2.7.1
Dgri\GH10081	FBgn0117562	molecular_function	GO:0003899	DNA-directed 5'-3' RNA polymerase activity	2.7.7.6
Dgri\GH21111	FBgn0128573	molecular_function	GO:0008168	methyltransferase activity	2.1.1
Dana\GF17824	FBgn0094842	molecular_function	GO:0004712	protein serine/threonine/tyrosine kinase activity	2.7.12.1
Dgri\GH21331	FBgn0128793	molecular_function	GO:0009982	pseudouridine synthase activity	5.4.99.12
Dyak\GE20552	FBgn0237863	molecular_function	GO:0004776	succinate-CoA ligase (GDP-forming) activity	6.2.1.4
Dsec\GM10901	FBgn0165847	molecular_function	GO:0016491	oxidoreductase activity	1
Dgri\GH12897	FBgn0120376	molecular_function	GO:0008234	cysteine-type peptidase activity	3.4
Dere\GG24816	FBgn0116946	molecular_function	GO:0004252	serine-type endopeptidase activity	3.4.21
Dgri\GH12104	FBgn0119583	molecular_function	GO:0004053	arginase activity	3.5.3.1
Dwil\GK11824	FBgn0213835	molecular_function	GO:0003863	3-methyl-2-oxobutanoate dehydrogenase (2-methylpropanoyl-transferring) activity	1.2.4.4
Dmoj\GI22841	FBgn0145568	molecular_function	GO:0003899	DNA-directed 5'-3' RNA polymerase activity	2.7.7.6
Dwil\GK17814	FBgn0219813	molecular_function	GO:0004252	serine-type endopeptidase activity	3.4.21
Dwil\GK21092	FBgn0223084	molecular_function	GO:0016810	hydrolase activity, acting on carbon-nitrogen (but not peptide) bonds	3.5
Dvir\GJ14347	FBgn0201560	molecular_function	GO:0036459	thiol-dependent ubiquitinyl hydrolase activity	3.4.19.12
Dana\GF26886	FBgn0274109	molecular_function	GO:0004222	metalloendopeptidase activity	3.4.24
Dvir\GJ24335	FBgn0211415	molecular_function	GO:0004850	uridine phosphorylase activity	2.4.2.3
Dvir\GJ16425	FBgn0203609	molecular_function	GO:0016747	transferase activity, transferring acyl groups other than amino-acyl groups	2.3.1
Dwil\GK13929	FBgn0215935	molecular_function	GO:0004222	metalloendopeptidase activity	3.4.24
Dgri\GH13248	FBgn0120725	molecular_function	GO:0004061	arylformamidase activity	3.5.1.9
Dyak\GE22505	FBgn0239725	molecular_function	GO:0008146	sulfotransferase activity	2.8.2
Dere\GG17912	FBgn0110132	molecular_function	GO:0016887	ATPase activity	3.6.1.3
Dwil\GK20524	FBgn0222521	molecular_function	GO:0016757	transferase activity, transferring glycosyl groups	2.4
Dere\GG23557	FBgn0115703	molecular_function	GO:0004637	phosphoribosylamine-glycine ligase activity	6.3.4.13
Dwil\GK22565	FBgn0224542	molecular_function	GO:0004697	protein kinase C activity	2.7.11.13
Dwil\GK17916	FBgn0219915	molecular_function	GO:0004197	cysteine-type endopeptidase activity	3.4.22
Dere\GG15132	FBgn0107385	molecular_function	GO:0004602	glutathione peroxidase activity	1.11.1.9
Dvir\GJ15706	FBgn0202894	molecular_function	GO:0036459	thiol-dependent ubiquitinyl hydrolase activity	3.4.19.12
Dyak\GE17941	FBgn0235376	molecular_function	GO:0003993	acid phosphatase activity	3.1.3.2
Dpse\GA24389	FBgn0245786	molecular_function	GO:0004222	metalloendopeptidase activity	3.4.24
Dper\GL21983	FBgn0159576	molecular_function	GO:0047389	glycerophosphocholine phosphodiesterase activity	3.1.4.2
Dwil\GK12917	FBgn0214926	molecular_function	GO:0004252	serine-type endopeptidase activity	3.4.21
Dgri\GH16958	FBgn0124429	molecular_function	GO:0047389	glycerophosphocholine phosphodiesterase activity	3.1.4.2
Dmoj\GI14462	FBgn0137214	molecular_function	GO:0004012	phospholipid-translocating ATPase activity	3.6.3.1
Dwil\GK28179	FBgn0280045	molecular_function	GO:0004252	serine-type endopeptidase activity	3.4.21
Dyak\GE28311	FBgn0276466	molecular_function	GO:0003755	peptidyl-prolyl cis-trans isomerase activity	5.2.1.8
Dyak\GE26238	FBgn0243269	molecular_function	GO:0004252	serine-type endopeptidase activity	3.4.21
Dyak\GE21840	FBgn0239083	molecular_function	GO:0000179	rRNA (adenine-N6,N6-)-dimethyltransferase activity	2.1.1
Dyak\GE27369	FBgn0275524	molecular_function	GO:0004252	serine-type endopeptidase activity	3.4.21
Dmoj\GI25576	FBgn0280313	molecular_function	GO:0004190	aspartic-type endopeptidase activity	3.4.23
Dwil\GK10941	FBgn0212952	molecular_function	GO:0018024	histone-lysine N-methyltransferase activity	2.1.1.43
Dgri\GH19234	FBgn0126700	molecular_function	GO:0004697	protein kinase C activity	2.7.11.13
Dmoj\GI26242	FBgn0280979	molecular_function	GO:0004523	RNA-DNA hybrid ribonuclease activity	3.1.26.4
Dvir\GJ13823	FBgn0201042	molecular_function	GO:0046933	proton-transporting ATP synthase activity, rotational mechanism	3.6.3.14
Dere\GG23838	FBgn0115977	molecular_function	GO:0004012	phospholipid-translocating ATPase activity	3.6.3.1
Dere\GG20572	FBgn0112762	molecular_function	GO:0008483	transaminase activity	2.6.1
Dwil\GK24261	FBgn0226222	molecular_function	GO:0004252	serine-type endopeptidase activity	3.4.21
Dyak\GE28641	FBgn0276796	molecular_function	GO:0008168	methyltransferase activity	2.1.1
Dwil\GK20534	FBgn0222531	molecular_function	GO:0005388	calcium-transporting ATPase activity	3.6.3.8
Dgri\GH21566	FBgn0129027	molecular_function	GO:0004222	metalloendopeptidase activity	3.4.24
Dgri\GH13449	FBgn0120925	molecular_function	GO:0003972	RNA ligase (ATP) activity	6.5.1.3
Dgri\GH19291	FBgn0126757	molecular_function	GO:0004146	dihydrofolate reductase activity	1.5.1.3
Dgri\GH12748	FBgn0120227	molecular_function	GO:0042626	ATPase activity, coupled to transmembrane movement of substances	3.6.1.3
Dgri\GH13352	FBgn0120828	molecular_function	GO:0004707	MAP kinase activity	2.7.11.24
Dgri\GH10739	FBgn0118220	molecular_function	GO:0003958	NADPH-hemoprotein reductase activity	1.6.2.4
Dgri\GH10107	FBgn0117588	molecular_function	GO:0004809	tRNA (guanine-N2-)-methyltransferase activity	2.1.1
Dgri\GH10107	FBgn0117588	molecular_function	GO:0004809	tRNA (guanine-N2-)-methyltransferase activity	2.1.1.32
Dgri\GH21583	FBgn0129044	molecular_function	GO:0004502	kynurenine 3-monooxygenase activity	1.14.13.9
Dpse\GA24148	FBgn0245547	molecular_function	GO:0016409	palmitoyltransferase activity	2.3.1
Dsec\GM19998	FBgn0174884	molecular_function	GO:0016409	palmitoyltransferase activity	2.3.1
Dgri\GH12335	FBgn0119814	molecular_function	GO:0036374	glutathione hydrolase activity	3.4.19.13
Dwil\GK25829	FBgn0227788	molecular_function	GO:0004553	hydrolase activity, hydrolyzing O-glycosyl compounds	3.2.1
Dmoj\GI23295	FBgn0146022	molecular_function	GO:0016491	oxidoreductase activity	1
Dgri\GH13792	FBgn0121268	molecular_function	GO:0016787	hydrolase activity	3
Dgri\GH14125	FBgn0121601	molecular_function	GO:0019135	deoxyhypusine monooxygenase activity	1.14.99.29
Dgri\GH20567	FBgn0128030	molecular_function	GO:0003899	DNA-directed 5'-3' RNA polymerase activity	2.7.7.6
Dgri\GH16758	FBgn0124229	molecular_function	GO:0003887	DNA-directed DNA polymerase activity	2.7.7.7
Dana\GF18291	FBgn0095309	molecular_function	GO:0004709	MAP kinase kinase kinase activity	2.7.11.25
Dana\GF18291	FBgn0095309	molecular_function	GO:0004709	MAP kinase kinase kinase activity	2.7.11
Dgri\GH21324	FBgn0128786	molecular_function	GO:0004736	pyruvate carboxylase activity	6.4.1.1
Dgri\GH21324	FBgn0128786	molecular_function	GO:0004075	biotin carboxylase activity	6.3.4.14
Dgri\GH15034	FBgn0122509	molecular_function	GO:0004531	deoxyribonuclease II activity	3.1.22.1
Dper\GL10181	FBgn0147791	molecular_function	GO:0004553	hydrolase activity, hydrolyzing O-glycosyl compounds	3.2.1
Dmoj\GI18975	FBgn0141714	molecular_function	GO:0004553	hydrolase activity, hydrolyzing O-glycosyl compounds	3.2.1
Dere\GG21023	FBgn0113207	molecular_function	GO:0016538	cyclin-dependent protein serine/threonine kinase regulator activity	2.7.1
Dper\GL18978	FBgn0156579	molecular_function	GO:0003951	NAD+ kinase activity	2.7.1.23
Dere\GG19906	FBgn0112106	molecular_function	GO:0004252	serine-type endopeptidase activity	3.4.21
Dgri\GH14891	FBgn0122366	molecular_function	GO:0016705	oxidoreductase activity, acting on paired donors, with incorporation or reduction of molecular oxygen	1.14
Dana\GF12984	FBgn0090018	molecular_function	GO:0004553	hydrolase activity, hydrolyzing O-glycosyl compounds	3.2.1
Dgri\GH21100	FBgn0128562	molecular_function	GO:0016705	oxidoreductase activity, acting on paired donors, with incorporation or reduction of molecular oxygen	1.14
Dgri\GH10572	FBgn0118053	molecular_function	GO:0004618	phosphoglycerate kinase activity	2.7.2.3
Dvir\GJ13760	FBgn0200981	molecular_function	GO:0004454	ketohexokinase activity	2.7.1.3
Dgri\GH18567	FBgn0126034	molecular_function	GO:0004814	arginine-tRNA ligase activity	6.1.1.19
Dgri\GH19294	FBgn0126760	molecular_function	GO:0016747	transferase activity, transferring acyl groups other than amino-acyl groups	2.3.1
Dper\GL16425	FBgn0154029	molecular_function	GO:0004553	hydrolase activity, hydrolyzing O-glycosyl compounds	3.2.1
Dgri\GH13497	FBgn0120973	molecular_function	GO:0004631	phosphomevalonate kinase activity	2.7.4.2
Dgri\GH16568	FBgn0124039	molecular_function	GO:0004298	threonine-type endopeptidase activity	3.4.25
Dgri\GH13404	FBgn0120880	molecular_function	GO:0004022	alcohol dehydrogenase (NAD) activity	1.1.1.1
Dwil\GK11469	FBgn0213480	molecular_function	GO:0003994	aconitate hydratase activity	4.2.1.3
Dgri\GH13436	FBgn0120912	molecular_function	GO:0016491	oxidoreductase activity	1
Dere\GG13509	FBgn0105781	molecular_function	GO:0016887	ATPase activity	3.6.1.3
Dgri\GH16698	FBgn0124169	molecular_function	GO:0016849	phosphorus-oxygen lyase activity	4.6
Dsec\GM10253	FBgn0165204	molecular_function	GO:0003755	peptidyl-prolyl cis-trans isomerase activity	5.2.1.8
Dgri\GH14062	FBgn0121538	molecular_function	GO:0004252	serine-type endopeptidase activity	3.4.21
Dgri\GH19004	FBgn0126471	molecular_function	GO:0016805	dipeptidase activity	3.4.13
Dgri\GH10838	FBgn0118319	molecular_function	GO:0052689	carboxylic ester hydrolase activity	3.1.1.1
Dgri\GH10838	FBgn0118319	molecular_function	GO:0052689	carboxylic ester hydrolase activity	3.1.1
Dgri\GH14963	FBgn0122438	molecular_function	GO:0004066	asparagine synthase (glutamine-hydrolyzing) activity	6.3.5.4
Dgri\GH21956	FBgn0129417	molecular_function	GO:0016810	hydrolase activity, acting on carbon-nitrogen (but not peptide) bonds	3.5
Dgri\GH24050	FBgn0131506	molecular_function	GO:0004014	adenosylmethionine decarboxylase activity	4.1.1.50
Dgri\GH17480	FBgn0124950	molecular_function	GO:0008094	DNA-dependent ATPase activity	3.6.1.3
Dwil\GK26750	FBgn0278616	molecular_function	GO:0004129	cytochrome-c oxidase activity	1.9.3.1
Dgri\GH24772	FBgn0132227	molecular_function	GO:0016765	transferase activity, transferring alkyl or aryl (other than methyl) groups	2.5.1
Dgri\GH24772	FBgn0132227	molecular_function	GO:0016765	transferase activity, transferring alkyl or aryl (other than methyl) groups	2.5
Dgri\GH19473	FBgn0126938	molecular_function	GO:0004252	serine-type endopeptidase activity	3.4.21
Dere\GG18164	FBgn0110380	molecular_function	GO:0004674	protein serine/threonine kinase activity	2.7.11
Dgri\GH13898	FBgn0121374	molecular_function	GO:0004298	threonine-type endopeptidase activity	3.4.25
CG6950	FBgn0037955	molecular_function	GO:0036137	kynurenine aminotransferase activity	2.6.1.-
Dgri\GH18224	FBgn0125692	molecular_function	GO:0004298	threonine-type endopeptidase activity	3.4.25
Dgri\GH12820	FBgn0120299	molecular_function	GO:0004252	serine-type endopeptidase activity	3.4.21
Dgri\GH14103	FBgn0121579	molecular_function	GO:0004674	protein serine/threonine kinase activity	2.7.11
Dgri\GH15343	FBgn0122815	molecular_function	GO:0016491	oxidoreductase activity	1
Dgri\GH19464	FBgn0126929	molecular_function	GO:0016429	tRNA (adenine-N1-)-methyltransferase activity	2.1.1
Dgri\GH19464	FBgn0126929	molecular_function	GO:0016429	tRNA (adenine-N1-)-methyltransferase activity	2.1.1.36
Dgri\GH13202	FBgn0120679	molecular_function	GO:0003899	DNA-directed 5'-3' RNA polymerase activity	2.7.7.6
Dgri\GH10887	FBgn0118368	molecular_function	GO:0042626	ATPase activity, coupled to transmembrane movement of substances	3.6.1.3
Dgri\GH22310	FBgn0129768	molecular_function	GO:0016491	oxidoreductase activity	1
Dgri\GH18917	FBgn0126384	molecular_function	GO:0004826	phenylalanine-tRNA ligase activity	6.1.1.20
Dper\GL24139	FBgn0161729	molecular_function	GO:0016491	oxidoreductase activity	1
Dgri\GH20091	FBgn0127555	molecular_function	GO:0016491	oxidoreductase activity	1
Dgri\GH14565	FBgn0122041	molecular_function	GO:0003899	DNA-directed 5'-3' RNA polymerase activity	2.7.7.6
Dgri\GH18288	FBgn0125756	molecular_function	GO:0008889	glycerophosphodiester phosphodiesterase activity	3.1.4.46
Dsec\GM10981	FBgn0165926	molecular_function	GO:0003951	NAD+ kinase activity	2.7.1.23
Dgri\GH17138	FBgn0124608	molecular_function	GO:0003842	1-pyrroline-5-carboxylate dehydrogenase activity	1.5.1.12
Dsec\Jheh3	FBgn0174747	molecular_function	GO:0033961	cis-stilbene-oxide hydrolase activity	3.3.2.9
Dgri\GH15066	FBgn0122541	molecular_function	GO:0004222	metalloendopeptidase activity	3.4.24
Dgri\GH22084	FBgn0129545	molecular_function	GO:0016705	oxidoreductase activity, acting on paired donors, with incorporation or reduction of molecular oxygen	1.14
Dpse\GA20611	FBgn0080605	molecular_function	GO:0004712	protein serine/threonine/tyrosine kinase activity	2.7.12.1
Dpse\GA20264	FBgn0080259	molecular_function	GO:0004454	ketohexokinase activity	2.7.1.3
Dgri\GH15428	FBgn0122900	molecular_function	GO:0008080	N-acetyltransferase activity	2.3.1
Dgri\GH14770	FBgn0122246	molecular_function	GO:0004623	phospholipase A2 activity	3.1.1.4
Dgri\GH13910	FBgn0121386	molecular_function	GO:0016746	transferase activity, transferring acyl groups	2.3
Dwil\GK20056	FBgn0222053	molecular_function	GO:0004709	MAP kinase kinase kinase activity	2.7.11.25
Dwil\GK20056	FBgn0222053	molecular_function	GO:0004709	MAP kinase kinase kinase activity	2.7.11
Dyak\GE15563	FBgn0233135	molecular_function	GO:0004712	protein serine/threonine/tyrosine kinase activity	2.7.12.1
Dgri\GH15883	FBgn0123354	molecular_function	GO:0016810	hydrolase activity, acting on carbon-nitrogen (but not peptide) bonds	3.5
Dgri\GH10686	FBgn0118167	molecular_function	GO:0004663	Rab geranylgeranyltransferase activity	2.5.1.60
Dgri\GH21157	FBgn0128619	molecular_function	GO:0004518	nuclease activity	3.1
Dgri\GH22535	FBgn0129993	molecular_function	GO:0004252	serine-type endopeptidase activity	3.4.21
Dgri\GH12542	FBgn0120021	molecular_function	GO:0004713	protein tyrosine kinase activity	2.7.10
Dgri\GH16869	FBgn0124340	molecular_function	GO:0016757	transferase activity, transferring glycosyl groups	2.4
Dgri\GH24623	FBgn0132079	molecular_function	GO:0004190	aspartic-type endopeptidase activity	3.4.23
Kf1	FBgn0001304	molecular_function	GO:0004061	arylformamidase activity	3.5.1.9
Kf2	FBgn0001305	molecular_function	GO:0004061	arylformamidase activity	3.5.1.9
Dyak\GE15575	FBgn0233147	molecular_function	GO:0004674	protein serine/threonine kinase activity	2.7.11
Dgri\GH11599	FBgn0119079	molecular_function	GO:0016491	oxidoreductase activity	1
Dgri\GH11394	FBgn0118874	molecular_function	GO:0003975	UDP-N-acetylglucosamine-dolichyl-phosphate N-acetylglucosaminephosphotransferase activity	2.7.8.15
Dgri\GH11394	FBgn0118874	molecular_function	GO:0008963	phospho-N-acetylmuramoyl-pentapeptide-transferase activity	2.7.8.13
Dgri\GH20863	FBgn0128325	molecular_function	GO:0016491	oxidoreductase activity	1
Dvir\GJ23853	FBgn0210948	molecular_function	GO:0036137	kynurenine aminotransferase activity	2.6.1.-
Dgri\GH21772	FBgn0129233	molecular_function	GO:0004298	threonine-type endopeptidase activity	3.4.25
Dgri\GH23545	FBgn0131002	molecular_function	GO:0004565	beta-galactosidase activity	3.2.1.23
Dgri\GH23208	FBgn0130665	molecular_function	GO:0016887	ATPase activity	3.6.1.3
Dgri\GH24857	FBgn0132312	molecular_function	GO:0004709	MAP kinase kinase kinase activity	2.7.11.25
Dgri\GH24857	FBgn0132312	molecular_function	GO:0004709	MAP kinase kinase kinase activity	2.7.11
Dgri\GH11515	FBgn0118995	molecular_function	GO:0004126	cytidine deaminase activity	3.5.4.5
Dgri\GH12781	FBgn0120260	molecular_function	GO:0016887	ATPase activity	3.6.1.3
Dyak\GE10389	FBgn0228255	molecular_function	GO:0003839	gamma-glutamylcyclotransferase activity	2.3.2.4
Dgri\GH21740	FBgn0129201	molecular_function	GO:0016491	oxidoreductase activity	1
Dgri\GH18826	FBgn0126293	molecular_function	GO:0016787	hydrolase activity	3
Dgri\GH21076	FBgn0128538	molecular_function	GO:0008168	methyltransferase activity	2.1.1
Dgri\GH13588	FBgn0121064	molecular_function	GO:0004674	protein serine/threonine kinase activity	2.7.11
Dper\GL26145	FBgn0163727	molecular_function	GO:0016491	oxidoreductase activity	1
Dgri\GH12369	FBgn0119848	molecular_function	GO:0016705	oxidoreductase activity, acting on paired donors, with incorporation or reduction of molecular oxygen	1.14
Dgri\GH21955	FBgn0129416	molecular_function	GO:0016787	hydrolase activity	3
PH4alphaPV	FBgn0051015	molecular_function	GO:0004656	procollagen-proline 4-dioxygenase activity	1.14.11.2
Dgri\GH21955	FBgn0129416	molecular_function	GO:0004452	isopentenyl-diphosphate delta-isomerase activity	5.3.3.2
Dmoj\GI23565	FBgn0146291	molecular_function	GO:0003994	aconitate hydratase activity	4.2.1.3
Dgri\GH21450	FBgn0128912	molecular_function	GO:0016791	phosphatase activity	3.1.3.41
Dgri\GH21450	FBgn0128912	molecular_function	GO:0016791	phosphatase activity	3.1.3
Dvir\GJ26873	FBgn0283142	molecular_function	GO:0004709	MAP kinase kinase kinase activity	2.7.11.25
Dvir\GJ26873	FBgn0283142	molecular_function	GO:0004709	MAP kinase kinase kinase activity	2.7.11
CG33970	FBgn0053970	molecular_function	GO:0016887	ATPase activity	3.6.1.3
Dper\GL13138	FBgn0150744	molecular_function	GO:0003839	gamma-glutamylcyclotransferase activity	2.3.2.4
Dana\GF22409	FBgn0099405	molecular_function	GO:0036374	glutathione hydrolase activity	3.4.19.13
Dsec\GM23162	FBgn0178030	molecular_function	GO:0004709	MAP kinase kinase kinase activity	2.7.11.25
Dsec\GM23162	FBgn0178030	molecular_function	GO:0004709	MAP kinase kinase kinase activity	2.7.11
Dgri\GH12758	FBgn0120237	molecular_function	GO:0016614	oxidoreductase activity, acting on CH-OH group of donors	1.1
Dgri\GH15170	FBgn0122645	molecular_function	GO:0008745	N-acetylmuramoyl-L-alanine amidase activity	3.5.1.28
Dgri\GH14637	FBgn0122113	molecular_function	GO:0004801	sedoheptulose-7-phosphate:D-glyceraldehyde-3-phosphate glyceronetransferase activity	2.2.1.2
CG3038	FBgn0040373	molecular_function	GO:0008378	galactosyltransferase activity	2.4.1
Dgri\GH19418	FBgn0126883	molecular_function	GO:0004396	hexokinase activity	2.7.1.1
CG1440	FBgn0030038	molecular_function	GO:0004197	cysteine-type endopeptidase activity	3.4.22
Dpse\GA25309	FBgn0246690	molecular_function	GO:0016491	oxidoreductase activity	1
CG5432	FBgn0039425	molecular_function	GO:0004332	fructose-bisphosphate aldolase activity	4.1.2.13
Dmoj\GI17663	FBgn0140404	molecular_function	GO:0016491	oxidoreductase activity	1
Prat2	FBgn0041194	molecular_function	GO:0004044	amidophosphoribosyltransferase activity	2.4.2.14
Dmoj\GI24133	FBgn0146856	molecular_function	GO:0003951	NAD+ kinase activity	2.7.1.23
Dgri\GH19144	FBgn0126611	molecular_function	GO:0004828	serine-tRNA ligase activity	6.1.1.11
Dmoj\GI12101	FBgn0134858	molecular_function	GO:0016174	NAD(P)H oxidase activity	1.6.3.1
sro	FBgn0262112	molecular_function	GO:0016491	oxidoreductase activity	1
Dwil\GK21353	FBgn0223345	molecular_function	GO:0003951	NAD+ kinase activity	2.7.1.23
Dgri\GH18015	FBgn0125483	molecular_function	GO:0004222	metalloendopeptidase activity	3.4.24
Dgri\GH20258	FBgn0127722	molecular_function	GO:0016491	oxidoreductase activity	1
Dpse\GA13353	FBgn0073390	molecular_function	GO:0036374	glutathione hydrolase activity	3.4.19.13
Dgri\GH10940	FBgn0118421	molecular_function	GO:0004642	phosphoribosylformylglycinamidine synthase activity	6.3.5.3
Dgri\GH10775	FBgn0118256	molecular_function	GO:0016491	oxidoreductase activity	1
Dgri\GH19290	FBgn0126756	molecular_function	GO:0004383	guanylate cyclase activity	4.6.1.2
ple	FBgn0005626	molecular_function	GO:0004511	tyrosine 3-monooxygenase activity	1.14.16.2
Dmir\CG10129	FBgn0084172	molecular_function	GO:0004252	serine-type endopeptidase activity	3.4.21
Dgri\GH16844	FBgn0124315	molecular_function	GO:0004402	histone acetyltransferase activity	2.3.1.48
Dpse\GA22840	FBgn0244242	molecular_function	GO:0036374	glutathione hydrolase activity	3.4.19.13
Ror	FBgn0010407	molecular_function	GO:0004714	transmembrane receptor protein tyrosine kinase activity	2.7.10.1
Dgri\GH18881	FBgn0126348	molecular_function	GO:0016705	oxidoreductase activity, acting on paired donors, with incorporation or reduction of molecular oxygen	1.14
Invadolysin	FBgn0086359	molecular_function	GO:0004222	metalloendopeptidase activity	3.4.24
CG15254	FBgn0028949	molecular_function	GO:0004222	metalloendopeptidase activity	3.4.24
CG10721	FBgn0032846	molecular_function	GO:0016491	oxidoreductase activity	1
Dsim\GD20283	FBgn0191758	molecular_function	GO:0004252	serine-type endopeptidase activity	3.4.21
PH4alphaSG1	FBgn0051014	molecular_function	GO:0004656	procollagen-proline 4-dioxygenase activity	1.14.11.2
Dana\GF20860	FBgn0097866	molecular_function	GO:0004712	protein serine/threonine/tyrosine kinase activity	2.7.12.1
Dgri\GH13859	FBgn0121335	molecular_function	GO:0016491	oxidoreductase activity	1
Dgri\GH14740	FBgn0122216	molecular_function	GO:0008080	N-acetyltransferase activity	2.3.1
Dgri\GH22701	FBgn0130159	molecular_function	GO:0004784	superoxide dismutase activity	1.15.1.1
Dyak\GE23434	FBgn0240619	molecular_function	GO:0003951	NAD+ kinase activity	2.7.1.23
Dgri\GH24000	FBgn0131457	molecular_function	GO:0042626	ATPase activity, coupled to transmembrane movement of substances	3.6.1.3
DNaseII	FBgn0000477	molecular_function	GO:0004531	deoxyribonuclease II activity	3.1.22.1
CG9150	FBgn0031775	molecular_function	GO:0016491	oxidoreductase activity	1
Dper\GL26415	FBgn0163997	molecular_function	GO:0004674	protein serine/threonine kinase activity	2.7.11
Dsim\GD13442	FBgn0185154	molecular_function	GO:0004553	hydrolase activity, hydrolyzing O-glycosyl compounds	3.2.1
ste14	FBgn0036336	molecular_function	GO:0004671	protein C-terminal S-isoprenylcysteine carboxyl O-methyltransferase activity	2.1.1.100
Phm	FBgn0283509	molecular_function	GO:0016715	oxidoreductase activity, acting on paired donors, with incorporation or reduction of molecular oxygen, reduced ascorbate as one donor, and incorporation of one atom of oxygen	1.14.17
Dper\GL20121	FBgn0157716	molecular_function	GO:0016491	oxidoreductase activity	1
Dgri\GH23924	FBgn0131381	molecular_function	GO:0016651	oxidoreductase activity, acting on NAD(P)H	1.6
AhcyL2	FBgn0015011	molecular_function	GO:0004013	adenosylhomocysteinase activity	3.3.1.1
PH4alphaSG2	FBgn0039779	molecular_function	GO:0004656	procollagen-proline 4-dioxygenase activity	1.14.11.2
Lip3	FBgn0023495	molecular_function	GO:0016788	hydrolase activity, acting on ester bonds	3.1
Dsim\GD10181	FBgn0181956	molecular_function	GO:0016263	glycoprotein-N-acetylgalactosamine 3-beta-galactosyltransferase activity	2.4.1.122
Egfr	FBgn0003731	molecular_function	GO:0004714	transmembrane receptor protein tyrosine kinase activity	2.7.10.1
Dgri\GH24136	FBgn0131592	molecular_function	GO:0016787	hydrolase activity	3
Dana\GF14974	FBgn0091999	molecular_function	GO:0016817	hydrolase activity, acting on acid anhydrides	3.6
Dmoj\GI17120	FBgn0139864	molecular_function	GO:0046961	proton-transporting ATPase activity, rotational mechanism	3.6.3.14
Dmoj\GI17120	FBgn0139864	molecular_function	GO:0046933	proton-transporting ATP synthase activity, rotational mechanism	3.6.3.14
Dgri\GH20778	FBgn0128241	molecular_function	GO:0016641	oxidoreductase activity, acting on the CH-NH2 group of donors, oxygen as acceptor	1.4.3
Dgri\GH19809	FBgn0127273	molecular_function	GO:0016491	oxidoreductase activity	1
Dpse\GA27895	FBgn0249259	molecular_function	GO:0004709	MAP kinase kinase kinase activity	2.7.11.25
Dpse\GA27895	FBgn0249259	molecular_function	GO:0004709	MAP kinase kinase kinase activity	2.7.11
Dere\GG10103	FBgn0102415	molecular_function	GO:0003951	NAD+ kinase activity	2.7.1.23
Dgri\GH19219	FBgn0126685	molecular_function	GO:0004601	peroxidase activity	1.11.1.7
Dpse\GA22363	FBgn0243770	molecular_function	GO:0004553	hydrolase activity, hydrolyzing O-glycosyl compounds	3.2.1
Dsec\GM10152	FBgn0165103	molecular_function	GO:0016491	oxidoreductase activity	1
CG4174	FBgn0036793	molecular_function	GO:0004656	procollagen-proline 4-dioxygenase activity	1.14.11.2
PH4alphaEFB	FBgn0039776	molecular_function	GO:0004656	procollagen-proline 4-dioxygenase activity	1.14.11.2
Dana\GF20844	FBgn0097850	molecular_function	GO:0016491	oxidoreductase activity	1
Dgri\GH16505	FBgn0123976	molecular_function	GO:0004526	ribonuclease P activity	3.1.26.5
GluRS-m	FBgn0036629	molecular_function	GO:0004818	glutamate-tRNA ligase activity	6.1.1.17
Dgri\GH23852	FBgn0131309	molecular_function	GO:0008233	peptidase activity	3.4
Jon65Aiv	FBgn0250815	molecular_function	GO:0004252	serine-type endopeptidase activity	3.4.21
vanin-like	FBgn0040069	molecular_function	GO:0016811	hydrolase activity, acting on carbon-nitrogen (but not peptide) bonds, in linear amides	3.5.1
Dsec\GM13297	FBgn0168228	molecular_function	GO:0004674	protein serine/threonine kinase activity	2.7.11
lix	FBgn0002553	molecular_function	GO:0004154	dihydropterin oxidase activity	1.5.3
Dgri\GH16240	FBgn0123711	molecular_function	GO:0004252	serine-type endopeptidase activity	3.4.21
Dgri\GH25025	FBgn0132480	molecular_function	GO:0004634	phosphopyruvate hydratase activity	4.2.1.11
Dgri\GH15026	FBgn0122501	molecular_function	GO:0004252	serine-type endopeptidase activity	3.4.21
Dyak\GE23641	FBgn0240812	molecular_function	GO:0008168	methyltransferase activity	2.1.1
Dgri\GH17610	FBgn0125080	molecular_function	GO:0016491	oxidoreductase activity	1
Jon44E	FBgn0001285	molecular_function	GO:0004252	serine-type endopeptidase activity	3.4.21
Dper\GL15498	FBgn0153102	molecular_function	GO:0016491	oxidoreductase activity	1
Dgri\GH22649	FBgn0130107	molecular_function	GO:0004697	protein kinase C activity	2.7.11.13
Dgri\GH16458	FBgn0123929	molecular_function	GO:0004298	threonine-type endopeptidase activity	3.4.25
Dyak\GE26461	FBgn0250783	molecular_function	GO:0004553	hydrolase activity, hydrolyzing O-glycosyl compounds	3.2.1
Dgri\GH11125	FBgn0118606	molecular_function	GO:0008241	peptidyl-dipeptidase activity	3.4.15
CG14526	FBgn0027578	molecular_function	GO:0004222	metalloendopeptidase activity	3.4.24
CG11828	FBgn0039616	molecular_function	GO:0004656	procollagen-proline 4-dioxygenase activity	1.14.11.2
Desat1	FBgn0086687	molecular_function	GO:0004768	stearoyl-CoA 9-desaturase activity	1.14.19.1
CG4725	FBgn0039022	molecular_function	GO:0004222	metalloendopeptidase activity	3.4.24
Dper\GL23779	FBgn0161369	molecular_function	GO:0004709	MAP kinase kinase kinase activity	2.7.11.25
Dper\GL23779	FBgn0161369	molecular_function	GO:0004709	MAP kinase kinase kinase activity	2.7.11
AdamTS-A	FBgn0038341	molecular_function	GO:0004222	metalloendopeptidase activity	3.4.24
CG17224	FBgn0031489	molecular_function	GO:0004850	uridine phosphorylase activity	2.4.2.3
Dgri\GH18598	FBgn0126065	molecular_function	GO:0004077	biotin-[acetyl-CoA-carboxylase] ligase activity	6.3.4.15
Dgri\GH12272	FBgn0119751	molecular_function	GO:0016887	ATPase activity	3.6.1.3
ND-B17.2	FBgn0031436	molecular_function	GO:0008137	NADH dehydrogenase (ubiquinone) activity	1.6.5.3
Mps1	FBgn0000063	molecular_function	GO:0004712	protein serine/threonine/tyrosine kinase activity	2.7.12.1
Dvir\GJ20893	FBgn0208029	molecular_function	GO:0004709	MAP kinase kinase kinase activity	2.7.11.25
Dvir\GJ20893	FBgn0208029	molecular_function	GO:0004709	MAP kinase kinase kinase activity	2.7.11
Dyak\GE17021	FBgn0234507	molecular_function	GO:0003839	gamma-glutamylcyclotransferase activity	2.3.2.4
CG3812	FBgn0030421	molecular_function	GO:0003841	1-acylglycerol-3-phosphate O-acyltransferase activity	2.3.1.51
CG7542	FBgn0036738	molecular_function	GO:0004252	serine-type endopeptidase activity	3.4.21
Dgri\GH12060	FBgn0119539	molecular_function	GO:0052689	carboxylic ester hydrolase activity	3.1.1.1
Dgri\GH12060	FBgn0119539	molecular_function	GO:0052689	carboxylic ester hydrolase activity	3.1.1
Dgri\GH17464	FBgn0124934	molecular_function	GO:0016787	hydrolase activity	3
LysA	FBgn0011201	molecular_function	GO:0003796	lysozyme activity	3.2.1.17
CG6974	FBgn0038285	molecular_function	GO:0004222	metalloendopeptidase activity	3.4.24
Dpse\GA16242	FBgn0076258	molecular_function	GO:0004709	MAP kinase kinase kinase activity	2.7.11.25
Dpse\GA16242	FBgn0076258	molecular_function	GO:0004709	MAP kinase kinase kinase activity	2.7.11
Plc21C	FBgn0004611	molecular_function	GO:0004435	phosphatidylinositol phospholipase C activity	3.1.4.11
Dgri\GH13996	FBgn0121472	molecular_function	GO:0004040	amidase activity	3.5.1.4
Dgri\GH13996	FBgn0121472	molecular_function	GO:0050567	glutaminyl-tRNA synthase (glutamine-hydrolyzing) activity	6.3.5.7
CG8668	FBgn0031988	molecular_function	GO:0008378	galactosyltransferase activity	2.4.1
Dgri\GH21832	FBgn0129293	molecular_function	GO:0003997	acyl-CoA oxidase activity	1.3.3.6
Dgri\GH17604	FBgn0125074	molecular_function	GO:0003899	DNA-directed 5'-3' RNA polymerase activity	2.7.7.6
Dyak\GE27739	FBgn0275894	molecular_function	GO:0047389	glycerophosphocholine phosphodiesterase activity	3.1.4.2
MabF7D6	FBgn0005584	molecular_function	GO:0004674	protein serine/threonine kinase activity	2.7.11
CG5493	FBgn0034364	molecular_function	GO:0016702	oxidoreductase activity, acting on single donors with incorporation of molecular oxygen, incorporation of two atoms of oxygen	1.13.11
Dgri\GH18930	FBgn0126397	molecular_function	GO:0004222	metalloendopeptidase activity	3.4.24
Dgri\GH15906	FBgn0123377	molecular_function	GO:0004385	guanylate kinase activity	2.7.4.8
Dgri\GH19424	FBgn0126889	molecular_function	GO:0003994	aconitate hydratase activity	4.2.1.3
caix	FBgn0039486	molecular_function	GO:0004089	carbonate dehydratase activity	4.2.1.1
Dgri\GH12774	FBgn0120253	molecular_function	GO:0008080	N-acetyltransferase activity	2.3.1
Dgri\GH20262	FBgn0127726	molecular_function	GO:0004252	serine-type endopeptidase activity	3.4.21
Dgri\GH22364	FBgn0129822	molecular_function	GO:0008121	ubiquinol-cytochrome-c reductase activity	1.10.2.2
CG8630	FBgn0038130	molecular_function	GO:0016717	oxidoreductase activity, acting on paired donors, with oxidation of a pair of donors resulting in the reduction of molecular oxygen to two molecules of water	1.14.19
Dgri\GH11175	FBgn0118656	molecular_function	GO:0008168	methyltransferase activity	2.1.1
Dsim\GD24338	FBgn0195685	molecular_function	GO:0016491	oxidoreductase activity	1
Dgri\GH20332	FBgn0127796	molecular_function	GO:0003755	peptidyl-prolyl cis-trans isomerase activity	5.2.1.8
ND-B14.5AL	FBgn0037172	molecular_function	GO:0008137	NADH dehydrogenase (ubiquinone) activity	1.6.5.3
Pmp70	FBgn0031069	molecular_function	GO:0042626	ATPase activity, coupled to transmembrane movement of substances	3.6.1.3
Dgri\GH19848	FBgn0127312	molecular_function	GO:0016307	phosphatidylinositol phosphate kinase activity	2.7.1
Dgri\GH19848	FBgn0127312	molecular_function	GO:0016307	phosphatidylinositol phosphate kinase activity	2.7.1.-
Dgri\GH10677	FBgn0118158	molecular_function	GO:0015018	galactosylgalactosylxylosylprotein 3-beta-glucuronosyltransferase activity	2.4.1.135
CG3635	FBgn0032981	molecular_function	GO:0016788	hydrolase activity, acting on ester bonds	3.1
Dere\GG12491	FBgn0104779	molecular_function	GO:0003994	aconitate hydratase activity	4.2.1.3
Dgri\GH10708	FBgn0118189	molecular_function	GO:0004725	protein tyrosine phosphatase activity	3.1.3.48
Dgri\GH11041	FBgn0118522	molecular_function	GO:0016705	oxidoreductase activity, acting on paired donors, with incorporation or reduction of molecular oxygen	1.14
Dgri\GH19078	FBgn0126545	molecular_function	GO:0016810	hydrolase activity, acting on carbon-nitrogen (but not peptide) bonds	3.5
CG9519	FBgn0030589	molecular_function	GO:0016614	oxidoreductase activity, acting on CH-OH group of donors	1.1
Dgri\GH16362	FBgn0123833	molecular_function	GO:0004333	fumarate hydratase activity	4.2.1.2
CG18530	FBgn0042207	molecular_function	GO:0016788	hydrolase activity, acting on ester bonds	3.1
Dmoj\GI11083	FBgn0133845	molecular_function	GO:0004674	protein serine/threonine kinase activity	2.7.11
Dpse\GA15390	FBgn0075409	molecular_function	GO:0003839	gamma-glutamylcyclotransferase activity	2.3.2.4
CG9514	FBgn0030592	molecular_function	GO:0016614	oxidoreductase activity, acting on CH-OH group of donors	1.1
Dvir\GJ19688	FBgn0206830	molecular_function	GO:0004674	protein serine/threonine kinase activity	2.7.11
Dsec\GM11575	FBgn0166518	molecular_function	GO:0003839	gamma-glutamylcyclotransferase activity	2.3.2.4
Dpse\GA16040	FBgn0076056	molecular_function	GO:0003951	NAD+ kinase activity	2.7.1.23
CG14529	FBgn0039609	molecular_function	GO:0004222	metalloendopeptidase activity	3.4.24
Dsec\GM23623	FBgn0178488	molecular_function	GO:0003994	aconitate hydratase activity	4.2.1.3
Dgri\GH24717	FBgn0132172	molecular_function	GO:0004333	fumarate hydratase activity	4.2.1.2
Dgri\GH23323	FBgn0130780	molecular_function	GO:0004001	adenosine kinase activity	2.7.1.20
Dgri\GH18173	FBgn0125641	molecular_function	GO:0016758	transferase activity, transferring hexosyl groups	2.4.1
Dgri\GH21827	FBgn0129288	molecular_function	GO:0003997	acyl-CoA oxidase activity	1.3.3.6
Dgri\GH13111	FBgn0120588	molecular_function	GO:0004222	metalloendopeptidase activity	3.4.24
Dgri\GH15277	FBgn0122752	molecular_function	GO:0004674	protein serine/threonine kinase activity	2.7.11
CG7311	FBgn0028848	molecular_function	GO:0004368	glycerol-3-phosphate dehydrogenase activity	1.1.5.3
Dgri\GH18487	FBgn0125954	molecular_function	GO:0004609	phosphatidylserine decarboxylase activity	4.1.1.65
Dana\GF22184	FBgn0099183	molecular_function	GO:0036374	glutathione hydrolase activity	3.4.19.13
CG10202	FBgn0033969	molecular_function	GO:0016868	intramolecular transferase activity, phosphotransferases	5.4.2
Dgri\GH21578	FBgn0129039	molecular_function	GO:0004190	aspartic-type endopeptidase activity	3.4.23
Dgri\GH22919	FBgn0130376	molecular_function	GO:0016705	oxidoreductase activity, acting on paired donors, with incorporation or reduction of molecular oxygen	1.14
Dgri\GH20588	FBgn0128051	molecular_function	GO:0004298	threonine-type endopeptidase activity	3.4.25
Dgri\GH18831	FBgn0126298	molecular_function	GO:0016705	oxidoreductase activity, acting on paired donors, with incorporation or reduction of molecular oxygen	1.14
Dgri\GH24104	FBgn0131560	molecular_function	GO:0004252	serine-type endopeptidase activity	3.4.21
Dgri\GH17744	FBgn0125214	molecular_function	GO:0016746	transferase activity, transferring acyl groups	2.3
Dgri\GH21723	FBgn0129184	molecular_function	GO:0004674	protein serine/threonine kinase activity	2.7.11
Dgri\GH17327	FBgn0124797	molecular_function	GO:0016787	hydrolase activity	3
Dgri\GH19512	FBgn0126977	molecular_function	GO:0004222	metalloendopeptidase activity	3.4.24
Dgri\GH12888	FBgn0120367	molecular_function	GO:0016791	phosphatase activity	3.1.3.41
Dgri\GH12888	FBgn0120367	molecular_function	GO:0016791	phosphatase activity	3.1.3
Dpse\GA21240	FBgn0081228	molecular_function	GO:0003951	NAD+ kinase activity	2.7.1.23
Dgri\GH20030	FBgn0127494	molecular_function	GO:0016772	transferase activity, transferring phosphorus-containing groups	2.7
CG9747	FBgn0039754	molecular_function	GO:0016717	oxidoreductase activity, acting on paired donors, with oxidation of a pair of donors resulting in the reduction of molecular oxygen to two molecules of water	1.14.19
Dere\GG22081	FBgn0114256	molecular_function	GO:0004553	hydrolase activity, hydrolyzing O-glycosyl compounds	3.2.1
Dgri\GH17748	FBgn0125218	molecular_function	GO:0004197	cysteine-type endopeptidase activity	3.4.22
Dgri\GH21379	FBgn0128841	molecular_function	GO:0004815	aspartate-tRNA ligase activity	6.1.1.12
Dgri\GH24889	FBgn0132344	molecular_function	GO:0016787	hydrolase activity	3
Dgri\GH18843	FBgn0126310	molecular_function	GO:0008080	N-acetyltransferase activity	2.3.1
Dvir\GJ11957	FBgn0199209	molecular_function	GO:0004776	succinate-CoA ligase (GDP-forming) activity	6.2.1.4
Dgri\GH24766	FBgn0132221	molecular_function	GO:0016887	ATPase activity	3.6.1.3
Dgri\GH12072	FBgn0119551	molecular_function	GO:0004852	uroporphyrinogen-III synthase activity	4.2.1.75
Dgri\GH12557	FBgn0120036	molecular_function	GO:0004298	threonine-type endopeptidase activity	3.4.25
GlyRS	FBgn0027088	molecular_function	GO:0004820	glycine-tRNA ligase activity	6.1.1.14
ProRS-m	FBgn0027082	molecular_function	GO:0004827	proline-tRNA ligase activity	6.1.1.15
Dgri\GH18287	FBgn0125755	molecular_function	GO:0004252	serine-type endopeptidase activity	3.4.21
Dana\GF16510	FBgn0093531	molecular_function	GO:0004252	serine-type endopeptidase activity	3.4.21
Dgri\GH20919	FBgn0128381	molecular_function	GO:0008168	methyltransferase activity	2.1.1
Dere\GG17732	FBgn0109954	molecular_function	GO:0003839	gamma-glutamylcyclotransferase activity	2.3.2.4
Dgri\GH11351	FBgn0118831	molecular_function	GO:0004252	serine-type endopeptidase activity	3.4.21
Dgri\GH15262	FBgn0122737	molecular_function	GO:0009982	pseudouridine synthase activity	5.4.99.12
CG32199	FBgn0052199	molecular_function	GO:0004656	procollagen-proline 4-dioxygenase activity	1.14.11.2
CG7470	FBgn0037146	molecular_function	GO:0004349	glutamate 5-kinase activity	2.7.2.11
Hsl	FBgn0034491	molecular_function	GO:0016298	lipase activity	3.1.1
CG17292	FBgn0032029	molecular_function	GO:0052689	carboxylic ester hydrolase activity	3.1.1.1
CG17292	FBgn0032029	molecular_function	GO:0052689	carboxylic ester hydrolase activity	3.1.1
CG11357	FBgn0035558	molecular_function	GO:0008378	galactosyltransferase activity	2.4.1
Dere\GG10704	FBgn0103009	molecular_function	GO:0003951	NAD+ kinase activity	2.7.1.23
CG13423	FBgn0034513	molecular_function	GO:0004197	cysteine-type endopeptidase activity	3.4.22
Gnmt	FBgn0038074	molecular_function	GO:0017174	glycine N-methyltransferase activity	2.1.1.162
Gnmt	FBgn0038074	molecular_function	GO:0017174	glycine N-methyltransferase activity	2.1.1.156
Gnmt	FBgn0038074	molecular_function	GO:0017174	glycine N-methyltransferase activity	2.1.1.20
Dgri\GH21756	FBgn0129217	molecular_function	GO:0016491	oxidoreductase activity	1
Dsec\GM26194	FBgn0181049	molecular_function	GO:0016709	oxidoreductase activity, acting on paired donors, with incorporation or reduction of molecular oxygen, NAD(P)H as one donor, and incorporation of one atom of oxygen	1.14.13
Dgri\GH21727	FBgn0129188	molecular_function	GO:0016715	oxidoreductase activity, acting on paired donors, with incorporation or reduction of molecular oxygen, reduced ascorbate as one donor, and incorporation of one atom of oxygen	1.14.17
Dper\GL20991	FBgn0158586	molecular_function	GO:0004333	fumarate hydratase activity	4.2.1.2
Dgri\GH22128	FBgn0129589	molecular_function	GO:0003887	DNA-directed DNA polymerase activity	2.7.7.7
Dgri\GH19433	FBgn0126898	molecular_function	GO:0008168	methyltransferase activity	2.1.1
CG2767	FBgn0037537	molecular_function	GO:0016491	oxidoreductase activity	1
Dgri\GH15903	FBgn0123374	molecular_function	GO:0010309	acireductone dioxygenase [iron(II)-requiring] activity	1.13.11.54
Jon65Aiii	FBgn0035665	molecular_function	GO:0004252	serine-type endopeptidase activity	3.4.21
Dgri\GH11241	FBgn0118721	molecular_function	GO:0016773	phosphotransferase activity, alcohol group as acceptor	2.7.1
Dgri\GH18266	FBgn0125734	molecular_function	GO:0004392	heme oxygenase (decyclizing) activity	1.14.99.3
Dyak\GE15468	FBgn0233044	molecular_function	GO:0008234	cysteine-type peptidase activity	3.4
Dgri\GH22897	FBgn0130354	molecular_function	GO:0004152	dihydroorotate dehydrogenase activity	1.3.5.2
Dper\GL19246	FBgn0156845	molecular_function	GO:0016491	oxidoreductase activity	1
Dgri\GH23147	FBgn0130604	molecular_function	GO:0016887	ATPase activity	3.6.1.3
Dgri\GH13344	FBgn0120820	molecular_function	GO:0004619	phosphoglycerate mutase activity	5.4.2.1
Dgri\GH11119	FBgn0118600	molecular_function	GO:0003899	DNA-directed 5'-3' RNA polymerase activity	2.7.7.6
Dsec\GM13080	FBgn0168011	molecular_function	GO:0003951	NAD+ kinase activity	2.7.1.23
CG3277	FBgn0031518	molecular_function	GO:0004713	protein tyrosine kinase activity	2.7.10
Dana\GF10793	FBgn0087833	molecular_function	GO:0047389	glycerophosphocholine phosphodiesterase activity	3.1.4.2
Dgri\GH11012	FBgn0118493	molecular_function	GO:0004367	glycerol-3-phosphate dehydrogenase [NAD+] activity	1.1.1.94
Dgri\GH11012	FBgn0118493	molecular_function	GO:0004367	glycerol-3-phosphate dehydrogenase [NAD+] activity	1.1.1.8
Dgri\GH11012	FBgn0118493	cellular_component	GO:0009331	glycerol-3-phosphate dehydrogenase complex	1.1.5.3
Top3alpha	FBgn0040268	molecular_function	GO:0003917	DNA topoisomerase type I activity	5.99.1.2
CG14630	FBgn0014903	molecular_function	GO:0016491	oxidoreductase activity	1
Dper\GL25095	FBgn0162682	molecular_function	GO:0070991	medium-chain-acyl-CoA dehydrogenase activity	1.3.99
Dgri\GH18889	FBgn0126356	molecular_function	GO:0008892	guanine deaminase activity	3.5.4.3
Dmoj\GI11816	FBgn0134575	molecular_function	GO:0047389	glycerophosphocholine phosphodiesterase activity	3.1.4.2
Dgri\GH15009	FBgn0122484	molecular_function	GO:0004526	ribonuclease P activity	3.1.26.5
Dgri\GH12529	FBgn0120008	molecular_function	GO:0016705	oxidoreductase activity, acting on paired donors, with incorporation or reduction of molecular oxygen	1.14
Dper\GL10180	FBgn0147790	molecular_function	GO:0004553	hydrolase activity, hydrolyzing O-glycosyl compounds	3.2.1
Dwil\GK17559	FBgn0219558	molecular_function	GO:0004553	hydrolase activity, hydrolyzing O-glycosyl compounds	3.2.1
CG7322	FBgn0030968	molecular_function	GO:0016491	oxidoreductase activity	1
CG17121	FBgn0039043	molecular_function	GO:0016491	oxidoreductase activity	1
Dgri\GH17111	FBgn0124581	molecular_function	GO:0003839	gamma-glutamylcyclotransferase activity	2.3.2.4
Dgri\GH14759	FBgn0122235	molecular_function	GO:0016758	transferase activity, transferring hexosyl groups	2.4.1
Dvir\GJ21257	FBgn0208390	molecular_function	GO:0016300	tRNA (uracil) methyltransferase activity	2.1.1
Dgri\GH16057	FBgn0123528	molecular_function	GO:0016787	hydrolase activity	3
Dgri\GH21144	FBgn0128606	molecular_function	GO:0003796	lysozyme activity	3.2.1.17
Dgri\GH11221	FBgn0118702	molecular_function	GO:0003899	DNA-directed 5'-3' RNA polymerase activity	2.7.7.6
Dgri\GH17857	FBgn0125326	molecular_function	GO:0036459	thiol-dependent ubiquitinyl hydrolase activity	3.4.19.12
Dere\GG14445	FBgn0106704	molecular_function	GO:0070991	medium-chain-acyl-CoA dehydrogenase activity	1.3.99
Dyak\GE20217	FBgn0237538	molecular_function	GO:0004454	ketohexokinase activity	2.7.1.3
PH4alphaMP	FBgn0026190	molecular_function	GO:0004656	procollagen-proline 4-dioxygenase activity	1.14.11.2
Dper\GL21091	FBgn0158686	molecular_function	GO:0016491	oxidoreductase activity	1
Dsim\GD23806	FBgn0195176	molecular_function	GO:0031071	cysteine desulfurase activity	2.8.1.7
Dwil\GK14197	FBgn0216203	molecular_function	GO:0004553	hydrolase activity, hydrolyzing O-glycosyl compounds	3.2.1
Dgri\GH21174	FBgn0128636	molecular_function	GO:0016705	oxidoreductase activity, acting on paired donors, with incorporation or reduction of molecular oxygen	1.14
Dgri\GH11203	FBgn0118684	molecular_function	GO:0003724	RNA helicase activity	2.7.7
beta-Man	FBgn0037215	molecular_function	GO:0004553	hydrolase activity, hydrolyzing O-glycosyl compounds	3.2.1
Dpse\GA16541	FBgn0076556	molecular_function	GO:0003951	NAD+ kinase activity	2.7.1.23
Dmoj\GI20802	FBgn0143537	molecular_function	GO:0047389	glycerophosphocholine phosphodiesterase activity	3.1.4.2
CG5715	FBgn0039180	molecular_function	GO:0004222	metalloendopeptidase activity	3.4.24
CG11313	FBgn0039798	molecular_function	GO:0004252	serine-type endopeptidase activity	3.4.21
Dper\GL26912	FBgn0164493	molecular_function	GO:0008440	inositol-1,4,5-trisphosphate 3-kinase activity	2.7.1.127
CG1703	FBgn0030321	molecular_function	GO:0016887	ATPase activity	3.6.1.3
CG9581	FBgn0031093	molecular_function	GO:0004177	aminopeptidase activity	3.4.11
Dgri\GH23112	FBgn0130569	molecular_function	GO:0004535	poly(A)-specific ribonuclease activity	3.1.13.4
CG10163	FBgn0035697	molecular_function	GO:0052689	carboxylic ester hydrolase activity	3.1.1.1
CG10163	FBgn0035697	molecular_function	GO:0052689	carboxylic ester hydrolase activity	3.1.1
Dper\GL13243	FBgn0150849	molecular_function	GO:0004252	serine-type endopeptidase activity	3.4.21
Dgri\GH13031	FBgn0120508	molecular_function	GO:0004725	protein tyrosine phosphatase activity	3.1.3.48
Dere\GG22259	FBgn0114431	molecular_function	GO:0004168	dolichol kinase activity	2.7.1.108
CG6287	FBgn0032350	molecular_function	GO:0016616	oxidoreductase activity, acting on the CH-OH group of donors, NAD or NADP as acceptor	1.1.1
CG6287	FBgn0032350	molecular_function	GO:0016616	oxidoreductase activity, acting on the CH-OH group of donors, NAD or NADP as acceptor	1.1.1.-
Dgri\GH22827	FBgn0130284	molecular_function	GO:0004826	phenylalanine-tRNA ligase activity	6.1.1.20
Dgri\GH10886	FBgn0118367	molecular_function	GO:0042626	ATPase activity, coupled to transmembrane movement of substances	3.6.1.3
Dere\GG17768	FBgn0109990	molecular_function	GO:0008440	inositol-1,4,5-trisphosphate 3-kinase activity	2.7.1.127
Jon65Aii	FBgn0035666	molecular_function	GO:0004252	serine-type endopeptidase activity	3.4.21
Dgri\GH24706	FBgn0132161	molecular_function	GO:0016491	oxidoreductase activity	1
Dgri\GH19970	FBgn0127434	molecular_function	GO:0016779	nucleotidyltransferase activity	2.7.7
Dgri\GH15724	FBgn0123195	molecular_function	GO:0016746	transferase activity, transferring acyl groups	2.3
Dere\GG25345	FBgn0117466	molecular_function	GO:0016491	oxidoreductase activity	1
Dgri\GH20754	FBgn0128217	molecular_function	GO:0008137	NADH dehydrogenase (ubiquinone) activity	1.6.5.3
CG5188	FBgn0032247	molecular_function	GO:0004177	aminopeptidase activity	3.4.11
CG17597	FBgn0032715	molecular_function	GO:0016747	transferase activity, transferring acyl groups other than amino-acyl groups	2.3.1
GSS	FBgn0030882	molecular_function	GO:0004363	glutathione synthase activity	6.3.2.3
Ts	FBgn0024920	molecular_function	GO:0004799	thymidylate synthase activity	2.1.1.45
CG30037	FBgn0050037	molecular_function	GO:0008378	galactosyltransferase activity	2.4.1
PH4alphaNE2	FBgn0039783	molecular_function	GO:0004656	procollagen-proline 4-dioxygenase activity	1.14.11.2
Dgri\GH22670	FBgn0130128	molecular_function	GO:0003998	acylphosphatase activity	3.6.1.7
tld	FBgn0003719	molecular_function	GO:0004222	metalloendopeptidase activity	3.4.24
Plod	FBgn0036147	molecular_function	GO:0016705	oxidoreductase activity, acting on paired donors, with incorporation or reduction of molecular oxygen	1.14
Jon66Cii	FBgn0035887	molecular_function	GO:0004252	serine-type endopeptidase activity	3.4.21
Fmo-2	FBgn0033079	molecular_function	GO:0004499	N,N-dimethylaniline monooxygenase activity	1.14.13.8
CG15531	FBgn0039755	molecular_function	GO:0016717	oxidoreductase activity, acting on paired donors, with oxidation of a pair of donors resulting in the reduction of molecular oxygen to two molecules of water	1.14.19
Dgri\GH11164	FBgn0118645	molecular_function	GO:0016887	ATPase activity	3.6.1.3
CG3355	FBgn0031619	molecular_function	GO:0004252	serine-type endopeptidase activity	3.4.21
CG11865	FBgn0028947	molecular_function	GO:0004222	metalloendopeptidase activity	3.4.24
Pcd	FBgn0024841	molecular_function	GO:0008124	4-alpha-hydroxytetrahydrobiopterin dehydratase activity	4.2.1.96
ACC	FBgn0033246	molecular_function	GO:0003989	acetyl-CoA carboxylase activity	6.4.1.2
Dper\GL25058	FBgn0162645	molecular_function	GO:0004454	ketohexokinase activity	2.7.1.3
CG12539	FBgn0030586	molecular_function	GO:0016614	oxidoreductase activity, acting on CH-OH group of donors	1.1
Fad2	FBgn0029172	molecular_function	GO:0016717	oxidoreductase activity, acting on paired donors, with oxidation of a pair of donors resulting in the reduction of molecular oxygen to two molecules of water	1.14.19
CG7365	FBgn0036939	molecular_function	GO:0016788	hydrolase activity, acting on ester bonds	3.1
Dwil\GK19673	FBgn0221671	molecular_function	GO:0016491	oxidoreductase activity	1
Dgk	FBgn0085390	molecular_function	GO:0003951	NAD+ kinase activity	2.7.1.23
Dgri\GH12202	FBgn0119681	molecular_function	GO:0004222	metalloendopeptidase activity	3.4.24
Dgri\GH19704	FBgn0127168	molecular_function	GO:0003899	DNA-directed 5'-3' RNA polymerase activity	2.7.7.6
Dgri\GH24742	FBgn0132197	molecular_function	GO:0004649	poly(ADP-ribose) glycohydrolase activity	3.2.1.143
Dgri\GH14613	FBgn0122089	molecular_function	GO:0016810	hydrolase activity, acting on carbon-nitrogen (but not peptide) bonds	3.5
Dgri\GH24818	FBgn0132273	molecular_function	GO:0016428	tRNA (cytosine-5-)-methyltransferase activity	2.1.1
Dgri\GH24818	FBgn0132273	molecular_function	GO:0016428	tRNA (cytosine-5-)-methyltransferase activity	2.1.1.29
Dgri\GH24186	FBgn0131642	molecular_function	GO:0003884	D-amino-acid oxidase activity	1.4.3.3
Dgri\GH23655	FBgn0131112	molecular_function	GO:0016705	oxidoreductase activity, acting on paired donors, with incorporation or reduction of molecular oxygen	1.14
Dwil\GK22943	FBgn0224905	molecular_function	GO:0004553	hydrolase activity, hydrolyzing O-glycosyl compounds	3.2.1
Dgri\GH12513	FBgn0119992	molecular_function	GO:0016491	oxidoreductase activity	1
Dsec\GM18015	FBgn0172922	molecular_function	GO:0016798	hydrolase activity, acting on glycosyl bonds	3.2
Dgri\GH16746	FBgn0124217	molecular_function	GO:0016992	lipoate synthase activity	2.8.1.8
Jon25Bii	FBgn0031654	molecular_function	GO:0004252	serine-type endopeptidase activity	3.4.21
CG1461	FBgn0030558	molecular_function	GO:0004838	L-tyrosine:2-oxoglutarate aminotransferase activity	2.6.1.5
Dgri\GH14946	FBgn0122421	molecular_function	GO:0004177	aminopeptidase activity	3.4.11
Dgri\GH22940	FBgn0130397	molecular_function	GO:0016785	transferase activity, transferring selenium-containing groups	2.9.1
Dgri\GH22940	FBgn0130397	molecular_function	GO:0016785	transferase activity, transferring selenium-containing groups	2.9
Dgri\GH21028	FBgn0128490	molecular_function	GO:0004177	aminopeptidase activity	3.4.11
Tengl3	FBgn0051679	molecular_function	GO:0016787	hydrolase activity	3
Dvir\GJ22437	FBgn0209549	molecular_function	GO:0004553	hydrolase activity, hydrolyzing O-glycosyl compounds	3.2.1
Dwil\GK17251	FBgn0219250	molecular_function	GO:0004454	ketohexokinase activity	2.7.1.3
Dgri\GH14969	FBgn0122444	molecular_function	GO:0016491	oxidoreductase activity	1
CG10474	FBgn0034427	molecular_function	GO:0016787	hydrolase activity	3
Dana\GF17523	FBgn0094541	molecular_function	GO:0003994	aconitate hydratase activity	4.2.1.3
Dvir\GJ14479	FBgn0201690	molecular_function	GO:0004553	hydrolase activity, hydrolyzing O-glycosyl compounds	3.2.1
Dgri\GH16802	FBgn0124273	molecular_function	GO:0008026	ATP-dependent helicase activity	3.6.1.3
CG3215	FBgn0034825	molecular_function	GO:0004367	glycerol-3-phosphate dehydrogenase [NAD+] activity	1.1.1.94
CG3215	FBgn0034825	molecular_function	GO:0004367	glycerol-3-phosphate dehydrogenase [NAD+] activity	1.1.1.8
Ide	FBgn0001247	molecular_function	GO:0004222	metalloendopeptidase activity	3.4.24
CG12398	FBgn0030596	molecular_function	GO:0016614	oxidoreductase activity, acting on CH-OH group of donors	1.1
IP3K1	FBgn0032147	molecular_function	GO:0008440	inositol-1,4,5-trisphosphate 3-kinase activity	2.7.1.127
CG5355	FBgn0032242	molecular_function	GO:0004252	serine-type endopeptidase activity	3.4.21
Dgri\GH11954	FBgn0119433	molecular_function	GO:0016614	oxidoreductase activity, acting on CH-OH group of donors	1.1
Dgri\GH15244	FBgn0122719	molecular_function	GO:0004252	serine-type endopeptidase activity	3.4.21
Dgri\GH14842	FBgn0122318	molecular_function	GO:0003755	peptidyl-prolyl cis-trans isomerase activity	5.2.1.8
Dgri\GH20261	FBgn0127725	molecular_function	GO:0004252	serine-type endopeptidase activity	3.4.21
Dgri\GH20540	FBgn0128003	molecular_function	GO:0008745	N-acetylmuramoyl-L-alanine amidase activity	3.5.1.28
Pmm45A	FBgn0033377	molecular_function	GO:0016868	intramolecular transferase activity, phosphotransferases	5.4.2
Dgri\GH20814	FBgn0128276	molecular_function	GO:0016705	oxidoreductase activity, acting on paired donors, with incorporation or reduction of molecular oxygen	1.14
Dvir\GJ18240	FBgn0205402	molecular_function	GO:0003951	NAD+ kinase activity	2.7.1.23
Dyak\GE15013	FBgn0232603	molecular_function	GO:0016174	NAD(P)H oxidase activity	1.6.3.1
Dyak\GE22917	FBgn0240118	molecular_function	GO:0016491	oxidoreductase activity	1
Dana\GF12339	FBgn0089376	molecular_function	GO:0004128	cytochrome-b5 reductase activity, acting on NAD(P)H	1.6.2.2
Dgri\GH18214	FBgn0125682	molecular_function	GO:0016491	oxidoreductase activity	1
Dgri\GH22622	FBgn0130080	molecular_function	GO:0016758	transferase activity, transferring hexosyl groups	2.4.1
Dgri\GH24555	FBgn0132011	molecular_function	GO:0004491	methylmalonate-semialdehyde dehydrogenase (acylating) activity	1.2.1.27
Dgri\GH20382	FBgn0127845	molecular_function	GO:0016705	oxidoreductase activity, acting on paired donors, with incorporation or reduction of molecular oxygen	1.14
Dvir\GJ14141	FBgn0201359	molecular_function	GO:0016263	glycoprotein-N-acetylgalactosamine 3-beta-galactosyltransferase activity	2.4.1.122
Dgri\GH12089	FBgn0119568	molecular_function	GO:0004747	ribokinase activity	2.7.1.15
Dvir\GJ11867	FBgn0199121	molecular_function	GO:0004587	ornithine-oxo-acid transaminase activity	2.6.1.13
Dana\GF24267	FBgn0101261	molecular_function	GO:0016491	oxidoreductase activity	1
Dgri\GH21060	FBgn0128522	molecular_function	GO:0003796	lysozyme activity	3.2.1.17
CG15539	FBgn0039782	molecular_function	GO:0004656	procollagen-proline 4-dioxygenase activity	1.14.11.2
CG7840	FBgn0032014	molecular_function	GO:0016627	oxidoreductase activity, acting on the CH-CH group of donors	1.3
Dgri\GH20249	FBgn0127713	molecular_function	GO:0016491	oxidoreductase activity	1
Dgri\GH18423	FBgn0125891	molecular_function	GO:0016717	oxidoreductase activity, acting on paired donors, with oxidation of a pair of donors resulting in the reduction of molecular oxygen to two molecules of water	1.14.19
Dpse\GA13910	FBgn0073942	molecular_function	GO:0016491	oxidoreductase activity	1
NaDg	FBgn0004609	molecular_function	GO:0016231	beta-N-acetylglucosaminidase activity	3.2.1.52
NaDh	FBgn0004610	molecular_function	GO:0004563	beta-N-acetylhexosaminidase activity	3.2.1.52
Dgri\GH16448	FBgn0123919	molecular_function	GO:0004252	serine-type endopeptidase activity	3.4.21
Dgri\GH20316	FBgn0127780	molecular_function	GO:0016747	transferase activity, transferring acyl groups other than amino-acyl groups	2.3.1
Dere\Su(P)	FBgn0028460	molecular_function	GO:0050220	prostaglandin-E synthase activity	5.3.99.3
Dmoj\GI12945	FBgn0135702	molecular_function	GO:0004000	adenosine deaminase activity	3.5.4.4
CG1598	FBgn0033191	molecular_function	GO:0016887	ATPase activity	3.6.1.3
Swim	FBgn0034709	molecular_function	GO:0008234	cysteine-type peptidase activity	3.4
Dgri\GH18564	FBgn0126031	molecular_function	GO:0008168	methyltransferase activity	2.1.1
Dyak\GE25291	FBgn0242371	molecular_function	GO:0003951	NAD+ kinase activity	2.7.1.23
Dgri\GH22036	FBgn0129497	molecular_function	GO:0016705	oxidoreductase activity, acting on paired donors, with incorporation or reduction of molecular oxygen	1.14
Dwil\GK15310	FBgn0217315	molecular_function	GO:0004674	protein serine/threonine kinase activity	2.7.11
Dgri\GH24816	FBgn0132271	molecular_function	GO:0004657	proline dehydrogenase activity	1.5.99.8
Dgri\GH24682	FBgn0132138	molecular_function	GO:0004725	protein tyrosine phosphatase activity	3.1.3.48
Dwil\GK18693	FBgn0220691	molecular_function	GO:0004252	serine-type endopeptidase activity	3.4.21
Dgri\GH15274	FBgn0122749	molecular_function	GO:0004518	nuclease activity	3.1
Dgri\GH14063	FBgn0121539	molecular_function	GO:0004252	serine-type endopeptidase activity	3.4.21
Dana\GF27260	FBgn0274483	molecular_function	GO:0016758	transferase activity, transferring hexosyl groups	2.4.1
CG18749	FBgn0042182	molecular_function	GO:0004656	procollagen-proline 4-dioxygenase activity	1.14.11.2
frma	FBgn0029769	molecular_function	GO:0004222	metalloendopeptidase activity	3.4.24
CG9010	FBgn0034173	molecular_function	GO:0016620	oxidoreductase activity, acting on the aldehyde or oxo group of donors, NAD or NADP as acceptor	1.2.1
CG4706	FBgn0037862	molecular_function	GO:0003994	aconitate hydratase activity	4.2.1.3
Dmoj\GI22786	FBgn0145513	molecular_function	GO:0003839	gamma-glutamylcyclotransferase activity	2.3.2.4
PrBP	FBgn0032059	molecular_function	GO:0004114	3',5'-cyclic-nucleotide phosphodiesterase activity	3.1.4.17
Jon65Ai	FBgn0035667	molecular_function	GO:0004252	serine-type endopeptidase activity	3.4.21
Dgri\GH15342	FBgn0122814	molecular_function	GO:0016491	oxidoreductase activity	1
Dper\GL13348	FBgn0150954	molecular_function	GO:0004333	fumarate hydratase activity	4.2.1.2
Dyak\GE14207	FBgn0231828	molecular_function	GO:0016409	palmitoyltransferase activity	2.3.1
Dsim\GD12804	FBgn0184531	molecular_function	GO:0004333	fumarate hydratase activity	4.2.1.2
Dgri\GH11527	FBgn0119007	molecular_function	GO:0004326	tetrahydrofolylpolyglutamate synthase activity	6.3.2.17
Dgri\GH16701	FBgn0124172	molecular_function	GO:0008137	NADH dehydrogenase (ubiquinone) activity	1.6.5.3
Dgri\GH10208	FBgn0117689	molecular_function	GO:0016787	hydrolase activity	3
AspRS	FBgn0002069	molecular_function	GO:0004815	aspartate-tRNA ligase activity	6.1.1.12
Dgri\GH19203	FBgn0126670	molecular_function	GO:0008168	methyltransferase activity	2.1.1
Dgri\GH13467	FBgn0120943	molecular_function	GO:0008146	sulfotransferase activity	2.8.2
hgo	FBgn0040211	molecular_function	GO:0004411	homogentisate 1,2-dioxygenase activity	1.13.11.5
GlnRS	FBgn0027090	molecular_function	GO:0004819	glutamine-tRNA ligase activity	6.1.1.18
Dmoj\GI10088	FBgn0132854	molecular_function	GO:0008386	cholesterol monooxygenase (side-chain-cleaving) activity	1.14.15.6
HisRS	FBgn0027087	molecular_function	GO:0004821	histidine-tRNA ligase activity	6.1.1.21
Dgri\GH14436	FBgn0121912	molecular_function	GO:0004350	glutamate-5-semialdehyde dehydrogenase activity	1.2.1.41
Dgri\GH14436	FBgn0121912	molecular_function	GO:0004349	glutamate 5-kinase activity	2.7.2.11
CG3209	FBgn0034971	molecular_function	GO:0016746	transferase activity, transferring acyl groups	2.3
TrpRS-m	FBgn0036763	molecular_function	GO:0004830	tryptophan-tRNA ligase activity	6.1.1.2
Dmoj\GI25542	FBgn0280279	molecular_function	GO:0004709	MAP kinase kinase kinase activity	2.7.11.25
Dmoj\GI25542	FBgn0280279	molecular_function	GO:0004709	MAP kinase kinase kinase activity	2.7.11
Dgri\GH22631	FBgn0130089	molecular_function	GO:0003951	NAD+ kinase activity	2.7.1.23
Dyak\GE10162	FBgn0068493	molecular_function	GO:0004129	cytochrome-c oxidase activity	1.9.3.1
Tie	FBgn0014073	molecular_function	GO:0004713	protein tyrosine kinase activity	2.7.10
CG14015	FBgn0031716	molecular_function	GO:0016798	hydrolase activity, acting on glycosyl bonds	3.2
NitFhit	FBgn0024945	molecular_function	GO:0016810	hydrolase activity, acting on carbon-nitrogen (but not peptide) bonds	3.5
Dgri\GH11385	FBgn0118865	molecular_function	GO:0046961	proton-transporting ATPase activity, rotational mechanism	3.6.3.14
Dgri\GH14960	FBgn0122435	molecular_function	GO:0004335	galactokinase activity	2.7.1.6
Dwil\GK22400	FBgn0224379	molecular_function	GO:0003839	gamma-glutamylcyclotransferase activity	2.3.2.4
CG6431	FBgn0032289	molecular_function	GO:0052689	carboxylic ester hydrolase activity	3.1.1.1
CG6431	FBgn0032289	molecular_function	GO:0052689	carboxylic ester hydrolase activity	3.1.1
Nrd1	FBgn0030344	molecular_function	GO:0004222	metalloendopeptidase activity	3.4.24
Dper\GL25901	FBgn0163485	molecular_function	GO:0016798	hydrolase activity, acting on glycosyl bonds	3.2
Dgri\GH18426	FBgn0125894	molecular_function	GO:0016717	oxidoreductase activity, acting on paired donors, with oxidation of a pair of donors resulting in the reduction of molecular oxygen to two molecules of water	1.14.19
Dsim\GD26013	FBgn0197288	molecular_function	GO:0016409	palmitoyltransferase activity	2.3.1
Dgri\GH19407	FBgn0126872	molecular_function	GO:0004550	nucleoside diphosphate kinase activity	2.7.4.6
S-Lap3	FBgn0045770	molecular_function	GO:0004177	aminopeptidase activity	3.4.11
Dgri\GH24344	FBgn0131800	molecular_function	GO:0004190	aspartic-type endopeptidase activity	3.4.23
Dgri\GH17710	FBgn0125180	molecular_function	GO:0004824	lysine-tRNA ligase activity	6.1.1.6
Dgri\GH19344	FBgn0126809	molecular_function	GO:0016491	oxidoreductase activity	1
Dgri\GH19591	FBgn0127055	molecular_function	GO:0016705	oxidoreductase activity, acting on paired donors, with incorporation or reduction of molecular oxygen	1.14
CG7140	FBgn0037147	molecular_function	GO:0004345	glucose-6-phosphate dehydrogenase activity	1.1.1.49
PH4alphaNE3	FBgn0051017	molecular_function	GO:0004656	procollagen-proline 4-dioxygenase activity	1.14.11.2
Dana\GF16266	FBgn0093288	molecular_function	GO:0016702	oxidoreductase activity, acting on single donors with incorporation of molecular oxygen, incorporation of two atoms of oxygen	1.13.11
CG32201	FBgn0052201	molecular_function	GO:0004656	procollagen-proline 4-dioxygenase activity	1.14.11.2
S1P	FBgn0037105	molecular_function	GO:0004252	serine-type endopeptidase activity	3.4.21
Dpse\GA20271	FBgn0080266	molecular_function	GO:0004454	ketohexokinase activity	2.7.1.3
Dgri\GH14714	FBgn0122190	molecular_function	GO:0004615	phosphomannomutase activity	5.4.2.8
Dgri\GH22966	FBgn0130423	molecular_function	GO:0016779	nucleotidyltransferase activity	2.7.7
CG6629	FBgn0037860	molecular_function	GO:0000104	succinate dehydrogenase activity	1.3.99.1
CG2246	FBgn0039790	molecular_function	GO:0004749	ribose phosphate diphosphokinase activity	2.7.6.1
CG4729	FBgn0036623	molecular_function	GO:0016746	transferase activity, transferring acyl groups	2.3
Nuc3	FBgn0017564	molecular_function	GO:0004518	nuclease activity	3.1
CG3397	FBgn0037975	molecular_function	GO:0016491	oxidoreductase activity	1
Dyak\GE12494	FBgn0230235	molecular_function	GO:0003951	NAD+ kinase activity	2.7.1.23
CG5991	FBgn0026576	molecular_function	GO:0004609	phosphatidylserine decarboxylase activity	4.1.1.65
Dere\GG22087	FBgn0114262	molecular_function	GO:0047389	glycerophosphocholine phosphodiesterase activity	3.1.4.2
Dgri\GH10962	FBgn0118443	molecular_function	GO:0004320	oleoyl-[acyl-carrier-protein] hydrolase activity	3.1.2.14
Dgri\GH10962	FBgn0118443	molecular_function	GO:0004316	3-oxoacyl-[acyl-carrier-protein] reductase (NADPH) activity	1.1.1.100
Dgri\GH10962	FBgn0118443	molecular_function	GO:0016296	palmitoyl-[acyl-carrier-protein] hydrolase activity	3.1.2.14
Dgri\GH10962	FBgn0118443	molecular_function	GO:0004319	enoyl-[acyl-carrier-protein] reductase (NADPH, B-specific) activity	1.3.1.10
Dgri\GH10962	FBgn0118443	molecular_function	GO:0016295	myristoyl-[acyl-carrier-protein] hydrolase activity	3.1.2.14
Dgri\GH10962	FBgn0118443	molecular_function	GO:0004314	[acyl-carrier-protein] S-malonyltransferase activity	2.3.1.39
Dgri\GH10962	FBgn0118443	molecular_function	GO:0004313	[acyl-carrier-protein] S-acetyltransferase activity	2.3.1.38
Dgri\GH10962	FBgn0118443	molecular_function	GO:0004317	3-hydroxypalmitoyl-[acyl-carrier-protein] dehydratase activity	4.2.1.61
Dgri\GH10962	FBgn0118443	molecular_function	GO:0004315	3-oxoacyl-[acyl-carrier-protein] synthase activity	2.3.1.41
Fatp	FBgn0267828	molecular_function	GO:0004467	long-chain fatty acid-CoA ligase activity	6.2.1.3
Dgri\GH22924	FBgn0130381	molecular_function	GO:0004252	serine-type endopeptidase activity	3.4.21
Dgri\GH21306	FBgn0128768	molecular_function	GO:0016818	hydrolase activity, acting on acid anhydrides, in phosphorus-containing anhydrides	3.6.1
Dpse\GA10376	FBgn0070433	molecular_function	GO:0004553	hydrolase activity, hydrolyzing O-glycosyl compounds	3.2.1
Gpdh	FBgn0001128	molecular_function	GO:0004367	glycerol-3-phosphate dehydrogenase [NAD+] activity	1.1.1.94
Gpdh	FBgn0001128	molecular_function	GO:0004367	glycerol-3-phosphate dehydrogenase [NAD+] activity	1.1.1.8
CG2316	FBgn0039890	molecular_function	GO:0042626	ATPase activity, coupled to transmembrane movement of substances	3.6.1.3
Fatp	FBgn0267828	molecular_function	GO:0031957	very long-chain fatty acid-CoA ligase activity	6.2.1.3
CG33099	FBgn0053099	molecular_function	GO:0016491	oxidoreductase activity	1
S-Lap7	FBgn0033868	molecular_function	GO:0004177	aminopeptidase activity	3.4.11
Papss	FBgn0020389	molecular_function	GO:0004781	sulfate adenylyltransferase (ATP) activity	2.7.7.4
Dsec\GM15632	FBgn0170550	molecular_function	GO:0016300	tRNA (uracil) methyltransferase activity	2.1.1
CG15450	FBgn0031132	molecular_function	GO:0016746	transferase activity, transferring acyl groups	2.3
Dyak\GE26297	FBgn0243328	molecular_function	GO:0004553	hydrolase activity, hydrolyzing O-glycosyl compounds	3.2.1
CG13430	FBgn0034518	molecular_function	GO:0004252	serine-type endopeptidase activity	3.4.21
Ac78C	FBgn0024150	molecular_function	GO:0004016	adenylate cyclase activity	4.6.1.1
Dhpr	FBgn0035964	molecular_function	GO:0016491	oxidoreductase activity	1
Dana\GF18051	FBgn0095069	molecular_function	GO:0016491	oxidoreductase activity	1
Qtzl	FBgn0051864	molecular_function	GO:0031071	cysteine desulfurase activity	2.8.1.7
Dgri\GH17590	FBgn0125060	molecular_function	GO:0016787	hydrolase activity	3
Dgri\GH14599	FBgn0122075	molecular_function	GO:0003980	UDP-glucose:glycoprotein glucosyltransferase activity	2.4.1
Dgri\GH14375	FBgn0121851	molecular_function	GO:0004252	serine-type endopeptidase activity	3.4.21
Dsec\GM12337	FBgn0167274	molecular_function	GO:0009036	Type II site-specific deoxyribonuclease activity	3.1.21.4
Dgri\GH10934	FBgn0118415	molecular_function	GO:0016491	oxidoreductase activity	1
Dgri\GH23578	FBgn0131035	molecular_function	GO:0004818	glutamate-tRNA ligase activity	6.1.1.17
Dgri\GH23578	FBgn0131035	molecular_function	GO:0004827	proline-tRNA ligase activity	6.1.1.15
Dgri\GH16956	FBgn0124427	molecular_function	GO:0008173	RNA methyltransferase activity	2.1.1
Dsim\GD12525	FBgn0184253	molecular_function	GO:0016887	ATPase activity	3.6.1.3
Dgri\GH18550	FBgn0126017	molecular_function	GO:0016788	hydrolase activity, acting on ester bonds	3.1
Tdc1	FBgn0259977	molecular_function	GO:0016831	carboxy-lyase activity	4.1.1
Dwil\GK22325	FBgn0224310	molecular_function	GO:0016491	oxidoreductase activity	1
Dwil\GK20859	FBgn0222855	molecular_function	GO:0004756	selenide, water dikinase activity	2.7.9.3
Dgri\GH12772	FBgn0120251	molecular_function	GO:0004298	threonine-type endopeptidase activity	3.4.25
Dgri\GH11513	FBgn0118993	molecular_function	GO:0004126	cytidine deaminase activity	3.5.4.5
Dvir\GJ16294	FBgn0203478	molecular_function	GO:0016491	oxidoreductase activity	1
Dgri\GH23184	FBgn0130641	molecular_function	GO:0016791	phosphatase activity	3.1.3.41
Dgri\GH23184	FBgn0130641	molecular_function	GO:0016791	phosphatase activity	3.1.3
Dgri\GH10422	FBgn0117903	molecular_function	GO:0004047	aminomethyltransferase activity	2.1.2.10
Dsec\GM24754	FBgn0179617	molecular_function	GO:0004454	ketohexokinase activity	2.7.1.3
CG10425	FBgn0039304	molecular_function	GO:0016491	oxidoreductase activity	1
CG8673	FBgn0031986	molecular_function	GO:0008378	galactosyltransferase activity	2.4.1
Dper\GL13659	FBgn0151264	molecular_function	GO:0003839	gamma-glutamylcyclotransferase activity	2.3.2.4
P5cr-2	FBgn0038516	molecular_function	GO:0004735	pyrroline-5-carboxylate reductase activity	1.5.1.2
grsm	FBgn0040493	molecular_function	GO:0004177	aminopeptidase activity	3.4.11
CG1637	FBgn0030245	molecular_function	GO:0003993	acid phosphatase activity	3.1.3.2
CG7461	FBgn0034432	molecular_function	GO:0003995	acyl-CoA dehydrogenase activity	1.3.99.3
Dana\GF21381	FBgn0098383	molecular_function	GO:0003839	gamma-glutamylcyclotransferase activity	2.3.2.4
Dgri\GH22572	FBgn0130030	molecular_function	GO:0008234	cysteine-type peptidase activity	3.4
ValRS-m	FBgn0035942	molecular_function	GO:0004832	valine-tRNA ligase activity	6.1.1.9
CG31548	FBgn0051548	molecular_function	GO:0016491	oxidoreductase activity	1
Dgri\GH20149	FBgn0127613	molecular_function	GO:0003755	peptidyl-prolyl cis-trans isomerase activity	5.2.1.8
CG34345	FBgn0085374	molecular_function	GO:0004656	procollagen-proline 4-dioxygenase activity	1.14.11.2
Dgri\GH15953	FBgn0123424	molecular_function	GO:0004602	glutathione peroxidase activity	1.11.1.9
Dgri\GH14538	FBgn0122014	molecular_function	GO:0004298	threonine-type endopeptidase activity	3.4.25
Dvir\GJ21347	FBgn0208477	molecular_function	GO:0016887	ATPase activity	3.6.1.3
CG6767	FBgn0036030	molecular_function	GO:0004749	ribose phosphate diphosphokinase activity	2.7.6.1
PpD3	FBgn0005777	molecular_function	GO:0004721	phosphoprotein phosphatase activity	3.1.3.16
CG9521	FBgn0030588	molecular_function	GO:0016614	oxidoreductase activity, acting on CH-OH group of donors	1.1
CG31269	FBgn0051269	molecular_function	GO:0004252	serine-type endopeptidase activity	3.4.21
CG11403	FBgn0026876	molecular_function	GO:0004003	ATP-dependent DNA helicase activity	3.6.1.3
Nep4	FBgn0038818	molecular_function	GO:0004222	metalloendopeptidase activity	3.4.24
goe	FBgn0027528	molecular_function	GO:0004222	metalloendopeptidase activity	3.4.24
tzn	FBgn0037024	molecular_function	GO:0004416	hydroxyacylglutathione hydrolase activity	3.1.2.6
Dgri\GH17095	FBgn0124565	molecular_function	GO:0004830	tryptophan-tRNA ligase activity	6.1.1.2
CG8093	FBgn0033999	molecular_function	GO:0016788	hydrolase activity, acting on ester bonds	3.1
CG12766	FBgn0035476	molecular_function	GO:0016491	oxidoreductase activity	1
okr	FBgn0002989	molecular_function	GO:0016817	hydrolase activity, acting on acid anhydrides	3.6
CG31265	FBgn0051265	molecular_function	GO:0004252	serine-type endopeptidase activity	3.4.21
Dgri\GH14827	FBgn0122303	molecular_function	GO:0004820	glycine-tRNA ligase activity	6.1.1.14
CG33080	FBgn0053080	molecular_function	GO:0004553	hydrolase activity, hydrolyzing O-glycosyl compounds	3.2.1
CG4723	FBgn0039023	molecular_function	GO:0004222	metalloendopeptidase activity	3.4.24
CG9281	FBgn0030672	molecular_function	GO:0016887	ATPase activity	3.6.1.3
CG4372	FBgn0034665	molecular_function	GO:0016787	hydrolase activity	3
snk	FBgn0003450	molecular_function	GO:0004252	serine-type endopeptidase activity	3.4.21
CG10672	FBgn0035588	molecular_function	GO:0016491	oxidoreductase activity	1
Sodh-2	FBgn0022359	molecular_function	GO:0016491	oxidoreductase activity	1
IleRS	FBgn0027086	molecular_function	GO:0004822	isoleucine-tRNA ligase activity	6.1.1.5
CG8952	FBgn0030688	molecular_function	GO:0004252	serine-type endopeptidase activity	3.4.21
Dgri\GH18910	FBgn0126377	molecular_function	GO:0004571	mannosyl-oligosaccharide 1,2-alpha-mannosidase activity	3.2.1.113
GCS2alpha	FBgn0027588	molecular_function	GO:0004553	hydrolase activity, hydrolyzing O-glycosyl compounds	3.2.1
ND-B18	FBgn0030605	molecular_function	GO:0008137	NADH dehydrogenase (ubiquinone) activity	1.6.5.3
fbl	FBgn0011205	molecular_function	GO:0004594	pantothenate kinase activity	2.7.1.33
Dgri\GH10503	FBgn0117984	molecular_function	GO:0008440	inositol-1,4,5-trisphosphate 3-kinase activity	2.7.1.127
P5cr	FBgn0015781	molecular_function	GO:0004735	pyrroline-5-carboxylate reductase activity	1.5.1.2
CG9512	FBgn0030593	molecular_function	GO:0016614	oxidoreductase activity, acting on CH-OH group of donors	1.1
loopin-1	FBgn0259795	molecular_function	GO:0004177	aminopeptidase activity	3.4.11
sphinx1	FBgn0052383	molecular_function	GO:0004252	serine-type endopeptidase activity	3.4.21
Dmoj\GI21905	FBgn0144634	molecular_function	GO:0016798	hydrolase activity, acting on glycosyl bonds	3.2
Faa	FBgn0016013	molecular_function	GO:0004334	fumarylacetoacetase activity	3.7.1.2
CG8329	FBgn0036022	molecular_function	GO:0004252	serine-type endopeptidase activity	3.4.21
CG11600	FBgn0038068	molecular_function	GO:0016788	hydrolase activity, acting on ester bonds	3.1
CG10863	FBgn0027552	molecular_function	GO:0016491	oxidoreductase activity	1
S-Lap4	FBgn0052064	molecular_function	GO:0004177	aminopeptidase activity	3.4.11
Dgri\GH11649	FBgn0119129	molecular_function	GO:0016887	ATPase activity	3.6.1.3
Dwil\GK25515	FBgn0227474	molecular_function	GO:0003839	gamma-glutamylcyclotransferase activity	2.3.2.4
CG5527	FBgn0039564	molecular_function	GO:0004222	metalloendopeptidase activity	3.4.24
ND-B14.5A	FBgn0025839	molecular_function	GO:0008137	NADH dehydrogenase (ubiquinone) activity	1.6.5.3
CG31549	FBgn0051549	molecular_function	GO:0016491	oxidoreductase activity	1
CG9436	FBgn0033101	molecular_function	GO:0016491	oxidoreductase activity	1
Dwil\GK14903	FBgn0216908	molecular_function	GO:0016798	hydrolase activity, acting on glycosyl bonds	3.2
SP2637	FBgn0034371	molecular_function	GO:0008418	protein-N-terminal asparagine amidohydrolase activity	3.5.1
CG9507	FBgn0031808	molecular_function	GO:0004222	metalloendopeptidase activity	3.4.24
CG15485	FBgn0032442	molecular_function	GO:0004222	metalloendopeptidase activity	3.4.24
CG1129	FBgn0037279	molecular_function	GO:0016779	nucleotidyltransferase activity	2.7.7
Dvir\GJ16763	FBgn0203944	molecular_function	GO:0003839	gamma-glutamylcyclotransferase activity	2.3.2.4
CG11029	FBgn0031735	molecular_function	GO:0016298	lipase activity	3.1.1
CG10638	FBgn0036290	molecular_function	GO:0016491	oxidoreductase activity	1
Dsim\GD21033	FBgn0192488	molecular_function	GO:0003839	gamma-glutamylcyclotransferase activity	2.3.2.4
CG3902	FBgn0036824	molecular_function	GO:0003995	acyl-CoA dehydrogenase activity	1.3.99.3
CG13334	FBgn0033856	molecular_function	GO:0016616	oxidoreductase activity, acting on the CH-OH group of donors, NAD or NADP as acceptor	1.1.1
CG13334	FBgn0033856	molecular_function	GO:0016616	oxidoreductase activity, acting on the CH-OH group of donors, NAD or NADP as acceptor	1.1.1.-
Dwil\GK23635	FBgn0225597	molecular_function	GO:0016887	ATPase activity	3.6.1.3
PIP5K59B	FBgn0034789	molecular_function	GO:0016307	phosphatidylinositol phosphate kinase activity	2.7.1
PIP5K59B	FBgn0034789	molecular_function	GO:0016307	phosphatidylinositol phosphate kinase activity	2.7.1.-
CG3940	FBgn0037788	molecular_function	GO:0004089	carbonate dehydratase activity	4.2.1.1
Jon74E	FBgn0023197	molecular_function	GO:0004252	serine-type endopeptidase activity	3.4.21
CG8757	FBgn0036380	molecular_function	GO:0016491	oxidoreductase activity	1
CG9384	FBgn0036446	molecular_function	GO:0016758	transferase activity, transferring hexosyl groups	2.4.1
Dgri\GH12100	FBgn0119579	molecular_function	GO:0004721	phosphoprotein phosphatase activity	3.1.3.16
PH4alphaNE1	FBgn0039780	molecular_function	GO:0004656	procollagen-proline 4-dioxygenase activity	1.14.11.2
Dgri\GH15389	FBgn0122861	molecular_function	GO:0016705	oxidoreductase activity, acting on paired donors, with incorporation or reduction of molecular oxygen	1.14
babo	FBgn0011300	molecular_function	GO:0004675	transmembrane receptor protein serine/threonine kinase activity	2.7.11
babo	FBgn0011300	molecular_function	GO:0004675	transmembrane receptor protein serine/threonine kinase activity	2.7.11.30
mmd	FBgn0259110	molecular_function	GO:0004222	metalloendopeptidase activity	3.4.24
CG6465	FBgn0037818	molecular_function	GO:0004046	aminoacylase activity	3.5.1.14
CG8358	FBgn0037727	molecular_function	GO:0004222	metalloendopeptidase activity	3.4.24
Dper\GL21521	FBgn0159114	molecular_function	GO:0004712	protein serine/threonine/tyrosine kinase activity	2.7.12.1
CG11608	FBgn0038069	molecular_function	GO:0016788	hydrolase activity, acting on ester bonds	3.1
SPE	FBgn0039102	molecular_function	GO:0004252	serine-type endopeptidase activity	3.4.21
Dwil\GK24195	FBgn0226157	molecular_function	GO:0004252	serine-type endopeptidase activity	3.4.21
Dsim\GD17085	FBgn0188655	molecular_function	GO:0003839	gamma-glutamylcyclotransferase activity	2.3.2.4
Jon99Cii	FBgn0003356	molecular_function	GO:0004252	serine-type endopeptidase activity	3.4.21
ImpL3	FBgn0001258	molecular_function	GO:0004459	L-lactate dehydrogenase activity	1.1.1.27
Mmp1	FBgn0035049	molecular_function	GO:0004222	metalloendopeptidase activity	3.4.24
Dyak\GE12755	FBgn0230477	molecular_function	GO:0004674	protein serine/threonine kinase activity	2.7.11
Dsec\GM10089	FBgn0165040	molecular_function	GO:0004674	protein serine/threonine kinase activity	2.7.11
tobi	FBgn0261575	molecular_function	GO:0004553	hydrolase activity, hydrolyzing O-glycosyl compounds	3.2.1
Dgri\GH13698	FBgn0121174	molecular_function	GO:0016758	transferase activity, transferring hexosyl groups	2.4.1
Glo1	FBgn0283450	molecular_function	GO:0004462	lactoylglutathione lyase activity	4.4.1.5
CG8870	FBgn0038144	molecular_function	GO:0004252	serine-type endopeptidase activity	3.4.21
Dyak\GE19388	FBgn0236732	molecular_function	GO:0016817	hydrolase activity, acting on acid anhydrides	3.6
Dvir\GJ17190	FBgn0204367	molecular_function	GO:0004709	MAP kinase kinase kinase activity	2.7.11.25
Dvir\GJ17190	FBgn0204367	molecular_function	GO:0004709	MAP kinase kinase kinase activity	2.7.11
Dsim\GD16485	FBgn0188099	molecular_function	GO:0016491	oxidoreductase activity	1
Dgri\GH14332	FBgn0121808	molecular_function	GO:0016491	oxidoreductase activity	1
Dgri\GH19585	FBgn0127049	molecular_function	GO:0004576	oligosaccharyl transferase activity	2.4.1
nst	FBgn0036298	molecular_function	GO:0004610	phosphoacetylglucosamine mutase activity	5.4.2.3
Dana\GF17237	FBgn0094255	molecular_function	GO:0047389	glycerophosphocholine phosphodiesterase activity	3.1.4.2
SdhBL	FBgn0030975	molecular_function	GO:0016491	oxidoreductase activity	1
Dgri\GH24047	FBgn0131503	molecular_function	GO:0016491	oxidoreductase activity	1
Dpse\GA25864	FBgn0247241	molecular_function	GO:0016491	oxidoreductase activity	1
Takl1	FBgn0046689	molecular_function	GO:0004709	MAP kinase kinase kinase activity	2.7.11.25
Takl1	FBgn0046689	molecular_function	GO:0004709	MAP kinase kinase kinase activity	2.7.11
CG2772	FBgn0031533	molecular_function	GO:0016788	hydrolase activity, acting on ester bonds	3.1
CG15255	FBgn0028950	molecular_function	GO:0004222	metalloendopeptidase activity	3.4.24
SERCA	FBgn0263006	molecular_function	GO:0005388	calcium-transporting ATPase activity	3.6.3.8
Np	FBgn0265011	molecular_function	GO:0004252	serine-type endopeptidase activity	3.4.21
CG6083	FBgn0036183	molecular_function	GO:0016491	oxidoreductase activity	1
AsnRS-m	FBgn0034177	molecular_function	GO:0004816	asparagine-tRNA ligase activity	6.1.1.22
AlaRS	FBgn0027094	molecular_function	GO:0004813	alanine-tRNA ligase activity	6.1.1.7
firl	FBgn0032405	molecular_function	GO:0016491	oxidoreductase activity	1
Dgri\GH22808	FBgn0130265	molecular_function	GO:0008080	N-acetyltransferase activity	2.3.1
Dgri\GH16119	FBgn0123590	molecular_function	GO:0004252	serine-type endopeptidase activity	3.4.21
CPT2	FBgn0035383	molecular_function	GO:0016746	transferase activity, transferring acyl groups	2.3
Jon99Ci	FBgn0003358	molecular_function	GO:0004252	serine-type endopeptidase activity	3.4.21
CG9509	FBgn0030594	molecular_function	GO:0016614	oxidoreductase activity, acting on CH-OH group of donors	1.1
Dpse\GA12699	FBgn0072745	molecular_function	GO:0016798	hydrolase activity, acting on glycosyl bonds	3.2
CG30036	FBgn0050036	molecular_function	GO:0008378	galactosyltransferase activity	2.4.1
Dgri\GH13835	FBgn0121311	molecular_function	GO:0004129	cytochrome-c oxidase activity	1.9.3.1
ND-51L1	FBgn0034251	molecular_function	GO:0008137	NADH dehydrogenase (ubiquinone) activity	1.6.5.3
MetRS	FBgn0034401	molecular_function	GO:0004825	methionine-tRNA ligase activity	6.1.1.10
Dgri\GH15909	FBgn0123380	cellular_component	GO:0005952	cAMP-dependent protein kinase complex	2.7.11.11
CG6357	FBgn0033875	molecular_function	GO:0008234	cysteine-type peptidase activity	3.4
Dgri\GH10912	FBgn0118393	molecular_function	GO:0004482	mRNA (guanine-N7-)-methyltransferase activity	2.1.1.56
Dgri\GH12501	FBgn0119980	molecular_function	GO:0008476	protein-tyrosine sulfotransferase activity	2.8.2.20
Dgri\GH13319	FBgn0120795	molecular_function	GO:0016538	cyclin-dependent protein serine/threonine kinase regulator activity	2.7.1
Dpse\GA18513	FBgn0078515	molecular_function	GO:0003994	aconitate hydratase activity	4.2.1.3
Arc42	FBgn0038742	molecular_function	GO:0003995	acyl-CoA dehydrogenase activity	1.3.99.3
GluProRS	FBgn0005674	molecular_function	GO:0004818	glutamate-tRNA ligase activity	6.1.1.17
Dwil\GK12326	FBgn0214336	molecular_function	GO:0004000	adenosine deaminase activity	3.5.4.4
Dgri\GH11066	FBgn0118547	molecular_function	GO:0004616	phosphogluconate dehydrogenase (decarboxylating) activity	1.1.1.44
Dwil\GK21565	FBgn0223557	molecular_function	GO:0016887	ATPase activity	3.6.1.3
GluProRS	FBgn0005674	molecular_function	GO:0004827	proline-tRNA ligase activity	6.1.1.15
Dgri\CtBP	FBgn0125836	molecular_function	GO:0016616	oxidoreductase activity, acting on the CH-OH group of donors, NAD or NADP as acceptor	1.1.1
Dgri\CtBP	FBgn0125836	molecular_function	GO:0016616	oxidoreductase activity, acting on the CH-OH group of donors, NAD or NADP as acceptor	1.1.1.-
CG8550	FBgn0033742	molecular_function	GO:0004222	metalloendopeptidase activity	3.4.24
Dgri\GH19022	FBgn0126489	molecular_function	GO:0008531	riboflavin kinase activity	2.7.1.26
Dyak\GE22477	FBgn0239697	molecular_function	GO:0004587	ornithine-oxo-acid transaminase activity	2.6.1.13
otk	FBgn0004839	molecular_function	GO:0004713	protein tyrosine kinase activity	2.7.10
PpD6	FBgn0005779	molecular_function	GO:0016787	hydrolase activity	3
Egm	FBgn0086712	molecular_function	GO:0016627	oxidoreductase activity, acting on the CH-CH group of donors	1.3
CG3999	FBgn0037801	molecular_function	GO:0004375	glycine dehydrogenase (decarboxylating) activity	1.4.4.2
Dpse\GA10276	FBgn0070334	molecular_function	GO:0003839	gamma-glutamylcyclotransferase activity	2.3.2.4
Dgri\GH11748	FBgn0119228	molecular_function	GO:0004046	aminoacylase activity	3.5.1.14
Dgri\GH12828	FBgn0120307	molecular_function	GO:0004739	pyruvate dehydrogenase (acetyl-transferring) activity	1.2.4.1
Dgri\GH12925	FBgn0120403	molecular_function	GO:0016747	transferase activity, transferring acyl groups other than amino-acyl groups	2.3.1
tok	FBgn0004885	molecular_function	GO:0004222	metalloendopeptidase activity	3.4.24
PC-Pld	FBgn0013310	molecular_function	GO:0004630	phospholipase D activity	3.1.4.4
CG6041	FBgn0029826	molecular_function	GO:0004252	serine-type endopeptidase activity	3.4.21
CG6330	FBgn0039464	molecular_function	GO:0004850	uridine phosphorylase activity	2.4.2.3
Dvir\GJ17818	FBgn0204986	molecular_function	GO:0016798	hydrolase activity, acting on glycosyl bonds	3.2
Dgri\GH14976	FBgn0122451	molecular_function	GO:0004505	phenylalanine 4-monooxygenase activity	1.14.16.1
Dgri\GH15069	FBgn0122544	molecular_function	GO:0004827	proline-tRNA ligase activity	6.1.1.15
Dgri\GH14495	FBgn0121971	molecular_function	GO:0004674	protein serine/threonine kinase activity	2.7.11
Dmoj\GI27025	FBgn0281762	molecular_function	GO:0003951	NAD+ kinase activity	2.7.1.23
CG7755	FBgn0034105	molecular_function	GO:0016616	oxidoreductase activity, acting on the CH-OH group of donors, NAD or NADP as acceptor	1.1.1
CG7755	FBgn0034105	molecular_function	GO:0016616	oxidoreductase activity, acting on the CH-OH group of donors, NAD or NADP as acceptor	1.1.1.-
Dgri\GH16936	FBgn0124407	molecular_function	GO:0008173	RNA methyltransferase activity	2.1.1
Dsim\GD22375	FBgn0193781	molecular_function	GO:0016263	glycoprotein-N-acetylgalactosamine 3-beta-galactosyltransferase activity	2.4.1.122
CG3916	FBgn0038003	molecular_function	GO:0004252	serine-type endopeptidase activity	3.4.21
Dvir\GJ16681	FBgn0203865	molecular_function	GO:0036374	glutathione hydrolase activity	3.4.19.13
Dvir\GJ19318	FBgn0206462	molecular_function	GO:0036374	glutathione hydrolase activity	3.4.19.13
Dgri\GH11425	FBgn0118905	molecular_function	GO:0008184	glycogen phosphorylase activity	2.4.1.1
CG31115	FBgn0051115	molecular_function	GO:0017061	S-methyl-5-thioadenosine phosphorylase activity	2.4.2.28
CG18003	FBgn0061356	molecular_function	GO:0016491	oxidoreductase activity	1
mus308	FBgn0002905	molecular_function	GO:0003887	DNA-directed DNA polymerase activity	2.7.7.7
Dper\GL22271	FBgn0159863	molecular_function	GO:0047389	glycerophosphocholine phosphodiesterase activity	3.1.4.2
CG5122	FBgn0032471	molecular_function	GO:0016746	transferase activity, transferring acyl groups	2.3
Dgri\GH15658	FBgn0123129	molecular_function	GO:0004252	serine-type endopeptidase activity	3.4.21
Dgri\GH24977	FBgn0132432	molecular_function	GO:0003993	acid phosphatase activity	3.1.3.2
CG5618	FBgn0036975	molecular_function	GO:0016831	carboxy-lyase activity	4.1.1
CG11289	FBgn0031887	molecular_function	GO:0016758	transferase activity, transferring hexosyl groups	2.4.1
Dgri\GH13045	FBgn0120522	molecular_function	GO:0042132	fructose 1,6-bisphosphate 1-phosphatase activity	3.1.3.11
Dpse\GA11101	FBgn0071156	molecular_function	GO:0047389	glycerophosphocholine phosphodiesterase activity	3.1.4.2
CG9990	FBgn0039594	molecular_function	GO:0016887	ATPase activity	3.6.1.3
Dsec\GM14087	FBgn0169016	molecular_function	GO:0004553	hydrolase activity, hydrolyzing O-glycosyl compounds	3.2.1
Dgri\GH12566	FBgn0120045	molecular_function	GO:0016491	oxidoreductase activity	1
Dana\GF27209	FBgn0274432	molecular_function	GO:0016491	oxidoreductase activity	1
Dgri\GH11403	FBgn0118883	molecular_function	GO:0008479	queuine tRNA-ribosyltransferase activity	2.4.2.29
Dgri\GH18436	FBgn0125904	molecular_function	GO:0016791	phosphatase activity	3.1.3.41
Dgri\GH18436	FBgn0125904	molecular_function	GO:0016791	phosphatase activity	3.1.3
Dgri\GH10936	FBgn0118417	molecular_function	GO:0008137	NADH dehydrogenase (ubiquinone) activity	1.6.5.3
Dgri\GH20180	FBgn0127644	molecular_function	GO:0003870	5-aminolevulinate synthase activity	2.3.1.37
ThrRS	FBgn0027081	molecular_function	GO:0004829	threonine-tRNA ligase activity	6.1.1.3
sti	FBgn0002466	molecular_function	GO:0004674	protein serine/threonine kinase activity	2.7.11
Semp1	FBgn0028944	molecular_function	GO:0004222	metalloendopeptidase activity	3.4.24
CG32052	FBgn0044328	molecular_function	GO:0016787	hydrolase activity	3
Dgri\GH20740	FBgn0128203	molecular_function	GO:0004462	lactoylglutathione lyase activity	4.4.1.5
CG5044	FBgn0038326	molecular_function	GO:0003860	3-hydroxyisobutyryl-CoA hydrolase activity	3.1.2.4
CG9522	FBgn0030587	molecular_function	GO:0016614	oxidoreductase activity, acting on CH-OH group of donors	1.1
Dgri\GH16280	FBgn0123751	molecular_function	GO:0052689	carboxylic ester hydrolase activity	3.1.1.1
Dgri\GH16280	FBgn0123751	molecular_function	GO:0052689	carboxylic ester hydrolase activity	3.1.1
Dsim\Su(P)	FBgn0028446	molecular_function	GO:0050220	prostaglandin-E synthase activity	5.3.99.3
stl	FBgn0086408	molecular_function	GO:0004222	metalloendopeptidase activity	3.4.24
Ser7	FBgn0019929	molecular_function	GO:0004252	serine-type endopeptidase activity	3.4.21
Dgri\GH20640	FBgn0128103	molecular_function	GO:0004135	amylo-alpha-1,6-glucosidase activity	3.2.1.33
Dgri\GH20640	FBgn0128103	molecular_function	GO:0004134	4-alpha-glucanotransferase activity	2.4.1.25
Dgri\GH19747	FBgn0127211	molecular_function	GO:0004190	aspartic-type endopeptidase activity	3.4.23
Dmoj\GI25533	FBgn0280270	molecular_function	GO:0016263	glycoprotein-N-acetylgalactosamine 3-beta-galactosyltransferase activity	2.4.1.122
Dwil\GK22582	FBgn0224559	molecular_function	GO:0003994	aconitate hydratase activity	4.2.1.3
Dgri\GH11045	FBgn0118526	molecular_function	GO:0016298	lipase activity	3.1.1
Dgri\GH13639	FBgn0121115	molecular_function	GO:0004222	metalloendopeptidase activity	3.4.24
whd	FBgn0261862	molecular_function	GO:0016746	transferase activity, transferring acyl groups	2.3
Dgri\GH21325	FBgn0128787	molecular_function	GO:0004298	threonine-type endopeptidase activity	3.4.25
Eno	FBgn0000579	molecular_function	GO:0004634	phosphopyruvate hydratase activity	4.2.1.11
Dgri\GH20571	FBgn0128034	molecular_function	GO:0004563	beta-N-acetylhexosaminidase activity	3.2.1.52
CG4753	FBgn0036622	molecular_function	GO:0016746	transferase activity, transferring acyl groups	2.3
Dwil\GK24752	FBgn0226712	molecular_function	GO:0016263	glycoprotein-N-acetylgalactosamine 3-beta-galactosyltransferase activity	2.4.1.122
Dgri\GH23213	FBgn0130670	molecular_function	GO:0016788	hydrolase activity, acting on ester bonds	3.1
CG5361	FBgn0037786	molecular_function	GO:0016791	phosphatase activity	3.1.3.41
CG5361	FBgn0037786	molecular_function	GO:0016791	phosphatase activity	3.1.3
CG15533	FBgn0039768	molecular_function	GO:0004767	sphingomyelin phosphodiesterase activity	3.1.4.12
Cbs	FBgn0031148	molecular_function	GO:0004122	cystathionine beta-synthase activity	4.2.1.22
Dvir\GJ10846	FBgn0198115	molecular_function	GO:0016538	cyclin-dependent protein serine/threonine kinase regulator activity	2.7.1
AhcyL1	FBgn0035371	molecular_function	GO:0004013	adenosylhomocysteinase activity	3.3.1.1
Hmgs	FBgn0010611	molecular_function	GO:0004421	hydroxymethylglutaryl-CoA synthase activity	2.3.3.10
CG12170	FBgn0037356	molecular_function	GO:0016747	transferase activity, transferring acyl groups other than amino-acyl groups	2.3.1
CG7402	FBgn0036768	molecular_function	GO:0008484	sulfuric ester hydrolase activity	3.1.6
CG17477	FBgn0038479	molecular_function	GO:0004252	serine-type endopeptidase activity	3.4.21
Dgri\GH15485	FBgn0122957	molecular_function	GO:0003796	lysozyme activity	3.2.1.17
CG6696	FBgn0030947	molecular_function	GO:0004222	metalloendopeptidase activity	3.4.24
CG15253	FBgn0028948	molecular_function	GO:0004222	metalloendopeptidase activity	3.4.24
CG7631	FBgn0028945	molecular_function	GO:0004222	metalloendopeptidase activity	3.4.24
Ogg1	FBgn0027864	molecular_function	GO:0008534	oxidized purine nucleobase lesion DNA N-glycosylase activity	3.2.2.23
Dgri\GH19324	FBgn0126789	molecular_function	GO:0004713	protein tyrosine kinase activity	2.7.10
Dwil\GK11552	FBgn0213563	molecular_function	GO:0003994	aconitate hydratase activity	4.2.1.3
Dsec\GM15753	FBgn0170669	molecular_function	GO:0004553	hydrolase activity, hydrolyzing O-glycosyl compounds	3.2.1
Tengl4	FBgn0037857	molecular_function	GO:0016787	hydrolase activity	3
CG10899	FBgn0039235	molecular_function	GO:0004089	carbonate dehydratase activity	4.2.1.1
Dsec\GM26195	FBgn0181050	molecular_function	GO:0016491	oxidoreductase activity	1
Dgri\GH17585	FBgn0125055	molecular_function	GO:0016705	oxidoreductase activity, acting on paired donors, with incorporation or reduction of molecular oxygen	1.14
Dper\GL22186	FBgn0159778	molecular_function	GO:0003951	NAD+ kinase activity	2.7.1.23
Dgri\GH18233	FBgn0125701	molecular_function	GO:0016651	oxidoreductase activity, acting on NAD(P)H	1.6
Dwil\GK17250	FBgn0219249	molecular_function	GO:0004454	ketohexokinase activity	2.7.1.3
Jon66Ci	FBgn0035886	molecular_function	GO:0004252	serine-type endopeptidase activity	3.4.21
S-Lap1	FBgn0035915	molecular_function	GO:0004177	aminopeptidase activity	3.4.11
Dgri\GH13384	FBgn0120860	molecular_function	GO:0004129	cytochrome-c oxidase activity	1.9.3.1
Dgri\GH20004	FBgn0127468	molecular_function	GO:0003755	peptidyl-prolyl cis-trans isomerase activity	5.2.1.8
Dper\GL21358	FBgn0158951	molecular_function	GO:0016810	hydrolase activity, acting on carbon-nitrogen (but not peptide) bonds	3.5
Dgri\GH18444	FBgn0125912	molecular_function	GO:0003899	DNA-directed 5'-3' RNA polymerase activity	2.7.7.6
Dgri\GH18659	FBgn0126126	molecular_function	GO:0004252	serine-type endopeptidase activity	3.4.21
Dgri\GH21773	FBgn0129234	molecular_function	GO:0016831	carboxy-lyase activity	4.1.1
Dwil\GK12589	FBgn0214599	molecular_function	GO:0047389	glycerophosphocholine phosphodiesterase activity	3.1.4.2
Dgri\GH24402	FBgn0131858	molecular_function	GO:0004222	metalloendopeptidase activity	3.4.24
Dsec\GM13912	FBgn0168842	molecular_function	GO:0004776	succinate-CoA ligase (GDP-forming) activity	6.2.1.4
Dwil\GK14645	FBgn0216651	molecular_function	GO:0047389	glycerophosphocholine phosphodiesterase activity	3.1.4.2
Dgri\GH16853	FBgn0124324	molecular_function	GO:0004822	isoleucine-tRNA ligase activity	6.1.1.5
Dgri\GH13989	FBgn0121465	molecular_function	GO:0016491	oxidoreductase activity	1
Dgri\GH10260	FBgn0117741	molecular_function	GO:0016746	transferase activity, transferring acyl groups	2.3
Dmoj\GI10206	FBgn0132972	molecular_function	GO:0003951	NAD+ kinase activity	2.7.1.23
Dsim\GD20905	FBgn0192364	molecular_function	GO:0016491	oxidoreductase activity	1
Dgri\GH11110	FBgn0118591	molecular_function	GO:0004707	MAP kinase activity	2.7.11.24
Dgri\GH22881	FBgn0130338	molecular_function	GO:0004197	cysteine-type endopeptidase activity	3.4.22
Parg	FBgn0023216	molecular_function	GO:0004649	poly(ADP-ribose) glycohydrolase activity	3.2.1.143
CG18473	FBgn0037683	molecular_function	GO:0016788	hydrolase activity, acting on ester bonds	3.1
Dgri\GH17897	FBgn0125365	molecular_function	GO:0016747	transferase activity, transferring acyl groups other than amino-acyl groups	2.3.1
Dgri\GH13784	FBgn0121260	molecular_function	GO:0016491	oxidoreductase activity	1
Dgri\GH18706	FBgn0126173	molecular_function	GO:0004553	hydrolase activity, hydrolyzing O-glycosyl compounds	3.2.1
Dgri\GH15816	FBgn0123287	molecular_function	GO:0008168	methyltransferase activity	2.1.1
Dgri\GH22841	FBgn0130298	molecular_function	GO:0004816	asparagine-tRNA ligase activity	6.1.1.22
Dgri\GH22841	FBgn0130298	molecular_function	GO:0016774	phosphotransferase activity, carboxyl group as acceptor	2.7.2
Dgri\GH23221	FBgn0130678	molecular_function	GO:0004619	phosphoglycerate mutase activity	5.4.2.1
Dgri\GH25246	FBgn0132701	molecular_function	GO:0004792	thiosulfate sulfurtransferase activity	2.8.1.1
Dper\GL19907	FBgn0157504	molecular_function	GO:0004733	pyridoxamine-phosphate oxidase activity	1.4.3.5
Dwil\GK27774	FBgn0279640	molecular_function	GO:0016263	glycoprotein-N-acetylgalactosamine 3-beta-galactosyltransferase activity	2.4.1.122
CG15534	FBgn0039769	molecular_function	GO:0004767	sphingomyelin phosphodiesterase activity	3.1.4.12
Dgri\GH21279	FBgn0128741	molecular_function	GO:0004368	glycerol-3-phosphate dehydrogenase activity	1.1.5.3
Dgri\GH21279	FBgn0128741	cellular_component	GO:0009331	glycerol-3-phosphate dehydrogenase complex	1.1.5.3
Ids	FBgn0035445	molecular_function	GO:0008484	sulfuric ester hydrolase activity	3.1.6
Dgri\GH16178	FBgn0123649	molecular_function	GO:0008168	methyltransferase activity	2.1.1
Dgri\GH21538	FBgn0129000	molecular_function	GO:0004831	tyrosine-tRNA ligase activity	6.1.1.1
CG31546	FBgn0051546	molecular_function	GO:0016491	oxidoreductase activity	1
Dsec\GM15426	FBgn0170344	molecular_function	GO:0004252	serine-type endopeptidase activity	3.4.21
CG2100	FBgn0037369	molecular_function	GO:0016779	nucleotidyltransferase activity	2.7.7
ND-ASHI	FBgn0029888	molecular_function	GO:0008137	NADH dehydrogenase (ubiquinone) activity	1.6.5.3
Dgri\GH24144	FBgn0131600	molecular_function	GO:0016844	strictosidine synthase activity	4.3.3.2
Dgri\GH19422	FBgn0126887	molecular_function	GO:0016758	transferase activity, transferring hexosyl groups	2.4.1
Dgri\GH18996	FBgn0126463	molecular_function	GO:0004407	histone deacetylase activity	3.5.1.98
Dsim\GD17342	FBgn0188902	molecular_function	GO:0004674	protein serine/threonine kinase activity	2.7.11
Dgri\GH15340	FBgn0122812	molecular_function	GO:0004000	adenosine deaminase activity	3.5.4.4
CG11598	FBgn0038067	molecular_function	GO:0016788	hydrolase activity, acting on ester bonds	3.1
CG9737	FBgn0039758	molecular_function	GO:0004252	serine-type endopeptidase activity	3.4.21
CG3788	FBgn0034800	molecular_function	GO:0004850	uridine phosphorylase activity	2.4.2.3
Dwil\GK16403	FBgn0218405	molecular_function	GO:0036374	glutathione hydrolase activity	3.4.19.13
Dgri\GH22516	FBgn0129974	molecular_function	GO:0003995	acyl-CoA dehydrogenase activity	1.3.99.3
Dgri\GH12194	FBgn0119673	molecular_function	GO:0008745	N-acetylmuramoyl-L-alanine amidase activity	3.5.1.28
CG8132	FBgn0037687	molecular_function	GO:0016810	hydrolase activity, acting on carbon-nitrogen (but not peptide) bonds	3.5
Dgri\GH17524	FBgn0124994	molecular_function	GO:0004252	serine-type endopeptidase activity	3.4.21
CG9518	FBgn0030590	molecular_function	GO:0016614	oxidoreductase activity, acting on CH-OH group of donors	1.1
CG5255	FBgn0038485	molecular_function	GO:0004252	serine-type endopeptidase activity	3.4.21
CG13937	FBgn0035287	molecular_function	GO:0008146	sulfotransferase activity	2.8.2
Dgri\GH19134	FBgn0126601	molecular_function	GO:0036459	thiol-dependent ubiquitinyl hydrolase activity	3.4.19.12
CG6753	FBgn0038070	molecular_function	GO:0016788	hydrolase activity, acting on ester bonds	3.1
ArgRS	FBgn0027093	molecular_function	GO:0004814	arginine-tRNA ligase activity	6.1.1.19
CG8207	FBgn0034035	molecular_function	GO:0016779	nucleotidyltransferase activity	2.7.7
Dper\GL27026	FBgn0164607	molecular_function	GO:0036374	glutathione hydrolase activity	3.4.19.13
Dvir\GJ18113	FBgn0205278	molecular_function	GO:0003951	NAD+ kinase activity	2.7.1.23
Pde9	FBgn0259171	molecular_function	GO:0004114	3',5'-cyclic-nucleotide phosphodiesterase activity	3.1.4.17
Dmoj\GI17289	FBgn0140033	molecular_function	GO:0004252	serine-type endopeptidase activity	3.4.21
Dsec\GM26066	FBgn0180921	molecular_function	GO:0036137	kynurenine aminotransferase activity	2.6.1.-
Dgri\GH14045	FBgn0121521	molecular_function	GO:0004725	protein tyrosine phosphatase activity	3.1.3.48
Mkp3	FBgn0036844	molecular_function	GO:0017017	MAP kinase tyrosine/serine/threonine phosphatase activity	3.1.3
Dyak\GE24686	FBgn0241792	molecular_function	GO:0003994	aconitate hydratase activity	4.2.1.3
Dgri\GH19562	FBgn0127026	molecular_function	GO:0016787	hydrolase activity	3
Dgri\GH24311	FBgn0131767	molecular_function	GO:0016705	oxidoreductase activity, acting on paired donors, with incorporation or reduction of molecular oxygen	1.14
Dana\GF16266	FBgn0093288	molecular_function	GO:0004656	procollagen-proline 4-dioxygenase activity	1.14.11.2
Dwil\GK25307	FBgn0227266	molecular_function	GO:0004739	pyruvate dehydrogenase (acetyl-transferring) activity	1.2.4.1
CG18128	FBgn0034898	molecular_function	GO:0004731	purine-nucleoside phosphorylase activity	2.4.2.1
Dgri\GH14880	FBgn0122355	molecular_function	GO:0004181	metallocarboxypeptidase activity	3.4.17
Dgri\GH13022	FBgn0120500	molecular_function	GO:0016705	oxidoreductase activity, acting on paired donors, with incorporation or reduction of molecular oxygen	1.14
Dere\GG17081	FBgn0109309	molecular_function	GO:0004721	phosphoprotein phosphatase activity	3.1.3.16
Dyak\GE18994	FBgn0236362	molecular_function	GO:0016798	hydrolase activity, acting on glycosyl bonds	3.2
Dana\GF14748	FBgn0091775	molecular_function	GO:0016798	hydrolase activity, acting on glycosyl bonds	3.2
ArgRS-m	FBgn0037526	molecular_function	GO:0004814	arginine-tRNA ligase activity	6.1.1.19
Fmo-1	FBgn0034943	molecular_function	GO:0004499	N,N-dimethylaniline monooxygenase activity	1.14.13.8
CG11858	FBgn0039305	molecular_function	GO:0016853	isomerase activity	5
Dgri\GH16279	FBgn0123750	molecular_function	GO:0004459	L-lactate dehydrogenase activity	1.1.1.27
Dwil\GK11777	FBgn0213788	molecular_function	GO:0003860	3-hydroxyisobutyryl-CoA hydrolase activity	3.1.2.4
Dvir\GJ10482	FBgn0197762	molecular_function	GO:0003860	3-hydroxyisobutyryl-CoA hydrolase activity	3.1.2.4
Uro	FBgn0003961	molecular_function	GO:0004846	urate oxidase activity	1.7.3.3
Dgri\GH17485	FBgn0124955	molecular_function	GO:0042578	phosphoric ester hydrolase activity	3.1
Dsec\GM18115	FBgn0173022	molecular_function	GO:0003951	NAD+ kinase activity	2.7.1.23
CG12171	FBgn0037354	molecular_function	GO:0016491	oxidoreductase activity	1
Dgri\GH17901	FBgn0125369	molecular_function	GO:0004066	asparagine synthase (glutamine-hydrolyzing) activity	6.3.5.4
CG32191	FBgn0052191	molecular_function	GO:0008484	sulfuric ester hydrolase activity	3.1.6
Dyak\GE21636	FBgn0238887	molecular_function	GO:0070991	medium-chain-acyl-CoA dehydrogenase activity	1.3.99
Dmoj\GI12250	FBgn0135007	molecular_function	GO:0070991	medium-chain-acyl-CoA dehydrogenase activity	1.3.99
Dana\GF18314	FBgn0095332	molecular_function	GO:0004709	MAP kinase kinase kinase activity	2.7.11.25
Dana\GF18314	FBgn0095332	molecular_function	GO:0004709	MAP kinase kinase kinase activity	2.7.11
Dana\GF14591	FBgn0091618	molecular_function	GO:0004252	serine-type endopeptidase activity	3.4.21
Dvir\GJ11750	FBgn0199004	molecular_function	GO:0003951	NAD+ kinase activity	2.7.1.23
Dgri\GH14669	FBgn0122145	molecular_function	GO:0046961	proton-transporting ATPase activity, rotational mechanism	3.6.3.14
Dvir\GJ22788	FBgn0209892	molecular_function	GO:0003839	gamma-glutamylcyclotransferase activity	2.3.2.4
Dgri\GH20706	FBgn0128169	molecular_function	GO:0004496	mevalonate kinase activity	2.7.1.36
CG14024	FBgn0031697	molecular_function	GO:0008146	sulfotransferase activity	2.8.2
CG14523	FBgn0039612	molecular_function	GO:0004222	metalloendopeptidase activity	3.4.24
Dvir\GJ11363	FBgn0198622	molecular_function	GO:0003896	DNA primase activity	2.7.7
Dgri\GH13359	FBgn0120835	molecular_function	GO:0003951	NAD+ kinase activity	2.7.1.23
CG10588	FBgn0037037	molecular_function	GO:0004222	metalloendopeptidase activity	3.4.24
Dgri\GH19094	FBgn0126561	molecular_function	GO:0016884	carbon-nitrogen ligase activity, with glutamine as amido-N-donor	6.3.5
CG4096	FBgn0029791	molecular_function	GO:0004222	metalloendopeptidase activity	3.4.24
Dgri\GH15206	FBgn0122681	molecular_function	GO:0004252	serine-type endopeptidase activity	3.4.21
CG6084	FBgn0086254	molecular_function	GO:0016491	oxidoreductase activity	1
Dere\GG11224	FBgn0103525	molecular_function	GO:0003839	gamma-glutamylcyclotransferase activity	2.3.2.4
Dgri\GH14367	FBgn0121843	molecular_function	GO:0004553	hydrolase activity, hydrolyzing O-glycosyl compounds	3.2.1
CG10814	FBgn0033830	molecular_function	GO:0016491	oxidoreductase activity	1
CG3775	FBgn0030425	molecular_function	GO:0004222	metalloendopeptidase activity	3.4.24
Fen1	FBgn0025832	molecular_function	GO:0004518	nuclease activity	3.1
CG8646	FBgn0033763	molecular_function	GO:0008484	sulfuric ester hydrolase activity	3.1.6
CG10602	FBgn0032721	molecular_function	GO:0004463	leukotriene-A4 hydrolase activity	3.3.2.6
Dpse\GA23076	FBgn0244478	molecular_function	GO:0036374	glutathione hydrolase activity	3.4.19.13
Dgri\GH13981	FBgn0121457	molecular_function	GO:0004830	tryptophan-tRNA ligase activity	6.1.1.2
Dpse\GA21160	FBgn0081148	molecular_function	GO:0004756	selenide, water dikinase activity	2.7.9.3
Dgri\GH13190	FBgn0120667	molecular_function	GO:0004222	metalloendopeptidase activity	3.4.24
Dgri\GH13201	FBgn0120678	molecular_function	GO:0004222	metalloendopeptidase activity	3.4.24
CG3530	FBgn0028497	molecular_function	GO:0004438	phosphatidylinositol-3-phosphatase activity	3.1.3.64
CG3530	FBgn0028497	molecular_function	GO:0052629	phosphatidylinositol-3,5-bisphosphate 3-phosphatase activity	3.1.3
Dsim\GD17715	FBgn0189264	molecular_function	GO:0004553	hydrolase activity, hydrolyzing O-glycosyl compounds	3.2.1
Dwil\GK14791	FBgn0216796	molecular_function	GO:0016263	glycoprotein-N-acetylgalactosamine 3-beta-galactosyltransferase activity	2.4.1.122
Dgri\GH13771	FBgn0121247	molecular_function	GO:0016491	oxidoreductase activity	1
Dgri\GH23814	FBgn0131271	molecular_function	GO:0004046	aminoacylase activity	3.5.1.14
Dgri\GH12833	FBgn0120312	molecular_function	GO:0016462	pyrophosphatase activity	3.6.1
Dgri\GH12833	FBgn0120312	molecular_function	GO:0016462	pyrophosphatase activity	3.6.1.-
Dmoj\GI23059	FBgn0145786	molecular_function	GO:0016805	dipeptidase activity	3.4.13
CG7024	FBgn0029722	molecular_function	GO:0004739	pyruvate dehydrogenase (acetyl-transferring) activity	1.2.4.1
AMPdeam	FBgn0052626	molecular_function	GO:0003876	AMP deaminase activity	3.5.4.6
SerRS	FBgn0031497	molecular_function	GO:0004828	serine-tRNA ligase activity	6.1.1.11
CG11883	FBgn0033538	molecular_function	GO:0016787	hydrolase activity	3
Dgri\GH21552	FBgn0129014	molecular_function	GO:0016887	ATPase activity	3.6.1.3
und	FBgn0283478	molecular_function	GO:0004177	aminopeptidase activity	3.4.11
CG10700	FBgn0032754	molecular_function	GO:0016491	oxidoreductase activity	1
Dgri\GH13702	FBgn0121178	molecular_function	GO:0047389	glycerophosphocholine phosphodiesterase activity	3.1.4.2
Dpse\GA23066	FBgn0244468	molecular_function	GO:0010333	terpene synthase activity	4.2.3.-
Dgri\GH11957	FBgn0119436	molecular_function	GO:0016614	oxidoreductase activity, acting on CH-OH group of donors	1.1
Dsec\GM15755	FBgn0170671	molecular_function	GO:0004553	hydrolase activity, hydrolyzing O-glycosyl compounds	3.2.1
Dgri\GH15926	FBgn0123397	molecular_function	GO:0004252	serine-type endopeptidase activity	3.4.21
Dgri\GH10552	FBgn0118033	molecular_function	GO:0016765	transferase activity, transferring alkyl or aryl (other than methyl) groups	2.5.1
Dgri\GH10552	FBgn0118033	molecular_function	GO:0016765	transferase activity, transferring alkyl or aryl (other than methyl) groups	2.5
Dsec\GM24130	FBgn0178994	molecular_function	GO:0004553	hydrolase activity, hydrolyzing O-glycosyl compounds	3.2.1
Dgri\GH10646	FBgn0118127	molecular_function	GO:0004714	transmembrane receptor protein tyrosine kinase activity	2.7.10.1
Dsim\GD20721	FBgn0192187	molecular_function	GO:0003994	aconitate hydratase activity	4.2.1.3
Dgri\GH21208	FBgn0128670	molecular_function	GO:0004197	cysteine-type endopeptidase activity	3.4.22
Dgri\GH17367	FBgn0124837	molecular_function	GO:0004674	protein serine/threonine kinase activity	2.7.11
Dgri\GH22868	FBgn0130325	molecular_function	GO:0004252	serine-type endopeptidase activity	3.4.21
Dgri\GH22103	FBgn0129564	molecular_function	GO:0016705	oxidoreductase activity, acting on paired donors, with incorporation or reduction of molecular oxygen	1.14
Dgri\GH17605	FBgn0125075	molecular_function	GO:0008745	N-acetylmuramoyl-L-alanine amidase activity	3.5.1.28
Dgri\GH14064	FBgn0121540	molecular_function	GO:0004252	serine-type endopeptidase activity	3.4.21
Dere\GG11241	FBgn0103542	molecular_function	GO:0003951	NAD+ kinase activity	2.7.1.23
CG9505	FBgn0031805	molecular_function	GO:0004222	metalloendopeptidase activity	3.4.24
Dgri\GH11152	FBgn0118633	molecular_function	GO:0004252	serine-type endopeptidase activity	3.4.21
Dgri\GH13324	FBgn0120800	molecular_function	GO:0016491	oxidoreductase activity	1
Dgri\GH12598	FBgn0120077	molecular_function	GO:0003923	GPI-anchor transamidase activity	3
CG31219	FBgn0051219	molecular_function	GO:0004252	serine-type endopeptidase activity	3.4.21
Dgri\GH12598	FBgn0120077	molecular_function	GO:0008233	peptidase activity	3.4
Dgri\GH19420	FBgn0126885	molecular_function	GO:0000104	succinate dehydrogenase activity	1.3.99.1
Dsim\GD14030	FBgn0185725	molecular_function	GO:0070991	medium-chain-acyl-CoA dehydrogenase activity	1.3.99
FK506-bp1	FBgn0013269	molecular_function	GO:0003755	peptidyl-prolyl cis-trans isomerase activity	5.2.1.8
Dgri\GH23331	FBgn0130788	molecular_function	GO:0042626	ATPase activity, coupled to transmembrane movement of substances	3.6.1.3
Dgri\GH16666	FBgn0124137	molecular_function	GO:0004298	threonine-type endopeptidase activity	3.4.25
Dgri\GH11805	FBgn0119285	molecular_function	GO:0004252	serine-type endopeptidase activity	3.4.21
Dgri\GH13975	FBgn0121451	molecular_function	GO:0004383	guanylate cyclase activity	4.6.1.2
Dgri\GH14964	FBgn0122439	molecular_function	GO:0004066	asparagine synthase (glutamine-hydrolyzing) activity	6.3.5.4
Dgri\GH16749	FBgn0124220	molecular_function	GO:0016805	dipeptidase activity	3.4.13
Dsim\GD25121	FBgn0196433	molecular_function	GO:0016300	tRNA (uracil) methyltransferase activity	2.1.1
Dgri\Yp1	FBgn0013806	molecular_function	GO:0052689	carboxylic ester hydrolase activity	3.1.1.1
Dgri\Yp1	FBgn0013806	molecular_function	GO:0052689	carboxylic ester hydrolase activity	3.1.1
Dgri\GH24383	FBgn0131839	molecular_function	GO:0052689	carboxylic ester hydrolase activity	3.1.1.1
Dgri\GH24383	FBgn0131839	molecular_function	GO:0052689	carboxylic ester hydrolase activity	3.1.1
CG7149	FBgn0031948	molecular_function	GO:0016780	phosphotransferase activity, for other substituted phosphate groups	2.7.8
CG5321	FBgn0030575	molecular_function	GO:0016491	oxidoreductase activity	1
CG3669	FBgn0039838	molecular_function	GO:0004089	carbonate dehydratase activity	4.2.1.1
Dgri\GH10414	FBgn0117895	molecular_function	GO:0016788	hydrolase activity, acting on ester bonds	3.1
Dgri\GH22637	FBgn0130095	molecular_function	GO:0047372	acylglycerol lipase activity	3.1.1.23
Tengl2	FBgn0052463	molecular_function	GO:0016787	hydrolase activity	3
CG3376	FBgn0034997	molecular_function	GO:0004767	sphingomyelin phosphodiesterase activity	3.1.4.12
CG31091	FBgn0051091	molecular_function	GO:0016788	hydrolase activity, acting on ester bonds	3.1
Pex1	FBgn0013563	molecular_function	GO:0042623	ATPase activity, coupled	3.6.1.3
LysRS	FBgn0027084	molecular_function	GO:0004824	lysine-tRNA ligase activity	6.1.1.6
Dsec\GM14173	FBgn0169099	molecular_function	GO:0004553	hydrolase activity, hydrolyzing O-glycosyl compounds	3.2.1
Dgri\GH15433	FBgn0122905	molecular_function	GO:0004252	serine-type endopeptidase activity	3.4.21
Dgri\GH11494	FBgn0118974	molecular_function	GO:0016705	oxidoreductase activity, acting on paired donors, with incorporation or reduction of molecular oxygen	1.14
CG14528	FBgn0039611	molecular_function	GO:0004222	metalloendopeptidase activity	3.4.24
Dmoj\GI23232	FBgn0145959	molecular_function	GO:0004709	MAP kinase kinase kinase activity	2.7.11.25
Dmoj\GI23232	FBgn0145959	molecular_function	GO:0004709	MAP kinase kinase kinase activity	2.7.11
ND-20L	FBgn0039669	molecular_function	GO:0008137	NADH dehydrogenase (ubiquinone) activity	1.6.5.3
Tengl1	FBgn0051682	molecular_function	GO:0016787	hydrolase activity	3
Dana\GF16257	FBgn0093279	molecular_function	GO:0003839	gamma-glutamylcyclotransferase activity	2.3.2.4
Lip4	FBgn0032264	molecular_function	GO:0016788	hydrolase activity, acting on ester bonds	3.1
CG6763	FBgn0039069	molecular_function	GO:0004222	metalloendopeptidase activity	3.4.24
CG3603	FBgn0029648	molecular_function	GO:0016491	oxidoreductase activity	1
Dsec\GM13706	FBgn0168637	molecular_function	GO:0003951	NAD+ kinase activity	2.7.1.23
Dere\GG13385	FBgn0105657	molecular_function	GO:0004587	ornithine-oxo-acid transaminase activity	2.6.1.13
Dgri\GH21178	FBgn0128640	molecular_function	GO:0033971	hydroxyisourate hydrolase activity	3.5.2.17
Dgri\GH16848	FBgn0124319	molecular_function	GO:0016491	oxidoreductase activity	1
Dgri\GH14171	FBgn0121647	molecular_function	GO:0050353	trimethyllysine dioxygenase activity	1.14.11.8
Dgri\GH22306	FBgn0129764	molecular_function	GO:0004190	aspartic-type endopeptidase activity	3.4.23
bbc	FBgn0033844	molecular_function	GO:0016780	phosphotransferase activity, for other substituted phosphate groups	2.7.8
CG12262	FBgn0035811	molecular_function	GO:0070991	medium-chain-acyl-CoA dehydrogenase activity	1.3.99
Dgri\GH13470	FBgn0120946	molecular_function	GO:0003997	acyl-CoA oxidase activity	1.3.3.6
Dgri\GH12765	FBgn0120244	molecular_function	GO:0016705	oxidoreductase activity, acting on paired donors, with incorporation or reduction of molecular oxygen	1.14
Dwil\GK19522	FBgn0221520	molecular_function	GO:0004000	adenosine deaminase activity	3.5.4.4
Dgri\GH16246	FBgn0123717	molecular_function	GO:0004776	succinate-CoA ligase (GDP-forming) activity	6.2.1.4
Dper\GL13309	FBgn0150915	molecular_function	GO:0004407	histone deacetylase activity	3.5.1.98
CG11147	FBgn0031734	molecular_function	GO:0016887	ATPase activity	3.6.1.3
CG9698	FBgn0039784	molecular_function	GO:0004656	procollagen-proline 4-dioxygenase activity	1.14.11.2
Dgri\GH14002	FBgn0121478	molecular_function	GO:0004725	protein tyrosine phosphatase activity	3.1.3.48
Dgri\GH20633	FBgn0128096	molecular_function	GO:0016705	oxidoreductase activity, acting on paired donors, with incorporation or reduction of molecular oxygen	1.14
Dwil\GK13492	FBgn0215500	molecular_function	GO:0004712	protein serine/threonine/tyrosine kinase activity	2.7.12.1
Dgri\GH10571	FBgn0118052	molecular_function	GO:0004618	phosphoglycerate kinase activity	2.7.2.3
Pde8	FBgn0266377	molecular_function	GO:0004114	3',5'-cyclic-nucleotide phosphodiesterase activity	3.1.4.17
Dgri\GH13300	FBgn0120776	molecular_function	GO:0008173	RNA methyltransferase activity	2.1.1
Dgri\GH15594	FBgn0123065	molecular_function	GO:0016746	transferase activity, transferring acyl groups	2.3
Dgri\GH21421	FBgn0128883	molecular_function	GO:0030060	L-malate dehydrogenase activity	1.1.1.37
mnb	FBgn0259168	molecular_function	GO:0004712	protein serine/threonine/tyrosine kinase activity	2.7.12.1
Dere\GG20808	FBgn0112994	molecular_function	GO:0004553	hydrolase activity, hydrolyzing O-glycosyl compounds	3.2.1
Dper\GL23083	FBgn0160673	molecular_function	GO:0016702	oxidoreductase activity, acting on single donors with incorporation of molecular oxygen, incorporation of two atoms of oxygen	1.13.11
Dgri\GH12929	FBgn0120407	molecular_function	GO:0004838	L-tyrosine:2-oxoglutarate aminotransferase activity	2.6.1.5
CG5045	FBgn0032229	molecular_function	GO:0004252	serine-type endopeptidase activity	3.4.21
CG9666	FBgn0036856	molecular_function	GO:0008168	methyltransferase activity	2.1.1
Tdc2	FBgn0050446	molecular_function	GO:0016831	carboxy-lyase activity	4.1.1
Dgri\GH16172	FBgn0123643	molecular_function	GO:0004605	phosphatidate cytidylyltransferase activity	2.7.7.41
Dgri\GH11204	FBgn0118685	molecular_function	GO:0047961	glycine N-acyltransferase activity	2.3.1.13
Dgri\GH11204	FBgn0118685	molecular_function	GO:0008080	N-acetyltransferase activity	2.3.1
Dgri\GH12695	FBgn0120174	molecular_function	GO:0004252	serine-type endopeptidase activity	3.4.21
l(2)k05911	FBgn0284244	molecular_function	GO:0004252	serine-type endopeptidase activity	3.4.21
Dgri\GH16452	FBgn0123923	molecular_function	GO:0004715	non-membrane spanning protein tyrosine kinase activity	2.7.10.2
CysRS-m	FBgn0033900	molecular_function	GO:0004817	cysteine-tRNA ligase activity	6.1.1.16
Dmoj\GI12079	FBgn0134836	molecular_function	GO:0016263	glycoprotein-N-acetylgalactosamine 3-beta-galactosyltransferase activity	2.4.1.122
amon	FBgn0023179	molecular_function	GO:0004252	serine-type endopeptidase activity	3.4.21
Dgri\GH13841	FBgn0121317	molecular_function	GO:0004129	cytochrome-c oxidase activity	1.9.3.1
Dgri\GH19492	FBgn0126957	molecular_function	GO:0004045	aminoacyl-tRNA hydrolase activity	3.1.1.29
Dper\GL26863	FBgn0164444	molecular_function	GO:0016491	oxidoreductase activity	1
Dper\GL24844	FBgn0162432	molecular_function	GO:0004812	aminoacyl-tRNA ligase activity	6.1.1
CG11089	FBgn0039241	molecular_function	GO:0003937	IMP cyclohydrolase activity	3.5.4.10
CG11089	FBgn0039241	molecular_function	GO:0004643	phosphoribosylaminoimidazolecarboxamide formyltransferase activity	2.1.2.3
Dgri\GH20092	FBgn0127556	molecular_function	GO:0004222	metalloendopeptidase activity	3.4.24
Dere\GG19817	FBgn0112018	molecular_function	GO:0004553	hydrolase activity, hydrolyzing O-glycosyl compounds	3.2.1
Dpse\GA16938	FBgn0076952	molecular_function	GO:0003951	NAD+ kinase activity	2.7.1.23
Dgri\GH16334	FBgn0123805	molecular_function	GO:0003993	acid phosphatase activity	3.1.3.2
Dper\GL20876	FBgn0158471	molecular_function	GO:0004587	ornithine-oxo-acid transaminase activity	2.6.1.13
Dgri\GH14158	FBgn0121634	molecular_function	GO:0016887	ATPase activity	3.6.1.3
Dana\GF11094	FBgn0088134	molecular_function	GO:0008234	cysteine-type peptidase activity	3.4
Dere\GG19988	FBgn0112188	molecular_function	GO:0036374	glutathione hydrolase activity	3.4.19.13
Ret	FBgn0011829	molecular_function	GO:0004713	protein tyrosine kinase activity	2.7.10
Dgri\GH13876	FBgn0121352	molecular_function	GO:0016881	acid-amino acid ligase activity	6.3.2
Dsec\GM20750	FBgn0175631	molecular_function	GO:0003951	NAD+ kinase activity	2.7.1.23
AsnRS	FBgn0086443	molecular_function	GO:0004816	asparagine-tRNA ligase activity	6.1.1.22
CG5379	FBgn0038956	molecular_function	GO:0004089	carbonate dehydratase activity	4.2.1.1
Dwil\GK12569	FBgn0214579	molecular_function	GO:0047389	glycerophosphocholine phosphodiesterase activity	3.1.4.2
Dgri\GH14799	FBgn0122275	molecular_function	GO:0016491	oxidoreductase activity	1
Dgri\GH15925	FBgn0123396	molecular_function	GO:0004252	serine-type endopeptidase activity	3.4.21
S-Lap8	FBgn0034132	molecular_function	GO:0004177	aminopeptidase activity	3.4.11
Dvir\GJ13003	FBgn0200237	molecular_function	GO:0004553	hydrolase activity, hydrolyzing O-glycosyl compounds	3.2.1
Dgri\GH12658	FBgn0120137	molecular_function	GO:0016791	phosphatase activity	3.1.3.41
Dgri\GH12658	FBgn0120137	molecular_function	GO:0016791	phosphatase activity	3.1.3
Pkcdelta	FBgn0259680	molecular_function	GO:0004697	protein kinase C activity	2.7.11.13
Dgri\GH19785	FBgn0127249	molecular_function	GO:0046933	proton-transporting ATP synthase activity, rotational mechanism	3.6.3.14
Dgri\GH15659	FBgn0123130	molecular_function	GO:0004252	serine-type endopeptidase activity	3.4.21
Dpse\GA23067	FBgn0244469	molecular_function	GO:0010333	terpene synthase activity	4.2.3.-
Dgri\GH22025	FBgn0129486	molecular_function	GO:0003997	acyl-CoA oxidase activity	1.3.3.6
Dsec\GM13472	FBgn0168403	molecular_function	GO:0036374	glutathione hydrolase activity	3.4.19.13
Dgri\GH20794	FBgn0128257	molecular_function	GO:0016788	hydrolase activity, acting on ester bonds	3.1
CG11406	FBgn0034990	molecular_function	GO:0016788	hydrolase activity, acting on ester bonds	3.1
Dgri\GH17134	FBgn0124604	molecular_function	GO:0004345	glucose-6-phosphate dehydrogenase activity	1.1.1.49
Dmoj\GI11391	FBgn0134152	molecular_function	GO:0016887	ATPase activity	3.6.1.3
CG17173	FBgn0036447	molecular_function	GO:0016758	transferase activity, transferring hexosyl groups	2.4.1
Dgri\GH21831	FBgn0129292	molecular_function	GO:0003997	acyl-CoA oxidase activity	1.3.3.6
CG14507	FBgn0039655	molecular_function	GO:0004623	phospholipase A2 activity	3.1.1.4
Dmir\CG6461	FBgn0069796	molecular_function	GO:0036374	glutathione hydrolase activity	3.4.19.13
Dgri\GH20215	FBgn0127679	molecular_function	GO:0004739	pyruvate dehydrogenase (acetyl-transferring) activity	1.2.4.1
Dgri\GH17658	FBgn0125128	molecular_function	GO:0016491	oxidoreductase activity	1
Dgri\GH19882	FBgn0127346	molecular_function	GO:0016307	phosphatidylinositol phosphate kinase activity	2.7.1
Dgri\GH19882	FBgn0127346	molecular_function	GO:0016307	phosphatidylinositol phosphate kinase activity	2.7.1.-
Dgri\GH10462	FBgn0117943	molecular_function	GO:0004114	3',5'-cyclic-nucleotide phosphodiesterase activity	3.1.4.17
Mgat2	FBgn0039738	molecular_function	GO:0008455	alpha-1,6-mannosylglycoprotein 2-beta-N-acetylglucosaminyltransferase activity	2.4.1.143
Dgri\GH16826	FBgn0124297	molecular_function	GO:0003896	DNA primase activity	2.7.7
Dgri\GH17947	FBgn0125415	molecular_function	GO:0016787	hydrolase activity	3
Dgri\GH24114	FBgn0131570	molecular_function	GO:0008168	methyltransferase activity	2.1.1
Mtap	FBgn0034215	molecular_function	GO:0017061	S-methyl-5-thioadenosine phosphorylase activity	2.4.2.28
Dgri\GH18601	FBgn0126068	molecular_function	GO:0016780	phosphotransferase activity, for other substituted phosphate groups	2.7.8
Dgri\GH15757	FBgn0123228	molecular_function	GO:0016705	oxidoreductase activity, acting on paired donors, with incorporation or reduction of molecular oxygen	1.14
Dgri\GH18387	FBgn0125855	molecular_function	GO:0046961	proton-transporting ATPase activity, rotational mechanism	3.6.3.14
Dgri\GH18387	FBgn0125855	molecular_function	GO:0046933	proton-transporting ATP synthase activity, rotational mechanism	3.6.3.14
Dgri\GH14277	FBgn0121753	molecular_function	GO:0004177	aminopeptidase activity	3.4.11
Dgri\GH15719	FBgn0123190	molecular_function	GO:0003887	DNA-directed DNA polymerase activity	2.7.7.7
Dgri\GH21129	FBgn0128591	molecular_function	GO:0016787	hydrolase activity	3
[truncated: 33,898 more rows]
