# Supplementary material for: FlySilico: Flux balance modeling of Drosophila larval growth and resource allocation
Source: Sci Rep. 2019 Nov 20;9:17156. doi: 10.1038/s41598-019-53532-4 (PMC6868164; doi:10.1038/s41598-019-53532-4)
Supplement: Supplementary file 6 — Dataset 5 [file 41598_2019_53532_MOESM6_ESM.zip › FlySilico/GEN-EC/Flysilico_Match_GEN-EC.ipynb]

# %% [code]
import sys
sys.path.append('..')

import pandas as pd
import numpy as np

# %% [code]
df_ec = pd.read_csv("ec_num_27_09_17.tsv", sep="\t",skiprows=1,header = None, names=
                    ["Symbol", "FBGN", "GO_aspect", "GOID", "GONAME", "ECNUM"])

df_model = pd.read_excel("../FlySilico_v1.xls")

df_genes = pd.read_csv("gene_association.fb", sep="\t",skiprows=5,header = None, names=
                    ["DB", "DB_Object_ID", "DB_Object_Symbol", "Qualifier", "GO ID", "DB:Reference", "Evidence", "With (or) From",
                    "Aspect", "DB_Object_Name", "DB_Object_Synonym", "DB_Object_Type", "taxon", "Date", "Assigned_by", "Extra1", "Extra2"])

df_ec2 = df_ec
df_ec2["Symbol"] = df_ec["Symbol"].str.replace("\\",";")

ec_num_filtered = df_ec2[~df_ec2['Symbol'].str.contains(";")]

ecnum = []
gen_list = []
goid = []

#all_list = []

for i in df_model["EC. Number"]:

    ecnum += [i]
    gens = np.unique(list(ec_num_filtered["Symbol"][ec_num_filtered["ECNUM"] == str(i)]))
    gens = ' or '.join(gens)

    gen_list += [gens]
    id1 = np.unique(list(ec_num_filtered["GOID"][ec_num_filtered["ECNUM"] == str(i)]))

    goid += [", ".join(id1)]
    
    #all_list += list(gens)


df_ecnum = pd.DataFrame({"ECNUM": pd.Series(ecnum)})
df_gens = pd.DataFrame({"Gens": pd.Series(gen_list)})
df_goid = pd.DataFrame({"GOID": pd.Series(goid)})

df_full = pd.concat([df_ecnum,df_gens,df_goid], ignore_index=False, axis=1)

del_index = []

as_not = df_genes[df_genes["Qualifier"] == "NOT"]

for i in as_not["GO ID"]:
    for z in df_full["GOID"]:
        if i in z:
            #print i, z
            del_index += [df_full.index[df_full.GOID == i][0]]

del_index = np.unique(del_index)
df_full.Gens[del_index], df_full.GOID[del_index] = "",""

df_full.index = np.arange(2, len(df_full) + 2)
df_full.columns.names =["row #"]

writer = pd.ExcelWriter('GEN_to_EC.xlsx', engine='xlsxwriter')
#df_trans = df_full.T
df_full.to_excel(writer,'GEN to EC')

worksheet = writer.sheets['GEN to EC']

worksheet.set_column('C:C', 55)
worksheet.set_column('D:D', 13)

writer.save()

# %% [code]
df_full

# %% [code]
