# Supplementary material for: FlySilico: Flux balance modeling of Drosophila larval growth and resource allocation
Source: Sci Rep. 2019 Nov 20;9:17156. doi: 10.1038/s41598-019-53532-4 (PMC6868164; doi:10.1038/s41598-019-53532-4)
Supplement: Supplementary file 6 — Dataset 5 [file 41598_2019_53532_MOESM6_ESM.zip › FlySilico/GEN-EC/GEN_to_EC.xlsx]

## Sheet: GEN to EC
	ECNUM	Gens	GOID
2	4.2.1.11	Eno	GO:0004634
3	4.1.2.13	Ald or CG5432	GO:0004332
4	1.2.1.12	Gapdh1 or Gapdh2	GO:0004365
5	1.2.4.1	CG11876 or CG7024 or l(1)G0334	GO:0004739
6	2.7.1.11	Pfk	GO:0003872
7	5.3.1.9	Pgi	GO:0004347
8	2.7.2.3	CG9961 or Pgk	GO:0004618
9	5.4.2.11
10	2.7.1.40	CG11249 or CG12229 or CG2964 or CG7069 or CG7362 or PyK	GO:0004743
11	5.3.1.1	Tpi	GO:0004807
12	2.7.1.1	Hex-A or Hex-C or Hex-t2	GO:0004396
13	3.1.3.11	fbp	GO:0042132
14	3.1.3.9	G6P	GO:0004346
15	2.3.3.1	CG14740 or kdn	GO:0004108
16	4.2.1.3	Acon or CG4706 or Irp-1A or Irp-1B	GO:0003994
17	4.2.1.3	Acon or CG4706 or Irp-1A or Irp-1B	GO:0003994
18	1.1.1.42	Idh	GO:0004450
19	1.2.4.2	CG1544 or CG33791 or Nc73EF	GO:0004591
20	6.2.1.5	skap	GO:0004775, GO:0009361
21	1.3.5.1	SdhA or SdhAL or SdhB or SdhC or SdhD or Sirup	GO:0008177
22	4.2.1.2	CG31874 or CG4095 or CG6140 or Fum or l(1)G0255	GO:0004333
23	1.1.1.37	CG10748 or CG10749 or Mdh1 or Mdh2	GO:0030060
24	3.6.4.9
25
26
27
28
29
30
31
32
33
34
35
36
37
38
39
40
41
42
43
44
45
46
47
48
49
50
51
52
53
54
55
56
57
58	1.1.1.27	ImpL3	GO:0004459
59
60	1.9.3.1	CG14077 or CG31644 or CG34172 or CG44296 or CG5037 or COX4 or COX4L or COX5A or COX5B or COX5BL or COX6AL or COX6B or COX7A or COX7AL or COX7C or COX8 or ND-MLRQ or Scox or cype or jagn or levy or mt:CoI or mt:CoII or mt:CoIII	GO:0004129
61	1.1.5.9
62	1.1.1.49	CG7140 or Zw	GO:0004345
63	3.1.1.31	CG17333	GO:0017057
64	1.1.1.44	CG15093 or CG4747 or Pgd	GO:0004616
65	1.1.1.343
66	5.1.3.1	CG30499	GO:0004750
67	2.2.1.1
68	5.3.1.6	Rpi	GO:0004751
69	2.2.1.1
70	2.2.1.2	Taldo	GO:0004801
71	2.7.1.15	CG13369 or CG17010	GO:0004747
72	5.4.2.7
73	2.7.6.1	CG2246 or CG6767	GO:0004749
74	4.1.2.4	CG8525	GO:0004139
75	2.7.1.15	CG13369 or CG17010	GO:0004747
76	5.4.2.7
77	1.6.5.3	CG43346 or ND-18 or ND-20 or ND-20L or ND-24 or ND-24L or ND-30 or ND-42 or ND-51 or ND-51L1 or ND-75 or ND-ASHI or ND-B14.5A or ND-B14.5AL or ND-B14.5B or ND-B15 or ND-B17.2 or ND-B18 or ND-B8 or ND-PDSW or mt:ND2 or mt:ND3 or mt:ND4 or mt:ND4L or mt:ND5 or mt:ND6	GO:0008137
78	1.10.2.2	CG43206 or RFeSP or UQCR-11 or UQCR-11L or UQCR-14 or UQCR-14L or UQCR-6.4 or UQCR-C1 or UQCR-C2 or UQCR-Q or mt:Cyt-b or ox	GO:0008121
79	3.6.3.14	ATPsynB or ATPsynC or ATPsynD or ATPsynE or ATPsynG or ATPsynGL or ATPsynO or ATPsynbeta or ATPsynbetaL or ATPsyndelta or ATPsynepsilonL or ATPsyngamma or CG15719 or CG17300 or CG31030 or CG5421 or Vha100-1 or Vha100-2 or Vha100-3 or Vha100-4 or Vha100-5 or Vha13 or Vha14-1 or Vha14-2 or Vha16-1 or Vha16-2 or Vha16-3 or Vha16-4 or Vha16-5 or Vha26 or Vha36-1 or Vha36-2 or Vha36-3 or Vha44 or Vha5…	GO:0046933, GO:0046961
80	3.6.1.1
81	1.6.1.3
82	2.7.1.23	CG31140 or CG33156 or CG34384 or CG6145 or CG8080 or Cerk or Dgk or Dgkepsilon or Mulk or Sk1 or Sk2 or rdgA	GO:0003951
83	2.7.1.1	Hex-A or Hex-C or Hex-t2	GO:0004396
84	3.2.1.20	Agi	GO:0004558
85	2.7.7.9	UGP	GO:0003983
86	2.4.1.18	AGBE	GO:0003844
87	3.2.1.1	Amy-d or Amy-p	GO:0004556
88	3.2.1.20	Agi	GO:0004558
89	2.4.1.11	GlyS	GO:0004373
90	2.4.1.15
91	3.1.3.12
92	3.2.1.28	CG6262 or Treh	GO:0004555
93	3.2.1.1	Amy-d or Amy-p	GO:0004556
94	5.4.2.2	Pgm	GO:0004614
95	4.1.1.32	CG10924 or Pepck	GO:0004613
96	6.4.1.1	PCB	GO:0004736
97	4.2.1.1	CAH1 or CAH2 or CAHbeta or CG10899 or CG18672 or CG18673 or CG3669 or CG3940 or CG5379 or caix	GO:0004089
98	1.1.1.40	CG7848 or Men or Men-b or Menl-1 or Menl-2	GO:0004473
99	2.3.1.9	CG10932 or CG9149	GO:0003985
100	6.4.1.2	ACC	GO:0003989
101	6.2.1.1	AcCoAS	GO:0003987
102	3.6.1.7	Acyp or Acyp2 or CG10970 or CG11052 or CG14022 or CG18371 or CG34161	GO:0003998
103	4.4.1.5	Glo1	GO:0004462
104	1.1.1.79	CG1236 or CG31673 or CG31674 or CG9331 or CtBP	GO:0030267
105	1.2.1.3	Aldh or CG31075 or CG8665	GO:0004029
106	1.8.1.4	CG7430 or Dia1 or Dia2	GO:0004148
107
108
109
110
111
112
113
114
115
116
117
118
119
120
121
122
123
124	2.3.1.8
125
126
127
128
129
130
131
132
133
134
135
136
137
138
139
140
141
142
143
144
145
146
147
148
149
150
151
152	2.1.3.2	r	GO:0004070
153	6.3.5.4	AsnS or CG17486	GO:0004066
154	2.6.1.44	CG11241 or CG8745 or Spat	GO:0008453
155	6.3.4.4	AdSS	GO:0004019
156	4.3.2.2	AdSL	GO:0004018, GO:0070626
157	3.5.1.3
158	3.5.1.3
159	1.4.3.1	CG11236 or CG12338	GO:0008445
160	1.2.1.24	Ssadh	GO:0004777
161	2.6.1.19	Gabat	GO:0003867
162	4.1.1.15	Gad1	GO:0004351
163	1.4.1.13
164	1.4.1.14	CG9674	GO:0016040
165	2.6.1.16	Gfat1 or Gfat2	GO:0004360
166	6.3.5.5	r	GO:0004088
167
168
169
170
171
172
173
174
175
176
177
178
179
180
181
182
183
184	6.3.1.2	Gs1 or Gs2	GO:0004356
185	3.5.1.2	GLS or Nadsyn	GO:0004359
186	1.4.1.3	Gdh or bb8	GO:0004353
187	1.4.1.3	Gdh or bb8	GO:0004353
188	2.6.1.1	Got1 or Got2	GO:0004069
189	2.6.1.2
190	3.5.1.14	CG17109 or CG17110 or CG6465 or CG6726 or CG6733 or CG6738	GO:0004046
191	6.3.4.5	CG1315	GO:0004055
192	1.14.13.39	Nos	GO:0004517
193	3.5.3.1	arg	GO:0004053
194	4.3.2.1	CG9510	GO:0004056
195	2.6.1.1	Got1 or Got2	GO:0004069
196	2.6.1.1	Got1 or Got2	GO:0004069
197	2.6.1.5	CG1461	GO:0004838
198	2.6.1.5	CG1461	GO:0004838
199
200
201	1.14.16.1	Hn or Trh	GO:0004505
202	2.3.1.29	CG10361	GO:0008890
203	1.1.1.103
204	4.1.2.48
205	2.6.1.51	Spat	GO:0004760
206	2.6.1.45
207	2.1.1.10
208	4.2.1.22	Cbs	GO:0004122
209	4.4.1.1	CG12264 or Eip55E	GO:0004123
210
211
212	3.5.3.1	arg	GO:0004053
213	2.6.1.13	Oat	GO:0004587
214	non enzymatic
215	1.5.1.2	P5cr or P5cr-2	GO:0004735
216
217
218	2.7.1.165
219	1.1.1.81	CG1236 or CG31673 or CG31674 or CG9331 or CtBP	GO:0016618
220
221
222	2.7.1.26	CG2846	GO:0008531
223	2.7.7.2	CG16848 or CG4407	GO:0003919
224	1.2.1.18	CG17896	GO:0018478
225	1.1.1.59
226	3.1.2.4	CG5044	GO:0003860
227	4.2.1.17	CG4592 or CG4594 or CG4598 or CG6543 or CG8778 or HIPP1 or Mfe2 or Mtpalpha	GO:0004300
228	1.3.8.7
229	2.3.1.168
230	1.2.4.4	CG17691 or CG8199	GO:0003863, GO:0017086
231	1.2.4.4	CG17691 or CG8199	GO:0003863, GO:0017086
232
233
234	1.13.11.27	CG11796	GO:0003868
235	1.13.11.5	hgo	GO:0004411
236	5.2.1.2
237	3.7.1.2	Faa	GO:0004334
238
239
240	3.5.4.16	Pu	GO:0003934
241	4.2.3.12	pr	GO:0003874
242	2.3.1.54
243	1.1.1.153	Sptr	GO:0004757
244	2.7.4.1
245	2.8.3.5	SCOT	GO:0008260
246	2.1.3.3
247	1.11.1.6	CG9314 or Cat or Irc	GO:0004096
248	1.1.3.15	Had	GO:0003973
249	1.1.1.79	CG1236 or CG31673 or CG31674 or CG9331 or CtBP	GO:0030267
250	2.3.1.35
251	2.3.1.1
252	2.3.3.10	Hmgs	GO:0004421
253	4.1.3.4	CG10399	GO:0004419
254	1.1.1.30
255	1.2.1.3	Aldh or CG31075 or CG8665	GO:0004029
256	1.1.1.2
257	1.1.1.21
258	2.7.1.30
259	2.3.1.15	mino	GO:0004366
260	2.3.1.51	CG3812 or fu12	GO:0003841
261	3.1.3.4	CG11425 or CG11426 or CG11437 or CG11438 or CG12746 or Lpin or laza or mod(mdg4) or wun or wun2	GO:0008195
262	2.3.1.20	CG33120 or mdy	GO:0004144
263	3.1.1.3	CG34448 or bmm or dob	GO:0004806
264	2.7.1.94
265	2.3.1.22
266	3.1.1.3	CG34448 or bmm or dob	GO:0004806
267	3.1.3.81
268	2.7.1.107	CG31140 or CG34384 or Dgk or Dgkepsilon or Sk1 or Sk2 or rdgA	GO:0004143
269
270
271	6.2.1.3	Acsl or CG3394 or CG3961 or CG44252 or CG6178 or Fatp or bgm or hll	GO:0004467, GO:0031957
272
273
274
275
276
277
278
279
280
281
282
283
284
285
286
287
288
289
290
291
292
293
294
295
296
297	2.7.1.32	CG2201 or eas	GO:0004103
298	2.7.7.15	Pcyt1 or Pcyt2	GO:0004105
299	2.7.8.2
300	3.5.2.3	r	GO:0004151
301	1.3.5.2	Dhod or su(r)	GO:0004152
302	2.4.2.10	r-l	GO:0004588
303	4.1.1.23	r-l	GO:0004590
304	2.7.4.14	Dak1	GO:0004127
305	2.7.4.6	CG14221 or CG15547 or CG18130 or awd or nmdyn-D6 or nmdyn-D7	GO:0004550
306	6.3.4.2	CTPsyn	GO:0003883
307	2.7.4.6	CG14221 or CG15547 or CG18130 or awd or nmdyn-D6 or nmdyn-D7	GO:0004550
308	2.7.4.14	Dak1	GO:0004127
309	2.7.4.23
310
311	3.1.3.5
312	3.5.4.5	CG8349 or CG8353 or CG8360	GO:0004126
313	2.7.1.48	CG6364 or kri or l(2)k01209	GO:0004849
314	3.1.4.3	norpA	GO:0004629
315	3.1.1.4	CG14507 or CG3009 or CG30503 or CG42237 or GI or GIIIA or GIIIB or GIIIC or GIIID or GIIIE or GIIIspla2 or GXIVsPLA2 or sPLA2	GO:0004623, GO:0047498
316	2.3.1.23	LPCAT	GO:0047184
317
318
319	3.1.1.79
320
321	3.1.1.23	Hydr2	GO:0047372
322	2.7.8.11	Pis	GO:0003881
323	2.7.7.41	CG33331 or CdsA	GO:0004605
324
325
326	2.7.1.67	PI4KIIIalpha or Pi4KIIalpha or fwd	GO:0004430
327	2.7.1.68	PIP4K or PIP5K59B or fab1 or sktl	GO:0016308
328	3.1.4.11	Plc21C or norpA or sl	GO:0004435
329	3.1.3.56	5PtaseI or Synj	GO:0004445
330	3.1.3.57	CG15743 or Ipp	GO:0004441
331	3.1.3.25	CG15743 or CG17026 or CG17027 or CG17028 or CG17029 or CG9389 or CG9391	GO:0008934
332	3.1.3.36	INPP5E or PTPMT1	GO:0004439
333	1.13.99.1	CG6910	GO:0050113
334
335
336
337
338	2.3.1.85	FASN1 or FASN2	GO:0004312
339
340
341
342
343	2.3.1.43
344	3.1.1.13	mag	GO:0004771
345	1.14.19.21
346	3.5.4.6	AMPdeam	GO:0003876
347	2.4.2.8
348	2.4.2.1	CG16758 or CG18128	GO:0004731
349	1.1.1.205	ras	GO:0003938
350	6.3.5.2	bur	GO:0003922
351	2.7.4.8	CG11811 or Grip or dlg1 or pyd or sdt	GO:0004385
352	2.7.4.6	CG14221 or CG15547 or CG18130 or awd or nmdyn-D6 or nmdyn-D7	GO:0004550
353	3.6.1.6	CG42249 or CG5276 or NTPase	GO:0017110, GO:0045134
354	3.1.3.5	CG1814 or CG2277 or CG30103 or CG32549 or CG42249 or NT5E-2 or cN-IIIB or veil	GO:0008253
355
356
357
358
359	3.2.2.4
360	3.6.1.5	CG4098 or spd-2	GO:0043262
361	3.1.1.17	regucalcin or smp-30	GO:0004341
362	2.7.1.12
363
364
365
