# Supplementary material for: FlySilico: Flux balance modeling of Drosophila larval growth and resource allocation
Source: Sci Rep. 2019 Nov 20;9:17156. doi: 10.1038/s41598-019-53532-4 (PMC6868164; doi:10.1038/s41598-019-53532-4)
Supplement: Supplementary file 6 — Dataset 5 [file 41598_2019_53532_MOESM6_ESM.zip › FlySilico/GEN-EC/gene_association.fb]

!gaf-version: 2.1
!date: 08/06/2017 $
!from: FlyBase
!saved-by: FlyBase GOcur gocur@morgan.harvard.edu
!Data from FlyBase version fb_2017_04
FB	FBgn0043467	064Ya		GO:0048149	FB:FBrf0131396|PMID:11086999	IMP		P	064Ya		gene_product	taxon:7227	20060803	FlyBase
FB	FBgn0043467	064Ya		GO:0005575	FB:FBrf0159398|GO_REF:0000015	ND		C	064Ya		gene_product	taxon:7227	20060803	FlyBase
FB	FBgn0043467	064Ya		GO:0003674	FB:FBrf0159398|GO_REF:0000015	ND		F	064Ya		gene_product	taxon:7227	20060803	FlyBase
FB	FBgn0026615	10-4		GO:0008150	FB:FBrf0159398|GO_REF:0000015	ND		P	10-4		gene_product	taxon:7227	20060803	FlyBase
FB	FBgn0026615	10-4		GO:0003674	FB:FBrf0159398|GO_REF:0000015	ND		F	10-4		gene_product	taxon:7227	20060803	FlyBase
FB	FBgn0070057	11		GO:0005575	FB:FBrf0159398|GO_REF:0000015	ND		C	11	#1	gene_product	taxon:7227	20060803	FlyBase
FB	FBgn0070057	11		GO:0003674	FB:FBrf0159398|GO_REF:0000015	ND		F	11	#1	gene_product	taxon:7227	20060803	FlyBase
FB	FBgn0010339	128up		GO:0005525	FB:FBrf0067209|PMID:8121394	IDA		F	upstream of RpIII128	CG8340|GTP-bp|Gtp-bp|X71866	protein	taxon:7227	20060803	FlyBase
FB	FBgn0020238	14-3-3epsilon		GO:0000077	FB:FBrf0127025|PMID:10733527	IMP		P	14-3-3epsilon	14-3-3|14-3-3 epsilon|14-3-3 protein epsilon|14-3-3&epsilon|14-3-3-e|14-3-3-epsilon|14-3-30epsilon|14-3-3EPSILON|14-3-3e|14-3-3omicron|14.3.3 epsilon|1433epsilon|143E_DROME|CG31196|CT24092|D14-3-3e|D14-3-3epsilon|EK3-5|Epsilon|PAR-5|PAR5|Par-5|SR3-9|Su(Raf)3B|Suppressor of Ras85D 3-9|Tyrosine-3-monooxygenase|anon-WO0172774.141|anon-WO02059370.52|d14-3-3epsilon|e-14-3-3|eps|l(3)j2B10|par-5	protein	taxon:7227	20060803	FlyBase
FB	FBgn0020238	14-3-3epsilon		GO:0000077	FB:FBrf0130073|PMID:10908583	TAS		P	14-3-3epsilon	14-3-3|14-3-3 epsilon|14-3-3 protein epsilon|14-3-3&epsilon|14-3-3-e|14-3-3-epsilon|14-3-30epsilon|14-3-3EPSILON|14-3-3e|14-3-3omicron|14.3.3 epsilon|1433epsilon|143E_DROME|CG31196|CT24092|D14-3-3e|D14-3-3epsilon|EK3-5|Epsilon|PAR-5|PAR5|Par-5|SR3-9|Su(Raf)3B|Suppressor of Ras85D 3-9|Tyrosine-3-monooxygenase|anon-WO0172774.141|anon-WO02059370.52|d14-3-3epsilon|e-14-3-3|eps|l(3)j2B10|par-5	protein	taxon:7227	20060803	FlyBase
FB	FBgn0020238	14-3-3epsilon		GO:0009314	FB:FBrf0134532|PMID:11063934	TAS		P	14-3-3epsilon	14-3-3|14-3-3 epsilon|14-3-3 protein epsilon|14-3-3&epsilon|14-3-3-e|14-3-3-epsilon|14-3-30epsilon|14-3-3EPSILON|14-3-3e|14-3-3omicron|14.3.3 epsilon|1433epsilon|143E_DROME|CG31196|CT24092|D14-3-3e|D14-3-3epsilon|EK3-5|Epsilon|PAR-5|PAR5|Par-5|SR3-9|Su(Raf)3B|Suppressor of Ras85D 3-9|Tyrosine-3-monooxygenase|anon-WO0172774.141|anon-WO02059370.52|d14-3-3epsilon|e-14-3-3|eps|l(3)j2B10|par-5	protein	taxon:7227	20060803	FlyBase
FB	FBgn0020238	14-3-3epsilon		GO:0007444	FB:FBrf0134532|PMID:11063934	TAS		P	14-3-3epsilon	14-3-3|14-3-3 epsilon|14-3-3 protein epsilon|14-3-3&epsilon|14-3-3-e|14-3-3-epsilon|14-3-30epsilon|14-3-3EPSILON|14-3-3e|14-3-3omicron|14.3.3 epsilon|1433epsilon|143E_DROME|CG31196|CT24092|D14-3-3e|D14-3-3epsilon|EK3-5|Epsilon|PAR-5|PAR5|Par-5|SR3-9|Su(Raf)3B|Suppressor of Ras85D 3-9|Tyrosine-3-monooxygenase|anon-WO0172774.141|anon-WO02059370.52|d14-3-3epsilon|e-14-3-3|eps|l(3)j2B10|par-5	protein	taxon:7227	20060803	FlyBase
FB	FBgn0020238	14-3-3epsilon		GO:0007093	FB:FBrf0134532|PMID:11063934	TAS		P	14-3-3epsilon	14-3-3|14-3-3 epsilon|14-3-3 protein epsilon|14-3-3&epsilon|14-3-3-e|14-3-3-epsilon|14-3-30epsilon|14-3-3EPSILON|14-3-3e|14-3-3omicron|14.3.3 epsilon|1433epsilon|143E_DROME|CG31196|CT24092|D14-3-3e|D14-3-3epsilon|EK3-5|Epsilon|PAR-5|PAR5|Par-5|SR3-9|Su(Raf)3B|Suppressor of Ras85D 3-9|Tyrosine-3-monooxygenase|anon-WO0172774.141|anon-WO02059370.52|d14-3-3epsilon|e-14-3-3|eps|l(3)j2B10|par-5	protein	taxon:7227	20060803	FlyBase
FB	FBgn0020238	14-3-3epsilon		GO:0000077	FB:FBrf0139721|PMID:11682604	IMP		P	14-3-3epsilon	14-3-3|14-3-3 epsilon|14-3-3 protein epsilon|14-3-3&epsilon|14-3-3-e|14-3-3-epsilon|14-3-30epsilon|14-3-3EPSILON|14-3-3e|14-3-3omicron|14.3.3 epsilon|1433epsilon|143E_DROME|CG31196|CT24092|D14-3-3e|D14-3-3epsilon|EK3-5|Epsilon|PAR-5|PAR5|Par-5|SR3-9|Su(Raf)3B|Suppressor of Ras85D 3-9|Tyrosine-3-monooxygenase|anon-WO0172774.141|anon-WO02059370.52|d14-3-3epsilon|e-14-3-3|eps|l(3)j2B10|par-5	protein	taxon:7227	20060803	FlyBase
FB	FBgn0020238	14-3-3epsilon		GO:0005634	FB:FBrf0139721|PMID:11682604	IDA		C	14-3-3epsilon	14-3-3|14-3-3 epsilon|14-3-3 protein epsilon|14-3-3&epsilon|14-3-3-e|14-3-3-epsilon|14-3-30epsilon|14-3-3EPSILON|14-3-3e|14-3-3omicron|14.3.3 epsilon|1433epsilon|143E_DROME|CG31196|CT24092|D14-3-3e|D14-3-3epsilon|EK3-5|Epsilon|PAR-5|PAR5|Par-5|SR3-9|Su(Raf)3B|Suppressor of Ras85D 3-9|Tyrosine-3-monooxygenase|anon-WO0172774.141|anon-WO02059370.52|d14-3-3epsilon|e-14-3-3|eps|l(3)j2B10|par-5	protein	taxon:7227	20060803	FlyBase
FB	FBgn0020238	14-3-3epsilon		GO:0007088	FB:FBrf0139721|PMID:11682604	IMP		P	14-3-3epsilon	14-3-3|14-3-3 epsilon|14-3-3 protein epsilon|14-3-3&epsilon|14-3-3-e|14-3-3-epsilon|14-3-30epsilon|14-3-3EPSILON|14-3-3e|14-3-3omicron|14.3.3 epsilon|1433epsilon|143E_DROME|CG31196|CT24092|D14-3-3e|D14-3-3epsilon|EK3-5|Epsilon|PAR-5|PAR5|Par-5|SR3-9|Su(Raf)3B|Suppressor of Ras85D 3-9|Tyrosine-3-monooxygenase|anon-WO0172774.141|anon-WO02059370.52|d14-3-3epsilon|e-14-3-3|eps|l(3)j2B10|par-5	protein	taxon:7227	20060803	FlyBase
FB	FBgn0020238	14-3-3epsilon		GO:0005737	FB:FBrf0139721|PMID:11682604	IDA		C	14-3-3epsilon	14-3-3|14-3-3 epsilon|14-3-3 protein epsilon|14-3-3&epsilon|14-3-3-e|14-3-3-epsilon|14-3-30epsilon|14-3-3EPSILON|14-3-3e|14-3-3omicron|14.3.3 epsilon|1433epsilon|143E_DROME|CG31196|CT24092|D14-3-3e|D14-3-3epsilon|EK3-5|Epsilon|PAR-5|PAR5|Par-5|SR3-9|Su(Raf)3B|Suppressor of Ras85D 3-9|Tyrosine-3-monooxygenase|anon-WO0172774.141|anon-WO02059370.52|d14-3-3epsilon|e-14-3-3|eps|l(3)j2B10|par-5	protein	taxon:7227	20060803	FlyBase
FB	FBgn0020238	14-3-3epsilon		GO:0005694	FB:FBrf0139721|PMID:11682604	IDA		C	14-3-3epsilon	14-3-3|14-3-3 epsilon|14-3-3 protein epsilon|14-3-3&epsilon|14-3-3-e|14-3-3-epsilon|14-3-30epsilon|14-3-3EPSILON|14-3-3e|14-3-3omicron|14.3.3 epsilon|1433epsilon|143E_DROME|CG31196|CT24092|D14-3-3e|D14-3-3epsilon|EK3-5|Epsilon|PAR-5|PAR5|Par-5|SR3-9|Su(Raf)3B|Suppressor of Ras85D 3-9|Tyrosine-3-monooxygenase|anon-WO0172774.141|anon-WO02059370.52|d14-3-3epsilon|e-14-3-3|eps|l(3)j2B10|par-5	protein	taxon:7227	20060803	FlyBase
FB	FBgn0020238	14-3-3epsilon		GO:0045172	FB:FBrf0151902|PMID:12431373	IDA		C	14-3-3epsilon	14-3-3|14-3-3 epsilon|14-3-3 protein epsilon|14-3-3&epsilon|14-3-3-e|14-3-3-epsilon|14-3-30epsilon|14-3-3EPSILON|14-3-3e|14-3-3omicron|14.3.3 epsilon|1433epsilon|143E_DROME|CG31196|CT24092|D14-3-3e|D14-3-3epsilon|EK3-5|Epsilon|PAR-5|PAR5|Par-5|SR3-9|Su(Raf)3B|Suppressor of Ras85D 3-9|Tyrosine-3-monooxygenase|anon-WO0172774.141|anon-WO02059370.52|d14-3-3epsilon|e-14-3-3|eps|l(3)j2B10|par-5	protein	taxon:7227	20060803	FlyBase
FB	FBgn0020238	14-3-3epsilon		GO:0007294	FB:FBrf0151902|PMID:12431373	IMP		P	14-3-3epsilon	14-3-3|14-3-3 epsilon|14-3-3 protein epsilon|14-3-3&epsilon|14-3-3-e|14-3-3-epsilon|14-3-30epsilon|14-3-3EPSILON|14-3-3e|14-3-3omicron|14.3.3 epsilon|1433epsilon|143E_DROME|CG31196|CT24092|D14-3-3e|D14-3-3epsilon|EK3-5|Epsilon|PAR-5|PAR5|Par-5|SR3-9|Su(Raf)3B|Suppressor of Ras85D 3-9|Tyrosine-3-monooxygenase|anon-WO0172774.141|anon-WO02059370.52|d14-3-3epsilon|e-14-3-3|eps|l(3)j2B10|par-5	protein	taxon:7227	20060803	FlyBase
FB	FBgn0020238	14-3-3epsilon		GO:0008103	FB:FBrf0151902|PMID:12431373	IMP		P	14-3-3epsilon	14-3-3|14-3-3 epsilon|14-3-3 protein epsilon|14-3-3&epsilon|14-3-3-e|14-3-3-epsilon|14-3-30epsilon|14-3-3EPSILON|14-3-3e|14-3-3omicron|14.3.3 epsilon|1433epsilon|143E_DROME|CG31196|CT24092|D14-3-3e|D14-3-3epsilon|EK3-5|Epsilon|PAR-5|PAR5|Par-5|SR3-9|Su(Raf)3B|Suppressor of Ras85D 3-9|Tyrosine-3-monooxygenase|anon-WO0172774.141|anon-WO02059370.52|d14-3-3epsilon|e-14-3-3|eps|l(3)j2B10|par-5	protein	taxon:7227	20060803	FlyBase
FB	FBgn0020238	14-3-3epsilon		GO:0019904	FB:FBrf0174215|GO_REF:0000002	IEA	InterPro:IPR000308	F	14-3-3epsilon	14-3-3|14-3-3 epsilon|14-3-3 protein epsilon|14-3-3&epsilon|14-3-3-e|14-3-3-epsilon|14-3-30epsilon|14-3-3EPSILON|14-3-3e|14-3-3omicron|14.3.3 epsilon|1433epsilon|143E_DROME|CG31196|CT24092|D14-3-3e|D14-3-3epsilon|EK3-5|Epsilon|PAR-5|PAR5|Par-5|SR3-9|Su(Raf)3B|Suppressor of Ras85D 3-9|Tyrosine-3-monooxygenase|anon-WO0172774.141|anon-WO02059370.52|d14-3-3epsilon|e-14-3-3|eps|l(3)j2B10|par-5	protein	taxon:7227	20170731	FlyBase
FB	FBgn0020238	14-3-3epsilon		GO:0048190	FB:FBrf0202749|PMID:18202376	IGI	FB:FBgn0265598,FB:FBgn0267978	P	14-3-3epsilon	14-3-3|14-3-3 epsilon|14-3-3 protein epsilon|14-3-3&epsilon|14-3-3-e|14-3-3-epsilon|14-3-30epsilon|14-3-3EPSILON|14-3-3e|14-3-3omicron|14.3.3 epsilon|1433epsilon|143E_DROME|CG31196|CT24092|D14-3-3e|D14-3-3epsilon|EK3-5|Epsilon|PAR-5|PAR5|Par-5|SR3-9|Su(Raf)3B|Suppressor of Ras85D 3-9|Tyrosine-3-monooxygenase|anon-WO0172774.141|anon-WO02059370.52|d14-3-3epsilon|e-14-3-3|eps|l(3)j2B10|par-5	protein	taxon:7227	20081113	FlyBase
FB	FBgn0020238	14-3-3epsilon		GO:0005515	FB:FBrf0204358|PMID:18256197	IPI	UniProtKB:Q45VV3	F	14-3-3epsilon	14-3-3|14-3-3 epsilon|14-3-3 protein epsilon|14-3-3&epsilon|14-3-3-e|14-3-3-epsilon|14-3-30epsilon|14-3-3EPSILON|14-3-3e|14-3-3omicron|14.3.3 epsilon|1433epsilon|143E_DROME|CG31196|CT24092|D14-3-3e|D14-3-3epsilon|EK3-5|Epsilon|PAR-5|PAR5|Par-5|SR3-9|Su(Raf)3B|Suppressor of Ras85D 3-9|Tyrosine-3-monooxygenase|anon-WO0172774.141|anon-WO02059370.52|d14-3-3epsilon|e-14-3-3|eps|l(3)j2B10|par-5	protein	taxon:7227	20100224	UniProt
FB	FBgn0020238	14-3-3epsilon		GO:0009411	FB:FBrf0207166|PMID:18665908	IMP		P	14-3-3epsilon	14-3-3|14-3-3 epsilon|14-3-3 protein epsilon|14-3-3&epsilon|14-3-3-e|14-3-3-epsilon|14-3-30epsilon|14-3-3EPSILON|14-3-3e|14-3-3omicron|14.3.3 epsilon|1433epsilon|143E_DROME|CG31196|CT24092|D14-3-3e|D14-3-3epsilon|EK3-5|Epsilon|PAR-5|PAR5|Par-5|SR3-9|Su(Raf)3B|Suppressor of Ras85D 3-9|Tyrosine-3-monooxygenase|anon-WO0172774.141|anon-WO02059370.52|d14-3-3epsilon|e-14-3-3|eps|l(3)j2B10|par-5	protein	taxon:7227	20100701	FlyBase
FB	FBgn0020238	14-3-3epsilon		GO:0045927	FB:FBrf0207166|PMID:18665908	IMP		P	14-3-3epsilon	14-3-3|14-3-3 epsilon|14-3-3 protein epsilon|14-3-3&epsilon|14-3-3-e|14-3-3-epsilon|14-3-30epsilon|14-3-3EPSILON|14-3-3e|14-3-3omicron|14.3.3 epsilon|1433epsilon|143E_DROME|CG31196|CT24092|D14-3-3e|D14-3-3epsilon|EK3-5|Epsilon|PAR-5|PAR5|Par-5|SR3-9|Su(Raf)3B|Suppressor of Ras85D 3-9|Tyrosine-3-monooxygenase|anon-WO0172774.141|anon-WO02059370.52|d14-3-3epsilon|e-14-3-3|eps|l(3)j2B10|par-5	protein	taxon:7227	20100701	FlyBase
FB	FBgn0020238	14-3-3epsilon		GO:0040008	FB:FBrf0207166|PMID:18665908	IGI	FB:FBgn0038197	P	14-3-3epsilon	14-3-3|14-3-3 epsilon|14-3-3 protein epsilon|14-3-3&epsilon|14-3-3-e|14-3-3-epsilon|14-3-30epsilon|14-3-3EPSILON|14-3-3e|14-3-3omicron|14.3.3 epsilon|1433epsilon|143E_DROME|CG31196|CT24092|D14-3-3e|D14-3-3epsilon|EK3-5|Epsilon|PAR-5|PAR5|Par-5|SR3-9|Su(Raf)3B|Suppressor of Ras85D 3-9|Tyrosine-3-monooxygenase|anon-WO0172774.141|anon-WO02059370.52|d14-3-3epsilon|e-14-3-3|eps|l(3)j2B10|par-5	protein	taxon:7227	20100701	FlyBase
FB	FBgn0020238	14-3-3epsilon		GO:0008340	FB:FBrf0207166|PMID:18665908	IMP		P	14-3-3epsilon	14-3-3|14-3-3 epsilon|14-3-3 protein epsilon|14-3-3&epsilon|14-3-3-e|14-3-3-epsilon|14-3-30epsilon|14-3-3EPSILON|14-3-3e|14-3-3omicron|14.3.3 epsilon|1433epsilon|143E_DROME|CG31196|CT24092|D14-3-3e|D14-3-3epsilon|EK3-5|Epsilon|PAR-5|PAR5|Par-5|SR3-9|Su(Raf)3B|Suppressor of Ras85D 3-9|Tyrosine-3-monooxygenase|anon-WO0172774.141|anon-WO02059370.52|d14-3-3epsilon|e-14-3-3|eps|l(3)j2B10|par-5	protein	taxon:7227	20100701	FlyBase
FB	FBgn0020238	14-3-3epsilon		GO:0046982	FB:FBrf0209680|PMID:19920133	IPI	FB:FBgn0004907	F	14-3-3epsilon	14-3-3|14-3-3 epsilon|14-3-3 protein epsilon|14-3-3&epsilon|14-3-3-e|14-3-3-epsilon|14-3-30epsilon|14-3-3EPSILON|14-3-3e|14-3-3omicron|14.3.3 epsilon|1433epsilon|143E_DROME|CG31196|CT24092|D14-3-3e|D14-3-3epsilon|EK3-5|Epsilon|PAR-5|PAR5|Par-5|SR3-9|Su(Raf)3B|Suppressor of Ras85D 3-9|Tyrosine-3-monooxygenase|anon-WO0172774.141|anon-WO02059370.52|d14-3-3epsilon|e-14-3-3|eps|l(3)j2B10|par-5	protein	taxon:7227	20101021	FlyBase
FB	FBgn0020238	14-3-3epsilon		GO:0007095	FB:FBrf0212700|PMID:21205937	IGI	FB:FBgn0261530	P	14-3-3epsilon	14-3-3|14-3-3 epsilon|14-3-3 protein epsilon|14-3-3&epsilon|14-3-3-e|14-3-3-epsilon|14-3-30epsilon|14-3-3EPSILON|14-3-3e|14-3-3omicron|14.3.3 epsilon|1433epsilon|143E_DROME|CG31196|CT24092|D14-3-3e|D14-3-3epsilon|EK3-5|Epsilon|PAR-5|PAR5|Par-5|SR3-9|Su(Raf)3B|Suppressor of Ras85D 3-9|Tyrosine-3-monooxygenase|anon-WO0172774.141|anon-WO02059370.52|d14-3-3epsilon|e-14-3-3|eps|l(3)j2B10|par-5	protein	taxon:7227	20110203	FlyBase
FB	FBgn0020238	14-3-3epsilon		GO:0005886	FB:FBrf0215446|PMID:19317464	IDA		C	14-3-3epsilon	14-3-3|14-3-3 epsilon|14-3-3 protein epsilon|14-3-3&epsilon|14-3-3-e|14-3-3-epsilon|14-3-30epsilon|14-3-3EPSILON|14-3-3e|14-3-3omicron|14.3.3 epsilon|1433epsilon|143E_DROME|CG31196|CT24092|D14-3-3e|D14-3-3epsilon|EK3-5|Epsilon|PAR-5|PAR5|Par-5|SR3-9|Su(Raf)3B|Suppressor of Ras85D 3-9|Tyrosine-3-monooxygenase|anon-WO0172774.141|anon-WO02059370.52|d14-3-3epsilon|e-14-3-3|eps|l(3)j2B10|par-5	protein	taxon:7227	20140731	FlyBase
FB	FBgn0020238	14-3-3epsilon		GO:0007280	FB:FBrf0218503|PMID:22666326	IMP		P	14-3-3epsilon	14-3-3|14-3-3 epsilon|14-3-3 protein epsilon|14-3-3&epsilon|14-3-3-e|14-3-3-epsilon|14-3-30epsilon|14-3-3EPSILON|14-3-3e|14-3-3omicron|14.3.3 epsilon|1433epsilon|143E_DROME|CG31196|CT24092|D14-3-3e|D14-3-3epsilon|EK3-5|Epsilon|PAR-5|PAR5|Par-5|SR3-9|Su(Raf)3B|Suppressor of Ras85D 3-9|Tyrosine-3-monooxygenase|anon-WO0172774.141|anon-WO02059370.52|d14-3-3epsilon|e-14-3-3|eps|l(3)j2B10|par-5	protein	taxon:7227	20120712	FlyBase
FB	FBgn0020238	14-3-3epsilon		GO:0007411	FB:FBrf0218615|PMID:22500634	IMP		P	14-3-3epsilon	14-3-3|14-3-3 epsilon|14-3-3 protein epsilon|14-3-3&epsilon|14-3-3-e|14-3-3-epsilon|14-3-30epsilon|14-3-3EPSILON|14-3-3e|14-3-3omicron|14.3.3 epsilon|1433epsilon|143E_DROME|CG31196|CT24092|D14-3-3e|D14-3-3epsilon|EK3-5|Epsilon|PAR-5|PAR5|Par-5|SR3-9|Su(Raf)3B|Suppressor of Ras85D 3-9|Tyrosine-3-monooxygenase|anon-WO0172774.141|anon-WO02059370.52|d14-3-3epsilon|e-14-3-3|eps|l(3)j2B10|par-5	protein	taxon:7227	20120913	FlyBase
FB	FBgn0020238	14-3-3epsilon		GO:0050815	FB:FBrf0218615|PMID:22500634	IPI	FB:FBgn0025741	F	14-3-3epsilon	14-3-3|14-3-3 epsilon|14-3-3 protein epsilon|14-3-3&epsilon|14-3-3-e|14-3-3-epsilon|14-3-30epsilon|14-3-3EPSILON|14-3-3e|14-3-3omicron|14.3.3 epsilon|1433epsilon|143E_DROME|CG31196|CT24092|D14-3-3e|D14-3-3epsilon|EK3-5|Epsilon|PAR-5|PAR5|Par-5|SR3-9|Su(Raf)3B|Suppressor of Ras85D 3-9|Tyrosine-3-monooxygenase|anon-WO0172774.141|anon-WO02059370.52|d14-3-3epsilon|e-14-3-3|eps|l(3)j2B10|par-5	protein	taxon:7227	20151022	FlyBase
FB	FBgn0020238	14-3-3epsilon		GO:0046579	FB:FBrf0224477|PMID:24643257	IGI	FB:FBgn0003205	P	14-3-3epsilon	14-3-3|14-3-3 epsilon|14-3-3 protein epsilon|14-3-3&epsilon|14-3-3-e|14-3-3-epsilon|14-3-30epsilon|14-3-3EPSILON|14-3-3e|14-3-3omicron|14.3.3 epsilon|1433epsilon|143E_DROME|CG31196|CT24092|D14-3-3e|D14-3-3epsilon|EK3-5|Epsilon|PAR-5|PAR5|Par-5|SR3-9|Su(Raf)3B|Suppressor of Ras85D 3-9|Tyrosine-3-monooxygenase|anon-WO0172774.141|anon-WO02059370.52|d14-3-3epsilon|e-14-3-3|eps|l(3)j2B10|par-5	protein	taxon:7227	20140522	FlyBase
FB	FBgn0020238	14-3-3epsilon		GO:0070374	FB:FBrf0224477|PMID:24643257	IGI	FB:FBgn0003205	P	14-3-3epsilon	14-3-3|14-3-3 epsilon|14-3-3 protein epsilon|14-3-3&epsilon|14-3-3-e|14-3-3-epsilon|14-3-30epsilon|14-3-3EPSILON|14-3-3e|14-3-3omicron|14.3.3 epsilon|1433epsilon|143E_DROME|CG31196|CT24092|D14-3-3e|D14-3-3epsilon|EK3-5|Epsilon|PAR-5|PAR5|Par-5|SR3-9|Su(Raf)3B|Suppressor of Ras85D 3-9|Tyrosine-3-monooxygenase|anon-WO0172774.141|anon-WO02059370.52|d14-3-3epsilon|e-14-3-3|eps|l(3)j2B10|par-5	protein	taxon:7227	20140522	FlyBase
FB	FBgn0020238	14-3-3epsilon		GO:0005634	FB:FBrf0225345|PMID:24292889	IDA		C	14-3-3epsilon	14-3-3|14-3-3 epsilon|14-3-3 protein epsilon|14-3-3&epsilon|14-3-3-e|14-3-3-epsilon|14-3-30epsilon|14-3-3EPSILON|14-3-3e|14-3-3omicron|14.3.3 epsilon|1433epsilon|143E_DROME|CG31196|CT24092|D14-3-3e|D14-3-3epsilon|EK3-5|Epsilon|PAR-5|PAR5|Par-5|SR3-9|Su(Raf)3B|Suppressor of Ras85D 3-9|Tyrosine-3-monooxygenase|anon-WO0172774.141|anon-WO02059370.52|d14-3-3epsilon|e-14-3-3|eps|l(3)j2B10|par-5	protein	taxon:7227	20140807	FlyBase
FB	FBgn0020238	14-3-3epsilon		GO:0005737	FB:FBrf0225345|PMID:24292889	IDA		C	14-3-3epsilon	14-3-3|14-3-3 epsilon|14-3-3 protein epsilon|14-3-3&epsilon|14-3-3-e|14-3-3-epsilon|14-3-30epsilon|14-3-3EPSILON|14-3-3e|14-3-3omicron|14.3.3 epsilon|1433epsilon|143E_DROME|CG31196|CT24092|D14-3-3e|D14-3-3epsilon|EK3-5|Epsilon|PAR-5|PAR5|Par-5|SR3-9|Su(Raf)3B|Suppressor of Ras85D 3-9|Tyrosine-3-monooxygenase|anon-WO0172774.141|anon-WO02059370.52|d14-3-3epsilon|e-14-3-3|eps|l(3)j2B10|par-5	protein	taxon:7227	20140807	FlyBase
FB	FBgn0020238	14-3-3epsilon		GO:0005813	FB:FBrf0226456|PMID:25294944	IDA		C	14-3-3epsilon	14-3-3|14-3-3 epsilon|14-3-3 protein epsilon|14-3-3&epsilon|14-3-3-e|14-3-3-epsilon|14-3-30epsilon|14-3-3EPSILON|14-3-3e|14-3-3omicron|14.3.3 epsilon|1433epsilon|143E_DROME|CG31196|CT24092|D14-3-3e|D14-3-3epsilon|EK3-5|Epsilon|PAR-5|PAR5|Par-5|SR3-9|Su(Raf)3B|Suppressor of Ras85D 3-9|Tyrosine-3-monooxygenase|anon-WO0172774.141|anon-WO02059370.52|d14-3-3epsilon|e-14-3-3|eps|l(3)j2B10|par-5	protein	taxon:7227	20150129	FlyBase
FB	FBgn0020238	14-3-3epsilon		GO:0005654	FB:FBrf0226456|PMID:25294944	IDA		C	14-3-3epsilon	14-3-3|14-3-3 epsilon|14-3-3 protein epsilon|14-3-3&epsilon|14-3-3-e|14-3-3-epsilon|14-3-30epsilon|14-3-3EPSILON|14-3-3e|14-3-3omicron|14.3.3 epsilon|1433epsilon|143E_DROME|CG31196|CT24092|D14-3-3e|D14-3-3epsilon|EK3-5|Epsilon|PAR-5|PAR5|Par-5|SR3-9|Su(Raf)3B|Suppressor of Ras85D 3-9|Tyrosine-3-monooxygenase|anon-WO0172774.141|anon-WO02059370.52|d14-3-3epsilon|e-14-3-3|eps|l(3)j2B10|par-5	protein	taxon:7227	20150129	FlyBase
FB	FBgn0020238	14-3-3epsilon		GO:0005737	FB:FBrf0226456|PMID:25294944	IDA		C	14-3-3epsilon	14-3-3|14-3-3 epsilon|14-3-3 protein epsilon|14-3-3&epsilon|14-3-3-e|14-3-3-epsilon|14-3-30epsilon|14-3-3EPSILON|14-3-3e|14-3-3omicron|14.3.3 epsilon|1433epsilon|143E_DROME|CG31196|CT24092|D14-3-3e|D14-3-3epsilon|EK3-5|Epsilon|PAR-5|PAR5|Par-5|SR3-9|Su(Raf)3B|Suppressor of Ras85D 3-9|Tyrosine-3-monooxygenase|anon-WO0172774.141|anon-WO02059370.52|d14-3-3epsilon|e-14-3-3|eps|l(3)j2B10|par-5	protein	taxon:7227	20150129	FlyBase
FB	FBgn0004907	14-3-3zeta		GO:0005515	FB:FBrf0108310|PMID:10230800	IPI	FB:FBgn0264087	F	14-3-3zeta	14-3-3|14-3-3 zeta|14-3-3-Leo|14-3-3-zeta|14-3-3ZETA|14-3-3leo|14-3-3z|2G1|4-3-3 zeta|5.11|549|BEST:GH05075|CG17870|Complementation group K|D14 3 3 protein|D14-3-3|D14-3-3zeta|K|LEO|LEONARDO|Leo|Leonardo|Leonardo-13-3-3|PAR-5|PAR5|Par-5|d14-3-3zeta|l(2)07103|l(2)46CFe|l(2)46Ee|leo|leonardo|leonardo 14-3-3|par-5	protein	taxon:7227	20060803	FlyBase
FB	FBgn0004907	14-3-3zeta		GO:0008355	FB:FBrf0137171|PMID:11462211	NAS		P	14-3-3zeta	14-3-3|14-3-3 zeta|14-3-3-Leo|14-3-3-zeta|14-3-3ZETA|14-3-3leo|14-3-3z|2G1|4-3-3 zeta|5.11|549|BEST:GH05075|CG17870|Complementation group K|D14 3 3 protein|D14-3-3|D14-3-3zeta|K|LEO|LEONARDO|Leo|Leonardo|Leonardo-13-3-3|PAR-5|PAR5|Par-5|d14-3-3zeta|l(2)07103|l(2)46CFe|l(2)46Ee|leo|leonardo|leonardo 14-3-3|par-5	protein	taxon:7227	20060803	FlyBase
FB	FBgn0004907	14-3-3zeta		GO:0007059	FB:FBrf0139721|PMID:11682604	IMP		P	14-3-3zeta	14-3-3|14-3-3 zeta|14-3-3-Leo|14-3-3-zeta|14-3-3ZETA|14-3-3leo|14-3-3z|2G1|4-3-3 zeta|5.11|549|BEST:GH05075|CG17870|Complementation group K|D14 3 3 protein|D14-3-3|D14-3-3zeta|K|LEO|LEONARDO|Leo|Leonardo|Leonardo-13-3-3|PAR-5|PAR5|Par-5|d14-3-3zeta|l(2)07103|l(2)46CFe|l(2)46Ee|leo|leonardo|leonardo 14-3-3|par-5	protein	taxon:7227	20060803	FlyBase
FB	FBgn0004907	14-3-3zeta		GO:0045448	FB:FBrf0139721|PMID:11682604	IMP		P	14-3-3zeta	14-3-3|14-3-3 zeta|14-3-3-Leo|14-3-3-zeta|14-3-3ZETA|14-3-3leo|14-3-3z|2G1|4-3-3 zeta|5.11|549|BEST:GH05075|CG17870|Complementation group K|D14 3 3 protein|D14-3-3|D14-3-3zeta|K|LEO|LEONARDO|Leo|Leonardo|Leonardo-13-3-3|PAR-5|PAR5|Par-5|d14-3-3zeta|l(2)07103|l(2)46CFe|l(2)46Ee|leo|leonardo|leonardo 14-3-3|par-5	protein	taxon:7227	20060803	FlyBase
FB	FBgn0004907	14-3-3zeta		GO:0005634	FB:FBrf0139721|PMID:11682604	NAS		C	14-3-3zeta	14-3-3|14-3-3 zeta|14-3-3-Leo|14-3-3-zeta|14-3-3ZETA|14-3-3leo|14-3-3z|2G1|4-3-3 zeta|5.11|549|BEST:GH05075|CG17870|Complementation group K|D14 3 3 protein|D14-3-3|D14-3-3zeta|K|LEO|LEONARDO|Leo|Leonardo|Leonardo-13-3-3|PAR-5|PAR5|Par-5|d14-3-3zeta|l(2)07103|l(2)46CFe|l(2)46Ee|leo|leonardo|leonardo 14-3-3|par-5	protein	taxon:7227	20060803	FlyBase
FB	FBgn0004907	14-3-3zeta		GO:0007611	FB:FBrf0139731|PMID:11606630	IMP		P	14-3-3zeta	14-3-3|14-3-3 zeta|14-3-3-Leo|14-3-3-zeta|14-3-3ZETA|14-3-3leo|14-3-3z|2G1|4-3-3 zeta|5.11|549|BEST:GH05075|CG17870|Complementation group K|D14 3 3 protein|D14-3-3|D14-3-3zeta|K|LEO|LEONARDO|Leo|Leonardo|Leonardo-13-3-3|PAR-5|PAR5|Par-5|d14-3-3zeta|l(2)07103|l(2)46CFe|l(2)46Ee|leo|leonardo|leonardo 14-3-3|par-5	protein	taxon:7227	20060803	FlyBase
FB	FBgn0004907	14-3-3zeta		GO:0007611	FB:FBrf0141665|PMID:11715043	NAS		P	14-3-3zeta	14-3-3|14-3-3 zeta|14-3-3-Leo|14-3-3-zeta|14-3-3ZETA|14-3-3leo|14-3-3z|2G1|4-3-3 zeta|5.11|549|BEST:GH05075|CG17870|Complementation group K|D14 3 3 protein|D14-3-3|D14-3-3zeta|K|LEO|LEONARDO|Leo|Leonardo|Leonardo-13-3-3|PAR-5|PAR5|Par-5|d14-3-3zeta|l(2)07103|l(2)46CFe|l(2)46Ee|leo|leonardo|leonardo 14-3-3|par-5	protein	taxon:7227	20060803	FlyBase
FB	FBgn0004907	14-3-3zeta		GO:0008426	FB:FBrf0141665|PMID:11715043	NAS		F	14-3-3zeta	14-3-3|14-3-3 zeta|14-3-3-Leo|14-3-3-zeta|14-3-3ZETA|14-3-3leo|14-3-3z|2G1|4-3-3 zeta|5.11|549|BEST:GH05075|CG17870|Complementation group K|D14 3 3 protein|D14-3-3|D14-3-3zeta|K|LEO|LEONARDO|Leo|Leonardo|Leonardo-13-3-3|PAR-5|PAR5|Par-5|d14-3-3zeta|l(2)07103|l(2)46CFe|l(2)46Ee|leo|leonardo|leonardo 14-3-3|par-5	protein	taxon:7227	20060803	FlyBase
FB	FBgn0004907	14-3-3zeta		GO:0007294	FB:FBrf0151902|PMID:12431373	IGI	FB:FBgn0020238	P	14-3-3zeta	14-3-3|14-3-3 zeta|14-3-3-Leo|14-3-3-zeta|14-3-3ZETA|14-3-3leo|14-3-3z|2G1|4-3-3 zeta|5.11|549|BEST:GH05075|CG17870|Complementation group K|D14 3 3 protein|D14-3-3|D14-3-3zeta|K|LEO|LEONARDO|Leo|Leonardo|Leonardo-13-3-3|PAR-5|PAR5|Par-5|d14-3-3zeta|l(2)07103|l(2)46CFe|l(2)46Ee|leo|leonardo|leonardo 14-3-3|par-5	protein	taxon:7227	20060803	FlyBase
FB	FBgn0004907	14-3-3zeta		GO:0045172	FB:FBrf0151902|PMID:12431373	IDA		C	14-3-3zeta	14-3-3|14-3-3 zeta|14-3-3-Leo|14-3-3-zeta|14-3-3ZETA|14-3-3leo|14-3-3z|2G1|4-3-3 zeta|5.11|549|BEST:GH05075|CG17870|Complementation group K|D14 3 3 protein|D14-3-3|D14-3-3zeta|K|LEO|LEONARDO|Leo|Leonardo|Leonardo-13-3-3|PAR-5|PAR5|Par-5|d14-3-3zeta|l(2)07103|l(2)46CFe|l(2)46Ee|leo|leonardo|leonardo 14-3-3|par-5	protein	taxon:7227	20060803	FlyBase
FB	FBgn0004907	14-3-3zeta		GO:0008103	FB:FBrf0151902|PMID:12431373	IGI	FB:FBgn0020238	P	14-3-3zeta	14-3-3|14-3-3 zeta|14-3-3-Leo|14-3-3-zeta|14-3-3ZETA|14-3-3leo|14-3-3z|2G1|4-3-3 zeta|5.11|549|BEST:GH05075|CG17870|Complementation group K|D14 3 3 protein|D14-3-3|D14-3-3zeta|K|LEO|LEONARDO|Leo|Leonardo|Leonardo-13-3-3|PAR-5|PAR5|Par-5|d14-3-3zeta|l(2)07103|l(2)46CFe|l(2)46Ee|leo|leonardo|leonardo 14-3-3|par-5	protein	taxon:7227	20060803	FlyBase
FB	FBgn0004907	14-3-3zeta		GO:0019904	FB:FBrf0174215|GO_REF:0000002	IEA	InterPro:IPR000308	F	14-3-3zeta	14-3-3|14-3-3 zeta|14-3-3-Leo|14-3-3-zeta|14-3-3ZETA|14-3-3leo|14-3-3z|2G1|4-3-3 zeta|5.11|549|BEST:GH05075|CG17870|Complementation group K|D14 3 3 protein|D14-3-3|D14-3-3zeta|K|LEO|LEONARDO|Leo|Leonardo|Leonardo-13-3-3|PAR-5|PAR5|Par-5|d14-3-3zeta|l(2)07103|l(2)46CFe|l(2)46Ee|leo|leonardo|leonardo 14-3-3|par-5	protein	taxon:7227	20170731	FlyBase
FB	FBgn0004907	14-3-3zeta		GO:0050821	FB:FBrf0194907|PMID:16943323	IMP		P	14-3-3zeta	14-3-3|14-3-3 zeta|14-3-3-Leo|14-3-3-zeta|14-3-3ZETA|14-3-3leo|14-3-3z|2G1|4-3-3 zeta|5.11|549|BEST:GH05075|CG17870|Complementation group K|D14 3 3 protein|D14-3-3|D14-3-3zeta|K|LEO|LEONARDO|Leo|Leonardo|Leonardo-13-3-3|PAR-5|PAR5|Par-5|d14-3-3zeta|l(2)07103|l(2)46CFe|l(2)46Ee|leo|leonardo|leonardo 14-3-3|par-5	protein	taxon:7227	20090806	FlyBase
FB	FBgn0004907	14-3-3zeta		GO:0050821	FB:FBrf0194907|PMID:16943323	IDA		P	14-3-3zeta	14-3-3|14-3-3 zeta|14-3-3-Leo|14-3-3-zeta|14-3-3ZETA|14-3-3leo|14-3-3z|2G1|4-3-3 zeta|5.11|549|BEST:GH05075|CG17870|Complementation group K|D14 3 3 protein|D14-3-3|D14-3-3zeta|K|LEO|LEONARDO|Leo|Leonardo|Leonardo-13-3-3|PAR-5|PAR5|Par-5|d14-3-3zeta|l(2)07103|l(2)46CFe|l(2)46Ee|leo|leonardo|leonardo 14-3-3|par-5	protein	taxon:7227	20090806	FlyBase
FB	FBgn0004907	14-3-3zeta		GO:0006457	FB:FBrf0194907|PMID:16943323	IDA		P	14-3-3zeta	14-3-3|14-3-3 zeta|14-3-3-Leo|14-3-3-zeta|14-3-3ZETA|14-3-3leo|14-3-3z|2G1|4-3-3 zeta|5.11|549|BEST:GH05075|CG17870|Complementation group K|D14 3 3 protein|D14-3-3|D14-3-3zeta|K|LEO|LEONARDO|Leo|Leonardo|Leonardo-13-3-3|PAR-5|PAR5|Par-5|d14-3-3zeta|l(2)07103|l(2)46CFe|l(2)46Ee|leo|leonardo|leonardo 14-3-3|par-5	protein	taxon:7227	20090806	FlyBase
FB	FBgn0004907	14-3-3zeta		GO:0006457	FB:FBrf0194907|PMID:16943323	IMP		P	14-3-3zeta	14-3-3|14-3-3 zeta|14-3-3-Leo|14-3-3-zeta|14-3-3ZETA|14-3-3leo|14-3-3z|2G1|4-3-3 zeta|5.11|549|BEST:GH05075|CG17870|Complementation group K|D14 3 3 protein|D14-3-3|D14-3-3zeta|K|LEO|LEONARDO|Leo|Leonardo|Leonardo-13-3-3|PAR-5|PAR5|Par-5|d14-3-3zeta|l(2)07103|l(2)46CFe|l(2)46Ee|leo|leonardo|leonardo 14-3-3|par-5	protein	taxon:7227	20090806	FlyBase
FB	FBgn0004907	14-3-3zeta		GO:0005515	FB:FBrf0204358|PMID:18256197	IPI	UniProtKB:Q45VV3	F	14-3-3zeta	14-3-3|14-3-3 zeta|14-3-3-Leo|14-3-3-zeta|14-3-3ZETA|14-3-3leo|14-3-3z|2G1|4-3-3 zeta|5.11|549|BEST:GH05075|CG17870|Complementation group K|D14 3 3 protein|D14-3-3|D14-3-3zeta|K|LEO|LEONARDO|Leo|Leonardo|Leonardo-13-3-3|PAR-5|PAR5|Par-5|d14-3-3zeta|l(2)07103|l(2)46CFe|l(2)46Ee|leo|leonardo|leonardo 14-3-3|par-5	protein	taxon:7227	20100224	UniProt
FB	FBgn0004907	14-3-3zeta		GO:0040040	FB:FBrf0207247|PMID:18594510	IMP		P	14-3-3zeta	14-3-3|14-3-3 zeta|14-3-3-Leo|14-3-3-zeta|14-3-3ZETA|14-3-3leo|14-3-3z|2G1|4-3-3 zeta|5.11|549|BEST:GH05075|CG17870|Complementation group K|D14 3 3 protein|D14-3-3|D14-3-3zeta|K|LEO|LEONARDO|Leo|Leonardo|Leonardo-13-3-3|PAR-5|PAR5|Par-5|d14-3-3zeta|l(2)07103|l(2)46CFe|l(2)46Ee|leo|leonardo|leonardo 14-3-3|par-5	protein	taxon:7227	20130516	FlyBase
FB	FBgn0004907	14-3-3zeta		GO:0042803	FB:FBrf0209680|PMID:19920133	IDA		F	14-3-3zeta	14-3-3|14-3-3 zeta|14-3-3-Leo|14-3-3-zeta|14-3-3ZETA|14-3-3leo|14-3-3z|2G1|4-3-3 zeta|5.11|549|BEST:GH05075|CG17870|Complementation group K|D14 3 3 protein|D14-3-3|D14-3-3zeta|K|LEO|LEONARDO|Leo|Leonardo|Leonardo-13-3-3|PAR-5|PAR5|Par-5|d14-3-3zeta|l(2)07103|l(2)46CFe|l(2)46Ee|leo|leonardo|leonardo 14-3-3|par-5	protein	taxon:7227	20101021	FlyBase
FB	FBgn0004907	14-3-3zeta		GO:0046982	FB:FBrf0209680|PMID:19920133	IPI	FB:FBgn0020238	F	14-3-3zeta	14-3-3|14-3-3 zeta|14-3-3-Leo|14-3-3-zeta|14-3-3ZETA|14-3-3leo|14-3-3z|2G1|4-3-3 zeta|5.11|549|BEST:GH05075|CG17870|Complementation group K|D14 3 3 protein|D14-3-3|D14-3-3zeta|K|LEO|LEONARDO|Leo|Leonardo|Leonardo-13-3-3|PAR-5|PAR5|Par-5|d14-3-3zeta|l(2)07103|l(2)46CFe|l(2)46Ee|leo|leonardo|leonardo 14-3-3|par-5	protein	taxon:7227	20101021	FlyBase
FB	FBgn0004907	14-3-3zeta		GO:0005886	FB:FBrf0215446|PMID:19317464	IDA		C	14-3-3zeta	14-3-3|14-3-3 zeta|14-3-3-Leo|14-3-3-zeta|14-3-3ZETA|14-3-3leo|14-3-3z|2G1|4-3-3 zeta|5.11|549|BEST:GH05075|CG17870|Complementation group K|D14 3 3 protein|D14-3-3|D14-3-3zeta|K|LEO|LEONARDO|Leo|Leonardo|Leonardo-13-3-3|PAR-5|PAR5|Par-5|d14-3-3zeta|l(2)07103|l(2)46CFe|l(2)46Ee|leo|leonardo|leonardo 14-3-3|par-5	protein	taxon:7227	20140731	FlyBase
FB	FBgn0004907	14-3-3zeta		GO:0046579	FB:FBrf0224477|PMID:24643257	IGI	FB:FBgn0003205	P	14-3-3zeta	14-3-3|14-3-3 zeta|14-3-3-Leo|14-3-3-zeta|14-3-3ZETA|14-3-3leo|14-3-3z|2G1|4-3-3 zeta|5.11|549|BEST:GH05075|CG17870|Complementation group K|D14 3 3 protein|D14-3-3|D14-3-3zeta|K|LEO|LEONARDO|Leo|Leonardo|Leonardo-13-3-3|PAR-5|PAR5|Par-5|d14-3-3zeta|l(2)07103|l(2)46CFe|l(2)46Ee|leo|leonardo|leonardo 14-3-3|par-5	protein	taxon:7227	20140522	FlyBase
FB	FBgn0004907	14-3-3zeta		GO:0070374	FB:FBrf0224477|PMID:24643257	IGI	FB:FBgn0003205	P	14-3-3zeta	14-3-3|14-3-3 zeta|14-3-3-Leo|14-3-3-zeta|14-3-3ZETA|14-3-3leo|14-3-3z|2G1|4-3-3 zeta|5.11|549|BEST:GH05075|CG17870|Complementation group K|D14 3 3 protein|D14-3-3|D14-3-3zeta|K|LEO|LEONARDO|Leo|Leonardo|Leonardo-13-3-3|PAR-5|PAR5|Par-5|d14-3-3zeta|l(2)07103|l(2)46CFe|l(2)46Ee|leo|leonardo|leonardo 14-3-3|par-5	protein	taxon:7227	20140522	FlyBase
FB	FBgn0004907	14-3-3zeta		GO:0005634	FB:FBrf0225345|PMID:24292889	IDA		C	14-3-3zeta	14-3-3|14-3-3 zeta|14-3-3-Leo|14-3-3-zeta|14-3-3ZETA|14-3-3leo|14-3-3z|2G1|4-3-3 zeta|5.11|549|BEST:GH05075|CG17870|Complementation group K|D14 3 3 protein|D14-3-3|D14-3-3zeta|K|LEO|LEONARDO|Leo|Leonardo|Leonardo-13-3-3|PAR-5|PAR5|Par-5|d14-3-3zeta|l(2)07103|l(2)46CFe|l(2)46Ee|leo|leonardo|leonardo 14-3-3|par-5	protein	taxon:7227	20140807	FlyBase
FB	FBgn0004907	14-3-3zeta		GO:0031965	FB:FBrf0225345|PMID:24292889	IDA		C	14-3-3zeta	14-3-3|14-3-3 zeta|14-3-3-Leo|14-3-3-zeta|14-3-3ZETA|14-3-3leo|14-3-3z|2G1|4-3-3 zeta|5.11|549|BEST:GH05075|CG17870|Complementation group K|D14 3 3 protein|D14-3-3|D14-3-3zeta|K|LEO|LEONARDO|Leo|Leonardo|Leonardo-13-3-3|PAR-5|PAR5|Par-5|d14-3-3zeta|l(2)07103|l(2)46CFe|l(2)46Ee|leo|leonardo|leonardo 14-3-3|par-5	protein	taxon:7227	20140807	FlyBase
FB	FBgn0004907	14-3-3zeta		GO:0005737	FB:FBrf0225345|PMID:24292889	IDA		C	14-3-3zeta	14-3-3|14-3-3 zeta|14-3-3-Leo|14-3-3-zeta|14-3-3ZETA|14-3-3leo|14-3-3z|2G1|4-3-3 zeta|5.11|549|BEST:GH05075|CG17870|Complementation group K|D14 3 3 protein|D14-3-3|D14-3-3zeta|K|LEO|LEONARDO|Leo|Leonardo|Leonardo-13-3-3|PAR-5|PAR5|Par-5|d14-3-3zeta|l(2)07103|l(2)46CFe|l(2)46Ee|leo|leonardo|leonardo 14-3-3|par-5	protein	taxon:7227	20140807	FlyBase
FB	FBgn0004907	14-3-3zeta		GO:0010906	FB:FBrf0228532|PMID:25994086	IMP		P	14-3-3zeta	14-3-3|14-3-3 zeta|14-3-3-Leo|14-3-3-zeta|14-3-3ZETA|14-3-3leo|14-3-3z|2G1|4-3-3 zeta|5.11|549|BEST:GH05075|CG17870|Complementation group K|D14 3 3 protein|D14-3-3|D14-3-3zeta|K|LEO|LEONARDO|Leo|Leonardo|Leonardo-13-3-3|PAR-5|PAR5|Par-5|d14-3-3zeta|l(2)07103|l(2)46CFe|l(2)46Ee|leo|leonardo|leonardo 14-3-3|par-5	protein	taxon:7227	20151210	FlyBase
FB	FBgn0004907	14-3-3zeta		GO:0005515	FB:FBrf0231378|PMID:27015288	IPI	UniProtKB:A0A0B4K753	F	14-3-3zeta	14-3-3|14-3-3 zeta|14-3-3-Leo|14-3-3-zeta|14-3-3ZETA|14-3-3leo|14-3-3z|2G1|4-3-3 zeta|5.11|549|BEST:GH05075|CG17870|Complementation group K|D14 3 3 protein|D14-3-3|D14-3-3zeta|K|LEO|LEONARDO|Leo|Leonardo|Leonardo-13-3-3|PAR-5|PAR5|Par-5|d14-3-3zeta|l(2)07103|l(2)46CFe|l(2)46Ee|leo|leonardo|leonardo 14-3-3|par-5	protein	taxon:7227	20160719	UniProt
FB	FBgn0010340	140up		GO:0007275	FB:FBrf0054010|PMID:1905256	IMP		P	upstream of RpII140	CG9852|DmRP140-upstream|DmRP140up|l(3)88Ba|l(3)Z6	protein	taxon:7227	20030317	UniProt
FB	FBgn0266130	144Y		GO:0042332	FB:FBrf0190531|PMID:16594976	IMP		P			gene_product	taxon:7227	20130606	FlyBase
FB	FBgn0266131	161Y		GO:0042332	FB:FBrf0190531|PMID:16594976	IMP		P			gene_product	taxon:7227	20130606	FlyBase
FB	FBgn0004364	18w		GO:0009653	FB:FBrf0073029|PMID:7600965	IMP		P	18 wheeler	18 Wheeler|18-Wheeler|18-w|18-wheeler|18W|18Wheeler|18wheeler|CG8896|CT25100|Toll like receptor|Toll-2|l(2)00053|tlr|toll|toll receptor|wheeler	protein	taxon:7227	20060803	FlyBase
FB	FBgn0004364	18w		GO:0004888	FB:FBrf0073029|PMID:7600965	ISS	FB:FBgn0262473	F	18 wheeler	18 Wheeler|18-Wheeler|18-w|18-wheeler|18W|18Wheeler|18wheeler|CG8896|CT25100|Toll like receptor|Toll-2|l(2)00053|tlr|toll|toll receptor|wheeler	protein	taxon:7227	20110210	FlyBase
FB	FBgn0004364	18w		GO:0007155	FB:FBrf0073029|PMID:7600965	IDA		P	18 wheeler	18 Wheeler|18-Wheeler|18-w|18-wheeler|18W|18Wheeler|18wheeler|CG8896|CT25100|Toll like receptor|Toll-2|l(2)00053|tlr|toll|toll receptor|wheeler	protein	taxon:7227	20060803	FlyBase
FB	FBgn0004364	18w		GO:0005886	FB:FBrf0073029|PMID:7600965	ISS	FB:FBgn0262473	C	18 wheeler	18 Wheeler|18-Wheeler|18-w|18-wheeler|18W|18Wheeler|18wheeler|CG8896|CT25100|Toll like receptor|Toll-2|l(2)00053|tlr|toll|toll receptor|wheeler	protein	taxon:7227	20110210	FlyBase
FB	FBgn0004364	18w		GO:0006955	FB:FBrf0099002|PMID:9321392	IEP		P	18 wheeler	18 Wheeler|18-Wheeler|18-w|18-wheeler|18W|18Wheeler|18wheeler|CG8896|CT25100|Toll like receptor|Toll-2|l(2)00053|tlr|toll|toll receptor|wheeler	protein	taxon:7227	20060803	FlyBase
FB	FBgn0004364	18w		GO:0019731	FB:FBrf0099002|PMID:9321392	IMP		P	18 wheeler	18 Wheeler|18-Wheeler|18-w|18-wheeler|18W|18Wheeler|18wheeler|CG8896|CT25100|Toll like receptor|Toll-2|l(2)00053|tlr|toll|toll receptor|wheeler	protein	taxon:7227	20060803	FlyBase
FB	FBgn0004364	18w		GO:0005886	FB:FBrf0099002|PMID:9321392	IDA		C	18 wheeler	18 Wheeler|18-Wheeler|18-w|18-wheeler|18W|18Wheeler|18wheeler|CG8896|CT25100|Toll like receptor|Toll-2|l(2)00053|tlr|toll|toll receptor|wheeler	protein	taxon:7227	20060803	FlyBase
FB	FBgn0004364	18w		GO:0006952	FB:FBrf0127230|PMID:10793472	TAS		P	18 wheeler	18 Wheeler|18-Wheeler|18-w|18-wheeler|18W|18Wheeler|18wheeler|CG8896|CT25100|Toll like receptor|Toll-2|l(2)00053|tlr|toll|toll receptor|wheeler	protein	taxon:7227	20060803	FlyBase
FB	FBgn0004364	18w		GO:0048598	FB:FBrf0127230|PMID:10793472	TAS		P	18 wheeler	18 Wheeler|18-Wheeler|18-w|18-wheeler|18W|18Wheeler|18wheeler|CG8896|CT25100|Toll like receptor|Toll-2|l(2)00053|tlr|toll|toll receptor|wheeler	protein	taxon:7227	20060803	FlyBase
FB	FBgn0004364	18w		GO:0007275	FB:FBrf0141068|PMID:11283698	TAS		P	18 wheeler	18 Wheeler|18-Wheeler|18-w|18-wheeler|18W|18Wheeler|18wheeler|CG8896|CT25100|Toll like receptor|Toll-2|l(2)00053|tlr|toll|toll receptor|wheeler	protein	taxon:7227	20060803	FlyBase
FB	FBgn0004364	18w		GO:0019731	FB:FBrf0141068|PMID:11283698	TAS		P	18 wheeler	18 Wheeler|18-Wheeler|18-w|18-wheeler|18W|18Wheeler|18wheeler|CG8896|CT25100|Toll like receptor|Toll-2|l(2)00053|tlr|toll|toll receptor|wheeler	protein	taxon:7227	20060803	FlyBase
FB	FBgn0004364	18w	NOT	GO:0019730	FB:FBrf0151288|PMID:12101100	IMP		P	18 wheeler	18 Wheeler|18-Wheeler|18-w|18-wheeler|18W|18Wheeler|18wheeler|CG8896|CT25100|Toll like receptor|Toll-2|l(2)00053|tlr|toll|toll receptor|wheeler	protein	taxon:7227	20100401	FlyBase
FB	FBgn0004364	18w		GO:0007165	FB:FBrf0174215|GO_REF:0000002	IEA	InterPro:IPR000157	P	18 wheeler	18 Wheeler|18-Wheeler|18-w|18-wheeler|18W|18Wheeler|18wheeler|CG8896|CT25100|Toll like receptor|Toll-2|l(2)00053|tlr|toll|toll receptor|wheeler	protein	taxon:7227	20170731	FlyBase
FB	FBgn0004364	18w		GO:0030703	FB:FBrf0190236|PMID:16607637	IMP		P	18 wheeler	18 Wheeler|18-Wheeler|18-w|18-wheeler|18W|18Wheeler|18wheeler|CG8896|CT25100|Toll like receptor|Toll-2|l(2)00053|tlr|toll|toll receptor|wheeler	protein	taxon:7227	20150212	FlyBase
FB	FBgn0004364	18w		GO:0007297	FB:FBrf0190236|PMID:16607637	IMP		P	18 wheeler	18 Wheeler|18-Wheeler|18-w|18-wheeler|18W|18Wheeler|18wheeler|CG8896|CT25100|Toll like receptor|Toll-2|l(2)00053|tlr|toll|toll receptor|wheeler	protein	taxon:7227	20150212	FlyBase
FB	FBgn0004364	18w		GO:0060026	FB:FBrf0226852|PMID:25363762	IGI	FB:FBgn0004364,FB:FBgn0029114	P	18 wheeler	18 Wheeler|18-Wheeler|18-w|18-wheeler|18W|18Wheeler|18wheeler|CG8896|CT25100|Toll like receptor|Toll-2|l(2)00053|tlr|toll|toll receptor|wheeler	protein	taxon:7227	20150212	FlyBase
FB	FBgn0004364	18w		GO:0003401	FB:FBrf0226852|PMID:25363762	IGI	FB:FBgn0004364,FB:FBgn0029114	P	18 wheeler	18 Wheeler|18-Wheeler|18-w|18-wheeler|18W|18Wheeler|18wheeler|CG8896|CT25100|Toll like receptor|Toll-2|l(2)00053|tlr|toll|toll receptor|wheeler	protein	taxon:7227	20150212	FlyBase
FB	FBgn0004364	18w		GO:0007419	FB:FBrf0229273|PMID:26092715	IMP		P	18 wheeler	18 Wheeler|18-Wheeler|18-w|18-wheeler|18W|18Wheeler|18wheeler|CG8896|CT25100|Toll like receptor|Toll-2|l(2)00053|tlr|toll|toll receptor|wheeler	protein	taxon:7227	20150827	FlyBase
FB	FBgn0070056	19		GO:0005575	FB:FBrf0159398|GO_REF:0000015	ND		C	19	#19	gene_product	taxon:7227	20060803	FlyBase
FB	FBgn0070056	19		GO:0003674	FB:FBrf0159398|GO_REF:0000015	ND		F	19	#19	gene_product	taxon:7227	20060803	FlyBase
FB	FBgn0069070	194-26		GO:0003674	FB:FBrf0159398|GO_REF:0000015	ND		F	194-26		gene_product	taxon:7227	20060803	FlyBase
FB	FBgn0069070	194-26		GO:0005575	FB:FBrf0159398|GO_REF:0000015	ND		C	194-26		gene_product	taxon:7227	20060803	FlyBase
FB	FBgn0069070	194-26		GO:0048477	FB:FBrf0162144|PMID:12930750	IMP		P	194-26		gene_product	taxon:7227	20060803	FlyBase
FB	FBgn0015579	2.1		GO:0008150	FB:FBrf0159398|GO_REF:0000015	ND		P	2.1		gene_product	taxon:7227	20060803	FlyBase
FB	FBgn0015579	2.1		GO:0003674	FB:FBrf0159398|GO_REF:0000015	ND		F	2.1		gene_product	taxon:7227	20060803	FlyBase
FB	FBgn0069069	20-51		GO:0005575	FB:FBrf0159398|GO_REF:0000015	ND		C	20-51		gene_product	taxon:7227	20060803	FlyBase
FB	FBgn0069069	20-51		GO:0003674	FB:FBrf0159398|GO_REF:0000015	ND		F	20-51		gene_product	taxon:7227	20060803	FlyBase
FB	FBgn0069069	20-51		GO:0048477	FB:FBrf0162144|PMID:12930750	IMP		P	20-51		gene_product	taxon:7227	20060803	FlyBase
FB	FBgn0043850	2033		GO:0001745	FB:FBrf0131272|PMID:11063695	IMP		P	2033		gene_product	taxon:7227	20060803	FlyBase
FB	FBgn0043850	2033		GO:0005575	FB:FBrf0159398|GO_REF:0000015	ND		C	2033		gene_product	taxon:7227	20060803	FlyBase
FB	FBgn0043850	2033		GO:0003674	FB:FBrf0159398|GO_REF:0000015	ND		F	2033		gene_product	taxon:7227	20060803	FlyBase
FB	FBgn0250848	26-29-p		GO:0004197	FB:FBrf0232076|GO_REF:0000033	IBA	PANTHER:PTN000274640	F	26-29kD-proteinase	26,29kDa proteinase|26-29 kD-proteinase|26-29-protease|26-29kDa proteinase|26-29kd prot|26/29kD-proteinase|CG8947|anon-SAGE:Wang-123|cathepsin K|l(3)s3635	protein	taxon:7227	20150320	GO_Central
FB	FBgn0250848	26-29-p		GO:0005764	FB:FBrf0232076|GO_REF:0000033	IBA	PANTHER:PTN000274640	C	26-29kD-proteinase	26,29kDa proteinase|26-29 kD-proteinase|26-29-protease|26-29kDa proteinase|26-29kd prot|26/29kD-proteinase|CG8947|anon-SAGE:Wang-123|cathepsin K|l(3)s3635	protein	taxon:7227	20150320	GO_Central
FB	FBgn0250848	26-29-p		GO:0051603	FB:FBrf0232076|GO_REF:0000033	IBA	PANTHER:PTN000274640	P	26-29kD-proteinase	26,29kDa proteinase|26-29 kD-proteinase|26-29-protease|26-29kDa proteinase|26-29kd prot|26/29kD-proteinase|CG8947|anon-SAGE:Wang-123|cathepsin K|l(3)s3635	protein	taxon:7227	20150320	GO_Central
FB	FBgn0250848	26-29-p		GO:0005615	FB:FBrf0232076|GO_REF:0000033	IBA	PANTHER:PTN000274640	C	26-29kD-proteinase	26,29kDa proteinase|26-29 kD-proteinase|26-29-protease|26-29kDa proteinase|26-29kd prot|26/29kD-proteinase|CG8947|anon-SAGE:Wang-123|cathepsin K|l(3)s3635	protein	taxon:7227	20150320	GO_Central
FB	FBgn0066318	26D19		GO:0016319	FB:FBrf0155698|PMID:12571111	IMP		P	26D19		gene_product	taxon:7227	20060803	FlyBase
FB	FBgn0066318	26D19		GO:0005575	FB:FBrf0159398|GO_REF:0000015	ND		C	26D19		gene_product	taxon:7227	20060803	FlyBase
FB	FBgn0066318	26D19		GO:0003674	FB:FBrf0159398|GO_REF:0000015	ND		F	26D19		gene_product	taxon:7227	20060803	FlyBase
FB	FBgn0069068	27-25		GO:0005575	FB:FBrf0159398|GO_REF:0000015	ND		C	27-25		gene_product	taxon:7227	20060803	FlyBase
FB	FBgn0069068	27-25		GO:0003674	FB:FBrf0159398|GO_REF:0000015	ND		F	27-25		gene_product	taxon:7227	20060803	FlyBase
FB	FBgn0069068	27-25		GO:0048477	FB:FBrf0162144|PMID:12930750	IMP		P	27-25		gene_product	taxon:7227	20060803	FlyBase
FB	FBgn0066317	29B70		GO:0016319	FB:FBrf0155698|PMID:12571111	IMP		P	29B70		gene_product	taxon:7227	20060803	FlyBase
FB	FBgn0066317	29B70		GO:0005575	FB:FBrf0159398|GO_REF:0000015	ND		C	29B70		gene_product	taxon:7227	20060803	FlyBase
FB	FBgn0066317	29B70		GO:0003674	FB:FBrf0159398|GO_REF:0000015	ND		F	29B70		gene_product	taxon:7227	20060803	FlyBase
FB	FBgn0067331	2D5		GO:0007474	FB:FBrf0158983|PMID:12702686	IMP		P	2D5		gene_product	taxon:7227	20060803	FlyBase
FB	FBgn0067331	2D5		GO:0005575	FB:FBrf0159398|GO_REF:0000015	ND		C	2D5		gene_product	taxon:7227	20060803	FlyBase
FB	FBgn0067331	2D5		GO:0003674	FB:FBrf0159398|GO_REF:0000015	ND		F	2D5		gene_product	taxon:7227	20060803	FlyBase
FB	FBgn0070055	2L-144-32		GO:0003674	FB:FBrf0159398|GO_REF:0000015	ND		F	2L-144-32		gene_product	taxon:7227	20060803	FlyBase
FB	FBgn0070055	2L-144-32		GO:0005575	FB:FBrf0159398|GO_REF:0000015	ND		C	2L-144-32		gene_product	taxon:7227	20060803	FlyBase
FB	FBgn0070055	2L-144-32		GO:0001700	FB:FBrf0179049|PMID:15166158	IMP		P	2L-144-32		gene_product	taxon:7227	20060803	FlyBase
FB	FBgn0070054	2L-250-35		GO:0003674	FB:FBrf0159398|GO_REF:0000015	ND		F	2L-250-35		gene_product	taxon:7227	20060803	FlyBase
FB	FBgn0070054	2L-250-35		GO:0005575	FB:FBrf0159398|GO_REF:0000015	ND		C	2L-250-35		gene_product	taxon:7227	20060803	FlyBase
FB	FBgn0070054	2L-250-35		GO:0007350	FB:FBrf0179048|PMID:15166158	IMP		P	2L-250-35		gene_product	taxon:7227	20060803	FlyBase
FB	FBgn0070053	2L-311-30		GO:0003674	FB:FBrf0159398|GO_REF:0000015	ND		F	2L-311-30		gene_product	taxon:7227	20060803	FlyBase
FB	FBgn0070053	2L-311-30		GO:0005575	FB:FBrf0159398|GO_REF:0000015	ND		C	2L-311-30		gene_product	taxon:7227	20060803	FlyBase
FB	FBgn0070053	2L-311-30		GO:0001700	FB:FBrf0179049|PMID:15166158	IMP		P	2L-311-30		gene_product	taxon:7227	20060803	FlyBase
FB	FBgn0070052	2L-393-17		GO:0005575	FB:FBrf0159398|GO_REF:0000015	ND		C	2L-393-17		gene_product	taxon:7227	20060803	FlyBase
FB	FBgn0070052	2L-393-17		GO:0003674	FB:FBrf0159398|GO_REF:0000015	ND		F	2L-393-17		gene_product	taxon:7227	20060803	FlyBase
FB	FBgn0070052	2L-393-17		GO:0001700	FB:FBrf0179049|PMID:15166158	IMP		P	2L-393-17		gene_product	taxon:7227	20060803	FlyBase
FB	FBgn0260100	2L0058		GO:0035001	FB:FBrf0201252|PMID:17603107	IMP		P			gene_product	taxon:7227	20081016	FlyBase
FB	FBgn0260103	2L0372		GO:0035149	FB:FBrf0201252|PMID:17603107	IMP		P			gene_product	taxon:7227	20081016	FlyBase
FB	FBgn0260080	2L0439		GO:0035001	FB:FBrf0201252|PMID:17603107	IMP		P			gene_product	taxon:7227	20081016	FlyBase
FB	FBgn0260603	2L0948		GO:0007427	FB:FBrf0202362|PMID:17603108	IMP		P			gene_product	taxon:7227	20081204	FlyBase
FB	FBgn0260606	2L1540		GO:0007427	FB:FBrf0202362|PMID:17603108	IMP		P			gene_product	taxon:7227	20081204	FlyBase
FB	FBgn0260605	2L1561		GO:0007427	FB:FBrf0202362|PMID:17603108	IMP		P			gene_product	taxon:7227	20081204	FlyBase
FB	FBgn0260618	2L1682		GO:0007427	FB:FBrf0202362|PMID:17603108	IMP		P			gene_product	taxon:7227	20081204	FlyBase
FB	FBgn0260594	2L1683		GO:0007427	FB:FBrf0202362|PMID:17603108	IMP		P			gene_product	taxon:7227	20081204	FlyBase
FB	FBgn0260602	2L1685		GO:0007427	FB:FBrf0202362|PMID:17603108	IMP		P			gene_product	taxon:7227	20081204	FlyBase
FB	FBgn0260601	2L1710		GO:0007427	FB:FBrf0202362|PMID:17603108	IMP		P			gene_product	taxon:7227	20081204	FlyBase
FB	FBgn0260624	2L1738		GO:0007427	FB:FBrf0202362|PMID:17603108	IMP		P			gene_product	taxon:7227	20081204	FlyBase
FB	FBgn0260617	2L1748		GO:0007427	FB:FBrf0202362|PMID:17603108	IMP		P			gene_product	taxon:7227	20081204	FlyBase
FB	FBgn0260611	2L1794		GO:0007427	FB:FBrf0202362|PMID:17603108	IMP		P			gene_product	taxon:7227	20081204	FlyBase
FB	FBgn0260607	2L1809		GO:0007427	FB:FBrf0202362|PMID:17603108	IMP		P			gene_product	taxon:7227	20081204	FlyBase
FB	FBgn0260094	2L1923		GO:0007430	FB:FBrf0201252|PMID:17603107	IMP		P			gene_product	taxon:7227	20081016	FlyBase
FB	FBgn0260098	2L2218		GO:0007430	FB:FBrf0201252|PMID:17603107	IMP		P			gene_product	taxon:7227	20081016	FlyBase
FB	FBgn0260613	2L2366		GO:0007427	FB:FBrf0202362|PMID:17603108	IMP		P			gene_product	taxon:7227	20081204	FlyBase
FB	FBgn0260587	2L2436		GO:0007427	FB:FBrf0202362|PMID:17603108	IMP		P			gene_product	taxon:7227	20081204	FlyBase
FB	FBgn0260612	2L2468		GO:0007427	FB:FBrf0202362|PMID:17603108	IMP		P			gene_product	taxon:7227	20081204	FlyBase
FB	FBgn0260592	2L2475		GO:0007427	FB:FBrf0202362|PMID:17603108	IMP		P			gene_product	taxon:7227	20081204	FlyBase
FB	FBgn0260609	2L2615		GO:0007427	FB:FBrf0202362|PMID:17603108	IMP		P			gene_product	taxon:7227	20081204	FlyBase
FB	FBgn0260593	2L2653		GO:0007427	FB:FBrf0202362|PMID:17603108	IMP		P			gene_product	taxon:7227	20081204	FlyBase
FB	FBgn0260586	2L2677		GO:0007427	FB:FBrf0202362|PMID:17603108	IMP		P			gene_product	taxon:7227	20081204	FlyBase
FB	FBgn0260622	2L2686		GO:0007427	FB:FBrf0202362|PMID:17603108	IMP		P			gene_product	taxon:7227	20081204	FlyBase
FB	FBgn0260599	2L2718		GO:0007427	FB:FBrf0202362|PMID:17603108	IMP		P			gene_product	taxon:7227	20081204	FlyBase
FB	FBgn0260600	2L2775		GO:0007427	FB:FBrf0202362|PMID:17603108	IMP		P			gene_product	taxon:7227	20081204	FlyBase
FB	FBgn0260621	2L2798		GO:0007427	FB:FBrf0202362|PMID:17603108	IMP		P			gene_product	taxon:7227	20081204	FlyBase
FB	FBgn0260107	2L2806		GO:0007430	FB:FBrf0201252|PMID:17603107	IMP		P			gene_product	taxon:7227	20081016	FlyBase
FB	FBgn0260595	2L2828		GO:0007427	FB:FBrf0202362|PMID:17603108	IMP		P			gene_product	taxon:7227	20081204	FlyBase
FB	FBgn0260620	2L2834		GO:0007427	FB:FBrf0202362|PMID:17603108	IMP		P			gene_product	taxon:7227	20081204	FlyBase
FB	FBgn0260598	2L2845		GO:0007427	FB:FBrf0202362|PMID:17603108	IMP		P			gene_product	taxon:7227	20081204	FlyBase
FB	FBgn0260120	2L2853		GO:0007430	FB:FBrf0201252|PMID:17603107	IMP		P			gene_product	taxon:7227	20081016	FlyBase
FB	FBgn0260120	2L2853		GO:0007427	FB:FBrf0202362|PMID:17603108	IMP		P			gene_product	taxon:7227	20081204	FlyBase
FB	FBgn0260585	2L2870		GO:0007427	FB:FBrf0202362|PMID:17603108	IMP		P			gene_product	taxon:7227	20081204	FlyBase
FB	FBgn0260604	2L2921		GO:0007427	FB:FBrf0202362|PMID:17603108	IMP		P			gene_product	taxon:7227	20081204	FlyBase
FB	FBgn0260608	2L2938		GO:0007427	FB:FBrf0202362|PMID:17603108	IMP		P			gene_product	taxon:7227	20081204	FlyBase
FB	FBgn0260619	2L2983		GO:0007427	FB:FBrf0202362|PMID:17603108	IMP		P			gene_product	taxon:7227	20081204	FlyBase
FB	FBgn0260596	2L2985		GO:0007427	FB:FBrf0202362|PMID:17603108	IMP		P			gene_product	taxon:7227	20081204	FlyBase
FB	FBgn0260610	2L3011		GO:0007427	FB:FBrf0202362|PMID:17603108	IMP		P			gene_product	taxon:7227	20081204	FlyBase
FB	FBgn0260108	2L3047		GO:0007430	FB:FBrf0201252|PMID:17603107	IMP		P			gene_product	taxon:7227	20081016	FlyBase
FB	FBgn0260615	2L3064		GO:0007427	FB:FBrf0202362|PMID:17603108	IMP		P			gene_product	taxon:7227	20081204	FlyBase
FB	FBgn0260597	2L3073		GO:0007427	FB:FBrf0202362|PMID:17603108	IMP		P			gene_product	taxon:7227	20081204	FlyBase
FB	FBgn0260590	2L3081		GO:0007427	FB:FBrf0202362|PMID:17603108	IMP		P			gene_product	taxon:7227	20081204	FlyBase
FB	FBgn0260118	2L3120		GO:0007430	FB:FBrf0201252|PMID:17603107	IMP		P			gene_product	taxon:7227	20081016	FlyBase
FB	FBgn0260084	2L3179		GO:0007427	FB:FBrf0202362|PMID:17603108	IMP		P			gene_product	taxon:7227	20081204	FlyBase
FB	FBgn0260588	2L3186		GO:0007427	FB:FBrf0202362|PMID:17603108	IMP		P			gene_product	taxon:7227	20081204	FlyBase
FB	FBgn0260589	2L3189		GO:0007427	FB:FBrf0202362|PMID:17603108	IMP		P			gene_product	taxon:7227	20081204	FlyBase
FB	FBgn0260109	2L3193		GO:0007430	FB:FBrf0201252|PMID:17603107	IMP		P			gene_product	taxon:7227	20081016	FlyBase
FB	FBgn0260616	2L3194		GO:0007427	FB:FBrf0202362|PMID:17603108	IMP		P			gene_product	taxon:7227	20081204	FlyBase
FB	FBgn0260095	2L3244		GO:0007430	FB:FBrf0201252|PMID:17603107	IMP		P			gene_product	taxon:7227	20081016	FlyBase
FB	FBgn0260584	2L3267		GO:0007427	FB:FBrf0202362|PMID:17603108	IMP		P			gene_product	taxon:7227	20081204	FlyBase
FB	FBgn0260591	2L3298		GO:0007427	FB:FBrf0202362|PMID:17603108	IMP		P			gene_product	taxon:7227	20081204	FlyBase
FB	FBgn0260623	2L3328		GO:0007427	FB:FBrf0202362|PMID:17603108	IMP		P			gene_product	taxon:7227	20081204	FlyBase
FB	FBgn0260110	2L3393		GO:0007430	FB:FBrf0201252|PMID:17603107	IMP		P			gene_product	taxon:7227	20081016	FlyBase
FB	FBgn0260099	2L3443		GO:0007430	FB:FBrf0201252|PMID:17603107	IMP		P			gene_product	taxon:7227	20081016	FlyBase
FB	FBgn0260119	2L4117		GO:0035149	FB:FBrf0201252|PMID:17603107	IMP		P			gene_product	taxon:7227	20081016	FlyBase
FB	FBgn0260614	2L883		GO:0007427	FB:FBrf0202362|PMID:17603108	IMP		P			gene_product	taxon:7227	20081204	FlyBase
FB	FBgn0021755	2R-F		GO:0007475	FB:FBrf0093664|PMID:9136017	IMP		P	2R-F		gene_product	taxon:7227	20060803	FlyBase
FB	FBgn0021755	2R-F		GO:0005575	FB:FBrf0159398|GO_REF:0000015	ND		C	2R-F		gene_product	taxon:7227	20060803	FlyBase
FB	FBgn0021755	2R-F		GO:0003674	FB:FBrf0159398|GO_REF:0000015	ND		F	2R-F		gene_product	taxon:7227	20060803	FlyBase
FB	FBgn0021754	2R-L		GO:0007475	FB:FBrf0093664|PMID:9136017	IMP		P	2R-L		gene_product	taxon:7227	20060803	FlyBase
FB	FBgn0021754	2R-L		GO:0005575	FB:FBrf0159398|GO_REF:0000015	ND		C	2R-L		gene_product	taxon:7227	20060803	FlyBase
FB	FBgn0021754	2R-L		GO:0003674	FB:FBrf0159398|GO_REF:0000015	ND		F	2R-L		gene_product	taxon:7227	20060803	FlyBase
FB	FBgn0260793	2mit		GO:0003674	FB:FBrf0159398|GO_REF:0000015	ND		F	2mit	CG10148|CG17319|CG42573|CT28541|CT38314	protein	taxon:7227	20130212	FlyBase
FB	FBgn0260793	2mit		GO:0005575	FB:FBrf0159398|GO_REF:0000015	ND		C	2mit	CG10148|CG17319|CG42573|CT28541|CT38314	protein	taxon:7227	20130212	FlyBase
FB	FBgn0260793	2mit		GO:0007614	FB:FBrf0222878|PMID:24098788	IMP		P	2mit	CG10148|CG17319|CG42573|CT28541|CT38314	protein	taxon:7227	20131031	FlyBase
FB	FBgn0029514	312		GO:0090071	FB:FBrf0232076|GO_REF:0000033	IBA	PANTHER:PTN000471516	P	312	BEST:CK01660|CG9166	protein	taxon:7227	20141001	GO_Central
FB	FBgn0029514	312		GO:0005739	FB:FBrf0232076|GO_REF:0000033	IBA	PANTHER:PTN000471518	C	312	BEST:CK01660|CG9166	protein	taxon:7227	20141001	GO_Central
FB	FBgn0029514	312		GO:0017148	FB:FBrf0232076|GO_REF:0000033	IBA	PANTHER:PTN000471516	P	312	BEST:CK01660|CG9166	protein	taxon:7227	20141001	GO_Central
FB	FBgn0029514	312		GO:0043023	FB:FBrf0232076|GO_REF:0000033	IBA	PANTHER:PTN000471516	F	312	BEST:CK01660|CG9166	protein	taxon:7227	20141001	GO_Central
FB	FBgn0027097	31B8		GO:0007298	FB:FBrf0108422|PMID:10101121	IMP		P	31B8		gene_product	taxon:7227	20060803	FlyBase
FB	FBgn0027097	31B8		GO:0005575	FB:FBrf0159398|GO_REF:0000015	ND		C	31B8		gene_product	taxon:7227	20060803	FlyBase
FB	FBgn0027097	31B8		GO:0003674	FB:FBrf0159398|GO_REF:0000015	ND		F	31B8		gene_product	taxon:7227	20060803	FlyBase
FB	FBgn0070051	37		GO:0005575	FB:FBrf0159398|GO_REF:0000015	ND		C	37	#37	gene_product	taxon:7227	20060803	FlyBase
FB	FBgn0070051	37		GO:0003674	FB:FBrf0159398|GO_REF:0000015	ND		F	37	#37	gene_product	taxon:7227	20060803	FlyBase
FB	FBgn0067329	3F43		GO:0008587	FB:FBrf0158983|PMID:12702686	IMP		P	3F43		gene_product	taxon:7227	20060803	FlyBase
FB	FBgn0067329	3F43		GO:0005575	FB:FBrf0159398|GO_REF:0000015	ND		C	3F43		gene_product	taxon:7227	20060803	FlyBase
FB	FBgn0067329	3F43		GO:0003674	FB:FBrf0159398|GO_REF:0000015	ND		F	3F43		gene_product	taxon:7227	20060803	FlyBase
FB	FBgn0070050	3L-114-20		GO:0003674	FB:FBrf0159398|GO_REF:0000015	ND		F	3L-114-20		gene_product	taxon:7227	20060803	FlyBase
FB	FBgn0070050	3L-114-20		GO:0005575	FB:FBrf0159398|GO_REF:0000015	ND		C	3L-114-20		gene_product	taxon:7227	20060803	FlyBase
FB	FBgn0070050	3L-114-20		GO:0001700	FB:FBrf0179049|PMID:15166158	IMP		P	3L-114-20		gene_product	taxon:7227	20060803	FlyBase
FB	FBgn0070049	3L-200-14		GO:0005575	FB:FBrf0159398|GO_REF:0000015	ND		C	3L-200-14		gene_product	taxon:7227	20060803	FlyBase
FB	FBgn0070049	3L-200-14		GO:0003674	FB:FBrf0159398|GO_REF:0000015	ND		F	3L-200-14		gene_product	taxon:7227	20060803	FlyBase
FB	FBgn0070049	3L-200-14		GO:0007379	FB:FBrf0179049|PMID:15166158	IMP		P	3L-200-14		gene_product	taxon:7227	20060803	FlyBase
FB	FBgn0070048	3L-211-27		GO:0003674	FB:FBrf0159398|GO_REF:0000015	ND		F	3L-211-27		gene_product	taxon:7227	20060803	FlyBase
FB	FBgn0070048	3L-211-27		GO:0005575	FB:FBrf0159398|GO_REF:0000015	ND		C	3L-211-27		gene_product	taxon:7227	20060803	FlyBase
FB	FBgn0070048	3L-211-27		GO:0007379	FB:FBrf0179049|PMID:15166158	IMP		P	3L-211-27		gene_product	taxon:7227	20060803	FlyBase
FB	FBgn0070047	3L-215-13		GO:0005575	FB:FBrf0159398|GO_REF:0000015	ND		C	3L-215-13		gene_product	taxon:7227	20060803	FlyBase
FB	FBgn0070047	3L-215-13		GO:0003674	FB:FBrf0159398|GO_REF:0000015	ND		F	3L-215-13		gene_product	taxon:7227	20060803	FlyBase
FB	FBgn0070047	3L-215-13		GO:0030703	FB:FBrf0179048|PMID:15166158	IMP		P	3L-215-13		gene_product	taxon:7227	20060803	FlyBase
FB	FBgn0070046	3L-61-3		GO:0003674	FB:FBrf0159398|GO_REF:0000015	ND		F	3L-61-3		gene_product	taxon:7227	20060803	FlyBase
FB	FBgn0070046	3L-61-3		GO:0005575	FB:FBrf0159398|GO_REF:0000015	ND		C	3L-61-3		gene_product	taxon:7227	20060803	FlyBase
FB	FBgn0070046	3L-61-3		GO:0007379	FB:FBrf0179049|PMID:15166158	IMP		P	3L-61-3		gene_product	taxon:7227	20060803	FlyBase
FB	FBgn0021753	3L-B		GO:0007475	FB:FBrf0093664|PMID:9136017	IMP		P	3L-B		gene_product	taxon:7227	20060803	FlyBase
FB	FBgn0021753	3L-B		GO:0005575	FB:FBrf0159398|GO_REF:0000015	ND		C	3L-B		gene_product	taxon:7227	20060803	FlyBase
FB	FBgn0021753	3L-B		GO:0003674	FB:FBrf0159398|GO_REF:0000015	ND		F	3L-B		gene_product	taxon:7227	20060803	FlyBase
FB	FBgn0067328	3N5		GO:0035220	FB:FBrf0158983|PMID:12702686	IMP		P	3N5		gene_product	taxon:7227	20060803	FlyBase
FB	FBgn0067328	3N5		GO:0003674	FB:FBrf0159398|GO_REF:0000015	ND		F	3N5		gene_product	taxon:7227	20060803	FlyBase
FB	FBgn0067328	3N5		GO:0005575	FB:FBrf0159398|GO_REF:0000015	ND		C	3N5		gene_product	taxon:7227	20060803	FlyBase
FB	FBgn0070045	3R-168-17		GO:0003674	FB:FBrf0159398|GO_REF:0000015	ND		F	3R-168-17		gene_product	taxon:7227	20060803	FlyBase
FB	FBgn0070045	3R-168-17		GO:0005575	FB:FBrf0159398|GO_REF:0000015	ND		C	3R-168-17		gene_product	taxon:7227	20060803	FlyBase
FB	FBgn0070045	3R-168-17		GO:0007379	FB:FBrf0179049|PMID:15166158	IMP		P	3R-168-17		gene_product	taxon:7227	20060803	FlyBase
FB	FBgn0070044	3R-196-22		GO:0005575	FB:FBrf0159398|GO_REF:0000015	ND		C	3R-196-22		gene_product	taxon:7227	20060803	FlyBase
FB	FBgn0070044	3R-196-22		GO:0003674	FB:FBrf0159398|GO_REF:0000015	ND		F	3R-196-22		gene_product	taxon:7227	20060803	FlyBase
FB	FBgn0070044	3R-196-22		GO:0007379	FB:FBrf0179049|PMID:15166158	IMP		P	3R-196-22		gene_product	taxon:7227	20060803	FlyBase
FB	FBgn0070043	3R-259-18		GO:0003674	FB:FBrf0159398|GO_REF:0000015	ND		F	3R-259-18		gene_product	taxon:7227	20060803	FlyBase
FB	FBgn0070043	3R-259-18		GO:0005575	FB:FBrf0159398|GO_REF:0000015	ND		C	3R-259-18		gene_product	taxon:7227	20060803	FlyBase
FB	FBgn0070043	3R-259-18		GO:0007310	FB:FBrf0179049|PMID:15166158	IMP		P	3R-259-18		gene_product	taxon:7227	20060803	FlyBase
FB	FBgn0070042	3R-31-22		GO:0005575	FB:FBrf0159398|GO_REF:0000015	ND		C	3R-31-22		gene_product	taxon:7227	20060803	FlyBase
FB	FBgn0070042	3R-31-22		GO:0003674	FB:FBrf0159398|GO_REF:0000015	ND		F	3R-31-22		gene_product	taxon:7227	20060803	FlyBase
FB	FBgn0070042	3R-31-22		GO:0016331	FB:FBrf0179049|PMID:15166158	IMP		P	3R-31-22		gene_product	taxon:7227	20060803	FlyBase
FB	FBgn0070041	3R-35-29		GO:0003674	FB:FBrf0159398|GO_REF:0000015	ND		F	3R-35-29		gene_product	taxon:7227	20060803	FlyBase
FB	FBgn0070041	3R-35-29		GO:0005575	FB:FBrf0159398|GO_REF:0000015	ND		C	3R-35-29		gene_product	taxon:7227	20060803	FlyBase
FB	FBgn0070041	3R-35-29		GO:0007379	FB:FBrf0179049|PMID:15166158	IMP		P	3R-35-29		gene_product	taxon:7227	20060803	FlyBase
FB	FBgn0070040	3R-40-7		GO:0005575	FB:FBrf0159398|GO_REF:0000015	ND		C	3R-40-7		gene_product	taxon:7227	20060803	FlyBase
FB	FBgn0070040	3R-40-7		GO:0003674	FB:FBrf0159398|GO_REF:0000015	ND		F	3R-40-7		gene_product	taxon:7227	20060803	FlyBase
FB	FBgn0070040	3R-40-7		GO:0008362	FB:FBrf0179048|PMID:15166158	IMP		P	3R-40-7		gene_product	taxon:7227	20060803	FlyBase
FB	FBgn0070039	3R-64-22		GO:0005575	FB:FBrf0159398|GO_REF:0000015	ND		C	3R-64-22		gene_product	taxon:7227	20060803	FlyBase
FB	FBgn0070039	3R-64-22		GO:0003674	FB:FBrf0159398|GO_REF:0000015	ND		F	3R-64-22		gene_product	taxon:7227	20060803	FlyBase
FB	FBgn0070039	3R-64-22		GO:0001700	FB:FBrf0179049|PMID:15166158	IMP		P	3R-64-22		gene_product	taxon:7227	20060803	FlyBase
FB	FBgn0070038	3R-64-33		GO:0005575	FB:FBrf0159398|GO_REF:0000015	ND		C	3R-64-33		gene_product	taxon:7227	20060803	FlyBase
FB	FBgn0070038	3R-64-33		GO:0003674	FB:FBrf0159398|GO_REF:0000015	ND		F	3R-64-33		gene_product	taxon:7227	20060803	FlyBase
FB	FBgn0070038	3R-64-33		GO:0001700	FB:FBrf0179048|PMID:15166158	IMP		P	3R-64-33		gene_product	taxon:7227	20060803	FlyBase
FB	FBgn0070037	3R-66-38		GO:0003674	FB:FBrf0159398|GO_REF:0000015	ND		F	3R-66-38		gene_product	taxon:7227	20060803	FlyBase
FB	FBgn0070037	3R-66-38		GO:0005575	FB:FBrf0159398|GO_REF:0000015	ND		C	3R-66-38		gene_product	taxon:7227	20060803	FlyBase
FB	FBgn0070037	3R-66-38		GO:0001700	FB:FBrf0179048|PMID:15166158	IMP		P	3R-66-38		gene_product	taxon:7227	20060803	FlyBase
FB	FBgn0070036	3R-69-15		GO:0005575	FB:FBrf0159398|GO_REF:0000015	ND		C	3R-69-15		gene_product	taxon:7227	20060803	FlyBase
FB	FBgn0070036	3R-69-15		GO:0003674	FB:FBrf0159398|GO_REF:0000015	ND		F	3R-69-15		gene_product	taxon:7227	20060803	FlyBase
FB	FBgn0070036	3R-69-15		GO:0007310	FB:FBrf0179049|PMID:15166158	IMP		P	3R-69-15		gene_product	taxon:7227	20060803	FlyBase
FB	FBgn0021751	3R-C		GO:0007475	FB:FBrf0093664|PMID:9136017	IMP		P	3R-C		gene_product	taxon:7227	20060803	FlyBase
FB	FBgn0021751	3R-C		GO:0003674	FB:FBrf0159398|GO_REF:0000015	ND		F	3R-C		gene_product	taxon:7227	20060803	FlyBase
FB	FBgn0021751	3R-C		GO:0005575	FB:FBrf0159398|GO_REF:0000015	ND		C	3R-C		gene_product	taxon:7227	20060803	FlyBase
FB	FBgn0069066	4B7-11		GO:0005575	FB:FBrf0159398|GO_REF:0000015	ND		C	4B7-11		gene_product	taxon:7227	20060803	FlyBase
FB	FBgn0069066	4B7-11		GO:0003674	FB:FBrf0159398|GO_REF:0000015	ND		F	4B7-11		gene_product	taxon:7227	20060803	FlyBase
FB	FBgn0069066	4B7-11		GO:0007293	FB:FBrf0160777|PMID:12874138	IMP		P	4B7-11		gene_product	taxon:7227	20060803	FlyBase
FB	FBgn0052016	4E-T		GO:0005737	FB:FBrf0224397|PMID:24335285	IDA		C	eIF4E-Transporter	CG11097|CG11232|CG32016|Dm4E-T	protein	taxon:7227	20140403	FlyBase
FB	FBgn0052016	4E-T		GO:0000932	FB:FBrf0224397|PMID:24335285	IDA		C	eIF4E-Transporter	CG11097|CG11232|CG32016|Dm4E-T	protein	taxon:7227	20140403	FlyBase
FB	FBgn0052016	4E-T		GO:0005634	FB:FBrf0224397|PMID:24335285	IDA		C	eIF4E-Transporter	CG11097|CG11232|CG32016|Dm4E-T	protein	taxon:7227	20140403	FlyBase
FB	FBgn0004168	5-HT1A		GO:0007198	FB:FBrf0055969|PMID:1310937	IDA		P	5-hydroxytryptamine (serotonin) receptor 1A	5-HT-dro2A|5-HT1ADro|5-HT[1A]Dro|5-HT[[1ADro]]|5-HT[[1A]]|5-HT[[1A]]DRO|5HT-1A|5HT-R2A|5HT-dro2A|5HT-drp[[2A]]|5HT1A|5HT1a|5HT[[1ADro]]|5htdro2a|CG16720|DRO2A|Dm5-HT[[1A]]|Dm5HTdro2A|HT1A|Serotonin receptor 1A|Serotonin receptor 2A|d5-HT1A|serotonin-receptor-2A	protein	taxon:7227	20060803	FlyBase
FB	FBgn0004168	5-HT1A		GO:0007208	FB:FBrf0055969|PMID:1310937	IDA		P	5-hydroxytryptamine (serotonin) receptor 1A	5-HT-dro2A|5-HT1ADro|5-HT[1A]Dro|5-HT[[1ADro]]|5-HT[[1A]]|5-HT[[1A]]DRO|5HT-1A|5HT-R2A|5HT-dro2A|5HT-drp[[2A]]|5HT1A|5HT1a|5HT[[1ADro]]|5htdro2a|CG16720|DRO2A|Dm5-HT[[1A]]|Dm5HTdro2A|HT1A|Serotonin receptor 1A|Serotonin receptor 2A|d5-HT1A|serotonin-receptor-2A	protein	taxon:7227	20060803	FlyBase
FB	FBgn0004168	5-HT1A		GO:0004993	FB:FBrf0129744|PMID:10908591	ISS		F	5-hydroxytryptamine (serotonin) receptor 1A	5-HT-dro2A|5-HT1ADro|5-HT[1A]Dro|5-HT[[1ADro]]|5-HT[[1A]]|5-HT[[1A]]DRO|5HT-1A|5HT-R2A|5HT-dro2A|5HT-drp[[2A]]|5HT1A|5HT1a|5HT[[1ADro]]|5htdro2a|CG16720|DRO2A|Dm5-HT[[1A]]|Dm5HTdro2A|HT1A|Serotonin receptor 1A|Serotonin receptor 2A|d5-HT1A|serotonin-receptor-2A	protein	taxon:7227	20060803	FlyBase
FB	FBgn0004168	5-HT1A		GO:0007210	FB:FBrf0129744|PMID:10908591	ISS		P	5-hydroxytryptamine (serotonin) receptor 1A	5-HT-dro2A|5-HT1ADro|5-HT[1A]Dro|5-HT[[1ADro]]|5-HT[[1A]]|5-HT[[1A]]DRO|5HT-1A|5HT-R2A|5HT-dro2A|5HT-drp[[2A]]|5HT1A|5HT1a|5HT[[1ADro]]|5htdro2a|CG16720|DRO2A|Dm5-HT[[1A]]|Dm5HTdro2A|HT1A|Serotonin receptor 1A|Serotonin receptor 2A|d5-HT1A|serotonin-receptor-2A	protein	taxon:7227	20060803	FlyBase
FB	FBgn0004168	5-HT1A		GO:0016021	FB:FBrf0129744|PMID:10908591	ISS		C	5-hydroxytryptamine (serotonin) receptor 1A	5-HT-dro2A|5-HT1ADro|5-HT[1A]Dro|5-HT[[1ADro]]|5-HT[[1A]]|5-HT[[1A]]DRO|5HT-1A|5HT-R2A|5HT-dro2A|5HT-drp[[2A]]|5HT1A|5HT1a|5HT[[1ADro]]|5htdro2a|CG16720|DRO2A|Dm5-HT[[1A]]|Dm5HTdro2A|HT1A|Serotonin receptor 1A|Serotonin receptor 2A|d5-HT1A|serotonin-receptor-2A	protein	taxon:7227	20060803	FlyBase
FB	FBgn0004168	5-HT1A		GO:0004993	FB:FBrf0135704|PMID:11282322	TAS		F	5-hydroxytryptamine (serotonin) receptor 1A	5-HT-dro2A|5-HT1ADro|5-HT[1A]Dro|5-HT[[1ADro]]|5-HT[[1A]]|5-HT[[1A]]DRO|5HT-1A|5HT-R2A|5HT-dro2A|5HT-drp[[2A]]|5HT1A|5HT1a|5HT[[1ADro]]|5htdro2a|CG16720|DRO2A|Dm5-HT[[1A]]|Dm5HTdro2A|HT1A|Serotonin receptor 1A|Serotonin receptor 2A|d5-HT1A|serotonin-receptor-2A	protein	taxon:7227	20060803	FlyBase
FB	FBgn0004168	5-HT1A		GO:0001586	FB:FBrf0135704|PMID:11282322	NAS		F	5-hydroxytryptamine (serotonin) receptor 1A	5-HT-dro2A|5-HT1ADro|5-HT[1A]Dro|5-HT[[1ADro]]|5-HT[[1A]]|5-HT[[1A]]DRO|5HT-1A|5HT-R2A|5HT-dro2A|5HT-drp[[2A]]|5HT1A|5HT1a|5HT[[1ADro]]|5htdro2a|CG16720|DRO2A|Dm5-HT[[1A]]|Dm5HTdro2A|HT1A|Serotonin receptor 1A|Serotonin receptor 2A|d5-HT1A|serotonin-receptor-2A	protein	taxon:7227	20060803	FlyBase
FB	FBgn0004168	5-HT1A		GO:0007198	FB:FBrf0135704|PMID:11282322	TAS		P	5-hydroxytryptamine (serotonin) receptor 1A	5-HT-dro2A|5-HT1ADro|5-HT[1A]Dro|5-HT[[1ADro]]|5-HT[[1A]]|5-HT[[1A]]DRO|5HT-1A|5HT-R2A|5HT-dro2A|5HT-drp[[2A]]|5HT1A|5HT1a|5HT[[1ADro]]|5htdro2a|CG16720|DRO2A|Dm5-HT[[1A]]|Dm5HTdro2A|HT1A|Serotonin receptor 1A|Serotonin receptor 2A|d5-HT1A|serotonin-receptor-2A	protein	taxon:7227	20060803	FlyBase
FB	FBgn0004168	5-HT1A		GO:0007208	FB:FBrf0135704|PMID:11282322	TAS		P	5-hydroxytryptamine (serotonin) receptor 1A	5-HT-dro2A|5-HT1ADro|5-HT[1A]Dro|5-HT[[1ADro]]|5-HT[[1A]]|5-HT[[1A]]DRO|5HT-1A|5HT-R2A|5HT-dro2A|5HT-drp[[2A]]|5HT1A|5HT1a|5HT[[1ADro]]|5htdro2a|CG16720|DRO2A|Dm5-HT[[1A]]|Dm5HTdro2A|HT1A|Serotonin receptor 1A|Serotonin receptor 2A|d5-HT1A|serotonin-receptor-2A	protein	taxon:7227	20060803	FlyBase
FB	FBgn0004168	5-HT1A		GO:0008227	FB:FBrf0152099|PMID:12163486	ISS		F	5-hydroxytryptamine (serotonin) receptor 1A	5-HT-dro2A|5-HT1ADro|5-HT[1A]Dro|5-HT[[1ADro]]|5-HT[[1A]]|5-HT[[1A]]DRO|5HT-1A|5HT-R2A|5HT-dro2A|5HT-drp[[2A]]|5HT1A|5HT1a|5HT[[1ADro]]|5htdro2a|CG16720|DRO2A|Dm5-HT[[1A]]|Dm5HTdro2A|HT1A|Serotonin receptor 1A|Serotonin receptor 2A|d5-HT1A|serotonin-receptor-2A	protein	taxon:7227	20060803	FlyBase
FB	FBgn0004168	5-HT1A		GO:0016021	FB:FBrf0174215|GO_REF:0000002	IEA	InterPro:IPR000276|InterPro:IPR017452	C	5-hydroxytryptamine (serotonin) receptor 1A	5-HT-dro2A|5-HT1ADro|5-HT[1A]Dro|5-HT[[1ADro]]|5-HT[[1A]]|5-HT[[1A]]DRO|5HT-1A|5HT-R2A|5HT-dro2A|5HT-drp[[2A]]|5HT1A|5HT1a|5HT[[1ADro]]|5htdro2a|CG16720|DRO2A|Dm5-HT[[1A]]|Dm5HTdro2A|HT1A|Serotonin receptor 1A|Serotonin receptor 2A|d5-HT1A|serotonin-receptor-2A	protein	taxon:7227	20170731	FlyBase
FB	FBgn0004168	5-HT1A		GO:0045187	FB:FBrf0195242|PMID:16753559	IMP		P	5-hydroxytryptamine (serotonin) receptor 1A	5-HT-dro2A|5-HT1ADro|5-HT[1A]Dro|5-HT[[1ADro]]|5-HT[[1A]]|5-HT[[1A]]DRO|5HT-1A|5HT-R2A|5HT-dro2A|5HT-drp[[2A]]|5HT1A|5HT1a|5HT[[1ADro]]|5htdro2a|CG16720|DRO2A|Dm5-HT[[1A]]|Dm5HTdro2A|HT1A|Serotonin receptor 1A|Serotonin receptor 2A|d5-HT1A|serotonin-receptor-2A	protein	taxon:7227	20070523	FlyBase
FB	FBgn0004168	5-HT1A		GO:0007615	FB:FBrf0214737|PMID:21808003	IDA		P	5-hydroxytryptamine (serotonin) receptor 1A	5-HT-dro2A|5-HT1ADro|5-HT[1A]Dro|5-HT[[1ADro]]|5-HT[[1A]]|5-HT[[1A]]DRO|5HT-1A|5HT-R2A|5HT-dro2A|5HT-drp[[2A]]|5HT1A|5HT1a|5HT[[1ADro]]|5htdro2a|CG16720|DRO2A|Dm5-HT[[1A]]|Dm5HTdro2A|HT1A|Serotonin receptor 1A|Serotonin receptor 2A|d5-HT1A|serotonin-receptor-2A	protein	taxon:7227	20110915	FlyBase
FB	FBgn0004168	5-HT1A		GO:0007210	FB:FBrf0221993|PMID:23817146	IDA		P	5-hydroxytryptamine (serotonin) receptor 1A	5-HT-dro2A|5-HT1ADro|5-HT[1A]Dro|5-HT[[1ADro]]|5-HT[[1A]]|5-HT[[1A]]DRO|5HT-1A|5HT-R2A|5HT-dro2A|5HT-drp[[2A]]|5HT1A|5HT1a|5HT[[1ADro]]|5htdro2a|CG16720|DRO2A|Dm5-HT[[1A]]|Dm5HTdro2A|HT1A|Serotonin receptor 1A|Serotonin receptor 2A|d5-HT1A|serotonin-receptor-2A	protein	taxon:7227	20130718	FlyBase
FB	FBgn0004168	5-HT1A		GO:0004993	FB:FBrf0221993|PMID:23817146	IDA		F	5-hydroxytryptamine (serotonin) receptor 1A	5-HT-dro2A|5-HT1ADro|5-HT[1A]Dro|5-HT[[1ADro]]|5-HT[[1A]]|5-HT[[1A]]DRO|5HT-1A|5HT-R2A|5HT-dro2A|5HT-drp[[2A]]|5HT1A|5HT1a|5HT[[1ADro]]|5htdro2a|CG16720|DRO2A|Dm5-HT[[1A]]|Dm5HTdro2A|HT1A|Serotonin receptor 1A|Serotonin receptor 2A|d5-HT1A|serotonin-receptor-2A	protein	taxon:7227	20130718	FlyBase
FB	FBgn0004168	5-HT1A		GO:0008049	FB:FBrf0225771|PMID:24830553	IMP		P	5-hydroxytryptamine (serotonin) receptor 1A	5-HT-dro2A|5-HT1ADro|5-HT[1A]Dro|5-HT[[1ADro]]|5-HT[[1A]]|5-HT[[1A]]DRO|5HT-1A|5HT-R2A|5HT-dro2A|5HT-drp[[2A]]|5HT1A|5HT1a|5HT[[1ADro]]|5htdro2a|CG16720|DRO2A|Dm5-HT[[1A]]|Dm5HTdro2A|HT1A|Serotonin receptor 1A|Serotonin receptor 2A|d5-HT1A|serotonin-receptor-2A	protein	taxon:7227	20140821	FlyBase
FB	FBgn0004168	5-HT1A		GO:0002121	FB:FBrf0225771|PMID:24830553	IMP		P	5-hydroxytryptamine (serotonin) receptor 1A	5-HT-dro2A|5-HT1ADro|5-HT[1A]Dro|5-HT[[1ADro]]|5-HT[[1A]]|5-HT[[1A]]DRO|5HT-1A|5HT-R2A|5HT-dro2A|5HT-drp[[2A]]|5HT1A|5HT1a|5HT[[1ADro]]|5htdro2a|CG16720|DRO2A|Dm5-HT[[1A]]|Dm5HTdro2A|HT1A|Serotonin receptor 1A|Serotonin receptor 2A|d5-HT1A|serotonin-receptor-2A	protein	taxon:7227	20140821	FlyBase
FB	FBgn0004168	5-HT1A		GO:0030594	FB:FBrf0232076|GO_REF:0000033	IBA	PANTHER:PTN000664111	F	5-hydroxytryptamine (serotonin) receptor 1A	5-HT-dro2A|5-HT1ADro|5-HT[1A]Dro|5-HT[[1ADro]]|5-HT[[1A]]|5-HT[[1A]]DRO|5HT-1A|5HT-R2A|5HT-dro2A|5HT-drp[[2A]]|5HT1A|5HT1a|5HT[[1ADro]]|5htdro2a|CG16720|DRO2A|Dm5-HT[[1A]]|Dm5HTdro2A|HT1A|Serotonin receptor 1A|Serotonin receptor 2A|d5-HT1A|serotonin-receptor-2A	protein	taxon:7227	20160623	GO_Central
FB	FBgn0263116	5-HT1B		GO:0007198	FB:FBrf0055969|PMID:1310937	IDA		P	5-hydroxytryptamine (serotonin) receptor 1B	5-HT-dro2B|5-HT1BDro|5-HT[1B]Dro|5-HT[[1BDro]]|5-HT[[1B]]|5-HT[[1B]]DRO|5-HT[[1B]]Dro|5-HT[[dro2B]]|5HT-1B|5HT-R2B|5HT-dro2B|5HT-dro[[2B]]|5HT1B|5HT1b|5htdro2b|CG15113|CG30126|DRO2B|Dm5-HT[[1B]]|Dm5HTdro2B|Drosophila serotonin receptor 1B|HT1B|Serotonin receptor 1B|Serotonin receptor 2B|d5-HT1B	protein	taxon:7227	20060803	FlyBase
FB	FBgn0263116	5-HT1B		GO:0007208	FB:FBrf0055969|PMID:1310937	IDA		P	5-hydroxytryptamine (serotonin) receptor 1B	5-HT-dro2B|5-HT1BDro|5-HT[1B]Dro|5-HT[[1BDro]]|5-HT[[1B]]|5-HT[[1B]]DRO|5-HT[[1B]]Dro|5-HT[[dro2B]]|5HT-1B|5HT-R2B|5HT-dro2B|5HT-dro[[2B]]|5HT1B|5HT1b|5htdro2b|CG15113|CG30126|DRO2B|Dm5-HT[[1B]]|Dm5HTdro2B|Drosophila serotonin receptor 1B|HT1B|Serotonin receptor 1B|Serotonin receptor 2B|d5-HT1B	protein	taxon:7227	20060803	FlyBase
FB	FBgn0263116	5-HT1B		GO:0004993	FB:FBrf0129744|PMID:10908591	ISS		F	5-hydroxytryptamine (serotonin) receptor 1B	5-HT-dro2B|5-HT1BDro|5-HT[1B]Dro|5-HT[[1BDro]]|5-HT[[1B]]|5-HT[[1B]]DRO|5-HT[[1B]]Dro|5-HT[[dro2B]]|5HT-1B|5HT-R2B|5HT-dro2B|5HT-dro[[2B]]|5HT1B|5HT1b|5htdro2b|CG15113|CG30126|DRO2B|Dm5-HT[[1B]]|Dm5HTdro2B|Drosophila serotonin receptor 1B|HT1B|Serotonin receptor 1B|Serotonin receptor 2B|d5-HT1B	protein	taxon:7227	20060803	FlyBase
FB	FBgn0263116	5-HT1B		GO:0007210	FB:FBrf0129744|PMID:10908591	ISS		P	5-hydroxytryptamine (serotonin) receptor 1B	5-HT-dro2B|5-HT1BDro|5-HT[1B]Dro|5-HT[[1BDro]]|5-HT[[1B]]|5-HT[[1B]]DRO|5-HT[[1B]]Dro|5-HT[[dro2B]]|5HT-1B|5HT-R2B|5HT-dro2B|5HT-dro[[2B]]|5HT1B|5HT1b|5htdro2b|CG15113|CG30126|DRO2B|Dm5-HT[[1B]]|Dm5HTdro2B|Drosophila serotonin receptor 1B|HT1B|Serotonin receptor 1B|Serotonin receptor 2B|d5-HT1B	protein	taxon:7227	20060803	FlyBase
FB	FBgn0263116	5-HT1B		GO:0016021	FB:FBrf0129744|PMID:10908591	ISS		C	5-hydroxytryptamine (serotonin) receptor 1B	5-HT-dro2B|5-HT1BDro|5-HT[1B]Dro|5-HT[[1BDro]]|5-HT[[1B]]|5-HT[[1B]]DRO|5-HT[[1B]]Dro|5-HT[[dro2B]]|5HT-1B|5HT-R2B|5HT-dro2B|5HT-dro[[2B]]|5HT1B|5HT1b|5htdro2b|CG15113|CG30126|DRO2B|Dm5-HT[[1B]]|Dm5HTdro2B|Drosophila serotonin receptor 1B|HT1B|Serotonin receptor 1B|Serotonin receptor 2B|d5-HT1B	protein	taxon:7227	20060803	FlyBase
FB	FBgn0263116	5-HT1B		GO:0007208	FB:FBrf0135704|PMID:11282322	TAS		P	5-hydroxytryptamine (serotonin) receptor 1B	5-HT-dro2B|5-HT1BDro|5-HT[1B]Dro|5-HT[[1BDro]]|5-HT[[1B]]|5-HT[[1B]]DRO|5-HT[[1B]]Dro|5-HT[[dro2B]]|5HT-1B|5HT-R2B|5HT-dro2B|5HT-dro[[2B]]|5HT1B|5HT1b|5htdro2b|CG15113|CG30126|DRO2B|Dm5-HT[[1B]]|Dm5HTdro2B|Drosophila serotonin receptor 1B|HT1B|Serotonin receptor 1B|Serotonin receptor 2B|d5-HT1B	protein	taxon:7227	20060803	FlyBase
FB	FBgn0263116	5-HT1B		GO:0007198	FB:FBrf0135704|PMID:11282322	TAS		P	5-hydroxytryptamine (serotonin) receptor 1B	5-HT-dro2B|5-HT1BDro|5-HT[1B]Dro|5-HT[[1BDro]]|5-HT[[1B]]|5-HT[[1B]]DRO|5-HT[[1B]]Dro|5-HT[[dro2B]]|5HT-1B|5HT-R2B|5HT-dro2B|5HT-dro[[2B]]|5HT1B|5HT1b|5htdro2b|CG15113|CG30126|DRO2B|Dm5-HT[[1B]]|Dm5HTdro2B|Drosophila serotonin receptor 1B|HT1B|Serotonin receptor 1B|Serotonin receptor 2B|d5-HT1B	protein	taxon:7227	20060803	FlyBase
FB	FBgn0263116	5-HT1B		GO:0004993	FB:FBrf0135704|PMID:11282322	TAS		F	5-hydroxytryptamine (serotonin) receptor 1B	5-HT-dro2B|5-HT1BDro|5-HT[1B]Dro|5-HT[[1BDro]]|5-HT[[1B]]|5-HT[[1B]]DRO|5-HT[[1B]]Dro|5-HT[[dro2B]]|5HT-1B|5HT-R2B|5HT-dro2B|5HT-dro[[2B]]|5HT1B|5HT1b|5htdro2b|CG15113|CG30126|DRO2B|Dm5-HT[[1B]]|Dm5HTdro2B|Drosophila serotonin receptor 1B|HT1B|Serotonin receptor 1B|Serotonin receptor 2B|d5-HT1B	protein	taxon:7227	20060803	FlyBase
FB	FBgn0263116	5-HT1B		GO:0001586	FB:FBrf0135704|PMID:11282322	NAS		F	5-hydroxytryptamine (serotonin) receptor 1B	5-HT-dro2B|5-HT1BDro|5-HT[1B]Dro|5-HT[[1BDro]]|5-HT[[1B]]|5-HT[[1B]]DRO|5-HT[[1B]]Dro|5-HT[[dro2B]]|5HT-1B|5HT-R2B|5HT-dro2B|5HT-dro[[2B]]|5HT1B|5HT1b|5htdro2b|CG15113|CG30126|DRO2B|Dm5-HT[[1B]]|Dm5HTdro2B|Drosophila serotonin receptor 1B|HT1B|Serotonin receptor 1B|Serotonin receptor 2B|d5-HT1B	protein	taxon:7227	20060803	FlyBase
FB	FBgn0263116	5-HT1B		GO:0008227	FB:FBrf0152099|PMID:12163486	ISS		F	5-hydroxytryptamine (serotonin) receptor 1B	5-HT-dro2B|5-HT1BDro|5-HT[1B]Dro|5-HT[[1BDro]]|5-HT[[1B]]|5-HT[[1B]]DRO|5-HT[[1B]]Dro|5-HT[[dro2B]]|5HT-1B|5HT-R2B|5HT-dro2B|5HT-dro[[2B]]|5HT1B|5HT1b|5htdro2b|CG15113|CG30126|DRO2B|Dm5-HT[[1B]]|Dm5HTdro2B|Drosophila serotonin receptor 1B|HT1B|Serotonin receptor 1B|Serotonin receptor 2B|d5-HT1B	protein	taxon:7227	20060803	FlyBase
FB	FBgn0263116	5-HT1B		GO:0016021	FB:FBrf0174215|GO_REF:0000002	IEA	InterPro:IPR000276|InterPro:IPR017452	C	5-hydroxytryptamine (serotonin) receptor 1B	5-HT-dro2B|5-HT1BDro|5-HT[1B]Dro|5-HT[[1BDro]]|5-HT[[1B]]|5-HT[[1B]]DRO|5-HT[[1B]]Dro|5-HT[[dro2B]]|5HT-1B|5HT-R2B|5HT-dro2B|5HT-dro[[2B]]|5HT1B|5HT1b|5htdro2b|CG15113|CG30126|DRO2B|Dm5-HT[[1B]]|Dm5HTdro2B|Drosophila serotonin receptor 1B|HT1B|Serotonin receptor 1B|Serotonin receptor 2B|d5-HT1B	protein	taxon:7227	20170731	FlyBase
FB	FBgn0263116	5-HT1B		GO:0009649	FB:FBrf0188183|PMID:15996552	IMP		P	5-hydroxytryptamine (serotonin) receptor 1B	5-HT-dro2B|5-HT1BDro|5-HT[1B]Dro|5-HT[[1BDro]]|5-HT[[1B]]|5-HT[[1B]]DRO|5-HT[[1B]]Dro|5-HT[[dro2B]]|5HT-1B|5HT-R2B|5HT-dro2B|5HT-dro[[2B]]|5HT1B|5HT1b|5htdro2b|CG15113|CG30126|DRO2B|Dm5-HT[[1B]]|Dm5HTdro2B|Drosophila serotonin receptor 1B|HT1B|Serotonin receptor 1B|Serotonin receptor 2B|d5-HT1B	protein	taxon:7227	20070523	FlyBase
FB	FBgn0263116	5-HT1B		GO:0004993	FB:FBrf0221993|PMID:23817146	IDA		F	5-hydroxytryptamine (serotonin) receptor 1B	5-HT-dro2B|5-HT1BDro|5-HT[1B]Dro|5-HT[[1BDro]]|5-HT[[1B]]|5-HT[[1B]]DRO|5-HT[[1B]]Dro|5-HT[[dro2B]]|5HT-1B|5HT-R2B|5HT-dro2B|5HT-dro[[2B]]|5HT1B|5HT1b|5htdro2b|CG15113|CG30126|DRO2B|Dm5-HT[[1B]]|Dm5HTdro2B|Drosophila serotonin receptor 1B|HT1B|Serotonin receptor 1B|Serotonin receptor 2B|d5-HT1B	protein	taxon:7227	20130718	FlyBase
FB	FBgn0263116	5-HT1B		GO:0007210	FB:FBrf0221993|PMID:23817146	IDA		P	5-hydroxytryptamine (serotonin) receptor 1B	5-HT-dro2B|5-HT1BDro|5-HT[1B]Dro|5-HT[[1BDro]]|5-HT[[1B]]|5-HT[[1B]]DRO|5-HT[[1B]]Dro|5-HT[[dro2B]]|5HT-1B|5HT-R2B|5HT-dro2B|5HT-dro[[2B]]|5HT1B|5HT1b|5htdro2b|CG15113|CG30126|DRO2B|Dm5-HT[[1B]]|Dm5HTdro2B|Drosophila serotonin receptor 1B|HT1B|Serotonin receptor 1B|Serotonin receptor 2B|d5-HT1B	protein	taxon:7227	20130718	FlyBase
FB	FBgn0263116	5-HT1B		GO:0030594	FB:FBrf0232076|GO_REF:0000033	IBA	PANTHER:PTN000664111	F	5-hydroxytryptamine (serotonin) receptor 1B	5-HT-dro2B|5-HT1BDro|5-HT[1B]Dro|5-HT[[1BDro]]|5-HT[[1B]]|5-HT[[1B]]DRO|5-HT[[1B]]Dro|5-HT[[dro2B]]|5HT-1B|5HT-R2B|5HT-dro2B|5HT-dro[[2B]]|5HT1B|5HT1b|5htdro2b|CG15113|CG30126|DRO2B|Dm5-HT[[1B]]|Dm5HTdro2B|Drosophila serotonin receptor 1B|HT1B|Serotonin receptor 1B|Serotonin receptor 2B|d5-HT1B	protein	taxon:7227	20160623	GO_Central
FB	FBgn0087012	5-HT2A		GO:0005886	FB:FBrf0081644|PMID:7777527	IDA		C	5-hydroxytryptamine (serotonin) receptor 2A	5-HT2|5-HT2Dro|5-HT[2]Dro|5-HT[[2Dro]]|5-HT[[2]]|5-HT[[2]]Dro|5-HT[[2]]Dro receptor|5-ht2Dro|5HT-R82A|5HT-dro[[1]]|5HT2|5HT2-Dro|5HT2Dro|5HT2a|5HT[[2Dro]]|CG1056|Dm5-HT[[2A]]|Dm5HT2|Serotonin receptor 2|d5-HT2|d5-HT2A|l(3)82CDb|lethal (3) 82CDb|serotonin receptor 2a	protein	taxon:7227	20060803	FlyBase
FB	FBgn0087012	5-HT2A		GO:0005886	FB:FBrf0081644|PMID:7777527	ISS		C	5-hydroxytryptamine (serotonin) receptor 2A	5-HT2|5-HT2Dro|5-HT[2]Dro|5-HT[[2Dro]]|5-HT[[2]]|5-HT[[2]]Dro|5-HT[[2]]Dro receptor|5-ht2Dro|5HT-R82A|5HT-dro[[1]]|5HT2|5HT2-Dro|5HT2Dro|5HT2a|5HT[[2Dro]]|CG1056|Dm5-HT[[2A]]|Dm5HT2|Serotonin receptor 2|d5-HT2|d5-HT2A|l(3)82CDb|lethal (3) 82CDb|serotonin receptor 2a	protein	taxon:7227	20060803	FlyBase
FB	FBgn0087012	5-HT2A		GO:0007377	FB:FBrf0111346|PMID:10495273	IMP		P	5-hydroxytryptamine (serotonin) receptor 2A	5-HT2|5-HT2Dro|5-HT[2]Dro|5-HT[[2Dro]]|5-HT[[2]]|5-HT[[2]]Dro|5-HT[[2]]Dro receptor|5-ht2Dro|5HT-R82A|5HT-dro[[1]]|5HT2|5HT2-Dro|5HT2Dro|5HT2a|5HT[[2Dro]]|CG1056|Dm5-HT[[2A]]|Dm5HT2|Serotonin receptor 2|d5-HT2|d5-HT2A|l(3)82CDb|lethal (3) 82CDb|serotonin receptor 2a	protein	taxon:7227	20060803	FlyBase
FB	FBgn0087012	5-HT2A		GO:0016021	FB:FBrf0129744|PMID:10908591	ISS		C	5-hydroxytryptamine (serotonin) receptor 2A	5-HT2|5-HT2Dro|5-HT[2]Dro|5-HT[[2Dro]]|5-HT[[2]]|5-HT[[2]]Dro|5-HT[[2]]Dro receptor|5-ht2Dro|5HT-R82A|5HT-dro[[1]]|5HT2|5HT2-Dro|5HT2Dro|5HT2a|5HT[[2Dro]]|CG1056|Dm5-HT[[2A]]|Dm5HT2|Serotonin receptor 2|d5-HT2|d5-HT2A|l(3)82CDb|lethal (3) 82CDb|serotonin receptor 2a	protein	taxon:7227	20060803	FlyBase
FB	FBgn0087012	5-HT2A		GO:0007210	FB:FBrf0129744|PMID:10908591	ISS		P	5-hydroxytryptamine (serotonin) receptor 2A	5-HT2|5-HT2Dro|5-HT[2]Dro|5-HT[[2Dro]]|5-HT[[2]]|5-HT[[2]]Dro|5-HT[[2]]Dro receptor|5-ht2Dro|5HT-R82A|5HT-dro[[1]]|5HT2|5HT2-Dro|5HT2Dro|5HT2a|5HT[[2Dro]]|CG1056|Dm5-HT[[2A]]|Dm5HT2|Serotonin receptor 2|d5-HT2|d5-HT2A|l(3)82CDb|lethal (3) 82CDb|serotonin receptor 2a	protein	taxon:7227	20060803	FlyBase
FB	FBgn0087012	5-HT2A		GO:0004993	FB:FBrf0129744|PMID:10908591	ISS		F	5-hydroxytryptamine (serotonin) receptor 2A	5-HT2|5-HT2Dro|5-HT[2]Dro|5-HT[[2Dro]]|5-HT[[2]]|5-HT[[2]]Dro|5-HT[[2]]Dro receptor|5-ht2Dro|5HT-R82A|5HT-dro[[1]]|5HT2|5HT2-Dro|5HT2Dro|5HT2a|5HT[[2Dro]]|CG1056|Dm5-HT[[2A]]|Dm5HT2|Serotonin receptor 2|d5-HT2|d5-HT2A|l(3)82CDb|lethal (3) 82CDb|serotonin receptor 2a	protein	taxon:7227	20060803	FlyBase
FB	FBgn0087012	5-HT2A		GO:0007210	FB:FBrf0135704|PMID:11282322	TAS		P	5-hydroxytryptamine (serotonin) receptor 2A	5-HT2|5-HT2Dro|5-HT[2]Dro|5-HT[[2Dro]]|5-HT[[2]]|5-HT[[2]]Dro|5-HT[[2]]Dro receptor|5-ht2Dro|5HT-R82A|5HT-dro[[1]]|5HT2|5HT2-Dro|5HT2Dro|5HT2a|5HT[[2Dro]]|CG1056|Dm5-HT[[2A]]|Dm5HT2|Serotonin receptor 2|d5-HT2|d5-HT2A|l(3)82CDb|lethal (3) 82CDb|serotonin receptor 2a	protein	taxon:7227	20060803	FlyBase
FB	FBgn0087012	5-HT2A		GO:0004993	FB:FBrf0135704|PMID:11282322	TAS		F	5-hydroxytryptamine (serotonin) receptor 2A	5-HT2|5-HT2Dro|5-HT[2]Dro|5-HT[[2Dro]]|5-HT[[2]]|5-HT[[2]]Dro|5-HT[[2]]Dro receptor|5-ht2Dro|5HT-R82A|5HT-dro[[1]]|5HT2|5HT2-Dro|5HT2Dro|5HT2a|5HT[[2Dro]]|CG1056|Dm5-HT[[2A]]|Dm5HT2|Serotonin receptor 2|d5-HT2|d5-HT2A|l(3)82CDb|lethal (3) 82CDb|serotonin receptor 2a	protein	taxon:7227	20060803	FlyBase
FB	FBgn0087012	5-HT2A		GO:0001587	FB:FBrf0135704|PMID:11282322	NAS		F	5-hydroxytryptamine (serotonin) receptor 2A	5-HT2|5-HT2Dro|5-HT[2]Dro|5-HT[[2Dro]]|5-HT[[2]]|5-HT[[2]]Dro|5-HT[[2]]Dro receptor|5-ht2Dro|5HT-R82A|5HT-dro[[1]]|5HT2|5HT2-Dro|5HT2Dro|5HT2a|5HT[[2Dro]]|CG1056|Dm5-HT[[2A]]|Dm5HT2|Serotonin receptor 2|d5-HT2|d5-HT2A|l(3)82CDb|lethal (3) 82CDb|serotonin receptor 2a	protein	taxon:7227	20060803	FlyBase
FB	FBgn0087012	5-HT2A		GO:0008227	FB:FBrf0152099|PMID:12163486	ISS		F	5-hydroxytryptamine (serotonin) receptor 2A	5-HT2|5-HT2Dro|5-HT[2]Dro|5-HT[[2Dro]]|5-HT[[2]]|5-HT[[2]]Dro|5-HT[[2]]Dro receptor|5-ht2Dro|5HT-R82A|5HT-dro[[1]]|5HT2|5HT2-Dro|5HT2Dro|5HT2a|5HT[[2Dro]]|CG1056|Dm5-HT[[2A]]|Dm5HT2|Serotonin receptor 2|d5-HT2|d5-HT2A|l(3)82CDb|lethal (3) 82CDb|serotonin receptor 2a	protein	taxon:7227	20060803	FlyBase
FB	FBgn0087012	5-HT2A		GO:0007186	FB:FBrf0174215|GO_REF:0000002	IEA	InterPro:IPR000276	P	5-hydroxytryptamine (serotonin) receptor 2A	5-HT2|5-HT2Dro|5-HT[2]Dro|5-HT[[2Dro]]|5-HT[[2]]|5-HT[[2]]Dro|5-HT[[2]]Dro receptor|5-ht2Dro|5HT-R82A|5HT-dro[[1]]|5HT2|5HT2-Dro|5HT2Dro|5HT2a|5HT[[2Dro]]|CG1056|Dm5-HT[[2A]]|Dm5HT2|Serotonin receptor 2|d5-HT2|d5-HT2A|l(3)82CDb|lethal (3) 82CDb|serotonin receptor 2a	protein	taxon:7227	20170731	InterPro
FB	FBgn0087012	5-HT2A		GO:0016021	FB:FBrf0174215|GO_REF:0000002	IEA	InterPro:IPR000276|InterPro:IPR017452	C	5-hydroxytryptamine (serotonin) receptor 2A	5-HT2|5-HT2Dro|5-HT[2]Dro|5-HT[[2Dro]]|5-HT[[2]]|5-HT[[2]]Dro|5-HT[[2]]Dro receptor|5-ht2Dro|5HT-R82A|5HT-dro[[1]]|5HT2|5HT2-Dro|5HT2Dro|5HT2a|5HT[[2Dro]]|CG1056|Dm5-HT[[2A]]|Dm5HT2|Serotonin receptor 2|d5-HT2|d5-HT2A|l(3)82CDb|lethal (3) 82CDb|serotonin receptor 2a	protein	taxon:7227	20170731	FlyBase
FB	FBgn0087012	5-HT2A		GO:2000253	FB:FBrf0221993|PMID:23817146	IMP		P	5-hydroxytryptamine (serotonin) receptor 2A	5-HT2|5-HT2Dro|5-HT[2]Dro|5-HT[[2Dro]]|5-HT[[2]]|5-HT[[2]]Dro|5-HT[[2]]Dro receptor|5-ht2Dro|5HT-R82A|5HT-dro[[1]]|5HT2|5HT2-Dro|5HT2Dro|5HT2a|5HT[[2Dro]]|CG1056|Dm5-HT[[2A]]|Dm5HT2|Serotonin receptor 2|d5-HT2|d5-HT2A|l(3)82CDb|lethal (3) 82CDb|serotonin receptor 2a	protein	taxon:7227	20130718	FlyBase
FB	FBgn0087012	5-HT2A		GO:0004993	FB:FBrf0221993|PMID:23817146	IDA		F	5-hydroxytryptamine (serotonin) receptor 2A	5-HT2|5-HT2Dro|5-HT[2]Dro|5-HT[[2Dro]]|5-HT[[2]]|5-HT[[2]]Dro|5-HT[[2]]Dro receptor|5-ht2Dro|5HT-R82A|5HT-dro[[1]]|5HT2|5HT2-Dro|5HT2Dro|5HT2a|5HT[[2Dro]]|CG1056|Dm5-HT[[2A]]|Dm5HT2|Serotonin receptor 2|d5-HT2|d5-HT2A|l(3)82CDb|lethal (3) 82CDb|serotonin receptor 2a	protein	taxon:7227	20130718	FlyBase
FB	FBgn0087012	5-HT2A		GO:0007210	FB:FBrf0221993|PMID:23817146	IDA		P	5-hydroxytryptamine (serotonin) receptor 2A	5-HT2|5-HT2Dro|5-HT[2]Dro|5-HT[[2Dro]]|5-HT[[2]]|5-HT[[2]]Dro|5-HT[[2]]Dro receptor|5-ht2Dro|5HT-R82A|5HT-dro[[1]]|5HT2|5HT2-Dro|5HT2Dro|5HT2a|5HT[[2Dro]]|CG1056|Dm5-HT[[2A]]|Dm5HT2|Serotonin receptor 2|d5-HT2|d5-HT2A|l(3)82CDb|lethal (3) 82CDb|serotonin receptor 2a	protein	taxon:7227	20130718	FlyBase
FB	FBgn0087012	5-HT2A		GO:0007210	FB:FBrf0221993|PMID:23817146	IMP		P	5-hydroxytryptamine (serotonin) receptor 2A	5-HT2|5-HT2Dro|5-HT[2]Dro|5-HT[[2Dro]]|5-HT[[2]]|5-HT[[2]]Dro|5-HT[[2]]Dro receptor|5-ht2Dro|5HT-R82A|5HT-dro[[1]]|5HT2|5HT2-Dro|5HT2Dro|5HT2a|5HT[[2Dro]]|CG1056|Dm5-HT[[2A]]|Dm5HT2|Serotonin receptor 2|d5-HT2|d5-HT2A|l(3)82CDb|lethal (3) 82CDb|serotonin receptor 2a	protein	taxon:7227	20130718	FlyBase
FB	FBgn0087012	5-HT2A		GO:0030594	FB:FBrf0232076|GO_REF:0000033	IBA	PANTHER:PTN000664111	F	5-hydroxytryptamine (serotonin) receptor 2A	5-HT2|5-HT2Dro|5-HT[2]Dro|5-HT[[2Dro]]|5-HT[[2]]|5-HT[[2]]Dro|5-HT[[2]]Dro receptor|5-ht2Dro|5HT-R82A|5HT-dro[[1]]|5HT2|5HT2-Dro|5HT2Dro|5HT2a|5HT[[2Dro]]|CG1056|Dm5-HT[[2A]]|Dm5HT2|Serotonin receptor 2|d5-HT2|d5-HT2A|l(3)82CDb|lethal (3) 82CDb|serotonin receptor 2a	protein	taxon:7227	20160623	GO_Central
FB	FBgn0261929	5-HT2B		GO:0007186	FB:FBrf0129744|PMID:10908591	ISS	HGNC:5294	P	5-hydroxytryptamine (serotonin) receptor 2B	5-HT[[2B]]|5HT1b|CG42796|CG7994|CG8007|Dm5-HT[[2B]]|Dm5-ht2b|anon-WO0170980.94|anon-WO0170980.95|anon-WO0170980.97|anon-WO0170980.98|d5-HT2B	protein	taxon:7227	20130509	FlyBase
FB	FBgn0261929	5-HT2B		GO:0008227	FB:FBrf0129744|PMID:10908591	ISS	HGNC:5294	F	5-hydroxytryptamine (serotonin) receptor 2B	5-HT[[2B]]|5HT1b|CG42796|CG7994|CG8007|Dm5-HT[[2B]]|Dm5-ht2b|anon-WO0170980.94|anon-WO0170980.95|anon-WO0170980.97|anon-WO0170980.98|d5-HT2B	protein	taxon:7227	20130509	FlyBase
FB	FBgn0261929	5-HT2B		GO:0005886	FB:FBrf0129744|PMID:10908591	ISS	HGNC:5294	C	5-hydroxytryptamine (serotonin) receptor 2B	5-HT[[2B]]|5HT1b|CG42796|CG7994|CG8007|Dm5-HT[[2B]]|Dm5-ht2b|anon-WO0170980.94|anon-WO0170980.95|anon-WO0170980.97|anon-WO0170980.98|d5-HT2B	protein	taxon:7227	20130509	FlyBase
FB	FBgn0261929	5-HT2B		GO:0016021	FB:FBrf0174215|GO_REF:0000002	IEA	InterPro:IPR000276|InterPro:IPR017452	C	5-hydroxytryptamine (serotonin) receptor 2B	5-HT[[2B]]|5HT1b|CG42796|CG7994|CG8007|Dm5-HT[[2B]]|Dm5-ht2b|anon-WO0170980.94|anon-WO0170980.95|anon-WO0170980.97|anon-WO0170980.98|d5-HT2B	protein	taxon:7227	20170731	FlyBase
FB	FBgn0261929	5-HT2B		GO:0004993	FB:FBrf0221993|PMID:23817146	IDA		F	5-hydroxytryptamine (serotonin) receptor 2B	5-HT[[2B]]|5HT1b|CG42796|CG7994|CG8007|Dm5-HT[[2B]]|Dm5-ht2b|anon-WO0170980.94|anon-WO0170980.95|anon-WO0170980.97|anon-WO0170980.98|d5-HT2B	protein	taxon:7227	20130718	FlyBase
FB	FBgn0261929	5-HT2B		GO:0007210	FB:FBrf0221993|PMID:23817146	IDA		P	5-hydroxytryptamine (serotonin) receptor 2B	5-HT[[2B]]|5HT1b|CG42796|CG7994|CG8007|Dm5-HT[[2B]]|Dm5-ht2b|anon-WO0170980.94|anon-WO0170980.95|anon-WO0170980.97|anon-WO0170980.98|d5-HT2B	protein	taxon:7227	20130718	FlyBase
FB	FBgn0261929	5-HT2B		GO:0004969	FB:FBrf0232076|GO_REF:0000033	IBA	PANTHER:PTN001206414	F	5-hydroxytryptamine (serotonin) receptor 2B	5-HT[[2B]]|5HT1b|CG42796|CG7994|CG8007|Dm5-HT[[2B]]|Dm5-ht2b|anon-WO0170980.94|anon-WO0170980.95|anon-WO0170980.97|anon-WO0170980.98|d5-HT2B	protein	taxon:7227	20150216	GO_Central
FB	FBgn0004573	5-HT7		GO:0016021	FB:FBrf0129744|PMID:10908591	ISS		C	5-hydroxytryptamine (serotonin) receptor 7	5-HT-dro|5-HT-dro1|5-HT7Dro|5-HT[7]Dro|5-HT[[7Dro]]|5-HT[[7]]|5-HT[[7]]Dro|5-HT[[dro1]]|5-HTdro1|5HT-7|5HT-R1|5HT-dro|5HT-dro1|5HT7|5HT[[7Dro]]|5htdror|CG12073|DRO1|Dm5-HT[[7]]|Dm5HTdro1|HT7|Serotonin receptor|Serotonin receptor 1|Serotonin receptor 7	protein	taxon:7227	20060803	FlyBase
FB	FBgn0004573	5-HT7		GO:0004993	FB:FBrf0129744|PMID:10908591	ISS		F	5-hydroxytryptamine (serotonin) receptor 7	5-HT-dro|5-HT-dro1|5-HT7Dro|5-HT[7]Dro|5-HT[[7Dro]]|5-HT[[7]]|5-HT[[7]]Dro|5-HT[[dro1]]|5-HTdro1|5HT-7|5HT-R1|5HT-dro|5HT-dro1|5HT7|5HT[[7Dro]]|5htdror|CG12073|DRO1|Dm5-HT[[7]]|Dm5HTdro1|HT7|Serotonin receptor|Serotonin receptor 1|Serotonin receptor 7	protein	taxon:7227	20060803	FlyBase
FB	FBgn0004573	5-HT7		GO:0007210	FB:FBrf0129744|PMID:10908591	ISS		P	5-hydroxytryptamine (serotonin) receptor 7	5-HT-dro|5-HT-dro1|5-HT7Dro|5-HT[7]Dro|5-HT[[7Dro]]|5-HT[[7]]|5-HT[[7]]Dro|5-HT[[dro1]]|5-HTdro1|5HT-7|5HT-R1|5HT-dro|5HT-dro1|5HT7|5HT[[7Dro]]|5htdror|CG12073|DRO1|Dm5-HT[[7]]|Dm5HTdro1|HT7|Serotonin receptor|Serotonin receptor 1|Serotonin receptor 7	protein	taxon:7227	20060803	FlyBase
FB	FBgn0004573	5-HT7		GO:0007192	FB:FBrf0135704|PMID:11282322	TAS		P	5-hydroxytryptamine (serotonin) receptor 7	5-HT-dro|5-HT-dro1|5-HT7Dro|5-HT[7]Dro|5-HT[[7Dro]]|5-HT[[7]]|5-HT[[7]]Dro|5-HT[[dro1]]|5-HTdro1|5HT-7|5HT-R1|5HT-dro|5HT-dro1|5HT7|5HT[[7Dro]]|5htdror|CG12073|DRO1|Dm5-HT[[7]]|Dm5HTdro1|HT7|Serotonin receptor|Serotonin receptor 1|Serotonin receptor 7	protein	taxon:7227	20060803	FlyBase
FB	FBgn0004573	5-HT7		GO:0004993	FB:FBrf0135704|PMID:11282322	TAS		F	5-hydroxytryptamine (serotonin) receptor 7	5-HT-dro|5-HT-dro1|5-HT7Dro|5-HT[7]Dro|5-HT[[7Dro]]|5-HT[[7]]|5-HT[[7]]Dro|5-HT[[dro1]]|5-HTdro1|5HT-7|5HT-R1|5HT-dro|5HT-dro1|5HT7|5HT[[7Dro]]|5htdror|CG12073|DRO1|Dm5-HT[[7]]|Dm5HTdro1|HT7|Serotonin receptor|Serotonin receptor 1|Serotonin receptor 7	protein	taxon:7227	20060803	FlyBase
FB	FBgn0004573	5-HT7		GO:0008227	FB:FBrf0152099|PMID:12163486	ISS		F	5-hydroxytryptamine (serotonin) receptor 7	5-HT-dro|5-HT-dro1|5-HT7Dro|5-HT[7]Dro|5-HT[[7Dro]]|5-HT[[7]]|5-HT[[7]]Dro|5-HT[[dro1]]|5-HTdro1|5HT-7|5HT-R1|5HT-dro|5HT-dro1|5HT7|5HT[[7Dro]]|5htdror|CG12073|DRO1|Dm5-HT[[7]]|Dm5HTdro1|HT7|Serotonin receptor|Serotonin receptor 1|Serotonin receptor 7	protein	taxon:7227	20060803	FlyBase
FB	FBgn0004573	5-HT7		GO:0005887	FB:FBrf0174215|GO_REF:0000002	IEA	InterPro:IPR000929	C	5-hydroxytryptamine (serotonin) receptor 7	5-HT-dro|5-HT-dro1|5-HT7Dro|5-HT[7]Dro|5-HT[[7Dro]]|5-HT[[7]]|5-HT[[7]]Dro|5-HT[[dro1]]|5-HTdro1|5HT-7|5HT-R1|5HT-dro|5HT-dro1|5HT7|5HT[[7Dro]]|5htdror|CG12073|DRO1|Dm5-HT[[7]]|Dm5HTdro1|HT7|Serotonin receptor|Serotonin receptor 1|Serotonin receptor 7	protein	taxon:7227	20170731	FlyBase
FB	FBgn0004573	5-HT7		GO:0007212	FB:FBrf0174215|GO_REF:0000002	IEA	InterPro:IPR000929	P	5-hydroxytryptamine (serotonin) receptor 7	5-HT-dro|5-HT-dro1|5-HT7Dro|5-HT[7]Dro|5-HT[[7Dro]]|5-HT[[7]]|5-HT[[7]]Dro|5-HT[[dro1]]|5-HTdro1|5HT-7|5HT-R1|5HT-dro|5HT-dro1|5HT7|5HT[[7Dro]]|5htdror|CG12073|DRO1|Dm5-HT[[7]]|Dm5HTdro1|HT7|Serotonin receptor|Serotonin receptor 1|Serotonin receptor 7	protein	taxon:7227	20170731	InterPro
FB	FBgn0004573	5-HT7		GO:0004952	FB:FBrf0174215|GO_REF:0000002	IEA	InterPro:IPR000929	F	5-hydroxytryptamine (serotonin) receptor 7	5-HT-dro|5-HT-dro1|5-HT7Dro|5-HT[7]Dro|5-HT[[7Dro]]|5-HT[[7]]|5-HT[[7]]Dro|5-HT[[dro1]]|5-HTdro1|5HT-7|5HT-R1|5HT-dro|5HT-dro1|5HT7|5HT[[7Dro]]|5htdror|CG12073|DRO1|Dm5-HT[[7]]|Dm5HTdro1|HT7|Serotonin receptor|Serotonin receptor 1|Serotonin receptor 7	protein	taxon:7227	20170731	FlyBase
FB	FBgn0004573	5-HT7		GO:0060180	FB:FBrf0213968|PMID:21674056	IMP		P	5-hydroxytryptamine (serotonin) receptor 7	5-HT-dro|5-HT-dro1|5-HT7Dro|5-HT[7]Dro|5-HT[[7Dro]]|5-HT[[7]]|5-HT[[7]]Dro|5-HT[[dro1]]|5-HTdro1|5HT-7|5HT-R1|5HT-dro|5HT-dro1|5HT7|5HT[[7Dro]]|5htdror|CG12073|DRO1|Dm5-HT[[7]]|Dm5HTdro1|HT7|Serotonin receptor|Serotonin receptor 1|Serotonin receptor 7	protein	taxon:7227	20110728	FlyBase
FB	FBgn0004573	5-HT7		GO:0060179	FB:FBrf0213968|PMID:21674056	IMP		P	5-hydroxytryptamine (serotonin) receptor 7	5-HT-dro|5-HT-dro1|5-HT7Dro|5-HT[7]Dro|5-HT[[7Dro]]|5-HT[[7]]|5-HT[[7]]Dro|5-HT[[dro1]]|5-HTdro1|5HT-7|5HT-R1|5HT-dro|5HT-dro1|5HT7|5HT[[7Dro]]|5htdror|CG12073|DRO1|Dm5-HT[[7]]|Dm5HTdro1|HT7|Serotonin receptor|Serotonin receptor 1|Serotonin receptor 7	protein	taxon:7227	20110728	FlyBase
FB	FBgn0004573	5-HT7		GO:0016546	FB:FBrf0213968|PMID:21674056	IMP		P	5-hydroxytryptamine (serotonin) receptor 7	5-HT-dro|5-HT-dro1|5-HT7Dro|5-HT[7]Dro|5-HT[[7Dro]]|5-HT[[7]]|5-HT[[7]]Dro|5-HT[[dro1]]|5-HTdro1|5HT-7|5HT-R1|5HT-dro|5HT-dro1|5HT7|5HT[[7Dro]]|5htdror|CG12073|DRO1|Dm5-HT[[7]]|Dm5HTdro1|HT7|Serotonin receptor|Serotonin receptor 1|Serotonin receptor 7	protein	taxon:7227	20110728	FlyBase
FB	FBgn0004573	5-HT7		GO:0016545	FB:FBrf0213968|PMID:21674056	IMP		P	5-hydroxytryptamine (serotonin) receptor 7	5-HT-dro|5-HT-dro1|5-HT7Dro|5-HT[7]Dro|5-HT[[7Dro]]|5-HT[[7]]|5-HT[[7]]Dro|5-HT[[dro1]]|5-HTdro1|5HT-7|5HT-R1|5HT-dro|5HT-dro1|5HT7|5HT[[7Dro]]|5htdror|CG12073|DRO1|Dm5-HT[[7]]|Dm5HTdro1|HT7|Serotonin receptor|Serotonin receptor 1|Serotonin receptor 7	protein	taxon:7227	20110728	FlyBase
FB	FBgn0004573	5-HT7		GO:0007619	FB:FBrf0213968|PMID:21674056	IMP		P	5-hydroxytryptamine (serotonin) receptor 7	5-HT-dro|5-HT-dro1|5-HT7Dro|5-HT[7]Dro|5-HT[[7Dro]]|5-HT[[7]]|5-HT[[7]]Dro|5-HT[[dro1]]|5-HTdro1|5HT-7|5HT-R1|5HT-dro|5HT-dro1|5HT7|5HT[[7Dro]]|5htdror|CG12073|DRO1|Dm5-HT[[7]]|Dm5HTdro1|HT7|Serotonin receptor|Serotonin receptor 1|Serotonin receptor 7	protein	taxon:7227	20110728	FlyBase
FB	FBgn0004573	5-HT7		GO:0016543	FB:FBrf0213968|PMID:21674056	IMP		P	5-hydroxytryptamine (serotonin) receptor 7	5-HT-dro|5-HT-dro1|5-HT7Dro|5-HT[7]Dro|5-HT[[7Dro]]|5-HT[[7]]|5-HT[[7]]Dro|5-HT[[dro1]]|5-HTdro1|5HT-7|5HT-R1|5HT-dro|5HT-dro1|5HT7|5HT[[7Dro]]|5htdror|CG12073|DRO1|Dm5-HT[[7]]|Dm5HTdro1|HT7|Serotonin receptor|Serotonin receptor 1|Serotonin receptor 7	protein	taxon:7227	20110728	FlyBase
FB	FBgn0004573	5-HT7		GO:0007210	FB:FBrf0221993|PMID:23817146	IDA		P	5-hydroxytryptamine (serotonin) receptor 7	5-HT-dro|5-HT-dro1|5-HT7Dro|5-HT[7]Dro|5-HT[[7Dro]]|5-HT[[7]]|5-HT[[7]]Dro|5-HT[[dro1]]|5-HTdro1|5HT-7|5HT-R1|5HT-dro|5HT-dro1|5HT7|5HT[[7Dro]]|5htdror|CG12073|DRO1|Dm5-HT[[7]]|Dm5HTdro1|HT7|Serotonin receptor|Serotonin receptor 1|Serotonin receptor 7	protein	taxon:7227	20130718	FlyBase
FB	FBgn0004573	5-HT7		GO:0004993	FB:FBrf0221993|PMID:23817146	IDA		F	5-hydroxytryptamine (serotonin) receptor 7	5-HT-dro|5-HT-dro1|5-HT7Dro|5-HT[7]Dro|5-HT[[7Dro]]|5-HT[[7]]|5-HT[[7]]Dro|5-HT[[dro1]]|5-HTdro1|5HT-7|5HT-R1|5HT-dro|5HT-dro1|5HT7|5HT[[7Dro]]|5htdror|CG12073|DRO1|Dm5-HT[[7]]|Dm5HTdro1|HT7|Serotonin receptor|Serotonin receptor 1|Serotonin receptor 7	protein	taxon:7227	20130718	FlyBase
FB	FBgn0004573	5-HT7		GO:0051378	FB:FBrf0232076|GO_REF:0000033	IBA	PANTHER:PTN001955878	F	5-hydroxytryptamine (serotonin) receptor 7	5-HT-dro|5-HT-dro1|5-HT7Dro|5-HT[7]Dro|5-HT[[7Dro]]|5-HT[[7]]|5-HT[[7]]Dro|5-HT[[dro1]]|5-HTdro1|5HT-7|5HT-R1|5HT-dro|5HT-dro1|5HT7|5HT[[7Dro]]|5htdror|CG12073|DRO1|Dm5-HT[[7]]|Dm5HTdro1|HT7|Serotonin receptor|Serotonin receptor 1|Serotonin receptor 7	protein	taxon:7227	20160623	GO_Central
FB	FBgn0004573	5-HT7		GO:0030594	FB:FBrf0232076|GO_REF:0000033	IBA	PANTHER:PTN000664111	F	5-hydroxytryptamine (serotonin) receptor 7	5-HT-dro|5-HT-dro1|5-HT7Dro|5-HT[7]Dro|5-HT[[7Dro]]|5-HT[[7]]|5-HT[[7]]Dro|5-HT[[dro1]]|5-HTdro1|5HT-7|5HT-R1|5HT-dro|5HT-dro1|5HT7|5HT[[7Dro]]|5htdror|CG12073|DRO1|Dm5-HT[[7]]|Dm5HTdro1|HT7|Serotonin receptor|Serotonin receptor 1|Serotonin receptor 7	protein	taxon:7227	20160623	GO_Central
FB	FBgn0004573	5-HT7		GO:0007198	FB:FBrf0232076|GO_REF:0000033	IBA	PANTHER:PTN001955878	P	5-hydroxytryptamine (serotonin) receptor 7	5-HT-dro|5-HT-dro1|5-HT7Dro|5-HT[7]Dro|5-HT[[7Dro]]|5-HT[[7]]|5-HT[[7]]Dro|5-HT[[dro1]]|5-HTdro1|5HT-7|5HT-R1|5HT-dro|5HT-dro1|5HT7|5HT[[7Dro]]|5htdror|CG12073|DRO1|Dm5-HT[[7]]|Dm5HTdro1|HT7|Serotonin receptor|Serotonin receptor 1|Serotonin receptor 7	protein	taxon:7227	20160623	GO_Central
FB	FBgn0259178	5PtaseI		GO:0046030	FB:FBrf0129980|PMID:10908587	NAS		F	5PtaseI	BcDNA:RE64196|CG31107|CG31110|CG42283|CG7613|IPP|dm5PtaseI	protein	taxon:7227	20060803	FlyBase
FB	FBgn0259178	5PtaseI		GO:0046856	FB:FBrf0174215|GO_REF:0000002	IEA	InterPro:IPR000300	P	5PtaseI	BcDNA:RE64196|CG31107|CG31110|CG42283|CG7613|IPP|dm5PtaseI	protein	taxon:7227	20170731	FlyBase
FB	FBgn0259178	5PtaseI		GO:0004445	FB:FBrf0179834|PMID:15322119	IMP		F	5PtaseI	BcDNA:RE64196|CG31107|CG31110|CG42283|CG7613|IPP|dm5PtaseI	protein	taxon:7227	20060803	FlyBase
FB	FBgn0259178	5PtaseI		GO:0046855	FB:FBrf0179834|PMID:15322119	IMP		P	5PtaseI	BcDNA:RE64196|CG31107|CG31110|CG42283|CG7613|IPP|dm5PtaseI	protein	taxon:7227	20060803	FlyBase
FB	FBgn0259178	5PtaseI		GO:0048016	FB:FBrf0232076|GO_REF:0000033	IBA	PANTHER:PTN000313248	P	5PtaseI	BcDNA:RE64196|CG31107|CG31110|CG42283|CG7613|IPP|dm5PtaseI	protein	taxon:7227	20160519	GO_Central
FB	FBgn0000002	5SrRNA		GO:0022625	FB:FBrf0111489|PMID:10471706	NAS		C	5S ribosomal RNA	2S rRNA|5S|5S RNA|5S rDNA|5S rRNA|5S-rDNA|5SRNA|5S_DM|5SrDNA|Dm5S|PZ03068|RNA X|l(2)03068|rRNA	gene_product	taxon:7227	20060803	FlyBase
FB	FBgn0053353	5SrRNA:CR33353		GO:0006412	FB:FBrf0231277|GO_REF:0000050	ISM		P	5SrRNA:CR33353	CR33353	rRNA	taxon:7227	20111215	FlyBase
FB	FBgn0053353	5SrRNA:CR33353		GO:0022626	FB:FBrf0231277|GO_REF:0000050	ISM		C	5SrRNA:CR33353	CR33353	rRNA	taxon:7227	20111215	FlyBase
FB	FBgn0053353	5SrRNA:CR33353		GO:0003735	FB:FBrf0231277|GO_REF:0000050	ISM		F	5SrRNA:CR33353	CR33353	rRNA	taxon:7227	20111215	FlyBase
FB	FBgn0053354	5SrRNA:CR33354		GO:0006412	FB:FBrf0231277|GO_REF:0000050	ISM		P	5SrRNA:CR33354	CR33354	rRNA	taxon:7227	20111215	FlyBase
FB	FBgn0053354	5SrRNA:CR33354		GO:0022626	FB:FBrf0231277|GO_REF:0000050	ISM		C	5SrRNA:CR33354	CR33354	rRNA	taxon:7227	20111215	FlyBase
FB	FBgn0053354	5SrRNA:CR33354		GO:0003735	FB:FBrf0231277|GO_REF:0000050	ISM		F	5SrRNA:CR33354	CR33354	rRNA	taxon:7227	20111215	FlyBase
FB	FBgn0053355	5SrRNA:CR33355		GO:0022626	FB:FBrf0231277|GO_REF:0000050	ISM		C	5SrRNA:CR33355	CR33355	rRNA	taxon:7227	20111215	FlyBase
FB	FBgn0053355	5SrRNA:CR33355		GO:0006412	FB:FBrf0231277|GO_REF:0000050	ISM		P	5SrRNA:CR33355	CR33355	rRNA	taxon:7227	20111215	FlyBase
FB	FBgn0053355	5SrRNA:CR33355		GO:0003735	FB:FBrf0231277|GO_REF:0000050	ISM		F	5SrRNA:CR33355	CR33355	rRNA	taxon:7227	20111215	FlyBase
FB	FBgn0053357	5SrRNA:CR33357		GO:0003735	FB:FBrf0231277|GO_REF:0000050	ISM		F	5SrRNA:CR33357	CR33357	rRNA	taxon:7227	20111215	FlyBase
FB	FBgn0053357	5SrRNA:CR33357		GO:0022626	FB:FBrf0231277|GO_REF:0000050	ISM		C	5SrRNA:CR33357	CR33357	rRNA	taxon:7227	20111215	FlyBase
FB	FBgn0053357	5SrRNA:CR33357		GO:0006412	FB:FBrf0231277|GO_REF:0000050	ISM		P	5SrRNA:CR33357	CR33357	rRNA	taxon:7227	20111215	FlyBase
FB	FBgn0053358	5SrRNA:CR33358		GO:0006412	FB:FBrf0231277|GO_REF:0000050	ISM		P	5SrRNA:CR33358	CR33358	rRNA	taxon:7227	20111215	FlyBase
FB	FBgn0053358	5SrRNA:CR33358		GO:0003735	FB:FBrf0231277|GO_REF:0000050	ISM		F	5SrRNA:CR33358	CR33358	rRNA	taxon:7227	20111215	FlyBase
FB	FBgn0053358	5SrRNA:CR33358		GO:0022626	FB:FBrf0231277|GO_REF:0000050	ISM		C	5SrRNA:CR33358	CR33358	rRNA	taxon:7227	20111215	FlyBase
FB	FBgn0053359	5SrRNA:CR33359		GO:0003735	FB:FBrf0231277|GO_REF:0000050	ISM		F	5SrRNA:CR33359	CR33359	rRNA	taxon:7227	20111215	FlyBase
FB	FBgn0053359	5SrRNA:CR33359		GO:0022626	FB:FBrf0231277|GO_REF:0000050	ISM		C	5SrRNA:CR33359	CR33359	rRNA	taxon:7227	20111215	FlyBase
FB	FBgn0053359	5SrRNA:CR33359		GO:0006412	FB:FBrf0231277|GO_REF:0000050	ISM		P	5SrRNA:CR33359	CR33359	rRNA	taxon:7227	20111215	FlyBase
FB	FBgn0053360	5SrRNA:CR33360		GO:0022626	FB:FBrf0231277|GO_REF:0000050	ISM		C	5SrRNA:CR33360	CR33360	rRNA	taxon:7227	20111215	FlyBase
FB	FBgn0053360	5SrRNA:CR33360		GO:0003735	FB:FBrf0231277|GO_REF:0000050	ISM		F	5SrRNA:CR33360	CR33360	rRNA	taxon:7227	20111215	FlyBase
FB	FBgn0053360	5SrRNA:CR33360		GO:0006412	FB:FBrf0231277|GO_REF:0000050	ISM		P	5SrRNA:CR33360	CR33360	rRNA	taxon:7227	20111215	FlyBase
FB	FBgn0053361	5SrRNA:CR33361		GO:0022626	FB:FBrf0231277|GO_REF:0000050	ISM		C	5SrRNA:CR33361	CR33361	rRNA	taxon:7227	20111215	FlyBase
FB	FBgn0053361	5SrRNA:CR33361		GO:0006412	FB:FBrf0231277|GO_REF:0000050	ISM		P	5SrRNA:CR33361	CR33361	rRNA	taxon:7227	20111215	FlyBase
FB	FBgn0053361	5SrRNA:CR33361		GO:0003735	FB:FBrf0231277|GO_REF:0000050	ISM		F	5SrRNA:CR33361	CR33361	rRNA	taxon:7227	20111215	FlyBase
FB	FBgn0053362	5SrRNA:CR33362		GO:0003735	FB:FBrf0231277|GO_REF:0000050	ISM		F	5SrRNA:CR33362	CR33362	rRNA	taxon:7227	20111215	FlyBase
FB	FBgn0053362	5SrRNA:CR33362		GO:0022626	FB:FBrf0231277|GO_REF:0000050	ISM		C	5SrRNA:CR33362	CR33362	rRNA	taxon:7227	20111215	FlyBase
FB	FBgn0053362	5SrRNA:CR33362		GO:0006412	FB:FBrf0231277|GO_REF:0000050	ISM		P	5SrRNA:CR33362	CR33362	rRNA	taxon:7227	20111215	FlyBase
FB	FBgn0053364	5SrRNA:CR33364		GO:0006412	FB:FBrf0231277|GO_REF:0000050	ISM		P	5SrRNA:CR33364	CR33364	rRNA	taxon:7227	20111215	FlyBase
FB	FBgn0053364	5SrRNA:CR33364		GO:0003735	FB:FBrf0231277|GO_REF:0000050	ISM		F	5SrRNA:CR33364	CR33364	rRNA	taxon:7227	20111215	FlyBase
FB	FBgn0053364	5SrRNA:CR33364		GO:0022626	FB:FBrf0231277|GO_REF:0000050	ISM		C	5SrRNA:CR33364	CR33364	rRNA	taxon:7227	20111215	FlyBase
FB	FBgn0053365	5SrRNA:CR33365		GO:0003735	FB:FBrf0231277|GO_REF:0000050	ISM		F	5SrRNA:CR33365	CR33365	rRNA	taxon:7227	20111215	FlyBase
FB	FBgn0053365	5SrRNA:CR33365		GO:0006412	FB:FBrf0231277|GO_REF:0000050	ISM		P	5SrRNA:CR33365	CR33365	rRNA	taxon:7227	20111215	FlyBase
FB	FBgn0053365	5SrRNA:CR33365		GO:0022626	FB:FBrf0231277|GO_REF:0000050	ISM		C	5SrRNA:CR33365	CR33365	rRNA	taxon:7227	20111215	FlyBase
FB	FBgn0053366	5SrRNA:CR33366		GO:0006412	FB:FBrf0231277|GO_REF:0000050	ISM		P	5SrRNA:CR33366	CR33366	rRNA	taxon:7227	20111215	FlyBase
FB	FBgn0053366	5SrRNA:CR33366		GO:0022626	FB:FBrf0231277|GO_REF:0000050	ISM		C	5SrRNA:CR33366	CR33366	rRNA	taxon:7227	20111215	FlyBase
FB	FBgn0053366	5SrRNA:CR33366		GO:0003735	FB:FBrf0231277|GO_REF:0000050	ISM		F	5SrRNA:CR33366	CR33366	rRNA	taxon:7227	20111215	FlyBase
FB	FBgn0053367	5SrRNA:CR33367		GO:0006412	FB:FBrf0231277|GO_REF:0000050	ISM		P	5SrRNA:CR33367	CR33367	rRNA	taxon:7227	20111215	FlyBase
FB	FBgn0053367	5SrRNA:CR33367		GO:0003735	FB:FBrf0231277|GO_REF:0000050	ISM		F	5SrRNA:CR33367	CR33367	rRNA	taxon:7227	20111215	FlyBase
FB	FBgn0053367	5SrRNA:CR33367		GO:0022626	FB:FBrf0231277|GO_REF:0000050	ISM		C	5SrRNA:CR33367	CR33367	rRNA	taxon:7227	20111215	FlyBase
FB	FBgn0053368	5SrRNA:CR33368		GO:0022626	FB:FBrf0231277|GO_REF:0000050	ISM		C	5SrRNA:CR33368	CR33368	rRNA	taxon:7227	20111215	FlyBase
FB	FBgn0053368	5SrRNA:CR33368		GO:0003735	FB:FBrf0231277|GO_REF:0000050	ISM		F	5SrRNA:CR33368	CR33368	rRNA	taxon:7227	20111215	FlyBase
FB	FBgn0053368	5SrRNA:CR33368		GO:0006412	FB:FBrf0231277|GO_REF:0000050	ISM		P	5SrRNA:CR33368	CR33368	rRNA	taxon:7227	20111215	FlyBase
FB	FBgn0053369	5SrRNA:CR33369		GO:0003735	FB:FBrf0231277|GO_REF:0000050	ISM		F	5SrRNA:CR33369	CR33369	rRNA	taxon:7227	20111215	FlyBase
FB	FBgn0053369	5SrRNA:CR33369		GO:0022626	FB:FBrf0231277|GO_REF:0000050	ISM		C	5SrRNA:CR33369	CR33369	rRNA	taxon:7227	20111215	FlyBase
FB	FBgn0053369	5SrRNA:CR33369		GO:0006412	FB:FBrf0231277|GO_REF:0000050	ISM		P	5SrRNA:CR33369	CR33369	rRNA	taxon:7227	20111215	FlyBase
FB	FBgn0053370	5SrRNA:CR33370		GO:0006412	FB:FBrf0231277|GO_REF:0000050	ISM		P	5SrRNA:CR33370	CR33370	rRNA	taxon:7227	20111215	FlyBase
FB	FBgn0053370	5SrRNA:CR33370		GO:0022626	FB:FBrf0231277|GO_REF:0000050	ISM		C	5SrRNA:CR33370	CR33370	rRNA	taxon:7227	20111215	FlyBase
FB	FBgn0053370	5SrRNA:CR33370		GO:0003735	FB:FBrf0231277|GO_REF:0000050	ISM		F	5SrRNA:CR33370	CR33370	rRNA	taxon:7227	20111215	FlyBase
FB	FBgn0053372	5SrRNA:CR33372		GO:0006412	FB:FBrf0231277|GO_REF:0000050	ISM		P	5SrRNA:CR33372	CR33372	rRNA	taxon:7227	20111215	FlyBase
FB	FBgn0053372	5SrRNA:CR33372		GO:0022626	FB:FBrf0231277|GO_REF:0000050	ISM		C	5SrRNA:CR33372	CR33372	rRNA	taxon:7227	20111215	FlyBase
FB	FBgn0053372	5SrRNA:CR33372		GO:0003735	FB:FBrf0231277|GO_REF:0000050	ISM		F	5SrRNA:CR33372	CR33372	rRNA	taxon:7227	20111215	FlyBase
FB	FBgn0053373	5SrRNA:CR33373		GO:0003735	FB:FBrf0231277|GO_REF:0000050	ISM		F	5SrRNA:CR33373	CR33373	rRNA	taxon:7227	20111215	FlyBase
FB	FBgn0053373	5SrRNA:CR33373		GO:0006412	FB:FBrf0231277|GO_REF:0000050	ISM		P	5SrRNA:CR33373	CR33373	rRNA	taxon:7227	20111215	FlyBase
FB	FBgn0053373	5SrRNA:CR33373		GO:0022626	FB:FBrf0231277|GO_REF:0000050	ISM		C	5SrRNA:CR33373	CR33373	rRNA	taxon:7227	20111215	FlyBase
FB	FBgn0053374	5SrRNA:CR33374		GO:0003735	FB:FBrf0231277|GO_REF:0000050	ISM		F	5SrRNA:CR33374	CR33374	rRNA	taxon:7227	20111215	FlyBase
FB	FBgn0053374	5SrRNA:CR33374		GO:0022626	FB:FBrf0231277|GO_REF:0000050	ISM		C	5SrRNA:CR33374	CR33374	rRNA	taxon:7227	20111215	FlyBase
FB	FBgn0053374	5SrRNA:CR33374		GO:0006412	FB:FBrf0231277|GO_REF:0000050	ISM		P	5SrRNA:CR33374	CR33374	rRNA	taxon:7227	20111215	FlyBase
FB	FBgn0053375	5SrRNA:CR33375		GO:0006412	FB:FBrf0231277|GO_REF:0000050	ISM		P	5SrRNA:CR33375	CR33375	rRNA	taxon:7227	20111215	FlyBase
FB	FBgn0053375	5SrRNA:CR33375		GO:0022626	FB:FBrf0231277|GO_REF:0000050	ISM		C	5SrRNA:CR33375	CR33375	rRNA	taxon:7227	20111215	FlyBase
FB	FBgn0053375	5SrRNA:CR33375		GO:0003735	FB:FBrf0231277|GO_REF:0000050	ISM		F	5SrRNA:CR33375	CR33375	rRNA	taxon:7227	20111215	FlyBase
FB	FBgn0053376	5SrRNA:CR33376		GO:0006412	FB:FBrf0231277|GO_REF:0000050	ISM		P	5SrRNA:CR33376	CR33376	rRNA	taxon:7227	20111215	FlyBase
FB	FBgn0053376	5SrRNA:CR33376		GO:0003735	FB:FBrf0231277|GO_REF:0000050	ISM		F	5SrRNA:CR33376	CR33376	rRNA	taxon:7227	20111215	FlyBase
FB	FBgn0053376	5SrRNA:CR33376		GO:0022626	FB:FBrf0231277|GO_REF:0000050	ISM		C	5SrRNA:CR33376	CR33376	rRNA	taxon:7227	20111215	FlyBase
FB	FBgn0053377	5SrRNA:CR33377		GO:0006412	FB:FBrf0231277|GO_REF:0000050	ISM		P	5SrRNA:CR33377	CR33377	rRNA	taxon:7227	20111215	FlyBase
FB	FBgn0053377	5SrRNA:CR33377		GO:0022626	FB:FBrf0231277|GO_REF:0000050	ISM		C	5SrRNA:CR33377	CR33377	rRNA	taxon:7227	20111215	FlyBase
FB	FBgn0053377	5SrRNA:CR33377		GO:0003735	FB:FBrf0231277|GO_REF:0000050	ISM		F	5SrRNA:CR33377	CR33377	rRNA	taxon:7227	20111215	FlyBase
FB	FBgn0053378	5SrRNA:CR33378		GO:0003735	FB:FBrf0231277|GO_REF:0000050	ISM		F	5SrRNA:CR33378	CR33378	rRNA	taxon:7227	20111215	FlyBase
FB	FBgn0053378	5SrRNA:CR33378		GO:0006412	FB:FBrf0231277|GO_REF:0000050	ISM		P	5SrRNA:CR33378	CR33378	rRNA	taxon:7227	20111215	FlyBase
FB	FBgn0053378	5SrRNA:CR33378		GO:0022626	FB:FBrf0231277|GO_REF:0000050	ISM		C	5SrRNA:CR33378	CR33378	rRNA	taxon:7227	20111215	FlyBase
FB	FBgn0053379	5SrRNA:CR33379		GO:0006412	FB:FBrf0231277|GO_REF:0000050	ISM		P	5SrRNA:CR33379	CR33379	rRNA	taxon:7227	20111215	FlyBase
FB	FBgn0053379	5SrRNA:CR33379		GO:0022626	FB:FBrf0231277|GO_REF:0000050	ISM		C	5SrRNA:CR33379	CR33379	rRNA	taxon:7227	20111215	FlyBase
FB	FBgn0053379	5SrRNA:CR33379		GO:0003735	FB:FBrf0231277|GO_REF:0000050	ISM		F	5SrRNA:CR33379	CR33379	rRNA	taxon:7227	20111215	FlyBase
FB	FBgn0053380	5SrRNA:CR33380		GO:0003735	FB:FBrf0231277|GO_REF:0000050	ISM		F	5SrRNA:CR33380	CR33380	rRNA	taxon:7227	20111215	FlyBase
FB	FBgn0053380	5SrRNA:CR33380		GO:0006412	FB:FBrf0231277|GO_REF:0000050	ISM		P	5SrRNA:CR33380	CR33380	rRNA	taxon:7227	20111215	FlyBase
FB	FBgn0053380	5SrRNA:CR33380		GO:0022626	FB:FBrf0231277|GO_REF:0000050	ISM		C	5SrRNA:CR33380	CR33380	rRNA	taxon:7227	20111215	FlyBase
FB	FBgn0053381	5SrRNA:CR33381		GO:0003735	FB:FBrf0231277|GO_REF:0000050	ISM		F	5SrRNA:CR33381	CR33381	rRNA	taxon:7227	20111215	FlyBase
FB	FBgn0053381	5SrRNA:CR33381		GO:0006412	FB:FBrf0231277|GO_REF:0000050	ISM		P	5SrRNA:CR33381	CR33381	rRNA	taxon:7227	20111215	FlyBase
FB	FBgn0053381	5SrRNA:CR33381		GO:0022626	FB:FBrf0231277|GO_REF:0000050	ISM		C	5SrRNA:CR33381	CR33381	rRNA	taxon:7227	20111215	FlyBase
FB	FBgn0053382	5SrRNA:CR33382		GO:0003735	FB:FBrf0231277|GO_REF:0000050	ISM		F	5SrRNA:CR33382	CR33382	rRNA	taxon:7227	20111215	FlyBase
FB	FBgn0053382	5SrRNA:CR33382		GO:0022626	FB:FBrf0231277|GO_REF:0000050	ISM		C	5SrRNA:CR33382	CR33382	rRNA	taxon:7227	20111215	FlyBase
FB	FBgn0053382	5SrRNA:CR33382		GO:0006412	FB:FBrf0231277|GO_REF:0000050	ISM		P	5SrRNA:CR33382	CR33382	rRNA	taxon:7227	20111215	FlyBase
FB	FBgn0053383	5SrRNA:CR33383		GO:0022626	FB:FBrf0231277|GO_REF:0000050	ISM		C	5SrRNA:CR33383	CR33383	rRNA	taxon:7227	20111215	FlyBase
FB	FBgn0053383	5SrRNA:CR33383		GO:0003735	FB:FBrf0231277|GO_REF:0000050	ISM		F	5SrRNA:CR33383	CR33383	rRNA	taxon:7227	20111215	FlyBase
FB	FBgn0053383	5SrRNA:CR33383		GO:0006412	FB:FBrf0231277|GO_REF:0000050	ISM		P	5SrRNA:CR33383	CR33383	rRNA	taxon:7227	20111215	FlyBase
FB	FBgn0053384	5SrRNA:CR33384		GO:0006412	FB:FBrf0231277|GO_REF:0000050	ISM		P	5SrRNA:CR33384	CR33384	rRNA	taxon:7227	20111215	FlyBase
FB	FBgn0053384	5SrRNA:CR33384		GO:0003735	FB:FBrf0231277|GO_REF:0000050	ISM		F	5SrRNA:CR33384	CR33384	rRNA	taxon:7227	20111215	FlyBase
FB	FBgn0053384	5SrRNA:CR33384		GO:0022626	FB:FBrf0231277|GO_REF:0000050	ISM		C	5SrRNA:CR33384	CR33384	rRNA	taxon:7227	20111215	FlyBase
FB	FBgn0053385	5SrRNA:CR33385		GO:0003735	FB:FBrf0231277|GO_REF:0000050	ISM		F	5SrRNA:CR33385	CR33385	rRNA	taxon:7227	20111215	FlyBase
FB	FBgn0053385	5SrRNA:CR33385		GO:0022626	FB:FBrf0231277|GO_REF:0000050	ISM		C	5SrRNA:CR33385	CR33385	rRNA	taxon:7227	20111215	FlyBase
FB	FBgn0053385	5SrRNA:CR33385		GO:0006412	FB:FBrf0231277|GO_REF:0000050	ISM		P	5SrRNA:CR33385	CR33385	rRNA	taxon:7227	20111215	FlyBase
FB	FBgn0053386	5SrRNA:CR33386		GO:0006412	FB:FBrf0231277|GO_REF:0000050	ISM		P	5SrRNA:CR33386	CR33386	rRNA	taxon:7227	20111215	FlyBase
FB	FBgn0053386	5SrRNA:CR33386		GO:0022626	FB:FBrf0231277|GO_REF:0000050	ISM		C	5SrRNA:CR33386	CR33386	rRNA	taxon:7227	20111215	FlyBase
FB	FBgn0053386	5SrRNA:CR33386		GO:0003735	FB:FBrf0231277|GO_REF:0000050	ISM		F	5SrRNA:CR33386	CR33386	rRNA	taxon:7227	20111215	FlyBase
FB	FBgn0053387	5SrRNA:CR33387		GO:0003735	FB:FBrf0231277|GO_REF:0000050	ISM		F	5SrRNA:CR33387	CR33387	rRNA	taxon:7227	20111215	FlyBase
FB	FBgn0053387	5SrRNA:CR33387		GO:0022626	FB:FBrf0231277|GO_REF:0000050	ISM		C	5SrRNA:CR33387	CR33387	rRNA	taxon:7227	20111215	FlyBase
FB	FBgn0053387	5SrRNA:CR33387		GO:0006412	FB:FBrf0231277|GO_REF:0000050	ISM		P	5SrRNA:CR33387	CR33387	rRNA	taxon:7227	20111215	FlyBase
FB	FBgn0053388	5SrRNA:CR33388		GO:0003735	FB:FBrf0231277|GO_REF:0000050	ISM		F	5SrRNA:CR33388	CR33388	rRNA	taxon:7227	20111215	FlyBase
FB	FBgn0053388	5SrRNA:CR33388		GO:0022626	FB:FBrf0231277|GO_REF:0000050	ISM		C	5SrRNA:CR33388	CR33388	rRNA	taxon:7227	20111215	FlyBase
FB	FBgn0053388	5SrRNA:CR33388		GO:0006412	FB:FBrf0231277|GO_REF:0000050	ISM		P	5SrRNA:CR33388	CR33388	rRNA	taxon:7227	20111215	FlyBase
FB	FBgn0053389	5SrRNA:CR33389		GO:0006412	FB:FBrf0231277|GO_REF:0000050	ISM		P	5SrRNA:CR33389	CR33389	rRNA	taxon:7227	20111215	FlyBase
FB	FBgn0053389	5SrRNA:CR33389		GO:0022626	FB:FBrf0231277|GO_REF:0000050	ISM		C	5SrRNA:CR33389	CR33389	rRNA	taxon:7227	20111215	FlyBase
FB	FBgn0053389	5SrRNA:CR33389		GO:0003735	FB:FBrf0231277|GO_REF:0000050	ISM		F	5SrRNA:CR33389	CR33389	rRNA	taxon:7227	20111215	FlyBase
FB	FBgn0053390	5SrRNA:CR33390		GO:0003735	FB:FBrf0231277|GO_REF:0000050	ISM		F	5SrRNA:CR33390	CR33390	rRNA	taxon:7227	20111215	FlyBase
FB	FBgn0053390	5SrRNA:CR33390		GO:0006412	FB:FBrf0231277|GO_REF:0000050	ISM		P	5SrRNA:CR33390	CR33390	rRNA	taxon:7227	20111215	FlyBase
FB	FBgn0053390	5SrRNA:CR33390		GO:0022626	FB:FBrf0231277|GO_REF:0000050	ISM		C	5SrRNA:CR33390	CR33390	rRNA	taxon:7227	20111215	FlyBase
FB	FBgn0053391	5SrRNA:CR33391		GO:0003735	FB:FBrf0231277|GO_REF:0000050	ISM		F	5SrRNA:CR33391	CR33391	rRNA	taxon:7227	20111215	FlyBase
FB	FBgn0053391	5SrRNA:CR33391		GO:0022626	FB:FBrf0231277|GO_REF:0000050	ISM		C	5SrRNA:CR33391	CR33391	rRNA	taxon:7227	20111215	FlyBase
FB	FBgn0053391	5SrRNA:CR33391		GO:0006412	FB:FBrf0231277|GO_REF:0000050	ISM		P	5SrRNA:CR33391	CR33391	rRNA	taxon:7227	20111215	FlyBase
FB	FBgn0053392	5SrRNA:CR33392		GO:0003735	FB:FBrf0231277|GO_REF:0000050	ISM		F	5SrRNA:CR33392	CR33392	rRNA	taxon:7227	20111215	FlyBase
FB	FBgn0053392	5SrRNA:CR33392		GO:0022626	FB:FBrf0231277|GO_REF:0000050	ISM		C	5SrRNA:CR33392	CR33392	rRNA	taxon:7227	20111215	FlyBase
FB	FBgn0053392	5SrRNA:CR33392		GO:0006412	FB:FBrf0231277|GO_REF:0000050	ISM		P	5SrRNA:CR33392	CR33392	rRNA	taxon:7227	20111215	FlyBase
FB	FBgn0053393	5SrRNA:CR33393		GO:0022626	FB:FBrf0231277|GO_REF:0000050	ISM		C	5SrRNA:CR33393	CR33393	rRNA	taxon:7227	20111215	FlyBase
FB	FBgn0053393	5SrRNA:CR33393		GO:0003735	FB:FBrf0231277|GO_REF:0000050	ISM		F	5SrRNA:CR33393	CR33393	rRNA	taxon:7227	20111215	FlyBase
FB	FBgn0053393	5SrRNA:CR33393		GO:0006412	FB:FBrf0231277|GO_REF:0000050	ISM		P	5SrRNA:CR33393	CR33393	rRNA	taxon:7227	20111215	FlyBase
FB	FBgn0053394	5SrRNA:CR33394		GO:0006412	FB:FBrf0231277|GO_REF:0000050	ISM		P	5SrRNA:CR33394	CR33394	rRNA	taxon:7227	20111215	FlyBase
FB	FBgn0053394	5SrRNA:CR33394		GO:0022626	FB:FBrf0231277|GO_REF:0000050	ISM		C	5SrRNA:CR33394	CR33394	rRNA	taxon:7227	20111215	FlyBase
FB	FBgn0053394	5SrRNA:CR33394		GO:0003735	FB:FBrf0231277|GO_REF:0000050	ISM		F	5SrRNA:CR33394	CR33394	rRNA	taxon:7227	20111215	FlyBase
FB	FBgn0053395	5SrRNA:CR33395		GO:0003735	FB:FBrf0231277|GO_REF:0000050	ISM		F	5SrRNA:CR33395	CR33395	rRNA	taxon:7227	20111215	FlyBase
FB	FBgn0053395	5SrRNA:CR33395		GO:0022626	FB:FBrf0231277|GO_REF:0000050	ISM		C	5SrRNA:CR33395	CR33395	rRNA	taxon:7227	20111215	FlyBase
FB	FBgn0053395	5SrRNA:CR33395		GO:0006412	FB:FBrf0231277|GO_REF:0000050	ISM		P	5SrRNA:CR33395	CR33395	rRNA	taxon:7227	20111215	FlyBase
FB	FBgn0053396	5SrRNA:CR33396		GO:0003735	FB:FBrf0231277|GO_REF:0000050	ISM		F	5SrRNA:CR33396	CR33396	rRNA	taxon:7227	20111215	FlyBase
FB	FBgn0053396	5SrRNA:CR33396		GO:0022626	FB:FBrf0231277|GO_REF:0000050	ISM		C	5SrRNA:CR33396	CR33396	rRNA	taxon:7227	20111215	FlyBase
FB	FBgn0053396	5SrRNA:CR33396		GO:0006412	FB:FBrf0231277|GO_REF:0000050	ISM		P	5SrRNA:CR33396	CR33396	rRNA	taxon:7227	20111215	FlyBase
FB	FBgn0053397	5SrRNA:CR33397		GO:0006412	FB:FBrf0231277|GO_REF:0000050	ISM		P	5SrRNA:CR33397	CR33397	rRNA	taxon:7227	20111215	FlyBase
FB	FBgn0053397	5SrRNA:CR33397		GO:0003735	FB:FBrf0231277|GO_REF:0000050	ISM		F	5SrRNA:CR33397	CR33397	rRNA	taxon:7227	20111215	FlyBase
FB	FBgn0053397	5SrRNA:CR33397		GO:0022626	FB:FBrf0231277|GO_REF:0000050	ISM		C	5SrRNA:CR33397	CR33397	rRNA	taxon:7227	20111215	FlyBase
FB	FBgn0053398	5SrRNA:CR33398		GO:0006412	FB:FBrf0231277|GO_REF:0000050	ISM		P	5SrRNA:CR33398	CR33398	rRNA	taxon:7227	20111215	FlyBase
FB	FBgn0053398	5SrRNA:CR33398		GO:0022626	FB:FBrf0231277|GO_REF:0000050	ISM		C	5SrRNA:CR33398	CR33398	rRNA	taxon:7227	20111215	FlyBase
FB	FBgn0053398	5SrRNA:CR33398		GO:0003735	FB:FBrf0231277|GO_REF:0000050	ISM		F	5SrRNA:CR33398	CR33398	rRNA	taxon:7227	20111215	FlyBase
FB	FBgn0053399	5SrRNA:CR33399		GO:0022626	FB:FBrf0231277|GO_REF:0000050	ISM		C	5SrRNA:CR33399	CR33399	rRNA	taxon:7227	20111215	FlyBase
FB	FBgn0053399	5SrRNA:CR33399		GO:0003735	FB:FBrf0231277|GO_REF:0000050	ISM		F	5SrRNA:CR33399	CR33399	rRNA	taxon:7227	20111215	FlyBase
FB	FBgn0053399	5SrRNA:CR33399		GO:0006412	FB:FBrf0231277|GO_REF:0000050	ISM		P	5SrRNA:CR33399	CR33399	rRNA	taxon:7227	20111215	FlyBase
FB	FBgn0053400	5SrRNA:CR33400		GO:0003735	FB:FBrf0231277|GO_REF:0000050	ISM		F	5SrRNA:CR33400	CR33400	rRNA	taxon:7227	20111215	FlyBase
FB	FBgn0053400	5SrRNA:CR33400		GO:0006412	FB:FBrf0231277|GO_REF:0000050	ISM		P	5SrRNA:CR33400	CR33400	rRNA	taxon:7227	20111215	FlyBase
FB	FBgn0053400	5SrRNA:CR33400		GO:0022626	FB:FBrf0231277|GO_REF:0000050	ISM		C	5SrRNA:CR33400	CR33400	rRNA	taxon:7227	20111215	FlyBase
FB	FBgn0053401	5SrRNA:CR33401		GO:0022626	FB:FBrf0231277|GO_REF:0000050	ISM		C	5SrRNA:CR33401	CR33401	rRNA	taxon:7227	20111215	FlyBase
FB	FBgn0053401	5SrRNA:CR33401		GO:0006412	FB:FBrf0231277|GO_REF:0000050	ISM		P	5SrRNA:CR33401	CR33401	rRNA	taxon:7227	20111215	FlyBase
FB	FBgn0053401	5SrRNA:CR33401		GO:0003735	FB:FBrf0231277|GO_REF:0000050	ISM		F	5SrRNA:CR33401	CR33401	rRNA	taxon:7227	20111215	FlyBase
FB	FBgn0053402	5SrRNA:CR33402		GO:0003735	FB:FBrf0231277|GO_REF:0000050	ISM		F	5SrRNA:CR33402	CR33402	rRNA	taxon:7227	20111215	FlyBase
FB	FBgn0053402	5SrRNA:CR33402		GO:0022626	FB:FBrf0231277|GO_REF:0000050	ISM		C	5SrRNA:CR33402	CR33402	rRNA	taxon:7227	20111215	FlyBase
FB	FBgn0053402	5SrRNA:CR33402		GO:0006412	FB:FBrf0231277|GO_REF:0000050	ISM		P	5SrRNA:CR33402	CR33402	rRNA	taxon:7227	20111215	FlyBase
FB	FBgn0053403	5SrRNA:CR33403		GO:0006412	FB:FBrf0231277|GO_REF:0000050	ISM		P	5SrRNA:CR33403	CR33403	rRNA	taxon:7227	20111215	FlyBase
FB	FBgn0053403	5SrRNA:CR33403		GO:0003735	FB:FBrf0231277|GO_REF:0000050	ISM		F	5SrRNA:CR33403	CR33403	rRNA	taxon:7227	20111215	FlyBase
FB	FBgn0053403	5SrRNA:CR33403		GO:0022626	FB:FBrf0231277|GO_REF:0000050	ISM		C	5SrRNA:CR33403	CR33403	rRNA	taxon:7227	20111215	FlyBase
FB	FBgn0053404	5SrRNA:CR33404		GO:0022626	FB:FBrf0231277|GO_REF:0000050	ISM		C	5SrRNA:CR33404	CR33404	rRNA	taxon:7227	20111215	FlyBase
FB	FBgn0053404	5SrRNA:CR33404		GO:0003735	FB:FBrf0231277|GO_REF:0000050	ISM		F	5SrRNA:CR33404	CR33404	rRNA	taxon:7227	20111215	FlyBase
FB	FBgn0053404	5SrRNA:CR33404		GO:0006412	FB:FBrf0231277|GO_REF:0000050	ISM		P	5SrRNA:CR33404	CR33404	rRNA	taxon:7227	20111215	FlyBase
FB	FBgn0053405	5SrRNA:CR33405		GO:0006412	FB:FBrf0231277|GO_REF:0000050	ISM		P	5SrRNA:CR33405	CR33405	rRNA	taxon:7227	20111215	FlyBase
FB	FBgn0053405	5SrRNA:CR33405		GO:0022626	FB:FBrf0231277|GO_REF:0000050	ISM		C	5SrRNA:CR33405	CR33405	rRNA	taxon:7227	20111215	FlyBase
FB	FBgn0053405	5SrRNA:CR33405		GO:0003735	FB:FBrf0231277|GO_REF:0000050	ISM		F	5SrRNA:CR33405	CR33405	rRNA	taxon:7227	20111215	FlyBase
FB	FBgn0053406	5SrRNA:CR33406		GO:0022626	FB:FBrf0231277|GO_REF:0000050	ISM		C	5SrRNA:CR33406	CR33406	rRNA	taxon:7227	20111215	FlyBase
FB	FBgn0053406	5SrRNA:CR33406		GO:0006412	FB:FBrf0231277|GO_REF:0000050	ISM		P	5SrRNA:CR33406	CR33406	rRNA	taxon:7227	20111215	FlyBase
FB	FBgn0053406	5SrRNA:CR33406		GO:0003735	FB:FBrf0231277|GO_REF:0000050	ISM		F	5SrRNA:CR33406	CR33406	rRNA	taxon:7227	20111215	FlyBase
FB	FBgn0053407	5SrRNA:CR33407		GO:0006412	FB:FBrf0231277|GO_REF:0000050	ISM		P	5SrRNA:CR33407	CR33407	rRNA	taxon:7227	20111215	FlyBase
FB	FBgn0053407	5SrRNA:CR33407		GO:0003735	FB:FBrf0231277|GO_REF:0000050	ISM		F	5SrRNA:CR33407	CR33407	rRNA	taxon:7227	20111215	FlyBase
FB	FBgn0053407	5SrRNA:CR33407		GO:0022626	FB:FBrf0231277|GO_REF:0000050	ISM		C	5SrRNA:CR33407	CR33407	rRNA	taxon:7227	20111215	FlyBase
FB	FBgn0053408	5SrRNA:CR33408		GO:0003735	FB:FBrf0231277|GO_REF:0000050	ISM		F	5SrRNA:CR33408	CR33408	rRNA	taxon:7227	20111215	FlyBase
FB	FBgn0053408	5SrRNA:CR33408		GO:0006412	FB:FBrf0231277|GO_REF:0000050	ISM		P	5SrRNA:CR33408	CR33408	rRNA	taxon:7227	20111215	FlyBase
FB	FBgn0053408	5SrRNA:CR33408		GO:0022626	FB:FBrf0231277|GO_REF:0000050	ISM		C	5SrRNA:CR33408	CR33408	rRNA	taxon:7227	20111215	FlyBase
FB	FBgn0053409	5SrRNA:CR33409		GO:0003735	FB:FBrf0231277|GO_REF:0000050	ISM		F	5SrRNA:CR33409	CR33409	rRNA	taxon:7227	20111215	FlyBase
FB	FBgn0053409	5SrRNA:CR33409		GO:0006412	FB:FBrf0231277|GO_REF:0000050	ISM		P	5SrRNA:CR33409	CR33409	rRNA	taxon:7227	20111215	FlyBase
FB	FBgn0053409	5SrRNA:CR33409		GO:0022626	FB:FBrf0231277|GO_REF:0000050	ISM		C	5SrRNA:CR33409	CR33409	rRNA	taxon:7227	20111215	FlyBase
FB	FBgn0053410	5SrRNA:CR33410		GO:0006412	FB:FBrf0231277|GO_REF:0000050	ISM		P	5SrRNA:CR33410	CR33410	rRNA	taxon:7227	20111215	FlyBase
FB	FBgn0053410	5SrRNA:CR33410		GO:0022626	FB:FBrf0231277|GO_REF:0000050	ISM		C	5SrRNA:CR33410	CR33410	rRNA	taxon:7227	20111215	FlyBase
FB	FBgn0053410	5SrRNA:CR33410		GO:0003735	FB:FBrf0231277|GO_REF:0000050	ISM		F	5SrRNA:CR33410	CR33410	rRNA	taxon:7227	20111215	FlyBase
FB	FBgn0053411	5SrRNA:CR33411		GO:0003735	FB:FBrf0231277|GO_REF:0000050	ISM		F	5SrRNA:CR33411	CR33411	rRNA	taxon:7227	20111215	FlyBase
FB	FBgn0053411	5SrRNA:CR33411		GO:0022626	FB:FBrf0231277|GO_REF:0000050	ISM		C	5SrRNA:CR33411	CR33411	rRNA	taxon:7227	20111215	FlyBase
FB	FBgn0053411	5SrRNA:CR33411		GO:0006412	FB:FBrf0231277|GO_REF:0000050	ISM		P	5SrRNA:CR33411	CR33411	rRNA	taxon:7227	20111215	FlyBase
FB	FBgn0053412	5SrRNA:CR33412		GO:0022626	FB:FBrf0231277|GO_REF:0000050	ISM		C	5SrRNA:CR33412	CR33412	rRNA	taxon:7227	20111215	FlyBase
FB	FBgn0053412	5SrRNA:CR33412		GO:0003735	FB:FBrf0231277|GO_REF:0000050	ISM		F	5SrRNA:CR33412	CR33412	rRNA	taxon:7227	20111215	FlyBase
FB	FBgn0053412	5SrRNA:CR33412		GO:0006412	FB:FBrf0231277|GO_REF:0000050	ISM		P	5SrRNA:CR33412	CR33412	rRNA	taxon:7227	20111215	FlyBase
FB	FBgn0053413	5SrRNA:CR33413		GO:0022626	FB:FBrf0231277|GO_REF:0000050	ISM		C	5SrRNA:CR33413	CR33413	rRNA	taxon:7227	20111215	FlyBase
FB	FBgn0053413	5SrRNA:CR33413		GO:0006412	FB:FBrf0231277|GO_REF:0000050	ISM		P	5SrRNA:CR33413	CR33413	rRNA	taxon:7227	20111215	FlyBase
FB	FBgn0053413	5SrRNA:CR33413		GO:0003735	FB:FBrf0231277|GO_REF:0000050	ISM		F	5SrRNA:CR33413	CR33413	rRNA	taxon:7227	20111215	FlyBase
FB	FBgn0053414	5SrRNA:CR33414		GO:0006412	FB:FBrf0231277|GO_REF:0000050	ISM		P	5SrRNA:CR33414	CR33414	rRNA	taxon:7227	20111215	FlyBase
FB	FBgn0053414	5SrRNA:CR33414		GO:0003735	FB:FBrf0231277|GO_REF:0000050	ISM		F	5SrRNA:CR33414	CR33414	rRNA	taxon:7227	20111215	FlyBase
FB	FBgn0053414	5SrRNA:CR33414		GO:0022626	FB:FBrf0231277|GO_REF:0000050	ISM		C	5SrRNA:CR33414	CR33414	rRNA	taxon:7227	20111215	FlyBase
FB	FBgn0053415	5SrRNA:CR33415		GO:0003735	FB:FBrf0231277|GO_REF:0000050	ISM		F	5SrRNA:CR33415	CR33415	rRNA	taxon:7227	20111215	FlyBase
FB	FBgn0053415	5SrRNA:CR33415		GO:0006412	FB:FBrf0231277|GO_REF:0000050	ISM		P	5SrRNA:CR33415	CR33415	rRNA	taxon:7227	20111215	FlyBase
FB	FBgn0053415	5SrRNA:CR33415		GO:0022626	FB:FBrf0231277|GO_REF:0000050	ISM		C	5SrRNA:CR33415	CR33415	rRNA	taxon:7227	20111215	FlyBase
FB	FBgn0053417	5SrRNA:CR33417		GO:0003735	FB:FBrf0231277|GO_REF:0000050	ISM		F	5SrRNA:CR33417	CR33417	rRNA	taxon:7227	20111215	FlyBase
FB	FBgn0053417	5SrRNA:CR33417		GO:0022626	FB:FBrf0231277|GO_REF:0000050	ISM		C	5SrRNA:CR33417	CR33417	rRNA	taxon:7227	20111215	FlyBase
FB	FBgn0053417	5SrRNA:CR33417		GO:0006412	FB:FBrf0231277|GO_REF:0000050	ISM		P	5SrRNA:CR33417	CR33417	rRNA	taxon:7227	20111215	FlyBase
FB	FBgn0053418	5SrRNA:CR33418		GO:0006412	FB:FBrf0231277|GO_REF:0000050	ISM		P	5SrRNA:CR33418	CR33418	rRNA	taxon:7227	20111215	FlyBase
FB	FBgn0053418	5SrRNA:CR33418		GO:0022626	FB:FBrf0231277|GO_REF:0000050	ISM		C	5SrRNA:CR33418	CR33418	rRNA	taxon:7227	20111215	FlyBase
FB	FBgn0053418	5SrRNA:CR33418		GO:0003735	FB:FBrf0231277|GO_REF:0000050	ISM		F	5SrRNA:CR33418	CR33418	rRNA	taxon:7227	20111215	FlyBase
FB	FBgn0053419	5SrRNA:CR33419		GO:0006412	FB:FBrf0231277|GO_REF:0000050	ISM		P	5SrRNA:CR33419	CR33419	rRNA	taxon:7227	20111215	FlyBase
FB	FBgn0053419	5SrRNA:CR33419		GO:0022626	FB:FBrf0231277|GO_REF:0000050	ISM		C	5SrRNA:CR33419	CR33419	rRNA	taxon:7227	20111215	FlyBase
FB	FBgn0053419	5SrRNA:CR33419		GO:0003735	FB:FBrf0231277|GO_REF:0000050	ISM		F	5SrRNA:CR33419	CR33419	rRNA	taxon:7227	20111215	FlyBase
FB	FBgn0053420	5SrRNA:CR33420		GO:0006412	FB:FBrf0231277|GO_REF:0000050	ISM		P	5SrRNA:CR33420	CR33420	rRNA	taxon:7227	20111215	FlyBase
FB	FBgn0053420	5SrRNA:CR33420		GO:0022626	FB:FBrf0231277|GO_REF:0000050	ISM		C	5SrRNA:CR33420	CR33420	rRNA	taxon:7227	20111215	FlyBase
FB	FBgn0053420	5SrRNA:CR33420		GO:0003735	FB:FBrf0231277|GO_REF:0000050	ISM		F	5SrRNA:CR33420	CR33420	rRNA	taxon:7227	20111215	FlyBase
FB	FBgn0053421	5SrRNA:CR33421		GO:0006412	FB:FBrf0231277|GO_REF:0000050	ISM		P	5SrRNA:CR33421	CR33421	rRNA	taxon:7227	20111215	FlyBase
FB	FBgn0053421	5SrRNA:CR33421		GO:0003735	FB:FBrf0231277|GO_REF:0000050	ISM		F	5SrRNA:CR33421	CR33421	rRNA	taxon:7227	20111215	FlyBase
FB	FBgn0053421	5SrRNA:CR33421		GO:0022626	FB:FBrf0231277|GO_REF:0000050	ISM		C	5SrRNA:CR33421	CR33421	rRNA	taxon:7227	20111215	FlyBase
FB	FBgn0053422	5SrRNA:CR33422		GO:0006412	FB:FBrf0231277|GO_REF:0000050	ISM		P	5SrRNA:CR33422	CR33422	rRNA	taxon:7227	20111215	FlyBase
FB	FBgn0053422	5SrRNA:CR33422		GO:0003735	FB:FBrf0231277|GO_REF:0000050	ISM		F	5SrRNA:CR33422	CR33422	rRNA	taxon:7227	20111215	FlyBase
FB	FBgn0053422	5SrRNA:CR33422		GO:0022626	FB:FBrf0231277|GO_REF:0000050	ISM		C	5SrRNA:CR33422	CR33422	rRNA	taxon:7227	20111215	FlyBase
FB	FBgn0053423	5SrRNA:CR33423		GO:0022626	FB:FBrf0231277|GO_REF:0000050	ISM		C	5SrRNA:CR33423	CR33423	rRNA	taxon:7227	20111215	FlyBase
FB	FBgn0053423	5SrRNA:CR33423		GO:0003735	FB:FBrf0231277|GO_REF:0000050	ISM		F	5SrRNA:CR33423	CR33423	rRNA	taxon:7227	20111215	FlyBase
FB	FBgn0053423	5SrRNA:CR33423		GO:0006412	FB:FBrf0231277|GO_REF:0000050	ISM		P	5SrRNA:CR33423	CR33423	rRNA	taxon:7227	20111215	FlyBase
FB	FBgn0053424	5SrRNA:CR33424		GO:0022626	FB:FBrf0231277|GO_REF:0000050	ISM		C	5SrRNA:CR33424	CR33424	rRNA	taxon:7227	20111215	FlyBase
FB	FBgn0053424	5SrRNA:CR33424		GO:0003735	FB:FBrf0231277|GO_REF:0000050	ISM		F	5SrRNA:CR33424	CR33424	rRNA	taxon:7227	20111215	FlyBase
FB	FBgn0053424	5SrRNA:CR33424		GO:0006412	FB:FBrf0231277|GO_REF:0000050	ISM		P	5SrRNA:CR33424	CR33424	rRNA	taxon:7227	20111215	FlyBase
FB	FBgn0053425	5SrRNA:CR33425		GO:0006412	FB:FBrf0231277|GO_REF:0000050	ISM		P	5SrRNA:CR33425	CR33425	rRNA	taxon:7227	20111215	FlyBase
FB	FBgn0053425	5SrRNA:CR33425		GO:0003735	FB:FBrf0231277|GO_REF:0000050	ISM		F	5SrRNA:CR33425	CR33425	rRNA	taxon:7227	20111215	FlyBase
FB	FBgn0053425	5SrRNA:CR33425		GO:0022626	FB:FBrf0231277|GO_REF:0000050	ISM		C	5SrRNA:CR33425	CR33425	rRNA	taxon:7227	20111215	FlyBase
FB	FBgn0053426	5SrRNA:CR33426		GO:0003735	FB:FBrf0231277|GO_REF:0000050	ISM		F	5SrRNA:CR33426	CR33426	rRNA	taxon:7227	20111215	FlyBase
FB	FBgn0053426	5SrRNA:CR33426		GO:0022626	FB:FBrf0231277|GO_REF:0000050	ISM		C	5SrRNA:CR33426	CR33426	rRNA	taxon:7227	20111215	FlyBase
FB	FBgn0053426	5SrRNA:CR33426		GO:0006412	FB:FBrf0231277|GO_REF:0000050	ISM		P	5SrRNA:CR33426	CR33426	rRNA	taxon:7227	20111215	FlyBase
FB	FBgn0053427	5SrRNA:CR33427		GO:0022626	FB:FBrf0231277|GO_REF:0000050	ISM		C	5SrRNA:CR33427	CR33427	rRNA	taxon:7227	20111215	FlyBase
FB	FBgn0053427	5SrRNA:CR33427		GO:0006412	FB:FBrf0231277|GO_REF:0000050	ISM		P	5SrRNA:CR33427	CR33427	rRNA	taxon:7227	20111215	FlyBase
FB	FBgn0053427	5SrRNA:CR33427		GO:0003735	FB:FBrf0231277|GO_REF:0000050	ISM		F	5SrRNA:CR33427	CR33427	rRNA	taxon:7227	20111215	FlyBase
FB	FBgn0053428	5SrRNA:CR33428		GO:0022626	FB:FBrf0231277|GO_REF:0000050	ISM		C	5SrRNA:CR33428	CR33428	rRNA	taxon:7227	20111215	FlyBase
FB	FBgn0053428	5SrRNA:CR33428		GO:0006412	FB:FBrf0231277|GO_REF:0000050	ISM		P	5SrRNA:CR33428	CR33428	rRNA	taxon:7227	20111215	FlyBase
FB	FBgn0053428	5SrRNA:CR33428		GO:0003735	FB:FBrf0231277|GO_REF:0000050	ISM		F	5SrRNA:CR33428	CR33428	rRNA	taxon:7227	20111215	FlyBase
FB	FBgn0053429	5SrRNA:CR33429		GO:0022626	FB:FBrf0231277|GO_REF:0000050	ISM		C	5SrRNA:CR33429	CR33429	rRNA	taxon:7227	20111215	FlyBase
FB	FBgn0053429	5SrRNA:CR33429		GO:0003735	FB:FBrf0231277|GO_REF:0000050	ISM		F	5SrRNA:CR33429	CR33429	rRNA	taxon:7227	20111215	FlyBase
FB	FBgn0053429	5SrRNA:CR33429		GO:0006412	FB:FBrf0231277|GO_REF:0000050	ISM		P	5SrRNA:CR33429	CR33429	rRNA	taxon:7227	20111215	FlyBase
FB	FBgn0053430	5SrRNA:CR33430		GO:0006412	FB:FBrf0231277|GO_REF:0000050	ISM		P	5SrRNA:CR33430	CR33430	rRNA	taxon:7227	20111215	FlyBase
FB	FBgn0053430	5SrRNA:CR33430		GO:0022626	FB:FBrf0231277|GO_REF:0000050	ISM		C	5SrRNA:CR33430	CR33430	rRNA	taxon:7227	20111215	FlyBase
FB	FBgn0053430	5SrRNA:CR33430		GO:0003735	FB:FBrf0231277|GO_REF:0000050	ISM		F	5SrRNA:CR33430	CR33430	rRNA	taxon:7227	20111215	FlyBase
FB	FBgn0053431	5SrRNA:CR33431		GO:0022626	FB:FBrf0231277|GO_REF:0000050	ISM		C	5SrRNA:CR33431	CR33431	rRNA	taxon:7227	20111215	FlyBase
FB	FBgn0053431	5SrRNA:CR33431		GO:0006412	FB:FBrf0231277|GO_REF:0000050	ISM		P	5SrRNA:CR33431	CR33431	rRNA	taxon:7227	20111215	FlyBase
FB	FBgn0053431	5SrRNA:CR33431		GO:0003735	FB:FBrf0231277|GO_REF:0000050	ISM		F	5SrRNA:CR33431	CR33431	rRNA	taxon:7227	20111215	FlyBase
FB	FBgn0053432	5SrRNA:CR33432		GO:0006412	FB:FBrf0231277|GO_REF:0000050	ISM		P	5SrRNA:CR33432	CR33432	rRNA	taxon:7227	20111215	FlyBase
FB	FBgn0053432	5SrRNA:CR33432		GO:0022626	FB:FBrf0231277|GO_REF:0000050	ISM		C	5SrRNA:CR33432	CR33432	rRNA	taxon:7227	20111215	FlyBase
FB	FBgn0053432	5SrRNA:CR33432		GO:0003735	FB:FBrf0231277|GO_REF:0000050	ISM		F	5SrRNA:CR33432	CR33432	rRNA	taxon:7227	20111215	FlyBase
FB	FBgn0053433	5SrRNA:CR33433		GO:0022626	FB:FBrf0231277|GO_REF:0000050	ISM		C	5SrRNA:CR33433	CR33433	rRNA	taxon:7227	20111215	FlyBase
FB	FBgn0053433	5SrRNA:CR33433		GO:0003735	FB:FBrf0231277|GO_REF:0000050	ISM		F	5SrRNA:CR33433	CR33433	rRNA	taxon:7227	20111215	FlyBase
FB	FBgn0053433	5SrRNA:CR33433		GO:0006412	FB:FBrf0231277|GO_REF:0000050	ISM		P	5SrRNA:CR33433	CR33433	rRNA	taxon:7227	20111215	FlyBase
FB	FBgn0053434	5SrRNA:CR33434		GO:0022626	FB:FBrf0231277|GO_REF:0000050	ISM		C	5SrRNA:CR33434	CR33434	rRNA	taxon:7227	20111215	FlyBase
FB	FBgn0053434	5SrRNA:CR33434		GO:0003735	FB:FBrf0231277|GO_REF:0000050	ISM		F	5SrRNA:CR33434	CR33434	rRNA	taxon:7227	20111215	FlyBase
FB	FBgn0053434	5SrRNA:CR33434		GO:0006412	FB:FBrf0231277|GO_REF:0000050	ISM		P	5SrRNA:CR33434	CR33434	rRNA	taxon:7227	20111215	FlyBase
FB	FBgn0053435	5SrRNA:CR33435		GO:0022626	FB:FBrf0231277|GO_REF:0000050	ISM		C	5SrRNA:CR33435	CR33435	rRNA	taxon:7227	20111215	FlyBase
FB	FBgn0053435	5SrRNA:CR33435		GO:0003735	FB:FBrf0231277|GO_REF:0000050	ISM		F	5SrRNA:CR33435	CR33435	rRNA	taxon:7227	20111215	FlyBase
FB	FBgn0053435	5SrRNA:CR33435		GO:0006412	FB:FBrf0231277|GO_REF:0000050	ISM		P	5SrRNA:CR33435	CR33435	rRNA	taxon:7227	20111215	FlyBase
FB	FBgn0053436	5SrRNA:CR33436		GO:0006412	FB:FBrf0231277|GO_REF:0000050	ISM		P	5SrRNA:CR33436	CR33436	rRNA	taxon:7227	20111215	FlyBase
FB	FBgn0053436	5SrRNA:CR33436		GO:0022626	FB:FBrf0231277|GO_REF:0000050	ISM		C	5SrRNA:CR33436	CR33436	rRNA	taxon:7227	20111215	FlyBase
FB	FBgn0053436	5SrRNA:CR33436		GO:0003735	FB:FBrf0231277|GO_REF:0000050	ISM		F	5SrRNA:CR33436	CR33436	rRNA	taxon:7227	20111215	FlyBase
FB	FBgn0053437	5SrRNA:CR33437		GO:0022626	FB:FBrf0231277|GO_REF:0000050	ISM		C	5SrRNA:CR33437	CR33437	rRNA	taxon:7227	20111215	FlyBase
FB	FBgn0053437	5SrRNA:CR33437		GO:0006412	FB:FBrf0231277|GO_REF:0000050	ISM		P	5SrRNA:CR33437	CR33437	rRNA	taxon:7227	20111215	FlyBase
FB	FBgn0053437	5SrRNA:CR33437		GO:0003735	FB:FBrf0231277|GO_REF:0000050	ISM		F	5SrRNA:CR33437	CR33437	rRNA	taxon:7227	20111215	FlyBase
FB	FBgn0053438	5SrRNA:CR33438		GO:0006412	FB:FBrf0231277|GO_REF:0000050	ISM		P	5SrRNA:CR33438	CR33438	rRNA	taxon:7227	20111215	FlyBase
FB	FBgn0053438	5SrRNA:CR33438		GO:0022626	FB:FBrf0231277|GO_REF:0000050	ISM		C	5SrRNA:CR33438	CR33438	rRNA	taxon:7227	20111215	FlyBase
FB	FBgn0053438	5SrRNA:CR33438		GO:0003735	FB:FBrf0231277|GO_REF:0000050	ISM		F	5SrRNA:CR33438	CR33438	rRNA	taxon:7227	20111215	FlyBase
FB	FBgn0053439	5SrRNA:CR33439		GO:0006412	FB:FBrf0231277|GO_REF:0000050	ISM		P	5SrRNA:CR33439	CR33439	rRNA	taxon:7227	20111215	FlyBase
FB	FBgn0053439	5SrRNA:CR33439		GO:0003735	FB:FBrf0231277|GO_REF:0000050	ISM		F	5SrRNA:CR33439	CR33439	rRNA	taxon:7227	20111215	FlyBase
FB	FBgn0053439	5SrRNA:CR33439		GO:0022626	FB:FBrf0231277|GO_REF:0000050	ISM		C	5SrRNA:CR33439	CR33439	rRNA	taxon:7227	20111215	FlyBase
FB	FBgn0053440	5SrRNA:CR33440		GO:0022626	FB:FBrf0231277|GO_REF:0000050	ISM		C	5SrRNA:CR33440	CR33440	rRNA	taxon:7227	20111215	FlyBase
FB	FBgn0053440	5SrRNA:CR33440		GO:0006412	FB:FBrf0231277|GO_REF:0000050	ISM		P	5SrRNA:CR33440	CR33440	rRNA	taxon:7227	20111215	FlyBase
FB	FBgn0053440	5SrRNA:CR33440		GO:0003735	FB:FBrf0231277|GO_REF:0000050	ISM		F	5SrRNA:CR33440	CR33440	rRNA	taxon:7227	20111215	FlyBase
FB	FBgn0053441	5SrRNA:CR33441		GO:0006412	FB:FBrf0231277|GO_REF:0000050	ISM		P	5SrRNA:CR33441	CR33441	rRNA	taxon:7227	20111215	FlyBase
FB	FBgn0053441	5SrRNA:CR33441		GO:0003735	FB:FBrf0231277|GO_REF:0000050	ISM		F	5SrRNA:CR33441	CR33441	rRNA	taxon:7227	20111215	FlyBase
FB	FBgn0053441	5SrRNA:CR33441		GO:0022626	FB:FBrf0231277|GO_REF:0000050	ISM		C	5SrRNA:CR33441	CR33441	rRNA	taxon:7227	20111215	FlyBase
FB	FBgn0053442	5SrRNA:CR33442		GO:0003735	FB:FBrf0231277|GO_REF:0000050	ISM		F	5SrRNA:CR33442	CR33442	rRNA	taxon:7227	20111215	FlyBase
FB	FBgn0053442	5SrRNA:CR33442		GO:0022626	FB:FBrf0231277|GO_REF:0000050	ISM		C	5SrRNA:CR33442	CR33442	rRNA	taxon:7227	20111215	FlyBase
FB	FBgn0053442	5SrRNA:CR33442		GO:0006412	FB:FBrf0231277|GO_REF:0000050	ISM		P	5SrRNA:CR33442	CR33442	rRNA	taxon:7227	20111215	FlyBase
FB	FBgn0053443	5SrRNA:CR33443		GO:0003735	FB:FBrf0231277|GO_REF:0000050	ISM		F	5SrRNA:CR33443	CR33443	rRNA	taxon:7227	20111215	FlyBase
FB	FBgn0053443	5SrRNA:CR33443		GO:0006412	FB:FBrf0231277|GO_REF:0000050	ISM		P	5SrRNA:CR33443	CR33443	rRNA	taxon:7227	20111215	FlyBase
FB	FBgn0053443	5SrRNA:CR33443		GO:0022626	FB:FBrf0231277|GO_REF:0000050	ISM		C	5SrRNA:CR33443	CR33443	rRNA	taxon:7227	20111215	FlyBase
FB	FBgn0053444	5SrRNA:CR33444		GO:0003735	FB:FBrf0231277|GO_REF:0000050	ISM		F	5SrRNA:CR33444	CR33444	rRNA	taxon:7227	20111215	FlyBase
FB	FBgn0053444	5SrRNA:CR33444		GO:0022626	FB:FBrf0231277|GO_REF:0000050	ISM		C	5SrRNA:CR33444	CR33444	rRNA	taxon:7227	20111215	FlyBase
FB	FBgn0053444	5SrRNA:CR33444		GO:0006412	FB:FBrf0231277|GO_REF:0000050	ISM		P	5SrRNA:CR33444	CR33444	rRNA	taxon:7227	20111215	FlyBase
FB	FBgn0053445	5SrRNA:CR33445		GO:0003735	FB:FBrf0231277|GO_REF:0000050	ISM		F	5SrRNA:CR33445	CR33445	rRNA	taxon:7227	20111215	FlyBase
FB	FBgn0053445	5SrRNA:CR33445		GO:0022626	FB:FBrf0231277|GO_REF:0000050	ISM		C	5SrRNA:CR33445	CR33445	rRNA	taxon:7227	20111215	FlyBase
FB	FBgn0053445	5SrRNA:CR33445		GO:0006412	FB:FBrf0231277|GO_REF:0000050	ISM		P	5SrRNA:CR33445	CR33445	rRNA	taxon:7227	20111215	FlyBase
FB	FBgn0053446	5SrRNA:CR33446		GO:0003735	FB:FBrf0231277|GO_REF:0000050	ISM		F	5SrRNA:CR33446	CR33446	rRNA	taxon:7227	20111215	FlyBase
FB	FBgn0053446	5SrRNA:CR33446		GO:0006412	FB:FBrf0231277|GO_REF:0000050	ISM		P	5SrRNA:CR33446	CR33446	rRNA	taxon:7227	20111215	FlyBase
FB	FBgn0053446	5SrRNA:CR33446		GO:0022626	FB:FBrf0231277|GO_REF:0000050	ISM		C	5SrRNA:CR33446	CR33446	rRNA	taxon:7227	20111215	FlyBase
FB	FBgn0053447	5SrRNA:CR33447		GO:0003735	FB:FBrf0231277|GO_REF:0000050	ISM		F	5SrRNA:CR33447	CR33447	rRNA	taxon:7227	20111215	FlyBase
FB	FBgn0053447	5SrRNA:CR33447		GO:0006412	FB:FBrf0231277|GO_REF:0000050	ISM		P	5SrRNA:CR33447	CR33447	rRNA	taxon:7227	20111215	FlyBase
FB	FBgn0053447	5SrRNA:CR33447		GO:0022626	FB:FBrf0231277|GO_REF:0000050	ISM		C	5SrRNA:CR33447	CR33447	rRNA	taxon:7227	20111215	FlyBase
FB	FBgn0053448	5SrRNA:CR33448		GO:0003735	FB:FBrf0231277|GO_REF:0000050	ISM		F	5SrRNA:CR33448	CR33448	rRNA	taxon:7227	20111215	FlyBase
FB	FBgn0053448	5SrRNA:CR33448		GO:0022626	FB:FBrf0231277|GO_REF:0000050	ISM		C	5SrRNA:CR33448	CR33448	rRNA	taxon:7227	20111215	FlyBase
FB	FBgn0053448	5SrRNA:CR33448		GO:0006412	FB:FBrf0231277|GO_REF:0000050	ISM		P	5SrRNA:CR33448	CR33448	rRNA	taxon:7227	20111215	FlyBase
FB	FBgn0053449	5SrRNA:CR33449		GO:0003735	FB:FBrf0231277|GO_REF:0000050	ISM		F	5SrRNA:CR33449	CR33449	rRNA	taxon:7227	20111215	FlyBase
FB	FBgn0053449	5SrRNA:CR33449		GO:0022626	FB:FBrf0231277|GO_REF:0000050	ISM		C	5SrRNA:CR33449	CR33449	rRNA	taxon:7227	20111215	FlyBase
FB	FBgn0053449	5SrRNA:CR33449		GO:0006412	FB:FBrf0231277|GO_REF:0000050	ISM		P	5SrRNA:CR33449	CR33449	rRNA	taxon:7227	20111215	FlyBase
FB	FBgn0053450	5SrRNA:CR33450		GO:0022626	FB:FBrf0231277|GO_REF:0000050	ISM		C	5SrRNA:CR33450	CR33450	rRNA	taxon:7227	20111215	FlyBase
FB	FBgn0053450	5SrRNA:CR33450		GO:0003735	FB:FBrf0231277|GO_REF:0000050	ISM		F	5SrRNA:CR33450	CR33450	rRNA	taxon:7227	20111215	FlyBase
FB	FBgn0053450	5SrRNA:CR33450		GO:0006412	FB:FBrf0231277|GO_REF:0000050	ISM		P	5SrRNA:CR33450	CR33450	rRNA	taxon:7227	20111215	FlyBase
FB	FBgn0053451	5SrRNA:CR33451		GO:0003735	FB:FBrf0231277|GO_REF:0000050	ISM		F	5SrRNA:CR33451	CR33451	rRNA	taxon:7227	20111215	FlyBase
FB	FBgn0053451	5SrRNA:CR33451		GO:0006412	FB:FBrf0231277|GO_REF:0000050	ISM		P	5SrRNA:CR33451	CR33451	rRNA	taxon:7227	20111215	FlyBase
FB	FBgn0053451	5SrRNA:CR33451		GO:0022626	FB:FBrf0231277|GO_REF:0000050	ISM		C	5SrRNA:CR33451	CR33451	rRNA	taxon:7227	20111215	FlyBase
FB	FBgn0053452	5SrRNA:CR33452		GO:0022626	FB:FBrf0231277|GO_REF:0000050	ISM		C	5SrRNA:CR33452	CR33452	rRNA	taxon:7227	20111215	FlyBase
FB	FBgn0053452	5SrRNA:CR33452		GO:0003735	FB:FBrf0231277|GO_REF:0000050	ISM		F	5SrRNA:CR33452	CR33452	rRNA	taxon:7227	20111215	FlyBase
FB	FBgn0053452	5SrRNA:CR33452		GO:0006412	FB:FBrf0231277|GO_REF:0000050	ISM		P	5SrRNA:CR33452	CR33452	rRNA	taxon:7227	20111215	FlyBase
FB	FBgn0044335	674		GO:0005575	FB:FBrf0159398|GO_REF:0000015	ND		C	674		gene_product	taxon:7227	20060803	FlyBase
FB	FBgn0044335	674		GO:0003674	FB:FBrf0159398|GO_REF:0000015	ND		F	674		gene_product	taxon:7227	20060803	FlyBase
FB	FBgn0044334	682		GO:0005575	FB:FBrf0159398|GO_REF:0000015	ND		C	682	Line 682	gene_product	taxon:7227	20060803	FlyBase
FB	FBgn0044334	682		GO:0003674	FB:FBrf0159398|GO_REF:0000015	ND		F	682	Line 682	gene_product	taxon:7227	20060803	FlyBase
FB	FBgn0062518	752		GO:0005575	FB:FBrf0159398|GO_REF:0000015	ND		C	752	#752	gene_product	taxon:7227	20060803	FlyBase
FB	FBgn0062518	752		GO:0003674	FB:FBrf0159398|GO_REF:0000015	ND		F	752	#752	gene_product	taxon:7227	20060803	FlyBase
FB	FBgn0041707	7B2		GO:0010952	FB:FBrf0128499|PMID:10749852	IDA		P	7B2	CG1168|FBgn0040073|d7B2	protein	taxon:7227	20120906	FlyBase
FB	FBgn0041707	7B2		GO:0016504	FB:FBrf0128499|PMID:10749852	IDA		F	7B2	CG1168|FBgn0040073|d7B2	protein	taxon:7227	20090604	FlyBase
FB	FBgn0041707	7B2		GO:0045862	FB:FBrf0128499|PMID:10749852	IDA		P	7B2	CG1168|FBgn0040073|d7B2	protein	taxon:7227	20090604	FlyBase
FB	FBgn0041707	7B2		GO:0030141	FB:FBrf0174215|GO_REF:0000002	IEA	InterPro:IPR007945	C	7B2	CG1168|FBgn0040073|d7B2	protein	taxon:7227	20170731	FlyBase
FB	FBgn0041707	7B2		GO:0007218	FB:FBrf0174215|GO_REF:0000002	IEA	InterPro:IPR007945	P	7B2	CG1168|FBgn0040073|d7B2	protein	taxon:7227	20170731	FlyBase
FB	FBgn0000003	7SLRNA:CR32864		GO:0005786	FB:FBrf0040773|PMID:6209132	ISS		C	Signal recognition particle 7SL RNA CR32864	7SL RNA|7SLRNA|CR32864|RNA 7SL	ncRNA	taxon:7227	20060803	FlyBase
FB	FBgn0000003	7SLRNA:CR32864		GO:0006614	FB:FBrf0040773|PMID:6209132	ISS		P	Signal recognition particle 7SL RNA CR32864	7SL RNA|7SLRNA|CR32864|RNA 7SL	ncRNA	taxon:7227	20060803	FlyBase
FB	FBgn0052208	825-Oak		GO:0003674	FB:FBrf0159398|GO_REF:0000015	ND		F	825-Oak	CG32208	protein	taxon:7227	20060803	FlyBase
FB	FBgn0052208	825-Oak		GO:0008150	FB:FBrf0159398|GO_REF:0000015	ND		P	825-Oak	CG32208	protein	taxon:7227	20060803	FlyBase
FB	FBgn0052208	825-Oak		GO:0005575	FB:FBrf0159398|GO_REF:0000015	ND		C	825-Oak	CG32208	protein	taxon:7227	20060803	FlyBase
FB	FBgn0266128	82Y		GO:0042332	FB:FBrf0190531|PMID:16594976	IMP		P			gene_product	taxon:7227	20130606	FlyBase
FB	FBgn0023418	8H11		GO:0005575	FB:FBrf0159398|GO_REF:0000015	ND		C	8H11		gene_product	taxon:7227	20060803	FlyBase
FB	FBgn0023418	8H11		GO:0003674	FB:FBrf0159398|GO_REF:0000015	ND		F	8H11		gene_product	taxon:7227	20060803	FlyBase
FB	FBgn0044332	9.35		GO:0005575	FB:FBrf0159398|GO_REF:0000015	ND		C	9.35		gene_product	taxon:7227	20060803	FlyBase
FB	FBgn0044332	9.35		GO:0003674	FB:FBrf0159398|GO_REF:0000015	ND		F	9.35		gene_product	taxon:7227	20060803	FlyBase
FB	FBgn0044331	936		GO:0005575	FB:FBrf0159398|GO_REF:0000015	ND		C	936		gene_product	taxon:7227	20060803	FlyBase
FB	FBgn0044331	936		GO:0003674	FB:FBrf0159398|GO_REF:0000015	ND		F	936		gene_product	taxon:7227	20060803	FlyBase
FB	FBgn0070035	966		GO:0005575	FB:FBrf0159398|GO_REF:0000015	ND		C	966		gene_product	taxon:7227	20060803	FlyBase
FB	FBgn0070035	966		GO:0003674	FB:FBrf0159398|GO_REF:0000015	ND		F	966		gene_product	taxon:7227	20060803	FlyBase
FB	FBgn0025723	A122		GO:0007423	FB:FBrf0104442|PMID:9725840	IGI	FB:FBgn0004647	P	A122		gene_product	taxon:7227	20060803	FlyBase
FB	FBgn0025723	A122		GO:0007219	FB:FBrf0104442|PMID:9725840	IGI	FB:FBgn0004647	P	A122		gene_product	taxon:7227	20060803	FlyBase
FB	FBgn0025723	A122		GO:0005575	FB:FBrf0159398|GO_REF:0000015	ND		C	A122		gene_product	taxon:7227	20060803	FlyBase
FB	FBgn0025723	A122		GO:0003674	FB:FBrf0159398|GO_REF:0000015	ND		F	A122		gene_product	taxon:7227	20060803	FlyBase
FB	FBgn0028965	A16		GO:0008150	FB:FBrf0159398|GO_REF:0000015	ND		P	A16	CG9933	protein	taxon:7227	20120704	FlyBase
FB	FBgn0028965	A16		GO:0008157	FB:FBrf0194330|PMID:17007873	IPI	FB:FBgn0003132	F	A16	CG9933	protein	taxon:7227	20111201	FlyBase
FB	FBgn0028965	A16		GO:0008157	FB:FBrf0194330|PMID:17007873	IPI	FB:FBgn0000711	F	A16	CG9933	protein	taxon:7227	20111201	FlyBase
FB	FBgn0028965	A16		GO:0008157	FB:FBrf0194330|PMID:17007873	IPI	FB:FBgn0003134	F	A16	CG9933	protein	taxon:7227	20111201	FlyBase
FB	FBgn0028965	A16		GO:0008157	FB:FBrf0194330|PMID:17007873	IPI	FB:FBgn0004103	F	A16	CG9933	protein	taxon:7227	20111201	FlyBase
FB	FBgn0028965	A16	colocalizes_with	GO:0000164	FB:FBrf0216491|PMID:22036573	IDA		C	A16	CG9933	protein	taxon:7227	20120426	FlyBase
FB	FBgn0020515	A3		GO:0003674	FB:FBrf0159398|GO_REF:0000015	ND		F	A3		gene_product	taxon:7227	20060803	FlyBase
FB	FBgn0031791	AANATL2		GO:0004059	FB:FBrf0224043|PMID:24444601	IDA		F	Arylalkylamine N-acyltransferase-like 2	CG9486|arylalkylamine N-acyltransferase-like 2	protein	taxon:7227	20140619	FlyBase
FB	FBgn0031791	AANATL2		GO:0019186	FB:FBrf0224043|PMID:24444601	IDA		F	Arylalkylamine N-acyltransferase-like 2	CG9486|arylalkylamine N-acyltransferase-like 2	protein	taxon:7227	20140619	FlyBase
FB	FBgn0031791	AANATL2		GO:0005737	FB:FBrf0232076|GO_REF:0000033	IBA	PANTHER:PTN001463139	C	Arylalkylamine N-acyltransferase-like 2	CG9486|arylalkylamine N-acyltransferase-like 2	protein	taxon:7227	20150812	GO_Central
FB	FBgn0031791	AANATL2		GO:0006807	FB:FBrf0232076|GO_REF:0000033	IBA	PANTHER:PTN001463139	P	Arylalkylamine N-acyltransferase-like 2	CG9486|arylalkylamine N-acyltransferase-like 2	protein	taxon:7227	20150812	GO_Central
FB	FBgn0035244	ABCB7		GO:0015886	FB:FBrf0159903|GO_REF:0000110	ISS	UniProtKB:O75027	P	ATP binding cassette subfamily B member 7	CG7955|dABCB7	protein	taxon:7227	20060803	FlyBase
FB	FBgn0035244	ABCB7		GO:0015232	FB:FBrf0159903|GO_REF:0000110	ISS	UniProtKB:O75027	F	ATP binding cassette subfamily B member 7	CG7955|dABCB7	protein	taxon:7227	20060803	FlyBase
FB	FBgn0035244	ABCB7		GO:0005743	FB:FBrf0159903|GO_REF:0000110	ISS	UniProtKB:O75027	C	ATP binding cassette subfamily B member 7	CG7955|dABCB7	protein	taxon:7227	20060803	FlyBase
FB	FBgn0035244	ABCB7		GO:0042626	FB:FBrf0159903|GO_REF:0000110	ISS	UniProtKB:O75027	F	ATP binding cassette subfamily B member 7	CG7955|dABCB7	protein	taxon:7227	20060803	FlyBase
FB	FBgn0035244	ABCB7		GO:0016226	FB:FBrf0159903|GO_REF:0000110	ISS	UniProtKB:O75027	P	ATP binding cassette subfamily B member 7	CG7955|dABCB7	protein	taxon:7227	20060803	FlyBase
FB	FBgn0035244	ABCB7		GO:0005524	FB:FBrf0174215|GO_REF:0000002	IEA	InterPro:IPR003439|InterPro:IPR011527|InterPro:IPR017871	F	ATP binding cassette subfamily B member 7	CG7955|dABCB7	protein	taxon:7227	20170731	FlyBase
FB	FBgn0035244	ABCB7		GO:0016021	FB:FBrf0174215|GO_REF:0000002	IEA	InterPro:IPR011527	C	ATP binding cassette subfamily B member 7	CG7955|dABCB7	protein	taxon:7227	20170731	InterPro
FB	FBgn0035244	ABCB7		GO:0055085	FB:FBrf0174215|GO_REF:0000002	IEA	InterPro:IPR011527	P	ATP binding cassette subfamily B member 7	CG7955|dABCB7	protein	taxon:7227	20170731	InterPro
FB	FBgn0035244	ABCB7		GO:0005743	FB:FBrf0232076|GO_REF:0000033	IBA	PANTHER:PTN000657864	C	ATP binding cassette subfamily B member 7	CG7955|dABCB7	protein	taxon:7227	20100726	GO_Central
FB	FBgn0035244	ABCB7		GO:0006879	FB:FBrf0232076|GO_REF:0000033	IBA	PANTHER:PTN000657864	P	ATP binding cassette subfamily B member 7	CG7955|dABCB7	protein	taxon:7227	20100728	GO_Central
FB	FBgn0033246	ACC		GO:0003989	FB:FBrf0174215|GO_REF:0000002	IEA	InterPro:IPR013537	F	Acetyl-CoA carboxylase	A1Z784_DROME|ACoT|Acc|Acetyl CoA carboxylase|CG11198|CG8723|DmACC|FBgn0043811|acc|aceto-acetyl-CoA-thiolase|acetyl CoA carboxylase|acetyl coA carboxylase|acetyl coenzyme A carboxylase|acetyl-CoA carboxylase|acetyl-coenzyme A carboxylase|dACC	protein	taxon:7227	20170731	InterPro
FB	FBgn0033246	ACC		GO:0004075	FB:FBrf0174215|GO_REF:0000002	IEA	InterPro:IPR011764	F	Acetyl-CoA carboxylase	A1Z784_DROME|ACoT|Acc|Acetyl CoA carboxylase|CG11198|CG8723|DmACC|FBgn0043811|acc|aceto-acetyl-CoA-thiolase|acetyl CoA carboxylase|acetyl coA carboxylase|acetyl coenzyme A carboxylase|acetyl-CoA carboxylase|acetyl-coenzyme A carboxylase|dACC	protein	taxon:7227	20170731	FlyBase
FB	FBgn0033246	ACC		GO:0005524	FB:FBrf0174215|GO_REF:0000002	IEA	InterPro:IPR005479|InterPro:IPR011761|InterPro:IPR011764|InterPro:IPR013537|InterPro:IPR013815|InterPro:IPR013816	F	Acetyl-CoA carboxylase	A1Z784_DROME|ACoT|Acc|Acetyl CoA carboxylase|CG11198|CG8723|DmACC|FBgn0043811|acc|aceto-acetyl-CoA-thiolase|acetyl CoA carboxylase|acetyl coA carboxylase|acetyl coenzyme A carboxylase|acetyl-CoA carboxylase|acetyl-coenzyme A carboxylase|dACC	protein	taxon:7227	20170731	FlyBase
FB	FBgn0033246	ACC		GO:0046872	FB:FBrf0174215|GO_REF:0000002	IEA	InterPro:IPR011761	F	Acetyl-CoA carboxylase	A1Z784_DROME|ACoT|Acc|Acetyl CoA carboxylase|CG11198|CG8723|DmACC|FBgn0043811|acc|aceto-acetyl-CoA-thiolase|acetyl CoA carboxylase|acetyl coA carboxylase|acetyl coenzyme A carboxylase|acetyl-CoA carboxylase|acetyl-coenzyme A carboxylase|dACC	protein	taxon:7227	20170731	FlyBase
FB	FBgn0033246	ACC		GO:0006633	FB:FBrf0174215|GO_REF:0000002	IEA	InterPro:IPR013537	P	Acetyl-CoA carboxylase	A1Z784_DROME|ACoT|Acc|Acetyl CoA carboxylase|CG11198|CG8723|DmACC|FBgn0043811|acc|aceto-acetyl-CoA-thiolase|acetyl CoA carboxylase|acetyl coA carboxylase|acetyl coenzyme A carboxylase|acetyl-CoA carboxylase|acetyl-coenzyme A carboxylase|dACC	protein	taxon:7227	20170731	FlyBase
FB	FBgn0033246	ACC		GO:0000902	FB:FBrf0212211|PMID:21041442	IMP		P	Acetyl-CoA carboxylase	A1Z784_DROME|ACoT|Acc|Acetyl CoA carboxylase|CG11198|CG8723|DmACC|FBgn0043811|acc|aceto-acetyl-CoA-thiolase|acetyl CoA carboxylase|acetyl coA carboxylase|acetyl coenzyme A carboxylase|acetyl-CoA carboxylase|acetyl-coenzyme A carboxylase|dACC	protein	taxon:7227	20111201	FlyBase
FB	FBgn0033246	ACC		GO:0005737	FB:FBrf0219401|PMID:22956916	IDA		C	Acetyl-CoA carboxylase	A1Z784_DROME|ACoT|Acc|Acetyl CoA carboxylase|CG11198|CG8723|DmACC|FBgn0043811|acc|aceto-acetyl-CoA-thiolase|acetyl CoA carboxylase|acetyl coA carboxylase|acetyl coenzyme A carboxylase|acetyl-CoA carboxylase|acetyl-coenzyme A carboxylase|dACC	protein	taxon:7227	20130321	FlyBase
FB	FBgn0033246	ACC		GO:0030111	FB:FBrf0223311|PMID:24244188	IMP		P	Acetyl-CoA carboxylase	A1Z784_DROME|ACoT|Acc|Acetyl CoA carboxylase|CG11198|CG8723|DmACC|FBgn0043811|acc|aceto-acetyl-CoA-thiolase|acetyl CoA carboxylase|acetyl coA carboxylase|acetyl coenzyme A carboxylase|acetyl-CoA carboxylase|acetyl-coenzyme A carboxylase|dACC	protein	taxon:7227	20150730	FlyBase
FB	FBgn0033246	ACC		GO:0040008	FB:FBrf0223311|PMID:24244188	IMP		P	Acetyl-CoA carboxylase	A1Z784_DROME|ACoT|Acc|Acetyl CoA carboxylase|CG11198|CG8723|DmACC|FBgn0043811|acc|aceto-acetyl-CoA-thiolase|acetyl CoA carboxylase|acetyl coA carboxylase|acetyl coenzyme A carboxylase|acetyl-CoA carboxylase|acetyl-coenzyme A carboxylase|dACC	protein	taxon:7227	20150730	FlyBase
FB	FBgn0033246	ACC		GO:0008593	FB:FBrf0223311|PMID:24244188	IMP		P	Acetyl-CoA carboxylase	A1Z784_DROME|ACoT|Acc|Acetyl CoA carboxylase|CG11198|CG8723|DmACC|FBgn0043811|acc|aceto-acetyl-CoA-thiolase|acetyl CoA carboxylase|acetyl coA carboxylase|acetyl coenzyme A carboxylase|acetyl-CoA carboxylase|acetyl-coenzyme A carboxylase|dACC	protein	taxon:7227	20150730	FlyBase
FB	FBgn0033246	ACC		GO:1903827	FB:FBrf0223311|PMID:24244188	IMP		P	Acetyl-CoA carboxylase	A1Z784_DROME|ACoT|Acc|Acetyl CoA carboxylase|CG11198|CG8723|DmACC|FBgn0043811|acc|aceto-acetyl-CoA-thiolase|acetyl CoA carboxylase|acetyl coA carboxylase|acetyl coenzyme A carboxylase|acetyl-CoA carboxylase|acetyl-coenzyme A carboxylase|dACC	protein	taxon:7227	20150730	FlyBase
FB	FBgn0033246	ACC		GO:0009744	FB:FBrf0227628|PMID:25692475	IMP		P	Acetyl-CoA carboxylase	A1Z784_DROME|ACoT|Acc|Acetyl CoA carboxylase|CG11198|CG8723|DmACC|FBgn0043811|acc|aceto-acetyl-CoA-thiolase|acetyl CoA carboxylase|acetyl coA carboxylase|acetyl coenzyme A carboxylase|acetyl-CoA carboxylase|acetyl-coenzyme A carboxylase|dACC	protein	taxon:7227	20150423	FlyBase
FB	FBgn0033246	ACC		GO:0005977	FB:FBrf0227628|PMID:25692475	IMP		P	Acetyl-CoA carboxylase	A1Z784_DROME|ACoT|Acc|Acetyl CoA carboxylase|CG11198|CG8723|DmACC|FBgn0043811|acc|aceto-acetyl-CoA-thiolase|acetyl CoA carboxylase|acetyl coA carboxylase|acetyl coenzyme A carboxylase|acetyl-CoA carboxylase|acetyl-coenzyme A carboxylase|dACC	protein	taxon:7227	20150423	FlyBase
FB	FBgn0033246	ACC		GO:0071329	FB:FBrf0227628|PMID:25692475	IDA		P	Acetyl-CoA carboxylase	A1Z784_DROME|ACoT|Acc|Acetyl CoA carboxylase|CG11198|CG8723|DmACC|FBgn0043811|acc|aceto-acetyl-CoA-thiolase|acetyl CoA carboxylase|acetyl coA carboxylase|acetyl coenzyme A carboxylase|acetyl-CoA carboxylase|acetyl-coenzyme A carboxylase|dACC	protein	taxon:7227	20150423	FlyBase
FB	FBgn0033246	ACC		GO:0019432	FB:FBrf0227628|PMID:25692475	IMP		P	Acetyl-CoA carboxylase	A1Z784_DROME|ACoT|Acc|Acetyl CoA carboxylase|CG11198|CG8723|DmACC|FBgn0043811|acc|aceto-acetyl-CoA-thiolase|acetyl CoA carboxylase|acetyl coA carboxylase|acetyl coenzyme A carboxylase|acetyl-CoA carboxylase|acetyl-coenzyme A carboxylase|dACC	protein	taxon:7227	20150423	FlyBase
FB	FBgn0040510	ACXA		GO:0004016	FB:FBrf0126917|PMID:11180822	ISM		F	ACXA	AC|AC62D|Ac62D|AdenylateCyclase A|Adenylyl cyclase 62D|CG17176|DACXA|adenylyl cyclase	protein	taxon:7227	20100325	FlyBase
FB	FBgn0040510	ACXA		GO:0007283	FB:FBrf0126917|PMID:11180822	IEP		P	ACXA	AC|AC62D|Ac62D|AdenylateCyclase A|Adenylyl cyclase 62D|CG17176|DACXA|adenylyl cyclase	protein	taxon:7227	20100325	FlyBase
FB	FBgn0040510	ACXA		GO:0016021	FB:FBrf0126917|PMID:11180822	ISM		C	ACXA	AC|AC62D|Ac62D|AdenylateCyclase A|Adenylyl cyclase 62D|CG17176|DACXA|adenylyl cyclase	protein	taxon:7227	20100325	FlyBase
FB	FBgn0040510	ACXA		GO:0004016	FB:FBrf0129980|PMID:10908587	NAS		F	ACXA	AC|AC62D|Ac62D|AdenylateCyclase A|Adenylyl cyclase 62D|CG17176|DACXA|adenylyl cyclase	protein	taxon:7227	20060803	FlyBase
FB	FBgn0040510	ACXA		GO:0035556	FB:FBrf0174215|GO_REF:0000002	IEA	InterPro:IPR001054	P	ACXA	AC|AC62D|Ac62D|AdenylateCyclase A|Adenylyl cyclase 62D|CG17176|DACXA|adenylyl cyclase	protein	taxon:7227	20170731	FlyBase
FB	FBgn0040510	ACXA		GO:0008074	FB:FBrf0232076|GO_REF:0000033	IBA	PANTHER:PTN000229249	C	ACXA	AC|AC62D|Ac62D|AdenylateCyclase A|Adenylyl cyclase 62D|CG17176|DACXA|adenylyl cyclase	protein	taxon:7227	20150724	GO_Central
FB	FBgn0040510	ACXA		GO:0006182	FB:FBrf0232076|GO_REF:0000033	IBA	PANTHER:PTN000229249	P	ACXA	AC|AC62D|Ac62D|AdenylateCyclase A|Adenylyl cyclase 62D|CG17176|DACXA|adenylyl cyclase	protein	taxon:7227	20150724	GO_Central
FB	FBgn0040510	ACXA		GO:0004383	FB:FBrf0232076|GO_REF:0000033	IBA	PANTHER:PTN000229249	F	ACXA	AC|AC62D|Ac62D|AdenylateCyclase A|Adenylyl cyclase 62D|CG17176|DACXA|adenylyl cyclase	protein	taxon:7227	20150724	GO_Central
FB	FBgn0040510	ACXA		GO:0005886	FB:FBrf0232076|GO_REF:0000033	IBA	PANTHER:PTN000228924	C	ACXA	AC|AC62D|Ac62D|AdenylateCyclase A|Adenylyl cyclase 62D|CG17176|DACXA|adenylyl cyclase	protein	taxon:7227	20150724	GO_Central
FB	FBgn0040510	ACXA		GO:0007165	FB:FBrf0232076|GO_REF:0000033	IBA	PANTHER:PTN000228924	P	ACXA	AC|AC62D|Ac62D|AdenylateCyclase A|Adenylyl cyclase 62D|CG17176|DACXA|adenylyl cyclase	protein	taxon:7227	20150724	GO_Central
FB	FBgn0040509	ACXB		GO:0016021	FB:FBrf0126917|PMID:11180822	ISM		C	ACXB	AC|AC34A|Ac34A|Adenylyl cyclase 34A|CG17174|DACXB|adenylyl cyclase	protein	taxon:7227	20100325	FlyBase
FB	FBgn0040509	ACXB		GO:0007283	FB:FBrf0126917|PMID:11180822	IEP		P	ACXB	AC|AC34A|Ac34A|Adenylyl cyclase 34A|CG17174|DACXB|adenylyl cyclase	protein	taxon:7227	20100325	FlyBase
FB	FBgn0040509	ACXB		GO:0004016	FB:FBrf0126917|PMID:11180822	ISM		F	ACXB	AC|AC34A|Ac34A|Adenylyl cyclase 34A|CG17174|DACXB|adenylyl cyclase	protein	taxon:7227	20100325	FlyBase
FB	FBgn0040509	ACXB		GO:0004016	FB:FBrf0129980|PMID:10908587	NAS		F	ACXB	AC|AC34A|Ac34A|Adenylyl cyclase 34A|CG17174|DACXB|adenylyl cyclase	protein	taxon:7227	20060803	FlyBase
FB	FBgn0040509	ACXB		GO:0035556	FB:FBrf0174215|GO_REF:0000002	IEA	InterPro:IPR001054	P	ACXB	AC|AC34A|Ac34A|Adenylyl cyclase 34A|CG17174|DACXB|adenylyl cyclase	protein	taxon:7227	20170731	FlyBase
FB	FBgn0040509	ACXB		GO:0005886	FB:FBrf0232076|GO_REF:0000033	IBA	PANTHER:PTN000228924	C	ACXB	AC|AC34A|Ac34A|Adenylyl cyclase 34A|CG17174|DACXB|adenylyl cyclase	protein	taxon:7227	20150724	GO_Central
FB	FBgn0040509	ACXB		GO:0004383	FB:FBrf0232076|GO_REF:0000033	IBA	PANTHER:PTN000229249	F	ACXB	AC|AC34A|Ac34A|Adenylyl cyclase 34A|CG17174|DACXB|adenylyl cyclase	protein	taxon:7227	20150724	GO_Central
FB	FBgn0040509	ACXB		GO:0006182	FB:FBrf0232076|GO_REF:0000033	IBA	PANTHER:PTN000229249	P	ACXB	AC|AC34A|Ac34A|Adenylyl cyclase 34A|CG17174|DACXB|adenylyl cyclase	protein	taxon:7227	20150724	GO_Central
FB	FBgn0040509	ACXB		GO:0008074	FB:FBrf0232076|GO_REF:0000033	IBA	PANTHER:PTN000229249	C	ACXB	AC|AC34A|Ac34A|Adenylyl cyclase 34A|CG17174|DACXB|adenylyl cyclase	protein	taxon:7227	20150724	GO_Central
FB	FBgn0040509	ACXB		GO:0007165	FB:FBrf0232076|GO_REF:0000033	IBA	PANTHER:PTN000228924	P	ACXB	AC|AC34A|Ac34A|Adenylyl cyclase 34A|CG17174|DACXB|adenylyl cyclase	protein	taxon:7227	20150724	GO_Central
FB	FBgn0040508	ACXC		GO:0004016	FB:FBrf0126917|PMID:11180822	ISM		F	ACXC	AC|Acxc|CG5983|DACXC	protein	taxon:7227	20100325	FlyBase
FB	FBgn0040508	ACXC		GO:0007283	FB:FBrf0126917|PMID:11180822	IEP		P	ACXC	AC|Acxc|CG5983|DACXC	protein	taxon:7227	20100325	FlyBase
FB	FBgn0040508	ACXC		GO:0016021	FB:FBrf0126917|PMID:11180822	ISM		C	ACXC	AC|Acxc|CG5983|DACXC	protein	taxon:7227	20100325	FlyBase
FB	FBgn0040508	ACXC		GO:0004016	FB:FBrf0129980|PMID:10908587	NAS		F	ACXC	AC|Acxc|CG5983|DACXC	protein	taxon:7227	20060803	FlyBase
FB	FBgn0040508	ACXC		GO:0035556	FB:FBrf0174215|GO_REF:0000002	IEA	InterPro:IPR001054	P	ACXC	AC|Acxc|CG5983|DACXC	protein	taxon:7227	20170731	FlyBase
FB	FBgn0040508	ACXC		GO:0007165	FB:FBrf0232076|GO_REF:0000033	IBA	PANTHER:PTN000228924	P	ACXC	AC|Acxc|CG5983|DACXC	protein	taxon:7227	20150724	GO_Central
FB	FBgn0040508	ACXC		GO:0008074	FB:FBrf0232076|GO_REF:0000033	IBA	PANTHER:PTN000229249	C	ACXC	AC|Acxc|CG5983|DACXC	protein	taxon:7227	20150724	GO_Central
FB	FBgn0040508	ACXC		GO:0004383	FB:FBrf0232076|GO_REF:0000033	IBA	PANTHER:PTN000229249	F	ACXC	AC|Acxc|CG5983|DACXC	protein	taxon:7227	20150724	GO_Central
FB	FBgn0040508	ACXC		GO:0006182	FB:FBrf0232076|GO_REF:0000033	IBA	PANTHER:PTN000229249	P	ACXC	AC|Acxc|CG5983|DACXC	protein	taxon:7227	20150724	GO_Central
FB	FBgn0040508	ACXC		GO:0005886	FB:FBrf0232076|GO_REF:0000033	IBA	PANTHER:PTN000228924	C	ACXC	AC|Acxc|CG5983|DACXC	protein	taxon:7227	20150724	GO_Central
FB	FBgn0040507	ACXD		GO:0004016	FB:FBrf0126917|PMID:11180822	ISM		F	ACXD	AC|CG5712|DACXD	protein	taxon:7227	20100325	FlyBase
FB	FBgn0040507	ACXD		GO:0016021	FB:FBrf0126917|PMID:11180822	ISM		C	ACXD	AC|CG5712|DACXD	protein	taxon:7227	20100325	FlyBase
FB	FBgn0040507	ACXD		GO:0004016	FB:FBrf0129980|PMID:10908587	NAS		F	ACXD	AC|CG5712|DACXD	protein	taxon:7227	20060803	FlyBase
FB	FBgn0040507	ACXD		GO:0035556	FB:FBrf0174215|GO_REF:0000002	IEA	InterPro:IPR001054|InterPro:IPR018297	P	ACXD	AC|CG5712|DACXD	protein	taxon:7227	20170731	FlyBase
FB	FBgn0040507	ACXD		GO:0007165	FB:FBrf0232076|GO_REF:0000033	IBA	PANTHER:PTN000228924	P	ACXD	AC|CG5712|DACXD	protein	taxon:7227	20150724	GO_Central
FB	FBgn0040507	ACXD		GO:0006182	FB:FBrf0232076|GO_REF:0000033	IBA	PANTHER:PTN000229249	P	ACXD	AC|CG5712|DACXD	protein	taxon:7227	20150724	GO_Central
FB	FBgn0040507	ACXD		GO:0005886	FB:FBrf0232076|GO_REF:0000033	IBA	PANTHER:PTN000228924	C	ACXD	AC|CG5712|DACXD	protein	taxon:7227	20150724	GO_Central
FB	FBgn0040507	ACXD		GO:0004383	FB:FBrf0232076|GO_REF:0000033	IBA	PANTHER:PTN000229249	F	ACXD	AC|CG5712|DACXD	protein	taxon:7227	20150724	GO_Central
FB	FBgn0040507	ACXD		GO:0008074	FB:FBrf0232076|GO_REF:0000033	IBA	PANTHER:PTN000229249	C	ACXD	AC|CG5712|DACXD	protein	taxon:7227	20150724	GO_Central
FB	FBgn0040506	ACXE		GO:0004016	FB:FBrf0126917|PMID:11180822	ISM		F	ACXE	AC|CG17178|DACXE	protein	taxon:7227	20100325	FlyBase
FB	FBgn0040506	ACXE		GO:0016021	FB:FBrf0126917|PMID:11180822	ISM		C	ACXE	AC|CG17178|DACXE	protein	taxon:7227	20100325	FlyBase
FB	FBgn0040506	ACXE		GO:0004016	FB:FBrf0129980|PMID:10908587	NAS		F	ACXE	AC|CG17178|DACXE	protein	taxon:7227	20060803	FlyBase
FB	FBgn0040506	ACXE		GO:0035556	FB:FBrf0174215|GO_REF:0000002	IEA	InterPro:IPR001054	P	ACXE	AC|CG17178|DACXE	protein	taxon:7227	20170731	FlyBase
FB	FBgn0040506	ACXE		GO:0005886	FB:FBrf0232076|GO_REF:0000033	IBA	PANTHER:PTN000228924	C	ACXE	AC|CG17178|DACXE	protein	taxon:7227	20150724	GO_Central
FB	FBgn0040506	ACXE		GO:0008074	FB:FBrf0232076|GO_REF:0000033	IBA	PANTHER:PTN000229249	C	ACXE	AC|CG17178|DACXE	protein	taxon:7227	20150724	GO_Central
FB	FBgn0040506	ACXE		GO:0004383	FB:FBrf0232076|GO_REF:0000033	IBA	PANTHER:PTN000229249	F	ACXE	AC|CG17178|DACXE	protein	taxon:7227	20150724	GO_Central
FB	FBgn0040506	ACXE		GO:0006182	FB:FBrf0232076|GO_REF:0000033	IBA	PANTHER:PTN000229249	P	ACXE	AC|CG17178|DACXE	protein	taxon:7227	20150724	GO_Central
FB	FBgn0040506	ACXE		GO:0007165	FB:FBrf0232076|GO_REF:0000033	IBA	PANTHER:PTN000228924	P	ACXE	AC|CG17178|DACXE	protein	taxon:7227	20150724	GO_Central
FB	FBgn0026573	ADD1		GO:0035064	FB:FBrf0225528|PMID:24990964	IPI	FB:FBgn0001199	F	ADD domain-containing protein 1	BEST:LD29214|CG8290|LD29214|dADD1|dadd1	protein	taxon:7227	20140724	FlyBase
FB	FBgn0026573	ADD1		GO:0070868	FB:FBrf0225528|PMID:24990964	IMP		P	ADD domain-containing protein 1	BEST:LD29214|CG8290|LD29214|dADD1|dadd1	protein	taxon:7227	20140724	FlyBase
FB	FBgn0026573	ADD1		GO:0005700	FB:FBrf0225528|PMID:24990964	IDA		C	ADD domain-containing protein 1	BEST:LD29214|CG8290|LD29214|dADD1|dadd1	protein	taxon:7227	20140724	FlyBase
FB	FBgn0026573	ADD1		GO:0005721	FB:FBrf0225528|PMID:24990964	IDA		C	ADD domain-containing protein 1	BEST:LD29214|CG8290|LD29214|dADD1|dadd1	protein	taxon:7227	20140724	FlyBase
FB	FBgn0026573	ADD1		GO:0005515	FB:FBrf0225528|PMID:24990964	IPI	FB:FBgn0003607	F	ADD domain-containing protein 1	BEST:LD29214|CG8290|LD29214|dADD1|dadd1	protein	taxon:7227	20140724	FlyBase
FB	FBgn0026573	ADD1		GO:0031490	FB:FBrf0225528|PMID:24990964	IDA		F	ADD domain-containing protein 1	BEST:LD29214|CG8290|LD29214|dADD1|dadd1	protein	taxon:7227	20140724	FlyBase
FB	FBgn0026573	ADD1		GO:0005701	FB:FBrf0226854|PMID:25437195	IDA		C	ADD domain-containing protein 1	BEST:LD29214|CG8290|LD29214|dADD1|dadd1	protein	taxon:7227	20160218	FlyBase
FB	FBgn0026573	ADD1		GO:0005705	FB:FBrf0226854|PMID:25437195	IDA		C	ADD domain-containing protein 1	BEST:LD29214|CG8290|LD29214|dADD1|dadd1	protein	taxon:7227	20160218	FlyBase
FB	FBgn0026573	ADD1		GO:0005704	FB:FBrf0226854|PMID:25437195	IDA		C	ADD domain-containing protein 1	BEST:LD29214|CG8290|LD29214|dADD1|dadd1	protein	taxon:7227	20160218	FlyBase
FB	FBgn0026573	ADD1		GO:0000792	FB:FBrf0233162|PMID:27514026	IDA		C	ADD domain-containing protein 1	BEST:LD29214|CG8290|LD29214|dADD1|dadd1	protein	taxon:7227	20161201	FlyBase
FB	FBgn0033983	ADPS		GO:0016614	FB:FBrf0174215|GO_REF:0000002	IEA	InterPro:IPR016166	F	Alkyldihydroxyacetonephosphate synthase	CG10253|alkyldihydroxyacetonephosphate synthase|dAGPS	protein	taxon:7227	20170731	FlyBase
FB	FBgn0033983	ADPS		GO:0055114	FB:FBrf0174215|GO_REF:0000002	IEA	InterPro:IPR006094|InterPro:IPR016166|InterPro:IPR016167	P	Alkyldihydroxyacetonephosphate synthase	CG10253|alkyldihydroxyacetonephosphate synthase|dAGPS	protein	taxon:7227	20170731	FlyBase
FB	FBgn0033983	ADPS		GO:0071949	FB:FBrf0212479|GO_REF:0000024	ISS	UniProtKB:P97275	F	Alkyldihydroxyacetonephosphate synthase	CG10253|alkyldihydroxyacetonephosphate synthase|dAGPS	protein	taxon:7227	20130124	UniProt
FB	FBgn0033983	ADPS		GO:0008609	FB:FBrf0212479|GO_REF:0000024	ISS	UniProtKB:P97275	F	Alkyldihydroxyacetonephosphate synthase	CG10253|alkyldihydroxyacetonephosphate synthase|dAGPS	protein	taxon:7227	20130124	UniProt
FB	FBgn0033983	ADPS		GO:0008611	FB:FBrf0212479|GO_REF:0000024	ISS	UniProtKB:P97275	P	Alkyldihydroxyacetonephosphate synthase	CG10253|alkyldihydroxyacetonephosphate synthase|dAGPS	protein	taxon:7227	20130124	UniProt
FB	FBgn0033983	ADPS		GO:0005777	FB:FBrf0219445|PMID:22758915	IDA		C	Alkyldihydroxyacetonephosphate synthase	CG10253|alkyldihydroxyacetonephosphate synthase|dAGPS	protein	taxon:7227	20130815	FlyBase
FB	FBgn0033983	ADPS		GO:0005777	FB:FBrf0219445|PMID:22758915	ISM		C	Alkyldihydroxyacetonephosphate synthase	CG10253|alkyldihydroxyacetonephosphate synthase|dAGPS	protein	taxon:7227	20130815	FlyBase
FB	FBgn0033983	ADPS		GO:0008610	FB:FBrf0219445|PMID:22758915	ISS	HGNC:327	P	Alkyldihydroxyacetonephosphate synthase	CG10253|alkyldihydroxyacetonephosphate synthase|dAGPS	protein	taxon:7227	20130815	FlyBase
FB	FBgn0033983	ADPS		GO:0005777	FB:FBrf0219445|PMID:22758915	ISS	HGNC:327	C	Alkyldihydroxyacetonephosphate synthase	CG10253|alkyldihydroxyacetonephosphate synthase|dAGPS	protein	taxon:7227	20130815	FlyBase
FB	FBgn0033983	ADPS		GO:0008609	FB:FBrf0219445|PMID:22758915	ISS	HGNC:327	F	Alkyldihydroxyacetonephosphate synthase	CG10253|alkyldihydroxyacetonephosphate synthase|dAGPS	protein	taxon:7227	20130815	FlyBase
FB	FBgn0053138	AGBE		GO:0004553	FB:FBrf0174215|GO_REF:0000002	IEA	InterPro:IPR004193	F	1,4-Alpha-Glucan Branching Enzyme	1,4-alpha-glucan branching enzyme|CG33138|CG4023	protein	taxon:7227	20170731	FlyBase
FB	FBgn0053138	AGBE		GO:0003844	FB:FBrf0174215|GO_REF:0000002	IEA	InterPro:IPR006407	F	1,4-Alpha-Glucan Branching Enzyme	1,4-alpha-glucan branching enzyme|CG33138|CG4023	protein	taxon:7227	20170731	InterPro
FB	FBgn0053138	AGBE		GO:0043169	FB:FBrf0174215|GO_REF:0000002	IEA	InterPro:IPR006047|InterPro:IPR006048	F	1,4-Alpha-Glucan Branching Enzyme	1,4-alpha-glucan branching enzyme|CG33138|CG4023	protein	taxon:7227	20170731	FlyBase
FB	FBgn0053138	AGBE		GO:0005978	FB:FBrf0174215|GO_REF:0000002	IEA	InterPro:IPR006407	P	1,4-Alpha-Glucan Branching Enzyme	1,4-alpha-glucan branching enzyme|CG33138|CG4023	protein	taxon:7227	20170731	FlyBase
FB	FBgn0053138	AGBE		GO:0008340	FB:FBrf0218389|PMID:22366109	IMP		P	1,4-Alpha-Glucan Branching Enzyme	1,4-alpha-glucan branching enzyme|CG33138|CG4023	protein	taxon:7227	20121101	FlyBase
FB	FBgn0262739	AGO1		GO:0030423	FB:FBrf0149162|PMID:12011447	IMP		P	Argonaute-1	AGO-1|ARGONAUTE-1|Ago|Ago-1|Ago1|Agp1|Argonaute|Argonaute 1|Argonaute protein 1|Argonaute1|CG6671|Dm Ago1|DmAgo1|MRE20|ago1|ago1-1|anon-WO0257455.29|argonaute 1|argonaute-1|argonaute1|dAGO1|dAgo1|l(2)04845|l(2)4845|l(2)k00208|l(2)k08121|mRNA-like ncRNA in embryogenesis 20	protein	taxon:7227	20060803	FlyBase
FB	FBgn0262739	AGO1		GO:0030422	FB:FBrf0149162|PMID:12011447	IMP		P	Argonaute-1	AGO-1|ARGONAUTE-1|Ago|Ago-1|Ago1|Agp1|Argonaute|Argonaute 1|Argonaute protein 1|Argonaute1|CG6671|Dm Ago1|DmAgo1|MRE20|ago1|ago1-1|anon-WO0257455.29|argonaute 1|argonaute-1|argonaute1|dAGO1|dAgo1|l(2)04845|l(2)4845|l(2)k00208|l(2)k08121|mRNA-like ncRNA in embryogenesis 20	protein	taxon:7227	20060803	FlyBase
FB	FBgn0262739	AGO1		GO:0016246	FB:FBrf0156099|PMID:12493247	TAS		P	Argonaute-1	AGO-1|ARGONAUTE-1|Ago|Ago-1|Ago1|Agp1|Argonaute|Argonaute 1|Argonaute protein 1|Argonaute1|CG6671|Dm Ago1|DmAgo1|MRE20|ago1|ago1-1|anon-WO0257455.29|argonaute 1|argonaute-1|argonaute1|dAGO1|dAgo1|l(2)04845|l(2)4845|l(2)k00208|l(2)k08121|mRNA-like ncRNA in embryogenesis 20	protein	taxon:7227	20060803	FlyBase
FB	FBgn0262739	AGO1		GO:0035196	FB:FBrf0179363|PMID:15231716	IMP		P	Argonaute-1	AGO-1|ARGONAUTE-1|Ago|Ago-1|Ago1|Agp1|Argonaute|Argonaute 1|Argonaute protein 1|Argonaute1|CG6671|Dm Ago1|DmAgo1|MRE20|ago1|ago1-1|anon-WO0257455.29|argonaute 1|argonaute-1|argonaute1|dAGO1|dAgo1|l(2)04845|l(2)4845|l(2)k00208|l(2)k08121|mRNA-like ncRNA in embryogenesis 20	protein	taxon:7227	20060803	FlyBase
FB	FBgn0262739	AGO1		GO:0019899	FB:FBrf0179363|PMID:15231716	IPI	FB:FBgn0039016	F	Argonaute-1	AGO-1|ARGONAUTE-1|Ago|Ago-1|Ago1|Agp1|Argonaute|Argonaute 1|Argonaute protein 1|Argonaute1|CG6671|Dm Ago1|DmAgo1|MRE20|ago1|ago1-1|anon-WO0257455.29|argonaute 1|argonaute-1|argonaute1|dAGO1|dAgo1|l(2)04845|l(2)4845|l(2)k00208|l(2)k08121|mRNA-like ncRNA in embryogenesis 20	protein	taxon:7227	20060803	FlyBase
FB	FBgn0262739	AGO1		GO:0035279	FB:FBrf0179363|PMID:15231716	IMP		P	Argonaute-1	AGO-1|ARGONAUTE-1|Ago|Ago-1|Ago1|Agp1|Argonaute|Argonaute 1|Argonaute protein 1|Argonaute1|CG6671|Dm Ago1|DmAgo1|MRE20|ago1|ago1-1|anon-WO0257455.29|argonaute 1|argonaute-1|argonaute1|dAGO1|dAgo1|l(2)04845|l(2)4845|l(2)k00208|l(2)k08121|mRNA-like ncRNA in embryogenesis 20	protein	taxon:7227	20060803	FlyBase
FB	FBgn0262739	AGO1		GO:0007416	FB:FBrf0179908|PMID:15145345	TAS		P	Argonaute-1	AGO-1|ARGONAUTE-1|Ago|Ago-1|Ago1|Agp1|Argonaute|Argonaute 1|Argonaute protein 1|Argonaute1|CG6671|Dm Ago1|DmAgo1|MRE20|ago1|ago1-1|anon-WO0257455.29|argonaute 1|argonaute-1|argonaute1|dAGO1|dAgo1|l(2)04845|l(2)4845|l(2)k00208|l(2)k08121|mRNA-like ncRNA in embryogenesis 20	protein	taxon:7227	20060803	FlyBase
FB	FBgn0262739	AGO1		GO:0005634	FB:FBrf0189910|PMID:16530043	IDA		C	Argonaute-1	AGO-1|ARGONAUTE-1|Ago|Ago-1|Ago1|Agp1|Argonaute|Argonaute 1|Argonaute protein 1|Argonaute1|CG6671|Dm Ago1|DmAgo1|MRE20|ago1|ago1-1|anon-WO0257455.29|argonaute 1|argonaute-1|argonaute1|dAGO1|dAgo1|l(2)04845|l(2)4845|l(2)k00208|l(2)k08121|mRNA-like ncRNA in embryogenesis 20	protein	taxon:7227	20070523	FlyBase
FB	FBgn0262739	AGO1		GO:0005737	FB:FBrf0189910|PMID:16530043	IDA		C	Argonaute-1	AGO-1|ARGONAUTE-1|Ago|Ago-1|Ago1|Agp1|Argonaute|Argonaute 1|Argonaute protein 1|Argonaute1|CG6671|Dm Ago1|DmAgo1|MRE20|ago1|ago1-1|anon-WO0257455.29|argonaute 1|argonaute-1|argonaute1|dAGO1|dAgo1|l(2)04845|l(2)4845|l(2)k00208|l(2)k08121|mRNA-like ncRNA in embryogenesis 20	protein	taxon:7227	20070523	FlyBase
FB	FBgn0262739	AGO1		GO:0006342	FB:FBrf0189910|PMID:16530043	IMP		P	Argonaute-1	AGO-1|ARGONAUTE-1|Ago|Ago-1|Ago1|Agp1|Argonaute|Argonaute 1|Argonaute protein 1|Argonaute1|CG6671|Dm Ago1|DmAgo1|MRE20|ago1|ago1-1|anon-WO0257455.29|argonaute 1|argonaute-1|argonaute1|dAGO1|dAgo1|l(2)04845|l(2)4845|l(2)k00208|l(2)k08121|mRNA-like ncRNA in embryogenesis 20	protein	taxon:7227	20070523	FlyBase
FB	FBgn0262739	AGO1		GO:0035279	FB:FBrf0190554|PMID:16287716	IDA		P	Argonaute-1	AGO-1|ARGONAUTE-1|Ago|Ago-1|Ago1|Agp1|Argonaute|Argonaute 1|Argonaute protein 1|Argonaute1|CG6671|Dm Ago1|DmAgo1|MRE20|ago1|ago1-1|anon-WO0257455.29|argonaute 1|argonaute-1|argonaute1|dAGO1|dAgo1|l(2)04845|l(2)4845|l(2)k00208|l(2)k08121|mRNA-like ncRNA in embryogenesis 20	protein	taxon:7227	20060803	FlyBase
FB	FBgn0262739	AGO1		GO:0035195	FB:FBrf0190594|PMID:16177138	IMP		P	Argonaute-1	AGO-1|ARGONAUTE-1|Ago|Ago-1|Ago1|Agp1|Argonaute|Argonaute 1|Argonaute protein 1|Argonaute1|CG6671|Dm Ago1|DmAgo1|MRE20|ago1|ago1-1|anon-WO0257455.29|argonaute 1|argonaute-1|argonaute1|dAGO1|dAgo1|l(2)04845|l(2)4845|l(2)k00208|l(2)k08121|mRNA-like ncRNA in embryogenesis 20	protein	taxon:7227	20070523	FlyBase
FB	FBgn0262739	AGO1		GO:0005515	FB:FBrf0194224|PMID:16934003	IPI	FB:FBgn0087035	F	Argonaute-1	AGO-1|ARGONAUTE-1|Ago|Ago-1|Ago1|Agp1|Argonaute|Argonaute 1|Argonaute protein 1|Argonaute1|CG6671|Dm Ago1|DmAgo1|MRE20|ago1|ago1-1|anon-WO0257455.29|argonaute 1|argonaute-1|argonaute1|dAGO1|dAgo1|l(2)04845|l(2)4845|l(2)k00208|l(2)k08121|mRNA-like ncRNA in embryogenesis 20	protein	taxon:7227	20110203	FlyBase
FB	FBgn0262739	AGO1		GO:0007367	FB:FBrf0194224|PMID:16934003	IGI	FB:FBgn0039016	P	Argonaute-1	AGO-1|ARGONAUTE-1|Ago|Ago-1|Ago1|Agp1|Argonaute|Argonaute 1|Argonaute protein 1|Argonaute1|CG6671|Dm Ago1|DmAgo1|MRE20|ago1|ago1-1|anon-WO0257455.29|argonaute 1|argonaute-1|argonaute1|dAGO1|dAgo1|l(2)04845|l(2)4845|l(2)k00208|l(2)k08121|mRNA-like ncRNA in embryogenesis 20	protein	taxon:7227	20071115	FlyBase
FB	FBgn0262739	AGO1		GO:0007367	FB:FBrf0194224|PMID:16934003	IGI	FB:FBgn0087035	P	Argonaute-1	AGO-1|ARGONAUTE-1|Ago|Ago-1|Ago1|Agp1|Argonaute|Argonaute 1|Argonaute protein 1|Argonaute1|CG6671|Dm Ago1|DmAgo1|MRE20|ago1|ago1-1|anon-WO0257455.29|argonaute 1|argonaute-1|argonaute1|dAGO1|dAgo1|l(2)04845|l(2)4845|l(2)k00208|l(2)k08121|mRNA-like ncRNA in embryogenesis 20	protein	taxon:7227	20071115	FlyBase
FB	FBgn0262739	AGO1		GO:0006402	FB:FBrf0194513|PMID:16815998	IMP		P	Argonaute-1	AGO-1|ARGONAUTE-1|Ago|Ago-1|Ago1|Agp1|Argonaute|Argonaute 1|Argonaute protein 1|Argonaute1|CG6671|Dm Ago1|DmAgo1|MRE20|ago1|ago1-1|anon-WO0257455.29|argonaute 1|argonaute-1|argonaute1|dAGO1|dAgo1|l(2)04845|l(2)4845|l(2)k00208|l(2)k08121|mRNA-like ncRNA in embryogenesis 20	protein	taxon:7227	20091112	FlyBase
FB	FBgn0262739	AGO1		GO:0006402	FB:FBrf0194513|PMID:16815998	IGI	FB:FBgn0051992	P	Argonaute-1	AGO-1|ARGONAUTE-1|Ago|Ago-1|Ago1|Agp1|Argonaute|Argonaute 1|Argonaute protein 1|Argonaute1|CG6671|Dm Ago1|DmAgo1|MRE20|ago1|ago1-1|anon-WO0257455.29|argonaute 1|argonaute-1|argonaute1|dAGO1|dAgo1|l(2)04845|l(2)4845|l(2)k00208|l(2)k08121|mRNA-like ncRNA in embryogenesis 20	protein	taxon:7227	20091112	FlyBase
FB	FBgn0262739	AGO1		GO:0035198	FB:FBrf0194520|PMID:16809489	IDA		F	Argonaute-1	AGO-1|ARGONAUTE-1|Ago|Ago-1|Ago1|Agp1|Argonaute|Argonaute 1|Argonaute protein 1|Argonaute1|CG6671|Dm Ago1|DmAgo1|MRE20|ago1|ago1-1|anon-WO0257455.29|argonaute 1|argonaute-1|argonaute1|dAGO1|dAgo1|l(2)04845|l(2)4845|l(2)k00208|l(2)k08121|mRNA-like ncRNA in embryogenesis 20	protein	taxon:7227	20070523	FlyBase
FB	FBgn0262739	AGO1		GO:0036099	FB:FBrf0200858|PMID:17993467	IMP		P	Argonaute-1	AGO-1|ARGONAUTE-1|Ago|Ago-1|Ago1|Agp1|Argonaute|Argonaute 1|Argonaute protein 1|Argonaute1|CG6671|Dm Ago1|DmAgo1|MRE20|ago1|ago1-1|anon-WO0257455.29|argonaute 1|argonaute-1|argonaute1|dAGO1|dAgo1|l(2)04845|l(2)4845|l(2)k00208|l(2)k08121|mRNA-like ncRNA in embryogenesis 20	protein	taxon:7227	20120503	FlyBase
FB	FBgn0262739	AGO1		GO:0005515	FB:FBrf0204460|PMID:18345015	IPI	UniProtKB:Q8SY33	F	Argonaute-1	AGO-1|ARGONAUTE-1|Ago|Ago-1|Ago1|Agp1|Argonaute|Argonaute 1|Argonaute protein 1|Argonaute1|CG6671|Dm Ago1|DmAgo1|MRE20|ago1|ago1-1|anon-WO0257455.29|argonaute 1|argonaute-1|argonaute1|dAGO1|dAgo1|l(2)04845|l(2)4845|l(2)k00208|l(2)k08121|mRNA-like ncRNA in embryogenesis 20	protein	taxon:7227	20120708	UniProt
FB	FBgn0262739	AGO1		GO:0005737	FB:FBrf0207452|PMID:19252745	IDA		C	Argonaute-1	AGO-1|ARGONAUTE-1|Ago|Ago-1|Ago1|Agp1|Argonaute|Argonaute 1|Argonaute protein 1|Argonaute1|CG6671|Dm Ago1|DmAgo1|MRE20|ago1|ago1-1|anon-WO0257455.29|argonaute 1|argonaute-1|argonaute1|dAGO1|dAgo1|l(2)04845|l(2)4845|l(2)k00208|l(2)k08121|mRNA-like ncRNA in embryogenesis 20	protein	taxon:7227	20100805	FlyBase
FB	FBgn0262739	AGO1		GO:0048471	FB:FBrf0208810|PMID:19684574	IDA		C	Argonaute-1	AGO-1|ARGONAUTE-1|Ago|Ago-1|Ago1|Agp1|Argonaute|Argonaute 1|Argonaute protein 1|Argonaute1|CG6671|Dm Ago1|DmAgo1|MRE20|ago1|ago1-1|anon-WO0257455.29|argonaute 1|argonaute-1|argonaute1|dAGO1|dAgo1|l(2)04845|l(2)4845|l(2)k00208|l(2)k08121|mRNA-like ncRNA in embryogenesis 20	protein	taxon:7227	20100325	FlyBase
FB	FBgn0262739	AGO1		GO:0005737	FB:FBrf0208810|PMID:19684574	IDA		C	Argonaute-1	AGO-1|ARGONAUTE-1|Ago|Ago-1|Ago1|Agp1|Argonaute|Argonaute 1|Argonaute protein 1|Argonaute1|CG6671|Dm Ago1|DmAgo1|MRE20|ago1|ago1-1|anon-WO0257455.29|argonaute 1|argonaute-1|argonaute1|dAGO1|dAgo1|l(2)04845|l(2)4845|l(2)k00208|l(2)k08121|mRNA-like ncRNA in embryogenesis 20	protein	taxon:7227	20100325	FlyBase
FB	FBgn0262739	AGO1		GO:0005737	FB:FBrf0211387|PMID:20671708	IDA		C	Argonaute-1	AGO-1|ARGONAUTE-1|Ago|Ago-1|Ago1|Agp1|Argonaute|Argonaute 1|Argonaute protein 1|Argonaute1|CG6671|Dm Ago1|DmAgo1|MRE20|ago1|ago1-1|anon-WO0257455.29|argonaute 1|argonaute-1|argonaute1|dAGO1|dAgo1|l(2)04845|l(2)4845|l(2)k00208|l(2)k08121|mRNA-like ncRNA in embryogenesis 20	protein	taxon:7227	20110210	FlyBase
FB	FBgn0262739	AGO1		GO:0005515	FB:FBrf0212185|PMID:20530530	IPI	UniProtKB:Q8SY33	F	Argonaute-1	AGO-1|ARGONAUTE-1|Ago|Ago-1|Ago1|Agp1|Argonaute|Argonaute 1|Argonaute protein 1|Argonaute1|CG6671|Dm Ago1|DmAgo1|MRE20|ago1|ago1-1|anon-WO0257455.29|argonaute 1|argonaute-1|argonaute1|dAGO1|dAgo1|l(2)04845|l(2)4845|l(2)k00208|l(2)k08121|mRNA-like ncRNA in embryogenesis 20	protein	taxon:7227	20120708	UniProt
FB	FBgn0262739	AGO1		GO:0046959	FB:FBrf0215225|PMID:21795609	IMP		P	Argonaute-1	AGO-1|ARGONAUTE-1|Ago|Ago-1|Ago1|Agp1|Argonaute|Argonaute 1|Argonaute protein 1|Argonaute1|CG6671|Dm Ago1|DmAgo1|MRE20|ago1|ago1-1|anon-WO0257455.29|argonaute 1|argonaute-1|argonaute1|dAGO1|dAgo1|l(2)04845|l(2)4845|l(2)k00208|l(2)k08121|mRNA-like ncRNA in embryogenesis 20	protein	taxon:7227	20140626	FlyBase
FB	FBgn0262739	AGO1		GO:0090328	FB:FBrf0215225|PMID:21795609	IMP		P	Argonaute-1	AGO-1|ARGONAUTE-1|Ago|Ago-1|Ago1|Agp1|Argonaute|Argonaute 1|Argonaute protein 1|Argonaute1|CG6671|Dm Ago1|DmAgo1|MRE20|ago1|ago1-1|anon-WO0257455.29|argonaute 1|argonaute-1|argonaute1|dAGO1|dAgo1|l(2)04845|l(2)4845|l(2)k00208|l(2)k08121|mRNA-like ncRNA in embryogenesis 20	protein	taxon:7227	20140626	FlyBase
FB	FBgn0262739	AGO1		GO:0005515	FB:FBrf0215487|PMID:19383769	IPI	UniProtKB:Q8SY33	F	Argonaute-1	AGO-1|ARGONAUTE-1|Ago|Ago-1|Ago1|Agp1|Argonaute|Argonaute 1|Argonaute protein 1|Argonaute1|CG6671|Dm Ago1|DmAgo1|MRE20|ago1|ago1-1|anon-WO0257455.29|argonaute 1|argonaute-1|argonaute1|dAGO1|dAgo1|l(2)04845|l(2)4845|l(2)k00208|l(2)k08121|mRNA-like ncRNA in embryogenesis 20	protein	taxon:7227	20120708	UniProt
FB	FBgn0262739	AGO1		GO:0030529	FB:FBrf0216782|PMID:22055292	IDA		C	Argonaute-1	AGO-1|ARGONAUTE-1|Ago|Ago-1|Ago1|Agp1|Argonaute|Argonaute 1|Argonaute protein 1|Argonaute1|CG6671|Dm Ago1|DmAgo1|MRE20|ago1|ago1-1|anon-WO0257455.29|argonaute 1|argonaute-1|argonaute1|dAGO1|dAgo1|l(2)04845|l(2)4845|l(2)k00208|l(2)k08121|mRNA-like ncRNA in embryogenesis 20	protein	taxon:7227	20120322	FlyBase
FB	FBgn0262739	AGO1		GO:0030727	FB:FBrf0218153|PMID:22445511	IMP		P	Argonaute-1	AGO-1|ARGONAUTE-1|Ago|Ago-1|Ago1|Agp1|Argonaute|Argonaute 1|Argonaute protein 1|Argonaute1|CG6671|Dm Ago1|DmAgo1|MRE20|ago1|ago1-1|anon-WO0257455.29|argonaute 1|argonaute-1|argonaute1|dAGO1|dAgo1|l(2)04845|l(2)4845|l(2)k00208|l(2)k08121|mRNA-like ncRNA in embryogenesis 20	protein	taxon:7227	20120510	FlyBase
FB	FBgn0262739	AGO1		GO:0005737	FB:FBrf0218153|PMID:22445511	IDA		C	Argonaute-1	AGO-1|ARGONAUTE-1|Ago|Ago-1|Ago1|Agp1|Argonaute|Argonaute 1|Argonaute protein 1|Argonaute1|CG6671|Dm Ago1|DmAgo1|MRE20|ago1|ago1-1|anon-WO0257455.29|argonaute 1|argonaute-1|argonaute1|dAGO1|dAgo1|l(2)04845|l(2)4845|l(2)k00208|l(2)k08121|mRNA-like ncRNA in embryogenesis 20	protein	taxon:7227	20120510	FlyBase
FB	FBgn0262739	AGO1		GO:0007294	FB:FBrf0218153|PMID:22445511	IMP		P	Argonaute-1	AGO-1|ARGONAUTE-1|Ago|Ago-1|Ago1|Agp1|Argonaute|Argonaute 1|Argonaute protein 1|Argonaute1|CG6671|Dm Ago1|DmAgo1|MRE20|ago1|ago1-1|anon-WO0257455.29|argonaute 1|argonaute-1|argonaute1|dAGO1|dAgo1|l(2)04845|l(2)4845|l(2)k00208|l(2)k08121|mRNA-like ncRNA in embryogenesis 20	protein	taxon:7227	20120510	FlyBase
FB	FBgn0262739	AGO1		GO:0017148	FB:FBrf0220359|PMID:23184089	IMP		P	Argonaute-1	AGO-1|ARGONAUTE-1|Ago|Ago-1|Ago1|Agp1|Argonaute|Argonaute 1|Argonaute protein 1|Argonaute1|CG6671|Dm Ago1|DmAgo1|MRE20|ago1|ago1-1|anon-WO0257455.29|argonaute 1|argonaute-1|argonaute1|dAGO1|dAgo1|l(2)04845|l(2)4845|l(2)k00208|l(2)k08121|mRNA-like ncRNA in embryogenesis 20	protein	taxon:7227	20130124	FlyBase
FB	FBgn0087035	AGO2		GO:0016442	FB:FBrf0137360|PMID:11498593	IDA		C	Argonaute 2	AG02|AGO 2|ARGONAUTE2|Ago-2|Ago2|Ago2a|Argonaute|Argonaute-2|Argonaute2|CG13452|CG7439|Dm Ago2|DmAgo2|ago|ago-2|ago2|argonaute|argonaute 2|argonaute-2|argonaute2|dAGO2|dAgo2|eIF2C2	protein	taxon:7227	20060803	FlyBase
FB	FBgn0087035	AGO2		GO:0030422	FB:FBrf0137360|PMID:11498593	IDA		P	Argonaute 2	AG02|AGO 2|ARGONAUTE2|Ago-2|Ago2|Ago2a|Argonaute|Argonaute-2|Argonaute2|CG13452|CG7439|Dm Ago2|DmAgo2|ago|ago-2|ago2|argonaute|argonaute 2|argonaute-2|argonaute2|dAGO2|dAgo2|eIF2C2	protein	taxon:7227	20060803	FlyBase
FB	FBgn0087035	AGO2		GO:0005515	FB:FBrf0137360|PMID:11498593	IPI	FB:FBgn0039016	F	Argonaute 2	AG02|AGO 2|ARGONAUTE2|Ago-2|Ago2|Ago2a|Argonaute|Argonaute-2|Argonaute2|CG13452|CG7439|Dm Ago2|DmAgo2|ago|ago-2|ago2|argonaute|argonaute 2|argonaute-2|argonaute2|dAGO2|dAgo2|eIF2C2	protein	taxon:7227	20060803	FlyBase
FB	FBgn0087035	AGO2		GO:0030423	FB:FBrf0149162|PMID:12011447	TAS		P	Argonaute 2	AG02|AGO 2|ARGONAUTE2|Ago-2|Ago2|Ago2a|Argonaute|Argonaute-2|Argonaute2|CG13452|CG7439|Dm Ago2|DmAgo2|ago|ago-2|ago2|argonaute|argonaute 2|argonaute-2|argonaute2|dAGO2|dAgo2|eIF2C2	protein	taxon:7227	20060803	FlyBase
FB	FBgn0087035	AGO2		GO:0016442	FB:FBrf0152005|PMID:12368260	TAS		C	Argonaute 2	AG02|AGO 2|ARGONAUTE2|Ago-2|Ago2|Ago2a|Argonaute|Argonaute-2|Argonaute2|CG13452|CG7439|Dm Ago2|DmAgo2|ago|ago-2|ago2|argonaute|argonaute 2|argonaute-2|argonaute2|dAGO2|dAgo2|eIF2C2	protein	taxon:7227	20060803	FlyBase
FB	FBgn0087035	AGO2		GO:0016246	FB:FBrf0152006|PMID:12368261	IMP		P	Argonaute 2	AG02|AGO 2|ARGONAUTE2|Ago-2|Ago2|Ago2a|Argonaute|Argonaute-2|Argonaute2|CG13452|CG7439|Dm Ago2|DmAgo2|ago|ago-2|ago2|argonaute|argonaute 2|argonaute-2|argonaute2|dAGO2|dAgo2|eIF2C2	protein	taxon:7227	20060803	FlyBase
FB	FBgn0087035	AGO2		GO:0005515	FB:FBrf0152006|PMID:12368261	IPI	FB:FBgn0028734	F	Argonaute 2	AG02|AGO 2|ARGONAUTE2|Ago-2|Ago2|Ago2a|Argonaute|Argonaute-2|Argonaute2|CG13452|CG7439|Dm Ago2|DmAgo2|ago|ago-2|ago2|argonaute|argonaute 2|argonaute-2|argonaute2|dAGO2|dAgo2|eIF2C2	protein	taxon:7227	20060803	FlyBase
FB	FBgn0087035	AGO2		GO:0016442	FB:FBrf0152006|PMID:12368261	TAS		C	Argonaute 2	AG02|AGO 2|ARGONAUTE2|Ago-2|Ago2|Ago2a|Argonaute|Argonaute-2|Argonaute2|CG13452|CG7439|Dm Ago2|DmAgo2|ago|ago-2|ago2|argonaute|argonaute 2|argonaute-2|argonaute2|dAGO2|dAgo2|eIF2C2	protein	taxon:7227	20060803	FlyBase
FB	FBgn0087035	AGO2		GO:0016246	FB:FBrf0156099|PMID:12493247	TAS		P	Argonaute 2	AG02|AGO 2|ARGONAUTE2|Ago-2|Ago2|Ago2a|Argonaute|Argonaute-2|Argonaute2|CG13452|CG7439|Dm Ago2|DmAgo2|ago|ago-2|ago2|argonaute|argonaute 2|argonaute-2|argonaute2|dAGO2|dAgo2|eIF2C2	protein	taxon:7227	20060803	FlyBase
FB	FBgn0087035	AGO2		GO:0048102	FB:FBrf0158811|PMID:12593804	IEP		P	Argonaute 2	AG02|AGO 2|ARGONAUTE2|Ago-2|Ago2|Ago2a|Argonaute|Argonaute-2|Argonaute2|CG13452|CG7439|Dm Ago2|DmAgo2|ago|ago-2|ago2|argonaute|argonaute 2|argonaute-2|argonaute2|dAGO2|dAgo2|eIF2C2	protein	taxon:7227	20060803	FlyBase
FB	FBgn0087035	AGO2		GO:0035071	FB:FBrf0158811|PMID:12593804	IEP		P	Argonaute 2	AG02|AGO 2|ARGONAUTE2|Ago-2|Ago2|Ago2a|Argonaute|Argonaute-2|Argonaute2|CG13452|CG7439|Dm Ago2|DmAgo2|ago|ago-2|ago2|argonaute|argonaute 2|argonaute-2|argonaute2|dAGO2|dAgo2|eIF2C2	protein	taxon:7227	20060803	FlyBase
FB	FBgn0087035	AGO2		GO:0035197	FB:FBrf0167930|PMID:14615801	IDA		F	Argonaute 2	AG02|AGO 2|ARGONAUTE2|Ago-2|Ago2|Ago2a|Argonaute|Argonaute-2|Argonaute2|CG13452|CG7439|Dm Ago2|DmAgo2|ago|ago-2|ago2|argonaute|argonaute 2|argonaute-2|argonaute2|dAGO2|dAgo2|eIF2C2	protein	taxon:7227	20080529	FlyBase
FB	FBgn0087035	AGO2		GO:0016442	FB:FBrf0173277|PMID:14559182	TAS		C	Argonaute 2	AG02|AGO 2|ARGONAUTE2|Ago-2|Ago2|Ago2a|Argonaute|Argonaute-2|Argonaute2|CG13452|CG7439|Dm Ago2|DmAgo2|ago|ago-2|ago2|argonaute|argonaute 2|argonaute-2|argonaute2|dAGO2|dAgo2|eIF2C2	protein	taxon:7227	20060803	FlyBase
FB	FBgn0087035	AGO2		GO:0035087	FB:FBrf0179363|PMID:15231716	IMP		P	Argonaute 2	AG02|AGO 2|ARGONAUTE2|Ago-2|Ago2|Ago2a|Argonaute|Argonaute-2|Argonaute2|CG13452|CG7439|Dm Ago2|DmAgo2|ago|ago-2|ago2|argonaute|argonaute 2|argonaute-2|argonaute2|dAGO2|dAgo2|eIF2C2	protein	taxon:7227	20060803	FlyBase
FB	FBgn0087035	AGO2		GO:0007279	FB:FBrf0187591|PMID:16024657	IMP		P	Argonaute 2	AG02|AGO 2|ARGONAUTE2|Ago-2|Ago2|Ago2a|Argonaute|Argonaute-2|Argonaute2|CG13452|CG7439|Dm Ago2|DmAgo2|ago|ago-2|ago2|argonaute|argonaute 2|argonaute-2|argonaute2|dAGO2|dAgo2|eIF2C2	protein	taxon:7227	20060803	FlyBase
FB	FBgn0087035	AGO2		GO:0035190	FB:FBrf0187591|PMID:16024657	IMP		P	Argonaute 2	AG02|AGO 2|ARGONAUTE2|Ago-2|Ago2|Ago2a|Argonaute|Argonaute-2|Argonaute2|CG13452|CG7439|Dm Ago2|DmAgo2|ago|ago-2|ago2|argonaute|argonaute 2|argonaute-2|argonaute2|dAGO2|dAgo2|eIF2C2	protein	taxon:7227	20060803	FlyBase
FB	FBgn0087035	AGO2		GO:0007349	FB:FBrf0187591|PMID:16024657	IMP		P	Argonaute 2	AG02|AGO 2|ARGONAUTE2|Ago-2|Ago2|Ago2a|Argonaute|Argonaute-2|Argonaute2|CG13452|CG7439|Dm Ago2|DmAgo2|ago|ago-2|ago2|argonaute|argonaute 2|argonaute-2|argonaute2|dAGO2|dAgo2|eIF2C2	protein	taxon:7227	20060803	FlyBase
FB	FBgn0087035	AGO2		GO:0016246	FB:FBrf0189916|PMID:16271386	IDA		P	Argonaute 2	AG02|AGO 2|ARGONAUTE2|Ago-2|Ago2|Ago2a|Argonaute|Argonaute-2|Argonaute2|CG13452|CG7439|Dm Ago2|DmAgo2|ago|ago-2|ago2|argonaute|argonaute 2|argonaute-2|argonaute2|dAGO2|dAgo2|eIF2C2	protein	taxon:7227	20070523	FlyBase
FB	FBgn0087035	AGO2		GO:0035197	FB:FBrf0189920|PMID:16271385	IDA		F	Argonaute 2	AG02|AGO 2|ARGONAUTE2|Ago-2|Ago2|Ago2a|Argonaute|Argonaute-2|Argonaute2|CG13452|CG7439|Dm Ago2|DmAgo2|ago|ago-2|ago2|argonaute|argonaute 2|argonaute-2|argonaute2|dAGO2|dAgo2|eIF2C2	protein	taxon:7227	20070523	FlyBase
FB	FBgn0087035	AGO2		GO:0004521	FB:FBrf0189920|PMID:16271385	IDA		F	Argonaute 2	AG02|AGO 2|ARGONAUTE2|Ago-2|Ago2|Ago2a|Argonaute|Argonaute-2|Argonaute2|CG13452|CG7439|Dm Ago2|DmAgo2|ago|ago-2|ago2|argonaute|argonaute 2|argonaute-2|argonaute2|dAGO2|dAgo2|eIF2C2	protein	taxon:7227	20070523	FlyBase
FB	FBgn0087035	AGO2		GO:0016246	FB:FBrf0189920|PMID:16271385	IDA		P	Argonaute 2	AG02|AGO 2|ARGONAUTE2|Ago-2|Ago2|Ago2a|Argonaute|Argonaute-2|Argonaute2|CG13452|CG7439|Dm Ago2|DmAgo2|ago|ago-2|ago2|argonaute|argonaute 2|argonaute-2|argonaute2|dAGO2|dAgo2|eIF2C2	protein	taxon:7227	20070523	FlyBase
FB	FBgn0087035	AGO2	NOT	GO:0035195	FB:FBrf0190594|PMID:16177138	IMP		P	Argonaute 2	AG02|AGO 2|ARGONAUTE2|Ago-2|Ago2|Ago2a|Argonaute|Argonaute-2|Argonaute2|CG13452|CG7439|Dm Ago2|DmAgo2|ago|ago-2|ago2|argonaute|argonaute 2|argonaute-2|argonaute2|dAGO2|dAgo2|eIF2C2	protein	taxon:7227	20070523	FlyBase
FB	FBgn0087035	AGO2		GO:0016246	FB:FBrf0190594|PMID:16177138	IMP		P	Argonaute 2	AG02|AGO 2|ARGONAUTE2|Ago-2|Ago2|Ago2a|Argonaute|Argonaute-2|Argonaute2|CG13452|CG7439|Dm Ago2|DmAgo2|ago|ago-2|ago2|argonaute|argonaute 2|argonaute-2|argonaute2|dAGO2|dAgo2|eIF2C2	protein	taxon:7227	20070523	FlyBase
FB	FBgn0087035	AGO2		GO:0051607	FB:FBrf0190618|PMID:16556799	IMP		P	Argonaute 2	AG02|AGO 2|ARGONAUTE2|Ago-2|Ago2|Ago2a|Argonaute|Argonaute-2|Argonaute2|CG13452|CG7439|Dm Ago2|DmAgo2|ago|ago-2|ago2|argonaute|argonaute 2|argonaute-2|argonaute2|dAGO2|dAgo2|eIF2C2	protein	taxon:7227	20070523	FlyBase
FB	FBgn0087035	AGO2		GO:0016246	FB:FBrf0192146|PMID:16882716	IMP		P	Argonaute 2	AG02|AGO 2|ARGONAUTE2|Ago-2|Ago2|Ago2a|Argonaute|Argonaute-2|Argonaute2|CG13452|CG7439|Dm Ago2|DmAgo2|ago|ago-2|ago2|argonaute|argonaute 2|argonaute-2|argonaute2|dAGO2|dAgo2|eIF2C2	protein	taxon:7227	20070523	FlyBase
FB	FBgn0087035	AGO2		GO:0033227	FB:FBrf0192229|PMID:16862146	IMP		P	Argonaute 2	AG02|AGO 2|ARGONAUTE2|Ago-2|Ago2|Ago2a|Argonaute|Argonaute-2|Argonaute2|CG13452|CG7439|Dm Ago2|DmAgo2|ago|ago-2|ago2|argonaute|argonaute 2|argonaute-2|argonaute2|dAGO2|dAgo2|eIF2C2	protein	taxon:7227	20090319	FlyBase
FB	FBgn0087035	AGO2		GO:0005515	FB:FBrf0194224|PMID:16934003	IPI	FB:FBgn0262739	F	Argonaute 2	AG02|AGO 2|ARGONAUTE2|Ago-2|Ago2|Ago2a|Argonaute|Argonaute-2|Argonaute2|CG13452|CG7439|Dm Ago2|DmAgo2|ago|ago-2|ago2|argonaute|argonaute 2|argonaute-2|argonaute2|dAGO2|dAgo2|eIF2C2	protein	taxon:7227	20110203	FlyBase
FB	FBgn0087035	AGO2		GO:0007367	FB:FBrf0194224|PMID:16934003	IGI	FB:FBgn0262739	P	Argonaute 2	AG02|AGO 2|ARGONAUTE2|Ago-2|Ago2|Ago2a|Argonaute|Argonaute-2|Argonaute2|CG13452|CG7439|Dm Ago2|DmAgo2|ago|ago-2|ago2|argonaute|argonaute 2|argonaute-2|argonaute2|dAGO2|dAgo2|eIF2C2	protein	taxon:7227	20110203	FlyBase
FB	FBgn0087035	AGO2		GO:0016246	FB:FBrf0194224|PMID:16934003	IMP		P	Argonaute 2	AG02|AGO 2|ARGONAUTE2|Ago-2|Ago2|Ago2a|Argonaute|Argonaute-2|Argonaute2|CG13452|CG7439|Dm Ago2|DmAgo2|ago|ago-2|ago2|argonaute|argonaute 2|argonaute-2|argonaute2|dAGO2|dAgo2|eIF2C2	protein	taxon:7227	20110203	FlyBase
FB	FBgn0087035	AGO2		GO:0035087	FB:FBrf0195398|PMID:17123955	IDA		P	Argonaute 2	AG02|AGO 2|ARGONAUTE2|Ago-2|Ago2|Ago2a|Argonaute|Argonaute-2|Argonaute2|CG13452|CG7439|Dm Ago2|DmAgo2|ago|ago-2|ago2|argonaute|argonaute 2|argonaute-2|argonaute2|dAGO2|dAgo2|eIF2C2	protein	taxon:7227	20100325	FlyBase
FB	FBgn0087035	AGO2		GO:0016442	FB:FBrf0195398|PMID:17123955	IDA		C	Argonaute 2	AG02|AGO 2|ARGONAUTE2|Ago-2|Ago2|Ago2a|Argonaute|Argonaute-2|Argonaute2|CG13452|CG7439|Dm Ago2|DmAgo2|ago|ago-2|ago2|argonaute|argonaute 2|argonaute-2|argonaute2|dAGO2|dAgo2|eIF2C2	protein	taxon:7227	20100325	FlyBase
FB	FBgn0087035	AGO2		GO:0070578	FB:FBrf0195398|PMID:17123955	IDA		C	Argonaute 2	AG02|AGO 2|ARGONAUTE2|Ago-2|Ago2|Ago2a|Argonaute|Argonaute-2|Argonaute2|CG13452|CG7439|Dm Ago2|DmAgo2|ago|ago-2|ago2|argonaute|argonaute 2|argonaute-2|argonaute2|dAGO2|dAgo2|eIF2C2	protein	taxon:7227	20100325	FlyBase
FB	FBgn0087035	AGO2		GO:0030422	FB:FBrf0205296|PMID:18463630	IMP		P	Argonaute 2	AG02|AGO 2|ARGONAUTE2|Ago-2|Ago2|Ago2a|Argonaute|Argonaute-2|Argonaute2|CG13452|CG7439|Dm Ago2|DmAgo2|ago|ago-2|ago2|argonaute|argonaute 2|argonaute-2|argonaute2|dAGO2|dAgo2|eIF2C2	protein	taxon:7227	20100805	FlyBase
FB	FBgn0087035	AGO2		GO:0035197	FB:FBrf0205455|PMID:18463636	IDA		F	Argonaute 2	AG02|AGO 2|ARGONAUTE2|Ago-2|Ago2|Ago2a|Argonaute|Argonaute-2|Argonaute2|CG13452|CG7439|Dm Ago2|DmAgo2|ago|ago-2|ago2|argonaute|argonaute 2|argonaute-2|argonaute2|dAGO2|dAgo2|eIF2C2	protein	taxon:7227	20101014	FlyBase
FB	FBgn0087035	AGO2		GO:0005737	FB:FBrf0207452|PMID:19252745	IDA		C	Argonaute 2	AG02|AGO 2|ARGONAUTE2|Ago-2|Ago2|Ago2a|Argonaute|Argonaute-2|Argonaute2|CG13452|CG7439|Dm Ago2|DmAgo2|ago|ago-2|ago2|argonaute|argonaute 2|argonaute-2|argonaute2|dAGO2|dAgo2|eIF2C2	protein	taxon:7227	20100805	FlyBase
FB	FBgn0087035	AGO2		GO:0010526	FB:FBrf0208234|PMID:19516905	IMP		P	Argonaute 2	AG02|AGO 2|ARGONAUTE2|Ago-2|Ago2|Ago2a|Argonaute|Argonaute-2|Argonaute2|CG13452|CG7439|Dm Ago2|DmAgo2|ago|ago-2|ago2|argonaute|argonaute 2|argonaute-2|argonaute2|dAGO2|dAgo2|eIF2C2	protein	taxon:7227	20150730	FlyBase
FB	FBgn0087035	AGO2		GO:0045071	FB:FBrf0208387|PMID:19632183	IMP		P	Argonaute 2	AG02|AGO 2|ARGONAUTE2|Ago-2|Ago2|Ago2a|Argonaute|Argonaute-2|Argonaute2|CG13452|CG7439|Dm Ago2|DmAgo2|ago|ago-2|ago2|argonaute|argonaute 2|argonaute-2|argonaute2|dAGO2|dAgo2|eIF2C2	protein	taxon:7227	20090820	FlyBase
FB	FBgn0087035	AGO2		GO:0016442	FB:FBrf0208622|PMID:19661431	IDA		C	Argonaute 2	AG02|AGO 2|ARGONAUTE2|Ago-2|Ago2|Ago2a|Argonaute|Argonaute-2|Argonaute2|CG13452|CG7439|Dm Ago2|DmAgo2|ago|ago-2|ago2|argonaute|argonaute 2|argonaute-2|argonaute2|dAGO2|dAgo2|eIF2C2	protein	taxon:7227	20100422	FlyBase
FB	FBgn0087035	AGO2		GO:0070868	FB:FBrf0209635|PMID:19948966	IMP		P	Argonaute 2	AG02|AGO 2|ARGONAUTE2|Ago-2|Ago2|Ago2a|Argonaute|Argonaute-2|Argonaute2|CG13452|CG7439|Dm Ago2|DmAgo2|ago|ago-2|ago2|argonaute|argonaute 2|argonaute-2|argonaute2|dAGO2|dAgo2|eIF2C2	protein	taxon:7227	20100422	FlyBase
FB	FBgn0087035	AGO2		GO:0051607	FB:FBrf0212288|PMID:20978209	IMP		P	Argonaute 2	AG02|AGO 2|ARGONAUTE2|Ago-2|Ago2|Ago2a|Argonaute|Argonaute-2|Argonaute2|CG13452|CG7439|Dm Ago2|DmAgo2|ago|ago-2|ago2|argonaute|argonaute 2|argonaute-2|argonaute2|dAGO2|dAgo2|eIF2C2	protein	taxon:7227	20110203	FlyBase
FB	FBgn0087035	AGO2		GO:0035068	FB:FBrf0212479|GO_REF:0000024	ISS	UniProtKB:Q9UKV8	C	Argonaute 2	AG02|AGO 2|ARGONAUTE2|Ago-2|Ago2|Ago2a|Argonaute|Argonaute-2|Argonaute2|CG13452|CG7439|Dm Ago2|DmAgo2|ago|ago-2|ago2|argonaute|argonaute 2|argonaute-2|argonaute2|dAGO2|dAgo2|eIF2C2	protein	taxon:7227	20170714	UniProt
FB	FBgn0087035	AGO2		GO:0051607	FB:FBrf0216736|PMID:21957285	IMP		P	Argonaute 2	AG02|AGO 2|ARGONAUTE2|Ago-2|Ago2|Ago2a|Argonaute|Argonaute-2|Argonaute2|CG13452|CG7439|Dm Ago2|DmAgo2|ago|ago-2|ago2|argonaute|argonaute 2|argonaute-2|argonaute2|dAGO2|dAgo2|eIF2C2	protein	taxon:7227	20140320	FlyBase
FB	FBgn0087035	AGO2		GO:0009047	FB:FBrf0218921|PMID:22554892	IGI	FB:FBgn0019660,FB:FBgn0019661	P	Argonaute 2	AG02|AGO 2|ARGONAUTE2|Ago-2|Ago2|Ago2a|Argonaute|Argonaute-2|Argonaute2|CG13452|CG7439|Dm Ago2|DmAgo2|ago|ago-2|ago2|argonaute|argonaute 2|argonaute-2|argonaute2|dAGO2|dAgo2|eIF2C2	protein	taxon:7227	20140403	FlyBase
FB	FBgn0087035	AGO2		GO:0005829	FB:FBrf0226456|PMID:25294944	IDA		C	Argonaute 2	AG02|AGO 2|ARGONAUTE2|Ago-2|Ago2|Ago2a|Argonaute|Argonaute-2|Argonaute2|CG13452|CG7439|Dm Ago2|DmAgo2|ago|ago-2|ago2|argonaute|argonaute 2|argonaute-2|argonaute2|dAGO2|dAgo2|eIF2C2	protein	taxon:7227	20150129	FlyBase
FB	FBgn0087035	AGO2		GO:0035195	FB:FBrf0227887|PMID:25793377	IMP		P	Argonaute 2	AG02|AGO 2|ARGONAUTE2|Ago-2|Ago2|Ago2a|Argonaute|Argonaute-2|Argonaute2|CG13452|CG7439|Dm Ago2|DmAgo2|ago|ago-2|ago2|argonaute|argonaute 2|argonaute-2|argonaute2|dAGO2|dAgo2|eIF2C2	protein	taxon:7227	20150716	FlyBase
FB	FBgn0087035	AGO2		GO:0051607	FB:FBrf0228188|PMID:25770426	IMP		P	Argonaute 2	AG02|AGO 2|ARGONAUTE2|Ago-2|Ago2|Ago2a|Argonaute|Argonaute-2|Argonaute2|CG13452|CG7439|Dm Ago2|DmAgo2|ago|ago-2|ago2|argonaute|argonaute 2|argonaute-2|argonaute2|dAGO2|dAgo2|eIF2C2	protein	taxon:7227	20150625	FlyBase
FB	FBgn0087035	AGO2		GO:0098586	FB:FBrf0228188|PMID:25770426	IMP		P	Argonaute 2	AG02|AGO 2|ARGONAUTE2|Ago-2|Ago2|Ago2a|Argonaute|Argonaute-2|Argonaute2|CG13452|CG7439|Dm Ago2|DmAgo2|ago|ago-2|ago2|argonaute|argonaute 2|argonaute-2|argonaute2|dAGO2|dAgo2|eIF2C2	protein	taxon:7227	20150625	FlyBase
FB	FBgn0087035	AGO2		GO:0005737	FB:FBrf0229521|PMID:26257286	IDA		C	Argonaute 2	AG02|AGO 2|ARGONAUTE2|Ago-2|Ago2|Ago2a|Argonaute|Argonaute-2|Argonaute2|CG13452|CG7439|Dm Ago2|DmAgo2|ago|ago-2|ago2|argonaute|argonaute 2|argonaute-2|argonaute2|dAGO2|dAgo2|eIF2C2	protein	taxon:7227	20160526	FlyBase
FB	FBgn0087035	AGO2		GO:0005634	FB:FBrf0229521|PMID:26257286	IDA		C	Argonaute 2	AG02|AGO 2|ARGONAUTE2|Ago-2|Ago2|Ago2a|Argonaute|Argonaute-2|Argonaute2|CG13452|CG7439|Dm Ago2|DmAgo2|ago|ago-2|ago2|argonaute|argonaute 2|argonaute-2|argonaute2|dAGO2|dAgo2|eIF2C2	protein	taxon:7227	20160526	FlyBase
FB	FBgn0250816	AGO3		GO:0005737	FB:FBrf0194433|PMID:17322028	IDA		C	Argonaute 3	Ago-3|Ago3|Argonaute-3|Argonaute3|BEST:LD15785|CG40300|ago3|dAgo3	protein	taxon:7227	20070928	FlyBase
FB	FBgn0250816	AGO3		GO:0005737	FB:FBrf0200494|PMID:17346786	IDA		C	Argonaute 3	Ago-3|Ago3|Argonaute-3|Argonaute3|BEST:LD15785|CG40300|ago3|dAgo3	protein	taxon:7227	20080313	FlyBase
FB	FBgn0250816	AGO3		GO:0003723	FB:FBrf0200494|PMID:17346786	IDA		F	Argonaute 3	Ago-3|Ago3|Argonaute-3|Argonaute3|BEST:LD15785|CG40300|ago3|dAgo3	protein	taxon:7227	20080313	FlyBase
FB	FBgn0250816	AGO3		GO:0035194	FB:FBrf0208736|PMID:19395009	IMP		P	Argonaute 3	Ago-3|Ago3|Argonaute-3|Argonaute3|BEST:LD15785|CG40300|ago3|dAgo3	protein	taxon:7227	20090917	FlyBase
FB	FBgn0250816	AGO3		GO:0060213	FB:FBrf0212183|PMID:20953170	IMP		P	Argonaute 3	Ago-3|Ago3|Argonaute-3|Argonaute3|BEST:LD15785|CG40300|ago3|dAgo3	protein	taxon:7227	20111208	FlyBase
FB	FBgn0250816	AGO3		GO:0034584	FB:FBrf0212366|PMID:20980675	IDA		F	Argonaute 3	Ago-3|Ago3|Argonaute-3|Argonaute3|BEST:LD15785|CG40300|ago3|dAgo3	protein	taxon:7227	20110106	FlyBase
FB	FBgn0250816	AGO3		GO:0043186	FB:FBrf0212366|PMID:20980675	IDA		C	Argonaute 3	Ago-3|Ago3|Argonaute-3|Argonaute3|BEST:LD15785|CG40300|ago3|dAgo3	protein	taxon:7227	20110106	FlyBase
FB	FBgn0250816	AGO3		GO:0043186	FB:FBrf0213491|PMID:21447556	IDA		C	Argonaute 3	Ago-3|Ago3|Argonaute-3|Argonaute3|BEST:LD15785|CG40300|ago3|dAgo3	protein	taxon:7227	20130131	FlyBase
FB	FBgn0250816	AGO3		GO:0034584	FB:FBrf0225714|PMID:25049272	IDA		F	Argonaute 3	Ago-3|Ago3|Argonaute-3|Argonaute3|BEST:LD15785|CG40300|ago3|dAgo3	protein	taxon:7227	20140904	FlyBase
FB	FBgn0250816	AGO3		GO:0010529	FB:FBrf0225714|PMID:25049272	IMP		P	Argonaute 3	Ago-3|Ago3|Argonaute-3|Argonaute3|BEST:LD15785|CG40300|ago3|dAgo3	protein	taxon:7227	20140904	FlyBase
FB	FBgn0250816	AGO3		GO:0005829	FB:FBrf0225714|PMID:25049272	IDA		C	Argonaute 3	Ago-3|Ago3|Argonaute-3|Argonaute3|BEST:LD15785|CG40300|ago3|dAgo3	protein	taxon:7227	20140904	FlyBase
FB	FBgn0250816	AGO3		GO:0005739	FB:FBrf0225714|PMID:25049272	IDA		C	Argonaute 3	Ago-3|Ago3|Argonaute-3|Argonaute3|BEST:LD15785|CG40300|ago3|dAgo3	protein	taxon:7227	20140904	FlyBase
FB	FBgn0250816	AGO3		GO:0034584	FB:FBrf0229344|PMID:26295961	IDA		F	Argonaute 3	Ago-3|Ago3|Argonaute-3|Argonaute3|BEST:LD15785|CG40300|ago3|dAgo3	protein	taxon:7227	20170308	FlyBase
FB	FBgn0250816	AGO3		GO:0043186	FB:FBrf0229344|PMID:26295961	IDA		C	Argonaute 3	Ago-3|Ago3|Argonaute-3|Argonaute3|BEST:LD15785|CG40300|ago3|dAgo3	protein	taxon:7227	20170308	FlyBase
FB	FBgn0031392	AIF		GO:0050660	FB:FBrf0174215|GO_REF:0000002	IEA	InterPro:IPR016156	F	Apoptosis inducing factor	Apoptosis Inducing Factor|CG7263|DmAIF|SD03428p|aif	protein	taxon:7227	20170731	FlyBase
FB	FBgn0031392	AIF		GO:0016491	FB:FBrf0174215|GO_REF:0000002	IEA	InterPro:IPR016156|InterPro:IPR023753	F	Apoptosis inducing factor	Apoptosis Inducing Factor|CG7263|DmAIF|SD03428p|aif	protein	taxon:7227	20170731	FlyBase
FB	FBgn0031392	AIF		GO:0046983	FB:FBrf0174215|GO_REF:0000002	IEA	InterPro:IPR029324	F	Apoptosis inducing factor	Apoptosis Inducing Factor|CG7263|DmAIF|SD03428p|aif	protein	taxon:7227	20170731	FlyBase
FB	FBgn0031392	AIF		GO:0010623	FB:FBrf0205458|PMID:18309327	IMP		P	Apoptosis inducing factor	Apoptosis Inducing Factor|CG7263|DmAIF|SD03428p|aif	protein	taxon:7227	20130516	FlyBase
FB	FBgn0031392	AIF		GO:0005758	FB:FBrf0205458|PMID:18309327	IDA		C	Apoptosis inducing factor	Apoptosis Inducing Factor|CG7263|DmAIF|SD03428p|aif	protein	taxon:7227	20090323	UniProt
FB	FBgn0031392	AIF		GO:0042775	FB:FBrf0205458|PMID:18309327	IMP		P	Apoptosis inducing factor	Apoptosis Inducing Factor|CG7263|DmAIF|SD03428p|aif	protein	taxon:7227	20130516	FlyBase
FB	FBgn0031392	AIF		GO:0005739	FB:FBrf0205458|PMID:18309327	IDA		C	Apoptosis inducing factor	Apoptosis Inducing Factor|CG7263|DmAIF|SD03428p|aif	protein	taxon:7227	20081016	FlyBase
FB	FBgn0031392	AIF	NOT	GO:0003677	FB:FBrf0205458|PMID:18309327	IKR		F	Apoptosis inducing factor	Apoptosis Inducing Factor|CG7263|DmAIF|SD03428p|aif	protein	taxon:7227	20130516	FlyBase
FB	FBgn0031392	AIF		GO:0050832	FB:FBrf0206045|PMID:18833296	IMP		P	Apoptosis inducing factor	Apoptosis Inducing Factor|CG7263|DmAIF|SD03428p|aif	protein	taxon:7227	20130307	FlyBase
FB	FBgn0033351	AIMP1		GO:0000049	FB:FBrf0232076|GO_REF:0000033	IBA	PANTHER:PTN000172473	F	aaRS-interacting multifunctional protein 1	CG8235|aminoacyl-tRNA synthetase-interacting multifunctional protein 1	protein	taxon:7227	20160525	GO_Central
FB	FBgn0033351	AIMP1		GO:0017102	FB:FBrf0232076|GO_REF:0000033	IBA	PANTHER:PTN000172473	C	aaRS-interacting multifunctional protein 1	CG8235|aminoacyl-tRNA synthetase-interacting multifunctional protein 1	protein	taxon:7227	20160525	GO_Central
FB	FBgn0033351	AIMP1		GO:0006418	FB:FBrf0232076|GO_REF:0000033	IBA	PANTHER:PTN000172473	P	aaRS-interacting multifunctional protein 1	CG8235|aminoacyl-tRNA synthetase-interacting multifunctional protein 1	protein	taxon:7227	20160525	GO_Central
FB	FBgn0033351	AIMP1		GO:0017101	FB:FBrf0232076|GO_REF:0000033	IBA	PANTHER:PTN000172473	C	aaRS-interacting multifunctional protein 1	CG8235|aminoacyl-tRNA synthetase-interacting multifunctional protein 1	protein	taxon:7227	20160525	GO_Central
FB	FBgn0050185	AIMP3		GO:0005634	FB:FBrf0232076|GO_REF:0000033	IBA	PANTHER:PTN000136176	C	aaRS-interacting multifunctional protein 3	CG30185|CG5365|aminoacyl-tRNA synthetase-interacting multifunctional protein 3|anon-EST:Posey25	protein	taxon:7227	20150710	GO_Central
FB	FBgn0050185	AIMP3		GO:0006749	FB:FBrf0232076|GO_REF:0000033	IBA	PANTHER:PTN000136167	P	aaRS-interacting multifunctional protein 3	CG30185|CG5365|aminoacyl-tRNA synthetase-interacting multifunctional protein 3|anon-EST:Posey25	protein	taxon:7227	20150710	GO_Central
FB	FBgn0050185	AIMP3		GO:0005737	FB:FBrf0232076|GO_REF:0000033	IBA	PANTHER:PTN000136167	C	aaRS-interacting multifunctional protein 3	CG30185|CG5365|aminoacyl-tRNA synthetase-interacting multifunctional protein 3|anon-EST:Posey25	protein	taxon:7227	20150710	GO_Central
FB	FBgn0050185	AIMP3		GO:0003746	FB:FBrf0232076|GO_REF:0000033	IBA	PANTHER:PTN000136176	F	aaRS-interacting multifunctional protein 3	CG30185|CG5365|aminoacyl-tRNA synthetase-interacting multifunctional protein 3|anon-EST:Posey25	protein	taxon:7227	20150710	GO_Central
FB	FBgn0050185	AIMP3		GO:0004364	FB:FBrf0232076|GO_REF:0000033	IBA	PANTHER:PTN000136167	F	aaRS-interacting multifunctional protein 3	CG30185|CG5365|aminoacyl-tRNA synthetase-interacting multifunctional protein 3|anon-EST:Posey25	protein	taxon:7227	20150710	GO_Central
FB	FBgn0086346	ALiX		GO:0030041	FB:FBrf0162189|PMID:12975351	IMP		P	ALG-2 interacting protein X	AIP1|ALG-2 interacting protein 1|ALIX|Aip1|Alix|CG12876|DAIP1|Snf7|alix|apoptosis linked gene 2 interacting X	protein	taxon:7227	20070523	FlyBase
FB	FBgn0086346	ALiX		GO:0046330	FB:FBrf0195280|PMID:16698022	IDA		P	ALG-2 interacting protein X	AIP1|ALG-2 interacting protein 1|ALIX|Aip1|Alix|CG12876|DAIP1|Snf7|alix|apoptosis linked gene 2 interacting X	protein	taxon:7227	20070523	FlyBase
FB	FBgn0086346	ALiX		GO:0005768	FB:FBrf0202953|GO_REF:0000024	ISS	SGD:S000006005	C	ALG-2 interacting protein X	AIP1|ALG-2 interacting protein 1|ALIX|Aip1|Alix|CG12876|DAIP1|Snf7|alix|apoptosis linked gene 2 interacting X	protein	taxon:7227	20131010	FlyBase
FB	FBgn0086346	ALiX	contributes_to	GO:0004843	FB:FBrf0202953|GO_REF:0000024	ISS	SGD:S000006005	F	ALG-2 interacting protein X	AIP1|ALG-2 interacting protein 1|ALIX|Aip1|Alix|CG12876|DAIP1|Snf7|alix|apoptosis linked gene 2 interacting X	protein	taxon:7227	20131010	FlyBase
FB	FBgn0086346	ALiX		GO:0043162	FB:FBrf0202953|GO_REF:0000024	ISS	SGD:S000006005	P	ALG-2 interacting protein X	AIP1|ALG-2 interacting protein 1|ALIX|Aip1|Alix|CG12876|DAIP1|Snf7|alix|apoptosis linked gene 2 interacting X	protein	taxon:7227	20131010	FlyBase
FB	FBgn0086346	ALiX		GO:1990182	FB:FBrf0226059|PMID:25154396	IMP		P	ALG-2 interacting protein X	AIP1|ALG-2 interacting protein 1|ALIX|Aip1|Alix|CG12876|DAIP1|Snf7|alix|apoptosis linked gene 2 interacting X	protein	taxon:7227	20150108	FlyBase
FB	FBgn0086346	ALiX		GO:0000281	FB:FBrf0227451|PMID:25635693	IMP		P	ALG-2 interacting protein X	AIP1|ALG-2 interacting protein 1|ALIX|Aip1|Alix|CG12876|DAIP1|Snf7|alix|apoptosis linked gene 2 interacting X	protein	taxon:7227	20150226	FlyBase
FB	FBgn0086346	ALiX		GO:0070938	FB:FBrf0227451|PMID:25635693	IDA		C	ALG-2 interacting protein X	AIP1|ALG-2 interacting protein 1|ALIX|Aip1|Alix|CG12876|DAIP1|Snf7|alix|apoptosis linked gene 2 interacting X	protein	taxon:7227	20150226	FlyBase
FB	FBgn0086346	ALiX		GO:0005813	FB:FBrf0227451|PMID:25635693	IDA		C	ALG-2 interacting protein X	AIP1|ALG-2 interacting protein 1|ALIX|Aip1|Alix|CG12876|DAIP1|Snf7|alix|apoptosis linked gene 2 interacting X	protein	taxon:7227	20150226	FlyBase
FB	FBgn0086346	ALiX		GO:0048133	FB:FBrf0227451|PMID:25635693	IMP		P	ALG-2 interacting protein X	AIP1|ALG-2 interacting protein 1|ALIX|Aip1|Alix|CG12876|DAIP1|Snf7|alix|apoptosis linked gene 2 interacting X	protein	taxon:7227	20150226	FlyBase
FB	FBgn0086346	ALiX		GO:0048132	FB:FBrf0227451|PMID:25635693	IMP		P	ALG-2 interacting protein X	AIP1|ALG-2 interacting protein 1|ALIX|Aip1|Alix|CG12876|DAIP1|Snf7|alix|apoptosis linked gene 2 interacting X	protein	taxon:7227	20150226	FlyBase
FB	FBgn0086346	ALiX		GO:0045171	FB:FBrf0227451|PMID:25635693	IDA		C	ALG-2 interacting protein X	AIP1|ALG-2 interacting protein 1|ALIX|Aip1|Alix|CG12876|DAIP1|Snf7|alix|apoptosis linked gene 2 interacting X	protein	taxon:7227	20150226	FlyBase
FB	FBgn0086346	ALiX		GO:0030496	FB:FBrf0227451|PMID:25635693	IDA		C	ALG-2 interacting protein X	AIP1|ALG-2 interacting protein 1|ALIX|Aip1|Alix|CG12876|DAIP1|Snf7|alix|apoptosis linked gene 2 interacting X	protein	taxon:7227	20150226	FlyBase
FB	FBgn0023169	AMPKalpha		GO:0004703	FB:FBrf0054946|PMID:1662381	ISS		F	AMP-activated protein kinase alpha subunit	5'monophosphate-activated kinase|AK|AMP activated kinase|AMP-activated kinase|AMP-activated protein kinase|AMP-dependent kinase|AMPK|AMPK catalytic subunit|AMPK-alpha|AmpKalpha|CG3051|DmAMPK alpha|EG:132E8.2|FBgn0023169|G protein-coupled receptor kinase 4|Gprk-4|Gprk4|SNF1A|SNF1A/AMP-activated protein kinase|SNF4A-a|adenosine monophosphate-activated protein kinase|ampk|ampkalpha|dAMPK|dAMPKa|dAMP…	protein	taxon:7227	20060803	FlyBase
FB	FBgn0023169	AMPKalpha		GO:0007165	FB:FBrf0054946|PMID:1662381	ISS		P	AMP-activated protein kinase alpha subunit	5'monophosphate-activated kinase|AK|AMP activated kinase|AMP-activated kinase|AMP-activated protein kinase|AMP-dependent kinase|AMPK|AMPK catalytic subunit|AMPK-alpha|AmpKalpha|CG3051|DmAMPK alpha|EG:132E8.2|FBgn0023169|G protein-coupled receptor kinase 4|Gprk-4|Gprk4|SNF1A|SNF1A/AMP-activated protein kinase|SNF4A-a|adenosine monophosphate-activated protein kinase|ampk|ampkalpha|dAMPK|dAMPKa|dAMP…	protein	taxon:7227	20060803	FlyBase
FB	FBgn0023169	AMPKalpha		GO:0006468	FB:FBrf0054946|PMID:1662381	ISS		P	AMP-activated protein kinase alpha subunit	5'monophosphate-activated kinase|AK|AMP activated kinase|AMP-activated kinase|AMP-activated protein kinase|AMP-dependent kinase|AMPK|AMPK catalytic subunit|AMPK-alpha|AmpKalpha|CG3051|DmAMPK alpha|EG:132E8.2|FBgn0023169|G protein-coupled receptor kinase 4|Gprk-4|Gprk4|SNF1A|SNF1A/AMP-activated protein kinase|SNF4A-a|adenosine monophosphate-activated protein kinase|ampk|ampkalpha|dAMPK|dAMPKa|dAMP…	protein	taxon:7227	20060803	FlyBase
FB	FBgn0023169	AMPKalpha		GO:0004674	FB:FBrf0129980|PMID:10908587	NAS		F	AMP-activated protein kinase alpha subunit	5'monophosphate-activated kinase|AK|AMP activated kinase|AMP-activated kinase|AMP-activated protein kinase|AMP-dependent kinase|AMPK|AMPK catalytic subunit|AMPK-alpha|AmpKalpha|CG3051|DmAMPK alpha|EG:132E8.2|FBgn0023169|G protein-coupled receptor kinase 4|Gprk-4|Gprk4|SNF1A|SNF1A/AMP-activated protein kinase|SNF4A-a|adenosine monophosphate-activated protein kinase|ampk|ampkalpha|dAMPK|dAMPKa|dAMP…	protein	taxon:7227	20060803	FlyBase
FB	FBgn0023169	AMPKalpha		GO:0006468	FB:FBrf0129980|PMID:10908587	NAS		P	AMP-activated protein kinase alpha subunit	5'monophosphate-activated kinase|AK|AMP activated kinase|AMP-activated kinase|AMP-activated protein kinase|AMP-dependent kinase|AMPK|AMPK catalytic subunit|AMPK-alpha|AmpKalpha|CG3051|DmAMPK alpha|EG:132E8.2|FBgn0023169|G protein-coupled receptor kinase 4|Gprk-4|Gprk4|SNF1A|SNF1A/AMP-activated protein kinase|SNF4A-a|adenosine monophosphate-activated protein kinase|ampk|ampkalpha|dAMPK|dAMPKa|dAMP…	protein	taxon:7227	20060803	FlyBase
FB	FBgn0023169	AMPKalpha		GO:0004679	FB:FBrf0151783|PMID:12093363	IMP		F	AMP-activated protein kinase alpha subunit	5'monophosphate-activated kinase|AK|AMP activated kinase|AMP-activated kinase|AMP-activated protein kinase|AMP-dependent kinase|AMPK|AMPK catalytic subunit|AMPK-alpha|AmpKalpha|CG3051|DmAMPK alpha|EG:132E8.2|FBgn0023169|G protein-coupled receptor kinase 4|Gprk-4|Gprk4|SNF1A|SNF1A/AMP-activated protein kinase|SNF4A-a|adenosine monophosphate-activated protein kinase|ampk|ampkalpha|dAMPK|dAMPKa|dAMP…	protein	taxon:7227	20060803	FlyBase
FB	FBgn0023169	AMPKalpha		GO:0005634	FB:FBrf0151783|PMID:12093363	IDA		C	AMP-activated protein kinase alpha subunit	5'monophosphate-activated kinase|AK|AMP activated kinase|AMP-activated kinase|AMP-activated protein kinase|AMP-dependent kinase|AMPK|AMPK catalytic subunit|AMPK-alpha|AmpKalpha|CG3051|DmAMPK alpha|EG:132E8.2|FBgn0023169|G protein-coupled receptor kinase 4|Gprk-4|Gprk4|SNF1A|SNF1A/AMP-activated protein kinase|SNF4A-a|adenosine monophosphate-activated protein kinase|ampk|ampkalpha|dAMPK|dAMPKa|dAMP…	protein	taxon:7227	20060803	FlyBase
FB	FBgn0023169	AMPKalpha		GO:0031588	FB:FBrf0151783|PMID:12093363	IC	GO:0004679	C	AMP-activated protein kinase alpha subunit	5'monophosphate-activated kinase|AK|AMP activated kinase|AMP-activated kinase|AMP-activated protein kinase|AMP-dependent kinase|AMPK|AMPK catalytic subunit|AMPK-alpha|AmpKalpha|CG3051|DmAMPK alpha|EG:132E8.2|FBgn0023169|G protein-coupled receptor kinase 4|Gprk-4|Gprk4|SNF1A|SNF1A/AMP-activated protein kinase|SNF4A-a|adenosine monophosphate-activated protein kinase|ampk|ampkalpha|dAMPK|dAMPKa|dAMP…	protein	taxon:7227	20060803	FlyBase
FB	FBgn0023169	AMPKalpha		GO:0006468	FB:FBrf0151783|PMID:12093363	IMP		P	AMP-activated protein kinase alpha subunit	5'monophosphate-activated kinase|AK|AMP activated kinase|AMP-activated kinase|AMP-activated protein kinase|AMP-dependent kinase|AMPK|AMPK catalytic subunit|AMPK-alpha|AmpKalpha|CG3051|DmAMPK alpha|EG:132E8.2|FBgn0023169|G protein-coupled receptor kinase 4|Gprk-4|Gprk4|SNF1A|SNF1A/AMP-activated protein kinase|SNF4A-a|adenosine monophosphate-activated protein kinase|ampk|ampkalpha|dAMPK|dAMPKa|dAMP…	protein	taxon:7227	20060803	FlyBase
FB	FBgn0023169	AMPKalpha		GO:0005524	FB:FBrf0174215|GO_REF:0000002	IEA	InterPro:IPR000719|InterPro:IPR002290|InterPro:IPR017441	F	AMP-activated protein kinase alpha subunit	5'monophosphate-activated kinase|AK|AMP activated kinase|AMP-activated kinase|AMP-activated protein kinase|AMP-dependent kinase|AMPK|AMPK catalytic subunit|AMPK-alpha|AmpKalpha|CG3051|DmAMPK alpha|EG:132E8.2|FBgn0023169|G protein-coupled receptor kinase 4|Gprk-4|Gprk4|SNF1A|SNF1A/AMP-activated protein kinase|SNF4A-a|adenosine monophosphate-activated protein kinase|ampk|ampkalpha|dAMPK|dAMPKa|dAMP…	protein	taxon:7227	20170731	FlyBase
FB	FBgn0023169	AMPKalpha		GO:0006909	FB:FBrf0191376|PMID:16336044	IMP		P	AMP-activated protein kinase alpha subunit	5'monophosphate-activated kinase|AK|AMP activated kinase|AMP-activated kinase|AMP-activated protein kinase|AMP-dependent kinase|AMPK|AMPK catalytic subunit|AMPK-alpha|AmpKalpha|CG3051|DmAMPK alpha|EG:132E8.2|FBgn0023169|G protein-coupled receptor kinase 4|Gprk-4|Gprk4|SNF1A|SNF1A/AMP-activated protein kinase|SNF4A-a|adenosine monophosphate-activated protein kinase|ampk|ampkalpha|dAMPK|dAMPKa|dAMP…	protein	taxon:7227	20130530	FlyBase
FB	FBgn0023169	AMPKalpha		GO:0000278	FB:FBrf0201353|PMID:17486097	IMP		P	AMP-activated protein kinase alpha subunit	5'monophosphate-activated kinase|AK|AMP activated kinase|AMP-activated kinase|AMP-activated protein kinase|AMP-dependent kinase|AMPK|AMPK catalytic subunit|AMPK-alpha|AmpKalpha|CG3051|DmAMPK alpha|EG:132E8.2|FBgn0023169|G protein-coupled receptor kinase 4|Gprk-4|Gprk4|SNF1A|SNF1A/AMP-activated protein kinase|SNF4A-a|adenosine monophosphate-activated protein kinase|ampk|ampkalpha|dAMPK|dAMPKa|dAMP…	protein	taxon:7227	20080221	FlyBase
FB	FBgn0023169	AMPKalpha		GO:0045197	FB:FBrf0201353|PMID:17486097	IMP		P	AMP-activated protein kinase alpha subunit	5'monophosphate-activated kinase|AK|AMP activated kinase|AMP-activated kinase|AMP-activated protein kinase|AMP-dependent kinase|AMPK|AMPK catalytic subunit|AMPK-alpha|AmpKalpha|CG3051|DmAMPK alpha|EG:132E8.2|FBgn0023169|G protein-coupled receptor kinase 4|Gprk-4|Gprk4|SNF1A|SNF1A/AMP-activated protein kinase|SNF4A-a|adenosine monophosphate-activated protein kinase|ampk|ampkalpha|dAMPK|dAMPKa|dAMP…	protein	taxon:7227	20080221	FlyBase
FB	FBgn0023169	AMPKalpha		GO:0001558	FB:FBrf0211348|PMID:20478298	IMP		P	AMP-activated protein kinase alpha subunit	5'monophosphate-activated kinase|AK|AMP activated kinase|AMP-activated kinase|AMP-activated protein kinase|AMP-dependent kinase|AMPK|AMPK catalytic subunit|AMPK-alpha|AmpKalpha|CG3051|DmAMPK alpha|EG:132E8.2|FBgn0023169|G protein-coupled receptor kinase 4|Gprk-4|Gprk4|SNF1A|SNF1A/AMP-activated protein kinase|SNF4A-a|adenosine monophosphate-activated protein kinase|ampk|ampkalpha|dAMPK|dAMPKa|dAMP…	protein	taxon:7227	20100916	FlyBase
FB	FBgn0023169	AMPKalpha		GO:0044058	FB:FBrf0211348|PMID:20478298	IMP		P	AMP-activated protein kinase alpha subunit	5'monophosphate-activated kinase|AK|AMP activated kinase|AMP-activated kinase|AMP-activated protein kinase|AMP-dependent kinase|AMPK|AMPK catalytic subunit|AMPK-alpha|AmpKalpha|CG3051|DmAMPK alpha|EG:132E8.2|FBgn0023169|G protein-coupled receptor kinase 4|Gprk-4|Gprk4|SNF1A|SNF1A/AMP-activated protein kinase|SNF4A-a|adenosine monophosphate-activated protein kinase|ampk|ampkalpha|dAMPK|dAMPKa|dAMP…	protein	taxon:7227	20100916	FlyBase
FB	FBgn0023169	AMPKalpha		GO:0006629	FB:FBrf0211905|PMID:20862213	IMP		P	AMP-activated protein kinase alpha subunit	5'monophosphate-activated kinase|AK|AMP activated kinase|AMP-activated kinase|AMP-activated protein kinase|AMP-dependent kinase|AMPK|AMPK catalytic subunit|AMPK-alpha|AmpKalpha|CG3051|DmAMPK alpha|EG:132E8.2|FBgn0023169|G protein-coupled receptor kinase 4|Gprk-4|Gprk4|SNF1A|SNF1A/AMP-activated protein kinase|SNF4A-a|adenosine monophosphate-activated protein kinase|ampk|ampkalpha|dAMPK|dAMPKa|dAMP…	protein	taxon:7227	20111201	FlyBase
FB	FBgn0023169	AMPKalpha		GO:0030730	FB:FBrf0211905|PMID:20862213	IMP		P	AMP-activated protein kinase alpha subunit	5'monophosphate-activated kinase|AK|AMP activated kinase|AMP-activated kinase|AMP-activated protein kinase|AMP-dependent kinase|AMPK|AMPK catalytic subunit|AMPK-alpha|AmpKalpha|CG3051|DmAMPK alpha|EG:132E8.2|FBgn0023169|G protein-coupled receptor kinase 4|Gprk-4|Gprk4|SNF1A|SNF1A/AMP-activated protein kinase|SNF4A-a|adenosine monophosphate-activated protein kinase|ampk|ampkalpha|dAMPK|dAMPKa|dAMP…	protein	taxon:7227	20111201	FlyBase
FB	FBgn0023169	AMPKalpha		GO:0042595	FB:FBrf0211905|PMID:20862213	IMP		P	AMP-activated protein kinase alpha subunit	5'monophosphate-activated kinase|AK|AMP activated kinase|AMP-activated kinase|AMP-activated protein kinase|AMP-dependent kinase|AMPK|AMPK catalytic subunit|AMPK-alpha|AmpKalpha|CG3051|DmAMPK alpha|EG:132E8.2|FBgn0023169|G protein-coupled receptor kinase 4|Gprk-4|Gprk4|SNF1A|SNF1A/AMP-activated protein kinase|SNF4A-a|adenosine monophosphate-activated protein kinase|ampk|ampkalpha|dAMPK|dAMPKa|dAMP…	protein	taxon:7227	20111201	FlyBase
FB	FBgn0023169	AMPKalpha		GO:0009267	FB:FBrf0211905|PMID:20862213	IMP		P	AMP-activated protein kinase alpha subunit	5'monophosphate-activated kinase|AK|AMP activated kinase|AMP-activated kinase|AMP-activated protein kinase|AMP-dependent kinase|AMPK|AMPK catalytic subunit|AMPK-alpha|AmpKalpha|CG3051|DmAMPK alpha|EG:132E8.2|FBgn0023169|G protein-coupled receptor kinase 4|Gprk-4|Gprk4|SNF1A|SNF1A/AMP-activated protein kinase|SNF4A-a|adenosine monophosphate-activated protein kinase|ampk|ampkalpha|dAMPK|dAMPKa|dAMP…	protein	taxon:7227	20111201	FlyBase
FB	FBgn0023169	AMPKalpha		GO:0042331	FB:FBrf0217461|PMID:22319582	IGI	FB:FBgn0041191	P	AMP-activated protein kinase alpha subunit	5'monophosphate-activated kinase|AK|AMP activated kinase|AMP-activated kinase|AMP-activated protein kinase|AMP-dependent kinase|AMPK|AMPK catalytic subunit|AMPK-alpha|AmpKalpha|CG3051|DmAMPK alpha|EG:132E8.2|FBgn0023169|G protein-coupled receptor kinase 4|Gprk-4|Gprk4|SNF1A|SNF1A/AMP-activated protein kinase|SNF4A-a|adenosine monophosphate-activated protein kinase|ampk|ampkalpha|dAMPK|dAMPKa|dAMP…	protein	taxon:7227	20120329	FlyBase
FB	FBgn0023169	AMPKalpha		GO:0007411	FB:FBrf0217461|PMID:22319582	IGI	FB:FBgn0041191	P	AMP-activated protein kinase alpha subunit	5'monophosphate-activated kinase|AK|AMP activated kinase|AMP-activated kinase|AMP-activated protein kinase|AMP-dependent kinase|AMPK|AMPK catalytic subunit|AMPK-alpha|AmpKalpha|CG3051|DmAMPK alpha|EG:132E8.2|FBgn0023169|G protein-coupled receptor kinase 4|Gprk-4|Gprk4|SNF1A|SNF1A/AMP-activated protein kinase|SNF4A-a|adenosine monophosphate-activated protein kinase|ampk|ampkalpha|dAMPK|dAMPKa|dAMP…	protein	taxon:7227	20120329	FlyBase
FB	FBgn0023169	AMPKalpha		GO:0048813	FB:FBrf0223604|PMID:24337116	IMP		P	AMP-activated protein kinase alpha subunit	5'monophosphate-activated kinase|AK|AMP activated kinase|AMP-activated kinase|AMP-activated protein kinase|AMP-dependent kinase|AMPK|AMPK catalytic subunit|AMPK-alpha|AmpKalpha|CG3051|DmAMPK alpha|EG:132E8.2|FBgn0023169|G protein-coupled receptor kinase 4|Gprk-4|Gprk4|SNF1A|SNF1A/AMP-activated protein kinase|SNF4A-a|adenosine monophosphate-activated protein kinase|ampk|ampkalpha|dAMPK|dAMPKa|dAMP…	protein	taxon:7227	20140206	FlyBase
FB	FBgn0023169	AMPKalpha		GO:0045792	FB:FBrf0223746|PMID:24337115	IMP		P	AMP-activated protein kinase alpha subunit	5'monophosphate-activated kinase|AK|AMP activated kinase|AMP-activated kinase|AMP-activated protein kinase|AMP-dependent kinase|AMPK|AMPK catalytic subunit|AMPK-alpha|AmpKalpha|CG3051|DmAMPK alpha|EG:132E8.2|FBgn0023169|G protein-coupled receptor kinase 4|Gprk-4|Gprk4|SNF1A|SNF1A/AMP-activated protein kinase|SNF4A-a|adenosine monophosphate-activated protein kinase|ampk|ampkalpha|dAMPK|dAMPKa|dAMP…	protein	taxon:7227	20140410	FlyBase
FB	FBgn0023169	AMPKalpha		GO:0032007	FB:FBrf0227982|PMID:25826530	IMP		P	AMP-activated protein kinase alpha subunit	5'monophosphate-activated kinase|AK|AMP activated kinase|AMP-activated kinase|AMP-activated protein kinase|AMP-dependent kinase|AMPK|AMPK catalytic subunit|AMPK-alpha|AmpKalpha|CG3051|DmAMPK alpha|EG:132E8.2|FBgn0023169|G protein-coupled receptor kinase 4|Gprk-4|Gprk4|SNF1A|SNF1A/AMP-activated protein kinase|SNF4A-a|adenosine monophosphate-activated protein kinase|ampk|ampkalpha|dAMPK|dAMPKa|dAMP…	protein	taxon:7227	20150716	FlyBase
FB	FBgn0023169	AMPKalpha		GO:0004679	FB:FBrf0227982|PMID:25826530	IDA		F	AMP-activated protein kinase alpha subunit	5'monophosphate-activated kinase|AK|AMP activated kinase|AMP-activated kinase|AMP-activated protein kinase|AMP-dependent kinase|AMPK|AMPK catalytic subunit|AMPK-alpha|AmpKalpha|CG3051|DmAMPK alpha|EG:132E8.2|FBgn0023169|G protein-coupled receptor kinase 4|Gprk-4|Gprk4|SNF1A|SNF1A/AMP-activated protein kinase|SNF4A-a|adenosine monophosphate-activated protein kinase|ampk|ampkalpha|dAMPK|dAMPKa|dAMP…	protein	taxon:7227	20151001	FlyBase
FB	FBgn0023169	AMPKalpha		GO:0010906	FB:FBrf0228532|PMID:25994086	IMP		P	AMP-activated protein kinase alpha subunit	5'monophosphate-activated kinase|AK|AMP activated kinase|AMP-activated kinase|AMP-activated protein kinase|AMP-dependent kinase|AMPK|AMPK catalytic subunit|AMPK-alpha|AmpKalpha|CG3051|DmAMPK alpha|EG:132E8.2|FBgn0023169|G protein-coupled receptor kinase 4|Gprk-4|Gprk4|SNF1A|SNF1A/AMP-activated protein kinase|SNF4A-a|adenosine monophosphate-activated protein kinase|ampk|ampkalpha|dAMPK|dAMPKa|dAMP…	protein	taxon:7227	20151210	FlyBase
FB	FBgn0023169	AMPKalpha		GO:0035174	FB:FBrf0232076|GO_REF:0000033	IBA	PANTHER:PTN000757363	F	AMP-activated protein kinase alpha subunit	5'monophosphate-activated kinase|AK|AMP activated kinase|AMP-activated kinase|AMP-activated protein kinase|AMP-dependent kinase|AMPK|AMPK catalytic subunit|AMPK-alpha|AmpKalpha|CG3051|DmAMPK alpha|EG:132E8.2|FBgn0023169|G protein-coupled receptor kinase 4|Gprk-4|Gprk4|SNF1A|SNF1A/AMP-activated protein kinase|SNF4A-a|adenosine monophosphate-activated protein kinase|ampk|ampkalpha|dAMPK|dAMPKa|dAMP…	protein	taxon:7227	20150114	GO_Central
FB	FBgn0023169	AMPKalpha		GO:0042149	FB:FBrf0232076|GO_REF:0000033	IBA	PANTHER:PTN001217363	P	AMP-activated protein kinase alpha subunit	5'monophosphate-activated kinase|AK|AMP activated kinase|AMP-activated kinase|AMP-activated protein kinase|AMP-dependent kinase|AMPK|AMPK catalytic subunit|AMPK-alpha|AmpKalpha|CG3051|DmAMPK alpha|EG:132E8.2|FBgn0023169|G protein-coupled receptor kinase 4|Gprk-4|Gprk4|SNF1A|SNF1A/AMP-activated protein kinase|SNF4A-a|adenosine monophosphate-activated protein kinase|ampk|ampkalpha|dAMPK|dAMPKa|dAMP…	protein	taxon:7227	20150116	GO_Central
FB	FBgn0023169	AMPKalpha		GO:0031588	FB:FBrf0232076|GO_REF:0000033	IBA	PANTHER:PTN001217363	C	AMP-activated protein kinase alpha subunit	5'monophosphate-activated kinase|AK|AMP activated kinase|AMP-activated kinase|AMP-activated protein kinase|AMP-dependent kinase|AMPK|AMPK catalytic subunit|AMPK-alpha|AmpKalpha|CG3051|DmAMPK alpha|EG:132E8.2|FBgn0023169|G protein-coupled receptor kinase 4|Gprk-4|Gprk4|SNF1A|SNF1A/AMP-activated protein kinase|SNF4A-a|adenosine monophosphate-activated protein kinase|ampk|ampkalpha|dAMPK|dAMPKa|dAMP…	protein	taxon:7227	20150116	GO_Central
FB	FBgn0052626	AMPdeam		GO:0032264	FB:FBrf0174215|GO_REF:0000002	IEA	InterPro:IPR006329	P	AMP deaminase	AMP deam|CG11058|CG11065|CG15762|CG32626	protein	taxon:7227	20170731	FlyBase
FB	FBgn0052626	AMPdeam		GO:0003876	FB:FBrf0174215|GO_REF:0000002	IEA	InterPro:IPR006329	F	AMP deaminase	AMP deam|CG11058|CG11065|CG15762|CG32626	protein	taxon:7227	20170731	InterPro
FB	FBgn0052626	AMPdeam		GO:0005829	FB:FBrf0226456|PMID:25294944	IDA		C	AMP deaminase	AMP deam|CG11058|CG11065|CG15762|CG32626	protein	taxon:7227	20150129	FlyBase
FB	FBgn0267408	AOX1		GO:0016614	FB:FBrf0174215|GO_REF:0000002	IEA	InterPro:IPR016166	F	Aldehyde oxidase 1	CG18522|CT42272|DmAO1|LPO|PO|Po|Pyridoxal oxidase|low-pyridoxal-oxidase|lpo	protein	taxon:7227	20170731	FlyBase
FB	FBgn0267408	AOX1		GO:0055114	FB:FBrf0174215|GO_REF:0000002	IEA	InterPro:IPR002346|InterPro:IPR002888|InterPro:IPR008274|InterPro:IPR016166|InterPro:IPR016208	P	Aldehyde oxidase 1	CG18522|CT42272|DmAO1|LPO|PO|Po|Pyridoxal oxidase|low-pyridoxal-oxidase|lpo	protein	taxon:7227	20170731	FlyBase
FB	FBgn0267408	AOX1		GO:0005506	FB:FBrf0174215|GO_REF:0000002	IEA	InterPro:IPR016208	F	Aldehyde oxidase 1	CG18522|CT42272|DmAO1|LPO|PO|Po|Pyridoxal oxidase|low-pyridoxal-oxidase|lpo	protein	taxon:7227	20170731	FlyBase
FB	FBgn0267408	AOX1		GO:0051537	FB:FBrf0174215|GO_REF:0000002	IEA	InterPro:IPR006058	F	Aldehyde oxidase 1	CG18522|CT42272|DmAO1|LPO|PO|Po|Pyridoxal oxidase|low-pyridoxal-oxidase|lpo	protein	taxon:7227	20170731	FlyBase
FB	FBgn0267408	AOX1		GO:0009055	FB:FBrf0174215|GO_REF:0000002	IEA	InterPro:IPR001041	F	Aldehyde oxidase 1	CG18522|CT42272|DmAO1|LPO|PO|Po|Pyridoxal oxidase|low-pyridoxal-oxidase|lpo	protein	taxon:7227	20170731	FlyBase
FB	FBgn0267408	AOX1		GO:0042817	FB:FBrf0225357|PMID:24737760	IMP		P	Aldehyde oxidase 1	CG18522|CT42272|DmAO1|LPO|PO|Po|Pyridoxal oxidase|low-pyridoxal-oxidase|lpo	protein	taxon:7227	20140904	FlyBase
FB	FBgn0267408	AOX1		GO:0004732	FB:FBrf0225357|PMID:24737760	IMP		F	Aldehyde oxidase 1	CG18522|CT42272|DmAO1|LPO|PO|Po|Pyridoxal oxidase|low-pyridoxal-oxidase|lpo	protein	taxon:7227	20140626	FlyBase
FB	FBgn0267408	AOX1		GO:0004732	FB:FBrf0225357|PMID:24737760	IDA		F	Aldehyde oxidase 1	CG18522|CT42272|DmAO1|LPO|PO|Po|Pyridoxal oxidase|low-pyridoxal-oxidase|lpo	protein	taxon:7227	20140626	FlyBase
FB	FBgn0267408	AOX1		GO:0050660	FB:FBrf0232076|GO_REF:0000033	IBA	PANTHER:PTN000225632	F	Aldehyde oxidase 1	CG18522|CT42272|DmAO1|LPO|PO|Po|Pyridoxal oxidase|low-pyridoxal-oxidase|lpo	protein	taxon:7227	20140730	GO_Central
FB	FBgn0267408	AOX1		GO:0004854	FB:FBrf0232076|GO_REF:0000033	IBA	PANTHER:PTN000225632	F	Aldehyde oxidase 1	CG18522|CT42272|DmAO1|LPO|PO|Po|Pyridoxal oxidase|low-pyridoxal-oxidase|lpo	protein	taxon:7227	20140730	GO_Central
FB	FBgn0267408	AOX1		GO:0005829	FB:FBrf0232076|GO_REF:0000033	IBA	PANTHER:PTN000225632	C	Aldehyde oxidase 1	CG18522|CT42272|DmAO1|LPO|PO|Po|Pyridoxal oxidase|low-pyridoxal-oxidase|lpo	protein	taxon:7227	20140730	GO_Central
FB	FBgn0267408	AOX1		GO:0009115	FB:FBrf0232076|GO_REF:0000033	IBA	PANTHER:PTN000225632	P	Aldehyde oxidase 1	CG18522|CT42272|DmAO1|LPO|PO|Po|Pyridoxal oxidase|low-pyridoxal-oxidase|lpo	protein	taxon:7227	20140730	GO_Central
FB	FBgn0038348	AOX2		GO:0009055	FB:FBrf0174215|GO_REF:0000002	IEA	InterPro:IPR001041	F	Aldehyde oxidase 2	CG18519|DmAO2	protein	taxon:7227	20170731	FlyBase
FB	FBgn0038348	AOX2		GO:0016614	FB:FBrf0174215|GO_REF:0000002	IEA	InterPro:IPR016166	F	Aldehyde oxidase 2	CG18519|DmAO2	protein	taxon:7227	20170731	FlyBase
FB	FBgn0038348	AOX2		GO:0051537	FB:FBrf0174215|GO_REF:0000002	IEA	InterPro:IPR006058	F	Aldehyde oxidase 2	CG18519|DmAO2	protein	taxon:7227	20170731	FlyBase
FB	FBgn0038348	AOX2		GO:0005506	FB:FBrf0174215|GO_REF:0000002	IEA	InterPro:IPR016208	F	Aldehyde oxidase 2	CG18519|DmAO2	protein	taxon:7227	20170731	FlyBase
FB	FBgn0038348	AOX2		GO:0055114	FB:FBrf0225357|PMID:24737760	IMP		P	Aldehyde oxidase 2	CG18519|DmAO2	protein	taxon:7227	20140626	FlyBase
FB	FBgn0038348	AOX2		GO:0006081	FB:FBrf0225357|PMID:24737760	IMP		P	Aldehyde oxidase 2	CG18519|DmAO2	protein	taxon:7227	20140904	FlyBase
FB	FBgn0038348	AOX2		GO:0004031	FB:FBrf0225357|PMID:24737760	IMP		F	Aldehyde oxidase 2	CG18519|DmAO2	protein	taxon:7227	20140626	FlyBase
FB	FBgn0038348	AOX2		GO:0050660	FB:FBrf0232076|GO_REF:0000033	IBA	PANTHER:PTN000225632	F	Aldehyde oxidase 2	CG18519|DmAO2	protein	taxon:7227	20140730	GO_Central
FB	FBgn0038348	AOX2		GO:0009115	FB:FBrf0232076|GO_REF:0000033	IBA	PANTHER:PTN000225632	P	Aldehyde oxidase 2	CG18519|DmAO2	protein	taxon:7227	20140730	GO_Central
FB	FBgn0038348	AOX2		GO:0005829	FB:FBrf0232076|GO_REF:0000033	IBA	PANTHER:PTN000225632	C	Aldehyde oxidase 2	CG18519|DmAO2	protein	taxon:7227	20140730	GO_Central
FB	FBgn0038348	AOX2		GO:0004854	FB:FBrf0232076|GO_REF:0000033	IBA	PANTHER:PTN000225632	F	Aldehyde oxidase 2	CG18519|DmAO2	protein	taxon:7227	20140730	GO_Central
FB	FBgn0038349	AOX3		GO:0055114	FB:FBrf0174215|GO_REF:0000002	IEA	InterPro:IPR002346|InterPro:IPR002888|InterPro:IPR008274|InterPro:IPR016166|InterPro:IPR016208	P	Aldehyde oxidase 3	CG6045|DmAO3	protein	taxon:7227	20170731	FlyBase
FB	FBgn0038349	AOX3		GO:0005506	FB:FBrf0174215|GO_REF:0000002	IEA	InterPro:IPR016208	F	Aldehyde oxidase 3	CG6045|DmAO3	protein	taxon:7227	20170731	FlyBase
FB	FBgn0038349	AOX3		GO:0016614	FB:FBrf0174215|GO_REF:0000002	IEA	InterPro:IPR016166	F	Aldehyde oxidase 3	CG6045|DmAO3	protein	taxon:7227	20170731	FlyBase
FB	FBgn0038349	AOX3		GO:0009055	FB:FBrf0174215|GO_REF:0000002	IEA	InterPro:IPR001041	F	Aldehyde oxidase 3	CG6045|DmAO3	protein	taxon:7227	20170731	FlyBase
FB	FBgn0038349	AOX3		GO:0051537	FB:FBrf0174215|GO_REF:0000002	IEA	InterPro:IPR006058	F	Aldehyde oxidase 3	CG6045|DmAO3	protein	taxon:7227	20170731	FlyBase
FB	FBgn0038349	AOX3		GO:0006117	FB:FBrf0225357|PMID:24737760	IMP		P	Aldehyde oxidase 3	CG6045|DmAO3	protein	taxon:7227	20140904	FlyBase
FB	FBgn0038349	AOX3		GO:0004031	FB:FBrf0225357|PMID:24737760	IMP		F	Aldehyde oxidase 3	CG6045|DmAO3	protein	taxon:7227	20140626	FlyBase
FB	FBgn0038349	AOX3		GO:0050660	FB:FBrf0232076|GO_REF:0000033	IBA	PANTHER:PTN000225632	F	Aldehyde oxidase 3	CG6045|DmAO3	protein	taxon:7227	20140730	GO_Central
FB	FBgn0038349	AOX3		GO:0005829	FB:FBrf0232076|GO_REF:0000033	IBA	PANTHER:PTN000225632	C	Aldehyde oxidase 3	CG6045|DmAO3	protein	taxon:7227	20140730	GO_Central
FB	FBgn0038349	AOX3		GO:0004854	FB:FBrf0232076|GO_REF:0000033	IBA	PANTHER:PTN000225632	F	Aldehyde oxidase 3	CG6045|DmAO3	protein	taxon:7227	20140730	GO_Central
FB	FBgn0038349	AOX3		GO:0009115	FB:FBrf0232076|GO_REF:0000033	IBA	PANTHER:PTN000225632	P	Aldehyde oxidase 3	CG6045|DmAO3	protein	taxon:7227	20140730	GO_Central
FB	FBgn0038350	AOX4		GO:0009055	FB:FBrf0174215|GO_REF:0000002	IEA	InterPro:IPR001041	F	Aldehyde oxidase 4	CG18516|DmAO4	protein	taxon:7227	20170731	FlyBase
FB	FBgn0038350	AOX4		GO:0005506	FB:FBrf0174215|GO_REF:0000002	IEA	InterPro:IPR016208	F	Aldehyde oxidase 4	CG18516|DmAO4	protein	taxon:7227	20170731	FlyBase
FB	FBgn0038350	AOX4		GO:0055114	FB:FBrf0174215|GO_REF:0000002	IEA	InterPro:IPR002346|InterPro:IPR002888|InterPro:IPR008274|InterPro:IPR016166|InterPro:IPR016208	P	Aldehyde oxidase 4	CG18516|DmAO4	protein	taxon:7227	20170731	FlyBase
FB	FBgn0038350	AOX4		GO:0051537	FB:FBrf0174215|GO_REF:0000002	IEA	InterPro:IPR006058	F	Aldehyde oxidase 4	CG18516|DmAO4	protein	taxon:7227	20170731	FlyBase
FB	FBgn0038350	AOX4		GO:0016614	FB:FBrf0174215|GO_REF:0000002	IEA	InterPro:IPR016166	F	Aldehyde oxidase 4	CG18516|DmAO4	protein	taxon:7227	20170731	FlyBase
FB	FBgn0038350	AOX4		GO:0004031	FB:FBrf0225357|PMID:24737760	ISS	FB:FBgn0038348|FB:FBgn0038349|FB:FBgn0267408	F	Aldehyde oxidase 4	CG18516|DmAO4	protein	taxon:7227	20140904	FlyBase
FB	FBgn0038350	AOX4		GO:0006081	FB:FBrf0225357|PMID:24737760	ISS	FB:FBgn0038348|FB:FBgn0038349|FB:FBgn0267408	P	Aldehyde oxidase 4	CG18516|DmAO4	protein	taxon:7227	20140904	FlyBase
FB	FBgn0038350	AOX4		GO:0005829	FB:FBrf0232076|GO_REF:0000033	IBA	PANTHER:PTN000225632	C	Aldehyde oxidase 4	CG18516|DmAO4	protein	taxon:7227	20140730	GO_Central
FB	FBgn0038350	AOX4		GO:0016903	FB:FBrf0232076|GO_REF:0000033	IBA	PANTHER:PTN000225632	F	Aldehyde oxidase 4	CG18516|DmAO4	protein	taxon:7227	20140730	GO_Central
FB	FBgn0038350	AOX4		GO:0004854	FB:FBrf0232076|GO_REF:0000033	IBA	PANTHER:PTN000225632	F	Aldehyde oxidase 4	CG18516|DmAO4	protein	taxon:7227	20140730	GO_Central
FB	FBgn0038350	AOX4		GO:0050660	FB:FBrf0232076|GO_REF:0000033	IBA	PANTHER:PTN000225632	F	Aldehyde oxidase 4	CG18516|DmAO4	protein	taxon:7227	20140730	GO_Central
FB	FBgn0038350	AOX4		GO:0009115	FB:FBrf0232076|GO_REF:0000033	IBA	PANTHER:PTN000225632	P	Aldehyde oxidase 4	CG18516|DmAO4	protein	taxon:7227	20140730	GO_Central
FB	FBgn0010380	AP-1-2beta		GO:0005905	FB:FBrf0072747|PMID:8006084	IDA		C	Adaptor Protein complex 1/2, beta subunit	AP-1/2beta|AP-1beta|AP-1beta1|AP-2beta|AP-beta1|AP1beta1|AP2beta2|Adaptin AP1 beta|BAD1|BAP|Bap|Beta Adaptin|Beta Adaptin Drosophila 1|Beta-adaptin|CG12532|apl1|apl2|bap|beta-adaptin|beta1/2|beta2-ada|beta2-adaptin|cg12532	protein	taxon:7227	20111013	FlyBase
FB	FBgn0010380	AP-1-2beta		GO:0005802	FB:FBrf0072747|PMID:8006084	IDA		C	Adaptor Protein complex 1/2, beta subunit	AP-1/2beta|AP-1beta|AP-1beta1|AP-2beta|AP-beta1|AP1beta1|AP2beta2|Adaptin AP1 beta|BAD1|BAP|Bap|Beta Adaptin|Beta Adaptin Drosophila 1|Beta-adaptin|CG12532|apl1|apl2|bap|beta-adaptin|beta1/2|beta2-ada|beta2-adaptin|cg12532	protein	taxon:7227	20131024	FlyBase
FB	FBgn0010380	AP-1-2beta		GO:0030119	FB:FBrf0072747|PMID:8006084	IDA		C	Adaptor Protein complex 1/2, beta subunit	AP-1/2beta|AP-1beta|AP-1beta1|AP-2beta|AP-beta1|AP1beta1|AP2beta2|Adaptin AP1 beta|BAD1|BAP|Bap|Beta Adaptin|Beta Adaptin Drosophila 1|Beta-adaptin|CG12532|apl1|apl2|bap|beta-adaptin|beta1/2|beta2-ada|beta2-adaptin|cg12532	protein	taxon:7227	20111013	FlyBase
FB	FBgn0010380	AP-1-2beta		GO:0008565	FB:FBrf0072747|PMID:8006084	IC	GO:0030119	F	Adaptor Protein complex 1/2, beta subunit	AP-1/2beta|AP-1beta|AP-1beta1|AP-2beta|AP-beta1|AP1beta1|AP2beta2|Adaptin AP1 beta|BAD1|BAP|Bap|Beta Adaptin|Beta Adaptin Drosophila 1|Beta-adaptin|CG12532|apl1|apl2|bap|beta-adaptin|beta1/2|beta2-ada|beta2-adaptin|cg12532	protein	taxon:7227	20130321	FlyBase
FB	FBgn0010380	AP-1-2beta		GO:0005886	FB:FBrf0072747|PMID:8006084	IDA		C	Adaptor Protein complex 1/2, beta subunit	AP-1/2beta|AP-1beta|AP-1beta1|AP-2beta|AP-beta1|AP1beta1|AP2beta2|Adaptin AP1 beta|BAD1|BAP|Bap|Beta Adaptin|Beta Adaptin Drosophila 1|Beta-adaptin|CG12532|apl1|apl2|bap|beta-adaptin|beta1/2|beta2-ada|beta2-adaptin|cg12532	protein	taxon:7227	20131024	FlyBase
FB	FBgn0010380	AP-1-2beta		GO:0016192	FB:FBrf0072747|PMID:8006084	IC	GO:0030119	P	Adaptor Protein complex 1/2, beta subunit	AP-1/2beta|AP-1beta|AP-1beta1|AP-2beta|AP-beta1|AP1beta1|AP2beta2|Adaptin AP1 beta|BAD1|BAP|Bap|Beta Adaptin|Beta Adaptin Drosophila 1|Beta-adaptin|CG12532|apl1|apl2|bap|beta-adaptin|beta1/2|beta2-ada|beta2-adaptin|cg12532	protein	taxon:7227	20131024	FlyBase
FB	FBgn0010380	AP-1-2beta		GO:0016192	FB:FBrf0174215|GO_REF:0000002	IEA	InterPro:IPR002553|InterPro:IPR008152|InterPro:IPR009028|InterPro:IPR013037|InterPro:IPR015151|InterPro:IPR026739	P	Adaptor Protein complex 1/2, beta subunit	AP-1/2beta|AP-1beta|AP-1beta1|AP-2beta|AP-beta1|AP1beta1|AP2beta2|Adaptin AP1 beta|BAD1|BAP|Bap|Beta Adaptin|Beta Adaptin Drosophila 1|Beta-adaptin|CG12532|apl1|apl2|bap|beta-adaptin|beta1/2|beta2-ada|beta2-adaptin|cg12532	protein	taxon:7227	20170731	FlyBase
FB	FBgn0010380	AP-1-2beta		GO:0006886	FB:FBrf0174215|GO_REF:0000002	IEA	InterPro:IPR002553|InterPro:IPR008152|InterPro:IPR009028|InterPro:IPR013037|InterPro:IPR015151	P	Adaptor Protein complex 1/2, beta subunit	AP-1/2beta|AP-1beta|AP-1beta1|AP-2beta|AP-beta1|AP1beta1|AP2beta2|Adaptin AP1 beta|BAD1|BAP|Bap|Beta Adaptin|Beta Adaptin Drosophila 1|Beta-adaptin|CG12532|apl1|apl2|bap|beta-adaptin|beta1/2|beta2-ada|beta2-adaptin|cg12532	protein	taxon:7227	20170731	FlyBase
FB	FBgn0010380	AP-1-2beta		GO:0008565	FB:FBrf0174215|GO_REF:0000002	IEA	InterPro:IPR016342	F	Adaptor Protein complex 1/2, beta subunit	AP-1/2beta|AP-1beta|AP-1beta1|AP-2beta|AP-beta1|AP1beta1|AP2beta2|Adaptin AP1 beta|BAD1|BAP|Bap|Beta Adaptin|Beta Adaptin Drosophila 1|Beta-adaptin|CG12532|apl1|apl2|bap|beta-adaptin|beta1/2|beta2-ada|beta2-adaptin|cg12532	protein	taxon:7227	20170731	FlyBase
FB	FBgn0010380	AP-1-2beta		GO:0030122	FB:FBrf0202953|GO_REF:0000024	ISS	SGD:S000003765	C	Adaptor Protein complex 1/2, beta subunit	AP-1/2beta|AP-1beta|AP-1beta1|AP-2beta|AP-beta1|AP1beta1|AP2beta2|Adaptin AP1 beta|BAD1|BAP|Bap|Beta Adaptin|Beta Adaptin Drosophila 1|Beta-adaptin|CG12532|apl1|apl2|bap|beta-adaptin|beta1/2|beta2-ada|beta2-adaptin|cg12532	protein	taxon:7227	20131031	FlyBase
FB	FBgn0010380	AP-1-2beta		GO:0030136	FB:FBrf0209110|PMID:19847956	IDA		C	Adaptor Protein complex 1/2, beta subunit	AP-1/2beta|AP-1beta|AP-1beta1|AP-2beta|AP-beta1|AP1beta1|AP2beta2|Adaptin AP1 beta|BAD1|BAP|Bap|Beta Adaptin|Beta Adaptin Drosophila 1|Beta-adaptin|CG12532|apl1|apl2|bap|beta-adaptin|beta1/2|beta2-ada|beta2-adaptin|cg12532	protein	taxon:7227	20120927	FlyBase
FB	FBgn0010380	AP-1-2beta		GO:0048749	FB:FBrf0217589|PMID:22389401	IMP		P	Adaptor Protein complex 1/2, beta subunit	AP-1/2beta|AP-1beta|AP-1beta1|AP-2beta|AP-beta1|AP1beta1|AP2beta2|Adaptin AP1 beta|BAD1|BAP|Bap|Beta Adaptin|Beta Adaptin Drosophila 1|Beta-adaptin|CG12532|apl1|apl2|bap|beta-adaptin|beta1/2|beta2-ada|beta2-adaptin|cg12532	protein	taxon:7227	20120412	FlyBase
FB	FBgn0030089	AP-1gamma		GO:0006886	FB:FBrf0174215|GO_REF:0000002	IEA	InterPro:IPR002553|InterPro:IPR008152	P	Adaptor Protein complex 1, gamma subunit	AP-1|AP-1 gamma|AP-1[gamma]|AP-1g|AP1gamma|AP1gamma1|Ap-1|CG9113|apl4|cg9113|dgamma|gamma|gamma subunit of AP-1 clathrin|gamma-Ada|gamma-adaptin	protein	taxon:7227	20170731	FlyBase
FB	FBgn0030089	AP-1gamma		GO:0008565	FB:FBrf0174215|GO_REF:0000002	IEA	InterPro:IPR017107	F	Adaptor Protein complex 1, gamma subunit	AP-1|AP-1 gamma|AP-1[gamma]|AP-1g|AP1gamma|AP1gamma1|Ap-1|CG9113|apl4|cg9113|dgamma|gamma|gamma subunit of AP-1 clathrin|gamma-Ada|gamma-adaptin	protein	taxon:7227	20170731	FlyBase
FB	FBgn0030089	AP-1gamma		GO:0030136	FB:FBrf0209110|PMID:19847956	IDA		C	Adaptor Protein complex 1, gamma subunit	AP-1|AP-1 gamma|AP-1[gamma]|AP-1g|AP1gamma|AP1gamma1|Ap-1|CG9113|apl4|cg9113|dgamma|gamma|gamma subunit of AP-1 clathrin|gamma-Ada|gamma-adaptin	protein	taxon:7227	20120927	FlyBase
FB	FBgn0030089	AP-1gamma		GO:0035652	FB:FBrf0209110|PMID:19847956	IMP		P	Adaptor Protein complex 1, gamma subunit	AP-1|AP-1 gamma|AP-1[gamma]|AP-1g|AP1gamma|AP1gamma1|Ap-1|CG9113|apl4|cg9113|dgamma|gamma|gamma subunit of AP-1 clathrin|gamma-Ada|gamma-adaptin	protein	taxon:7227	20131024	FlyBase
FB	FBgn0030089	AP-1gamma		GO:0055037	FB:FBrf0212697|PMID:21194948	IDA		C	Adaptor Protein complex 1, gamma subunit	AP-1|AP-1 gamma|AP-1[gamma]|AP-1g|AP1gamma|AP1gamma1|Ap-1|CG9113|apl4|cg9113|dgamma|gamma|gamma subunit of AP-1 clathrin|gamma-Ada|gamma-adaptin	protein	taxon:7227	20120823	FlyBase
FB	FBgn0030089	AP-1gamma		GO:0005802	FB:FBrf0212697|PMID:21194948	IDA		C	Adaptor Protein complex 1, gamma subunit	AP-1|AP-1 gamma|AP-1[gamma]|AP-1g|AP1gamma|AP1gamma1|Ap-1|CG9113|apl4|cg9113|dgamma|gamma|gamma subunit of AP-1 clathrin|gamma-Ada|gamma-adaptin	protein	taxon:7227	20120823	FlyBase
FB	FBgn0030089	AP-1gamma		GO:0005802	FB:FBrf0213890|PMID:21490149	IDA		C	Adaptor Protein complex 1, gamma subunit	AP-1|AP-1 gamma|AP-1[gamma]|AP-1g|AP1gamma|AP1gamma1|Ap-1|CG9113|apl4|cg9113|dgamma|gamma|gamma subunit of AP-1 clathrin|gamma-Ada|gamma-adaptin	protein	taxon:7227	20120802	FlyBase
FB	FBgn0030089	AP-1gamma		GO:0030141	FB:FBrf0213890|PMID:21490149	IDA		C	Adaptor Protein complex 1, gamma subunit	AP-1|AP-1 gamma|AP-1[gamma]|AP-1g|AP1gamma|AP1gamma1|Ap-1|CG9113|apl4|cg9113|dgamma|gamma|gamma subunit of AP-1 clathrin|gamma-Ada|gamma-adaptin	protein	taxon:7227	20120802	FlyBase
FB	FBgn0030089	AP-1gamma		GO:0033363	FB:FBrf0213890|PMID:21490149	IMP		P	Adaptor Protein complex 1, gamma subunit	AP-1|AP-1 gamma|AP-1[gamma]|AP-1g|AP1gamma|AP1gamma1|Ap-1|CG9113|apl4|cg9113|dgamma|gamma|gamma subunit of AP-1 clathrin|gamma-Ada|gamma-adaptin	protein	taxon:7227	20120906	FlyBase
FB	FBgn0030089	AP-1gamma		GO:0048749	FB:FBrf0217589|PMID:22389401	IMP		P	Adaptor Protein complex 1, gamma subunit	AP-1|AP-1 gamma|AP-1[gamma]|AP-1g|AP1gamma|AP1gamma1|Ap-1|CG9113|apl4|cg9113|dgamma|gamma|gamma subunit of AP-1 clathrin|gamma-Ada|gamma-adaptin	protein	taxon:7227	20120412	FlyBase
FB	FBgn0030089	AP-1gamma		GO:0030121	FB:FBrf0217589|PMID:22389401	IPI	FB:FBgn0024833	C	Adaptor Protein complex 1, gamma subunit	AP-1|AP-1 gamma|AP-1[gamma]|AP-1g|AP1gamma|AP1gamma1|Ap-1|CG9113|apl4|cg9113|dgamma|gamma|gamma subunit of AP-1 clathrin|gamma-Ada|gamma-adaptin	protein	taxon:7227	20130711	FlyBase
FB	FBgn0030089	AP-1gamma		GO:0008565	FB:FBrf0217589|PMID:22389401	IC	GO:0030121	F	Adaptor Protein complex 1, gamma subunit	AP-1|AP-1 gamma|AP-1[gamma]|AP-1g|AP1gamma|AP1gamma1|Ap-1|CG9113|apl4|cg9113|dgamma|gamma|gamma subunit of AP-1 clathrin|gamma-Ada|gamma-adaptin	protein	taxon:7227	20170615	FlyBase
FB	FBgn0030089	AP-1gamma		GO:0030121	FB:FBrf0217589|PMID:22389401	IMP		C	Adaptor Protein complex 1, gamma subunit	AP-1|AP-1 gamma|AP-1[gamma]|AP-1g|AP1gamma|AP1gamma1|Ap-1|CG9113|apl4|cg9113|dgamma|gamma|gamma subunit of AP-1 clathrin|gamma-Ada|gamma-adaptin	protein	taxon:7227	20130711	FlyBase
FB	FBgn0024833	AP-1mu		GO:0006886	FB:FBrf0174215|GO_REF:0000002	IEA	InterPro:IPR001392|InterPro:IPR018240	P	Adaptor Protein complex 1, mu subunit	AP-1mu1|AP-47|AP1mu1|AP47|APmu1|CG9388|Dmu1|ap-47|apm1|cg9388|mu1	protein	taxon:7227	20170731	FlyBase
FB	FBgn0024833	AP-1mu		GO:0030276	FB:FBrf0202953|GO_REF:0000024	ISS	SGD:S000006180	F	Adaptor Protein complex 1, mu subunit	AP-1mu1|AP-47|AP1mu1|AP47|APmu1|CG9388|Dmu1|ap-47|apm1|cg9388|mu1	protein	taxon:7227	20131031	FlyBase
FB	FBgn0024833	AP-1mu		GO:0030121	FB:FBrf0202953|GO_REF:0000024	ISS	SGD:S000006180	C	Adaptor Protein complex 1, mu subunit	AP-1mu1|AP-47|AP1mu1|AP47|APmu1|CG9388|Dmu1|ap-47|apm1|cg9388|mu1	protein	taxon:7227	20131031	FlyBase
FB	FBgn0024833	AP-1mu		GO:0016192	FB:FBrf0202953|GO_REF:0000024	ISS	SGD:S000006180	P	Adaptor Protein complex 1, mu subunit	AP-1mu1|AP-47|AP1mu1|AP47|APmu1|CG9388|Dmu1|ap-47|apm1|cg9388|mu1	protein	taxon:7227	20131031	FlyBase
FB	FBgn0024833	AP-1mu		GO:0030136	FB:FBrf0209110|PMID:19847956	IDA		C	Adaptor Protein complex 1, mu subunit	AP-1mu1|AP-47|AP1mu1|AP47|APmu1|CG9388|Dmu1|ap-47|apm1|cg9388|mu1	protein	taxon:7227	20120927	FlyBase
FB	FBgn0024833	AP-1mu		GO:0045746	FB:FBrf0212697|PMID:21194948	IGI	FB:FBgn0004197	P	Adaptor Protein complex 1, mu subunit	AP-1mu1|AP-47|AP1mu1|AP47|APmu1|CG9388|Dmu1|ap-47|apm1|cg9388|mu1	protein	taxon:7227	20120823	FlyBase
FB	FBgn0024833	AP-1mu		GO:0045746	FB:FBrf0212697|PMID:21194948	IGI	FB:FBgn0000463	P	Adaptor Protein complex 1, mu subunit	AP-1mu1|AP-47|AP1mu1|AP47|APmu1|CG9388|Dmu1|ap-47|apm1|cg9388|mu1	protein	taxon:7227	20120823	FlyBase
FB	FBgn0024833	AP-1mu		GO:0045746	FB:FBrf0212697|PMID:21194948	IGI	FB:FBgn0260440	P	Adaptor Protein complex 1, mu subunit	AP-1mu1|AP-47|AP1mu1|AP47|APmu1|CG9388|Dmu1|ap-47|apm1|cg9388|mu1	protein	taxon:7227	20120823	FlyBase
FB	FBgn0024833	AP-1mu		GO:2001136	FB:FBrf0212697|PMID:21194948	IMP		P	Adaptor Protein complex 1, mu subunit	AP-1mu1|AP-47|AP1mu1|AP47|APmu1|CG9388|Dmu1|ap-47|apm1|cg9388|mu1	protein	taxon:7227	20120823	FlyBase
FB	FBgn0024833	AP-1mu		GO:0033363	FB:FBrf0213890|PMID:21490149	IMP		P	Adaptor Protein complex 1, mu subunit	AP-1mu1|AP-47|AP1mu1|AP47|APmu1|CG9388|Dmu1|ap-47|apm1|cg9388|mu1	protein	taxon:7227	20120802	FlyBase
FB	FBgn0024833	AP-1mu		GO:0030121	FB:FBrf0217589|PMID:22389401	IPI	FB:FBgn0030089	C	Adaptor Protein complex 1, mu subunit	AP-1mu1|AP-47|AP1mu1|AP47|APmu1|CG9388|Dmu1|ap-47|apm1|cg9388|mu1	protein	taxon:7227	20130711	FlyBase
FB	FBgn0024833	AP-1mu		GO:0030121	FB:FBrf0217589|PMID:22389401	IMP		C	Adaptor Protein complex 1, mu subunit	AP-1mu1|AP-47|AP1mu1|AP47|APmu1|CG9388|Dmu1|ap-47|apm1|cg9388|mu1	protein	taxon:7227	20130711	FlyBase
FB	FBgn0024833	AP-1mu		GO:0035976	FB:FBrf0217589|PMID:22389401	IPI	FB:FBgn0030089	C	Adaptor Protein complex 1, mu subunit	AP-1mu1|AP-47|AP1mu1|AP47|APmu1|CG9388|Dmu1|ap-47|apm1|cg9388|mu1	protein	taxon:7227	20120927	FlyBase
FB	FBgn0024833	AP-1mu		GO:0048749	FB:FBrf0217589|PMID:22389401	IMP		P	Adaptor Protein complex 1, mu subunit	AP-1mu1|AP-47|AP1mu1|AP47|APmu1|CG9388|Dmu1|ap-47|apm1|cg9388|mu1	protein	taxon:7227	20120412	FlyBase
FB	FBgn0024833	AP-1mu		GO:0008565	FB:FBrf0217589|PMID:22389401	IMP		F	Adaptor Protein complex 1, mu subunit	AP-1mu1|AP-47|AP1mu1|AP47|APmu1|CG9388|Dmu1|ap-47|apm1|cg9388|mu1	protein	taxon:7227	20120927	FlyBase
FB	FBgn0024833	AP-1mu		GO:0035976	FB:FBrf0217589|PMID:22389401	IMP		C	Adaptor Protein complex 1, mu subunit	AP-1mu1|AP-47|AP1mu1|AP47|APmu1|CG9388|Dmu1|ap-47|apm1|cg9388|mu1	protein	taxon:7227	20120927	FlyBase
FB	FBgn0024833	AP-1mu		GO:0046907	FB:FBrf0217589|PMID:22389401	IMP		P	Adaptor Protein complex 1, mu subunit	AP-1mu1|AP-47|AP1mu1|AP47|APmu1|CG9388|Dmu1|ap-47|apm1|cg9388|mu1	protein	taxon:7227	20120412	FlyBase
FB	FBgn0039132	AP-1sigma		GO:0006886	FB:FBrf0174215|GO_REF:0000002	IEA	InterPro:IPR000804	P	Adaptor Protein complex 1, sigma subunit	AP-1[sigma]|AP-1sigma1|AP1sigma1|CG5864|aps1|cg5864|sigma1	protein	taxon:7227	20170731	FlyBase
FB	FBgn0039132	AP-1sigma		GO:0030121	FB:FBrf0202953|GO_REF:0000024	ISS	SGD:S000004160	C	Adaptor Protein complex 1, sigma subunit	AP-1[sigma]|AP-1sigma1|AP1sigma1|CG5864|aps1|cg5864|sigma1	protein	taxon:7227	20131031	FlyBase
FB	FBgn0039132	AP-1sigma		GO:0016192	FB:FBrf0202953|GO_REF:0000024	ISS	SGD:S000004160	P	Adaptor Protein complex 1, sigma subunit	AP-1[sigma]|AP-1sigma1|AP1sigma1|CG5864|aps1|cg5864|sigma1	protein	taxon:7227	20131031	FlyBase
FB	FBgn0039132	AP-1sigma		GO:0030276	FB:FBrf0202953|GO_REF:0000024	ISS	SGD:S000004160	F	Adaptor Protein complex 1, sigma subunit	AP-1[sigma]|AP-1sigma1|AP1sigma1|CG5864|aps1|cg5864|sigma1	protein	taxon:7227	20131031	FlyBase
FB	FBgn0039132	AP-1sigma		GO:0007411	FB:FBrf0217589|PMID:22389401	IMP		P	Adaptor Protein complex 1, sigma subunit	AP-1[sigma]|AP-1sigma1|AP1sigma1|CG5864|aps1|cg5864|sigma1	protein	taxon:7227	20120412	FlyBase
FB	FBgn0039132	AP-1sigma		GO:0008565	FB:FBrf0217589|PMID:22389401	IMP		F	Adaptor Protein complex 1, sigma subunit	AP-1[sigma]|AP-1sigma1|AP1sigma1|CG5864|aps1|cg5864|sigma1	protein	taxon:7227	20120927	FlyBase
FB	FBgn0039132	AP-1sigma		GO:0030121	FB:FBrf0217589|PMID:22389401	IMP		C	Adaptor Protein complex 1, sigma subunit	AP-1[sigma]|AP-1sigma1|AP1sigma1|CG5864|aps1|cg5864|sigma1	protein	taxon:7227	20130711	FlyBase
FB	FBgn0039132	AP-1sigma		GO:0042051	FB:FBrf0217589|PMID:22389401	IMP		P	Adaptor Protein complex 1, sigma subunit	AP-1[sigma]|AP-1sigma1|AP1sigma1|CG5864|aps1|cg5864|sigma1	protein	taxon:7227	20120412	FlyBase
FB	FBgn0039132	AP-1sigma		GO:0048749	FB:FBrf0217589|PMID:22389401	IMP		P	Adaptor Protein complex 1, sigma subunit	AP-1[sigma]|AP-1sigma1|AP1sigma1|CG5864|aps1|cg5864|sigma1	protein	taxon:7227	20120412	FlyBase
FB	FBgn0039132	AP-1sigma		GO:0046907	FB:FBrf0217589|PMID:22389401	IMP		P	Adaptor Protein complex 1, sigma subunit	AP-1[sigma]|AP-1sigma1|AP1sigma1|CG5864|aps1|cg5864|sigma1	protein	taxon:7227	20120412	FlyBase
FB	FBgn0264855	AP-2alpha		GO:0008565	FB:FBrf0093110|PMID:9118220	IDA		F	Adaptor Protein complex 2, alpha subunit	AP-2|AP2|Ada|Alpha-Adaptin|Alpha-adaptin|CG31654|CG4260|D-Ada|D-alphaAda|MENE (2L)-A|MENE(2L)-A|ada|alpha|alpha adaptin|alpha-Ada|alpha-Adaptin|alpha-ada|alpha-adaptin|alphaAda|alphaAdaptin|alphaada|apl3|cg4260|dAP-2a|l(2)06694|l(2)SH0460|l(2)SH2 0460|lethal (2) SH0460	protein	taxon:7227	20070220	UniProt
FB	FBgn0264855	AP-2alpha		GO:0015031	FB:FBrf0093110|PMID:9118220	IDA		P	Adaptor Protein complex 2, alpha subunit	AP-2|AP2|Ada|Alpha-Adaptin|Alpha-adaptin|CG31654|CG4260|D-Ada|D-alphaAda|MENE (2L)-A|MENE(2L)-A|ada|alpha|alpha adaptin|alpha-Ada|alpha-Adaptin|alpha-ada|alpha-adaptin|alphaAda|alphaAdaptin|alphaada|apl3|cg4260|dAP-2a|l(2)06694|l(2)SH0460|l(2)SH2 0460|lethal (2) SH0460	protein	taxon:7227	20070220	UniProt
FB	FBgn0264855	AP-2alpha		GO:0005886	FB:FBrf0093110|PMID:9118220	IDA		C	Adaptor Protein complex 2, alpha subunit	AP-2|AP2|Ada|Alpha-Adaptin|Alpha-adaptin|CG31654|CG4260|D-Ada|D-alphaAda|MENE (2L)-A|MENE(2L)-A|ada|alpha|alpha adaptin|alpha-Ada|alpha-Adaptin|alpha-ada|alpha-adaptin|alphaAda|alphaAdaptin|alphaada|apl3|cg4260|dAP-2a|l(2)06694|l(2)SH0460|l(2)SH2 0460|lethal (2) SH0460	protein	taxon:7227	20060803	FlyBase
FB	FBgn0264855	AP-2alpha		GO:0005905	FB:FBrf0093110|PMID:9118220	IDA		C	Adaptor Protein complex 2, alpha subunit	AP-2|AP2|Ada|Alpha-Adaptin|Alpha-adaptin|CG31654|CG4260|D-Ada|D-alphaAda|MENE (2L)-A|MENE(2L)-A|ada|alpha|alpha adaptin|alpha-Ada|alpha-Adaptin|alpha-ada|alpha-adaptin|alphaAda|alphaAdaptin|alphaada|apl3|cg4260|dAP-2a|l(2)06694|l(2)SH0460|l(2)SH2 0460|lethal (2) SH0460	protein	taxon:7227	20070220	UniProt
FB	FBgn0264855	AP-2alpha		GO:0048488	FB:FBrf0093110|PMID:9118220	IDA		P	Adaptor Protein complex 2, alpha subunit	AP-2|AP2|Ada|Alpha-Adaptin|Alpha-adaptin|CG31654|CG4260|D-Ada|D-alphaAda|MENE (2L)-A|MENE(2L)-A|ada|alpha|alpha adaptin|alpha-Ada|alpha-Adaptin|alpha-ada|alpha-adaptin|alphaAda|alphaAdaptin|alphaada|apl3|cg4260|dAP-2a|l(2)06694|l(2)SH0460|l(2)SH2 0460|lethal (2) SH0460	protein	taxon:7227	20070123	UniProt
FB	FBgn0264855	AP-2alpha		GO:0048489	FB:FBrf0141528|PMID:11697879	TAS		P	Adaptor Protein complex 2, alpha subunit	AP-2|AP2|Ada|Alpha-Adaptin|Alpha-adaptin|CG31654|CG4260|D-Ada|D-alphaAda|MENE (2L)-A|MENE(2L)-A|ada|alpha|alpha adaptin|alpha-Ada|alpha-Adaptin|alpha-ada|alpha-adaptin|alphaAda|alphaAdaptin|alphaada|apl3|cg4260|dAP-2a|l(2)06694|l(2)SH0460|l(2)SH2 0460|lethal (2) SH0460	protein	taxon:7227	20060803	FlyBase
FB	FBgn0264855	AP-2alpha		GO:0006886	FB:FBrf0174215|GO_REF:0000002	IEA	InterPro:IPR002553|InterPro:IPR003164|InterPro:IPR008152|InterPro:IPR009028|InterPro:IPR013038|InterPro:IPR015873	P	Adaptor Protein complex 2, alpha subunit	AP-2|AP2|Ada|Alpha-Adaptin|Alpha-adaptin|CG31654|CG4260|D-Ada|D-alphaAda|MENE (2L)-A|MENE(2L)-A|ada|alpha|alpha adaptin|alpha-Ada|alpha-Adaptin|alpha-ada|alpha-adaptin|alphaAda|alphaAdaptin|alphaada|apl3|cg4260|dAP-2a|l(2)06694|l(2)SH0460|l(2)SH2 0460|lethal (2) SH0460	protein	taxon:7227	20170731	FlyBase
FB	FBgn0264855	AP-2alpha		GO:0008356	FB:FBrf0174511|PMID:15018932	TAS		P	Adaptor Protein complex 2, alpha subunit	AP-2|AP2|Ada|Alpha-Adaptin|Alpha-adaptin|CG31654|CG4260|D-Ada|D-alphaAda|MENE (2L)-A|MENE(2L)-A|ada|alpha|alpha adaptin|alpha-Ada|alpha-Adaptin|alpha-ada|alpha-adaptin|alphaAda|alphaAdaptin|alphaada|apl3|cg4260|dAP-2a|l(2)06694|l(2)SH0460|l(2)SH2 0460|lethal (2) SH0460	protein	taxon:7227	20060803	FlyBase
FB	FBgn0264855	AP-2alpha		GO:0045807	FB:FBrf0187517|PMID:16113648	IMP		P	Adaptor Protein complex 2, alpha subunit	AP-2|AP2|Ada|Alpha-Adaptin|Alpha-adaptin|CG31654|CG4260|D-Ada|D-alphaAda|MENE (2L)-A|MENE(2L)-A|ada|alpha|alpha adaptin|alpha-Ada|alpha-Adaptin|alpha-ada|alpha-adaptin|alphaAda|alphaAdaptin|alphaada|apl3|cg4260|dAP-2a|l(2)06694|l(2)SH0460|l(2)SH2 0460|lethal (2) SH0460	protein	taxon:7227	20100610	FlyBase
FB	FBgn0264855	AP-2alpha		GO:0008104	FB:FBrf0188062|PMID:15901829	IMP		P	Adaptor Protein complex 2, alpha subunit	AP-2|AP2|Ada|Alpha-Adaptin|Alpha-adaptin|CG31654|CG4260|D-Ada|D-alphaAda|MENE (2L)-A|MENE(2L)-A|ada|alpha|alpha adaptin|alpha-Ada|alpha-Adaptin|alpha-ada|alpha-adaptin|alphaAda|alphaAdaptin|alphaada|apl3|cg4260|dAP-2a|l(2)06694|l(2)SH0460|l(2)SH2 0460|lethal (2) SH0460	protein	taxon:7227	20080417	FlyBase
FB	FBgn0264855	AP-2alpha		GO:0030100	FB:FBrf0191981|PMID:16835270	IDA		P	Adaptor Protein complex 2, alpha subunit	AP-2|AP2|Ada|Alpha-Adaptin|Alpha-adaptin|CG31654|CG4260|D-Ada|D-alphaAda|MENE (2L)-A|MENE(2L)-A|ada|alpha|alpha adaptin|alpha-Ada|alpha-Adaptin|alpha-ada|alpha-adaptin|alphaAda|alphaAdaptin|alphaada|apl3|cg4260|dAP-2a|l(2)06694|l(2)SH0460|l(2)SH2 0460|lethal (2) SH0460	protein	taxon:7227	20100819	FlyBase
FB	FBgn0264855	AP-2alpha		GO:0008565	FB:FBrf0210409|PMID:20226669	IMP		F	Adaptor Protein complex 2, alpha subunit	AP-2|AP2|Ada|Alpha-Adaptin|Alpha-adaptin|CG31654|CG4260|D-Ada|D-alphaAda|MENE (2L)-A|MENE(2L)-A|ada|alpha|alpha adaptin|alpha-Ada|alpha-Adaptin|alpha-ada|alpha-adaptin|alphaAda|alphaAdaptin|alphaada|apl3|cg4260|dAP-2a|l(2)06694|l(2)SH0460|l(2)SH2 0460|lethal (2) SH0460	protein	taxon:7227	20120927	FlyBase
FB	FBgn0264855	AP-2alpha		GO:0030122	FB:FBrf0210409|PMID:20226669	IMP		C	Adaptor Protein complex 2, alpha subunit	AP-2|AP2|Ada|Alpha-Adaptin|Alpha-adaptin|CG31654|CG4260|D-Ada|D-alphaAda|MENE (2L)-A|MENE(2L)-A|ada|alpha|alpha adaptin|alpha-Ada|alpha-Adaptin|alpha-ada|alpha-adaptin|alphaAda|alphaAdaptin|alphaada|apl3|cg4260|dAP-2a|l(2)06694|l(2)SH0460|l(2)SH2 0460|lethal (2) SH0460	protein	taxon:7227	20120927	FlyBase
FB	FBgn0264855	AP-2alpha		GO:0006897	FB:FBrf0210409|PMID:20226669	IMP		P	Adaptor Protein complex 2, alpha subunit	AP-2|AP2|Ada|Alpha-Adaptin|Alpha-adaptin|CG31654|CG4260|D-Ada|D-alphaAda|MENE (2L)-A|MENE(2L)-A|ada|alpha|alpha adaptin|alpha-Ada|alpha-Adaptin|alpha-ada|alpha-adaptin|alphaAda|alphaAdaptin|alphaada|apl3|cg4260|dAP-2a|l(2)06694|l(2)SH0460|l(2)SH2 0460|lethal (2) SH0460	protein	taxon:7227	20110721	FlyBase
FB	FBgn0264855	AP-2alpha		GO:0005886	FB:FBrf0210923|PMID:20462449	IDA		C	Adaptor Protein complex 2, alpha subunit	AP-2|AP2|Ada|Alpha-Adaptin|Alpha-adaptin|CG31654|CG4260|D-Ada|D-alphaAda|MENE (2L)-A|MENE(2L)-A|ada|alpha|alpha adaptin|alpha-Ada|alpha-Adaptin|alpha-ada|alpha-adaptin|alphaAda|alphaAdaptin|alphaada|apl3|cg4260|dAP-2a|l(2)06694|l(2)SH0460|l(2)SH2 0460|lethal (2) SH0460	protein	taxon:7227	20100610	FlyBase
FB	FBgn0264855	AP-2alpha		GO:0005886	FB:FBrf0215446|PMID:19317464	IDA		C	Adaptor Protein complex 2, alpha subunit	AP-2|AP2|Ada|Alpha-Adaptin|Alpha-adaptin|CG31654|CG4260|D-Ada|D-alphaAda|MENE (2L)-A|MENE(2L)-A|ada|alpha|alpha adaptin|alpha-Ada|alpha-Adaptin|alpha-ada|alpha-adaptin|alphaAda|alphaAdaptin|alphaada|apl3|cg4260|dAP-2a|l(2)06694|l(2)SH0460|l(2)SH2 0460|lethal (2) SH0460	protein	taxon:7227	20140731	FlyBase
FB	FBgn0264855	AP-2alpha		GO:0030707	FB:FBrf0229132|PMID:26205122	IMP		P	Adaptor Protein complex 2, alpha subunit	AP-2|AP2|Ada|Alpha-Adaptin|Alpha-adaptin|CG31654|CG4260|D-Ada|D-alphaAda|MENE (2L)-A|MENE(2L)-A|ada|alpha|alpha adaptin|alpha-Ada|alpha-Adaptin|alpha-ada|alpha-adaptin|alphaAda|alphaAdaptin|alphaada|apl3|cg4260|dAP-2a|l(2)06694|l(2)SH0460|l(2)SH2 0460|lethal (2) SH0460	protein	taxon:7227	20150924	FlyBase
FB	FBgn0264855	AP-2alpha		GO:1990386	FB:FBrf0233768|PMID:27535433	IMP		P	Adaptor Protein complex 2, alpha subunit	AP-2|AP2|Ada|Alpha-Adaptin|Alpha-adaptin|CG31654|CG4260|D-Ada|D-alphaAda|MENE (2L)-A|MENE(2L)-A|ada|alpha|alpha adaptin|alpha-Ada|alpha-Adaptin|alpha-ada|alpha-adaptin|alphaAda|alphaAdaptin|alphaada|apl3|cg4260|dAP-2a|l(2)06694|l(2)SH0460|l(2)SH2 0460|lethal (2) SH0460	protein	taxon:7227	20170310	UniProt
FB	FBgn0263351	AP-2mu		GO:0006886	FB:FBrf0174215|GO_REF:0000002	IEA	InterPro:IPR001392|InterPro:IPR018240	P	Adaptor Protein complex 2, mu subunit	AP-50|AP2mu2|AP50|CG7057|Dmu2|MENE (3R)-D|MENE(3R)-D|adaptor protein complex 2|anon-EST:Posey50|anon-WO0172774.104|apm4|cg7057|mu2|mu2 medium chain of adaptin AP2|mu2-ada|mu2-adaptin	protein	taxon:7227	20170731	FlyBase
FB	FBgn0263351	AP-2mu		GO:0033227	FB:FBrf0192229|PMID:16862146	IMP		P	Adaptor Protein complex 2, mu subunit	AP-50|AP2mu2|AP50|CG7057|Dmu2|MENE (3R)-D|MENE(3R)-D|adaptor protein complex 2|anon-EST:Posey50|anon-WO0172774.104|apm4|cg7057|mu2|mu2 medium chain of adaptin AP2|mu2-ada|mu2-adaptin	protein	taxon:7227	20090319	FlyBase
FB	FBgn0263351	AP-2mu		GO:0006897	FB:FBrf0210409|PMID:20226669	IMP		P	Adaptor Protein complex 2, mu subunit	AP-50|AP2mu2|AP50|CG7057|Dmu2|MENE (3R)-D|MENE(3R)-D|adaptor protein complex 2|anon-EST:Posey50|anon-WO0172774.104|apm4|cg7057|mu2|mu2 medium chain of adaptin AP2|mu2-ada|mu2-adaptin	protein	taxon:7227	20110721	FlyBase
FB	FBgn0263351	AP-2mu		GO:0030122	FB:FBrf0210409|PMID:20226669	IMP		C	Adaptor Protein complex 2, mu subunit	AP-50|AP2mu2|AP50|CG7057|Dmu2|MENE (3R)-D|MENE(3R)-D|adaptor protein complex 2|anon-EST:Posey50|anon-WO0172774.104|apm4|cg7057|mu2|mu2 medium chain of adaptin AP2|mu2-ada|mu2-adaptin	protein	taxon:7227	20120927	FlyBase
FB	FBgn0263351	AP-2mu		GO:0008565	FB:FBrf0210409|PMID:20226669	IMP		F	Adaptor Protein complex 2, mu subunit	AP-50|AP2mu2|AP50|CG7057|Dmu2|MENE (3R)-D|MENE(3R)-D|adaptor protein complex 2|anon-EST:Posey50|anon-WO0172774.104|apm4|cg7057|mu2|mu2 medium chain of adaptin AP2|mu2-ada|mu2-adaptin	protein	taxon:7227	20120927	FlyBase
FB	FBgn0263351	AP-2mu		GO:0007293	FB:FBrf0225356|PMID:24762813	IMP		P	Adaptor Protein complex 2, mu subunit	AP-50|AP2mu2|AP50|CG7057|Dmu2|MENE (3R)-D|MENE(3R)-D|adaptor protein complex 2|anon-EST:Posey50|anon-WO0172774.104|apm4|cg7057|mu2|mu2 medium chain of adaptin AP2|mu2-ada|mu2-adaptin	protein	taxon:7227	20141030	FlyBase
FB	FBgn0263351	AP-2mu		GO:0060429	FB:FBrf0225356|PMID:24762813	IMP		P	Adaptor Protein complex 2, mu subunit	AP-50|AP2mu2|AP50|CG7057|Dmu2|MENE (3R)-D|MENE(3R)-D|adaptor protein complex 2|anon-EST:Posey50|anon-WO0172774.104|apm4|cg7057|mu2|mu2 medium chain of adaptin AP2|mu2-ada|mu2-adaptin	protein	taxon:7227	20141030	FlyBase
FB	FBgn0043012	AP-2sigma		GO:0006886	FB:FBrf0174215|GO_REF:0000002	IEA	InterPro:IPR000804	P	Adaptor Protein complex 2, sigma subunit	AP-2 sigma|AP2|AP2-sigma|CG6056|angur|aps2|cg6056|sigma2|sigma2-ada|sigma2-adaptin	protein	taxon:7227	20170731	FlyBase
FB	FBgn0043012	AP-2sigma		GO:0006897	FB:FBrf0210409|PMID:20226669	IMP		P	Adaptor Protein complex 2, sigma subunit	AP-2 sigma|AP2|AP2-sigma|CG6056|angur|aps2|cg6056|sigma2|sigma2-ada|sigma2-adaptin	protein	taxon:7227	20110721	FlyBase
FB	FBgn0043012	AP-2sigma		GO:0008565	FB:FBrf0210409|PMID:20226669	IMP		F	Adaptor Protein complex 2, sigma subunit	AP-2 sigma|AP2|AP2-sigma|CG6056|angur|aps2|cg6056|sigma2|sigma2-ada|sigma2-adaptin	protein	taxon:7227	20120927	FlyBase
FB	FBgn0043012	AP-2sigma		GO:0030122	FB:FBrf0210409|PMID:20226669	IMP		C	Adaptor Protein complex 2, sigma subunit	AP-2 sigma|AP2|AP2-sigma|CG6056|angur|aps2|cg6056|sigma2|sigma2-ada|sigma2-adaptin	protein	taxon:7227	20120927	FlyBase
FB	FBgn0043012	AP-2sigma		GO:0010906	FB:FBrf0228532|PMID:25994086	IMP		P	Adaptor Protein complex 2, sigma subunit	AP-2 sigma|AP2|AP2-sigma|CG6056|angur|aps2|cg6056|sigma2|sigma2-ada|sigma2-adaptin	protein	taxon:7227	20151210	FlyBase
FB	FBgn0034231	APC10		GO:0061630	FB:FBrf0202953|GO_REF:0000024	ISS	SGD:S000003209	F	Anaphase Promoting Complex subunit 10	Anaphase promoting complex subunit 10|Apc10|CG11419	protein	taxon:7227	20121101	FlyBase
FB	FBgn0034231	APC10		GO:0007113	FB:FBrf0204408|PMID:18321983	IGI	FB:FBgn0032863	P	Anaphase Promoting Complex subunit 10	Anaphase promoting complex subunit 10|Apc10|CG11419	protein	taxon:7227	20130620	FlyBase
FB	FBgn0034231	APC10		GO:0000278	FB:FBrf0207149|PMID:18463163	IMP		P	Anaphase Promoting Complex subunit 10	Anaphase promoting complex subunit 10|Apc10|CG11419	protein	taxon:7227	20101118	FlyBase
FB	FBgn0034231	APC10	contributes_to	GO:0061630	FB:FBrf0232076|GO_REF:0000033	IBA	PANTHER:PTN000309720	F	Anaphase Promoting Complex subunit 10	Anaphase promoting complex subunit 10|Apc10|CG11419	protein	taxon:7227	20151113	GO_Central
FB	FBgn0034231	APC10		GO:0005680	FB:FBrf0232076|GO_REF:0000033	IBA	PANTHER:PTN000309720	C	Anaphase Promoting Complex subunit 10	Anaphase promoting complex subunit 10|Apc10|CG11419	protein	taxon:7227	20151113	GO_Central
FB	FBgn0034231	APC10		GO:1904668	FB:FBrf0232076|GO_REF:0000033	IBA	PANTHER:PTN000309720	P	Anaphase Promoting Complex subunit 10	Anaphase promoting complex subunit 10|Apc10|CG11419	protein	taxon:7227	20151113	GO_Central
FB	FBgn0034231	APC10		GO:0031145	FB:FBrf0232076|GO_REF:0000033	IBA	PANTHER:PTN000309720	P	Anaphase Promoting Complex subunit 10	Anaphase promoting complex subunit 10|Apc10|CG11419	protein	taxon:7227	20151113	GO_Central
FB	FBgn0034231	APC10		GO:0070979	FB:FBrf0232076|GO_REF:0000033	IBA	PANTHER:PTN000309720	P	Anaphase Promoting Complex subunit 10	Anaphase promoting complex subunit 10|Apc10|CG11419	protein	taxon:7227	20151113	GO_Central
FB	FBgn0034231	APC10		GO:2000736	FB:FBrf0233071|PMID:27484291	IMP		P	Anaphase Promoting Complex subunit 10	Anaphase promoting complex subunit 10|Apc10|CG11419	protein	taxon:7227	20160908	FlyBase
FB	FBgn0052707	APC4		GO:0030071	FB:FBrf0174215|GO_REF:0000002	IEA	InterPro:IPR017169|InterPro:IPR024789	P	Anaphase Promoting Complex subunit 4	Anaphase Promoting Complex 4|CG32707|CG4350	protein	taxon:7227	20170731	FlyBase
FB	FBgn0052707	APC4		GO:0005680	FB:FBrf0202953|GO_REF:0000024	ISS	SGD:S000002525	C	Anaphase Promoting Complex subunit 4	Anaphase Promoting Complex 4|CG32707|CG4350	protein	taxon:7227	20130321	FlyBase
FB	FBgn0052707	APC4		GO:0031145	FB:FBrf0202953|GO_REF:0000024	ISS	SGD:S000002525	P	Anaphase Promoting Complex subunit 4	Anaphase Promoting Complex 4|CG32707|CG4350	protein	taxon:7227	20130321	FlyBase
FB	FBgn0052707	APC4	contributes_to	GO:0004842	FB:FBrf0202953|GO_REF:0000024	ISS	SGD:S000002525	F	Anaphase Promoting Complex subunit 4	Anaphase Promoting Complex 4|CG32707|CG4350	protein	taxon:7227	20121101	FlyBase
FB	FBgn0029879	APC7		GO:0005680	FB:FBrf0202143|PMID:17878237	IPI	FB:FBgn0012058,FB:FBgn0032863	C	Anaphase Promoting Complex subunit 7	Anaphase Promoting Complex 7|Anaphase promoting complex 7|Apc7|CG14444	protein	taxon:7227	20121101	FlyBase
FB	FBgn0029879	APC7		GO:0045842	FB:FBrf0202143|PMID:17878237	IGI	FB:FBgn0032863	P	Anaphase Promoting Complex subunit 7	Anaphase Promoting Complex 7|Anaphase promoting complex 7|Apc7|CG14444	protein	taxon:7227	20121101	FlyBase
FB	FBgn0029879	APC7		GO:0061630	FB:FBrf0202143|PMID:17878237	IGI	FB:FBgn0032863	F	Anaphase Promoting Complex subunit 7	Anaphase Promoting Complex 7|Anaphase promoting complex 7|Apc7|CG14444	protein	taxon:7227	20121101	FlyBase
FB	FBgn0261112	APP-BP1		GO:0045116	FB:FBrf0200549|PMID:16628230	IMP		P	beta-Amyloid precursor protein binding protein 1	APPBP1|CG7828|anon-WO0140519.225|dAPP-BP1|dAPPBP1	protein	taxon:7227	20120126	FlyBase
FB	FBgn0261112	APP-BP1	contributes_to	GO:0019781	FB:FBrf0200549|PMID:16628230	ISS	HGNC:621	F	beta-Amyloid precursor protein binding protein 1	APPBP1|CG7828|anon-WO0140519.225|dAPP-BP1|dAPPBP1	protein	taxon:7227	20120126	FlyBase
FB	FBgn0261112	APP-BP1		GO:0005515	FB:FBrf0200549|PMID:16628230	IPI	FB:FBgn0000108	F	beta-Amyloid precursor protein binding protein 1	APPBP1|CG7828|anon-WO0140519.225|dAPP-BP1|dAPPBP1	protein	taxon:7227	20120126	FlyBase
FB	FBgn0261112	APP-BP1		GO:0001540	FB:FBrf0200549|PMID:16628230	IPI	UniProtKB:P14599	F	beta-Amyloid precursor protein binding protein 1	APPBP1|CG7828|anon-WO0140519.225|dAPP-BP1|dAPPBP1	protein	taxon:7227	20100105	UniProt
FB	FBgn0261112	APP-BP1		GO:0045116	FB:FBrf0200549|PMID:16628230	ISS	HGNC:621	P	beta-Amyloid precursor protein binding protein 1	APPBP1|CG7828|anon-WO0140519.225|dAPP-BP1|dAPPBP1	protein	taxon:7227	20120126	FlyBase
FB	FBgn0261112	APP-BP1	contributes_to	GO:0019781	FB:FBrf0212479|GO_REF:0000024	ISS	UniProtKB:Q13564	F	beta-Amyloid precursor protein binding protein 1	APPBP1|CG7828|anon-WO0140519.225|dAPP-BP1|dAPPBP1	protein	taxon:7227	20100603	UniProt
FB	FBgn0261112	APP-BP1		GO:0046982	FB:FBrf0212479|GO_REF:0000024	ISS	UniProtKB:Q13564	F	beta-Amyloid precursor protein binding protein 1	APPBP1|CG7828|anon-WO0140519.225|dAPP-BP1|dAPPBP1	protein	taxon:7227	20060224	UniProt
FB	FBgn0261112	APP-BP1		GO:0045116	FB:FBrf0212479|GO_REF:0000024	ISS	UniProtKB:Q13564	P	beta-Amyloid precursor protein binding protein 1	APPBP1|CG7828|anon-WO0140519.225|dAPP-BP1|dAPPBP1	protein	taxon:7227	20060224	UniProt
FB	FBgn0261112	APP-BP1		GO:0045116	FB:FBrf0215574|PMID:21931660	IDA		P	beta-Amyloid precursor protein binding protein 1	APPBP1|CG7828|anon-WO0140519.225|dAPP-BP1|dAPPBP1	protein	taxon:7227	20120126	FlyBase
FB	FBgn0261112	APP-BP1		GO:0043234	FB:FBrf0215574|PMID:21931660	IPI	FB:FBgn0263697	C	beta-Amyloid precursor protein binding protein 1	APPBP1|CG7828|anon-WO0140519.225|dAPP-BP1|dAPPBP1	protein	taxon:7227	20120126	FlyBase
FB	FBgn0261112	APP-BP1	contributes_to	GO:0019781	FB:FBrf0215574|PMID:21931660	IDA		F	beta-Amyloid precursor protein binding protein 1	APPBP1|CG7828|anon-WO0140519.225|dAPP-BP1|dAPPBP1	protein	taxon:7227	20120126	FlyBase
FB	FBgn0261112	APP-BP1		GO:0005737	FB:FBrf0232076|GO_REF:0000033	IBA	PANTHER:PTN000102039	C	beta-Amyloid precursor protein binding protein 1	APPBP1|CG7828|anon-WO0140519.225|dAPP-BP1|dAPPBP1	protein	taxon:7227	20150909	GO_Central
FB	FBgn0033807	AQP		GO:0005575	FB:FBrf0159398|GO_REF:0000015	ND		C	aquaporin	AQP-dr|Aqp 12L|CG12251	protein	taxon:7227	20131023	FlyBase
FB	FBgn0058064	ARY		GO:0055114	FB:FBrf0174215|GO_REF:0000002	IEA	InterPro:IPR018170|InterPro:IPR020471	P	Aldehyde reductase Y	CG40064|aldehyde reductase Y	protein	taxon:7227	20170731	FlyBase
FB	FBgn0058064	ARY		GO:0016491	FB:FBrf0174215|GO_REF:0000002	IEA	InterPro:IPR018170|InterPro:IPR020471	F	Aldehyde reductase Y	CG40064|aldehyde reductase Y	protein	taxon:7227	20170731	FlyBase
FB	FBgn0034606	ASPP		GO:0030296	FB:FBrf0202129|PMID:18061561	IDA		F	Ankyrin-repeat, SH3-domain, and Proline-rich-region containing Protein	Ankyrin-repeat, SH3-domain and Proline-rich-region containing Protein|CG18375|dASPP	protein	taxon:7227	20091029	FlyBase
FB	FBgn0034606	ASPP		GO:0061098	FB:FBrf0202129|PMID:18061561	IGI	FB:FBgn0262081	P	Ankyrin-repeat, SH3-domain, and Proline-rich-region containing Protein	Ankyrin-repeat, SH3-domain and Proline-rich-region containing Protein|CG18375|dASPP	protein	taxon:7227	20120906	FlyBase
FB	FBgn0034606	ASPP		GO:0005912	FB:FBrf0209661|PMID:19931458	IDA		C	Ankyrin-repeat, SH3-domain, and Proline-rich-region containing Protein	Ankyrin-repeat, SH3-domain and Proline-rich-region containing Protein|CG18375|dASPP	protein	taxon:7227	20100401	FlyBase
FB	FBgn0030343	ATP7		GO:0030001	FB:FBrf0174215|GO_REF:0000002	IEA	InterPro:IPR006121|InterPro:IPR017969	P	ATP7	CG1886|DmATP7|dmATP7|lincRNA.S9122	protein	taxon:7227	20170731	InterPro
FB	FBgn0030343	ATP7		GO:0016021	FB:FBrf0174215|GO_REF:0000002	IEA	InterPro:IPR001757|InterPro:IPR027256	C	ATP7	CG1886|DmATP7|dmATP7|lincRNA.S9122	protein	taxon:7227	20170731	FlyBase
FB	FBgn0030343	ATP7		GO:0000166	FB:FBrf0174215|GO_REF:0000002	IEA	InterPro:IPR008250|InterPro:IPR023299	F	ATP7	CG1886|DmATP7|dmATP7|lincRNA.S9122	protein	taxon:7227	20170731	FlyBase
FB	FBgn0030343	ATP7		GO:0019829	FB:FBrf0174215|GO_REF:0000002	IEA	InterPro:IPR027256	F	ATP7	CG1886|DmATP7|dmATP7|lincRNA.S9122	protein	taxon:7227	20170731	InterPro
FB	FBgn0030343	ATP7		GO:0006878	FB:FBrf0179972|PMID:15239669	IMP		P	ATP7	CG1886|DmATP7|dmATP7|lincRNA.S9122	protein	taxon:7227	20070523	FlyBase
FB	FBgn0030343	ATP7		GO:0005507	FB:FBrf0179972|PMID:15239669	ISS	UniProtKB:P35670	F	ATP7	CG1886|DmATP7|dmATP7|lincRNA.S9122	protein	taxon:7227	20070523	FlyBase
FB	FBgn0030343	ATP7		GO:0005375	FB:FBrf0179972|PMID:15239669	IMP		F	ATP7	CG1886|DmATP7|dmATP7|lincRNA.S9122	protein	taxon:7227	20070523	FlyBase
FB	FBgn0030343	ATP7		GO:0048066	FB:FBrf0191161|PMID:16251357	IMP		P	ATP7	CG1886|DmATP7|dmATP7|lincRNA.S9122	protein	taxon:7227	20070523	FlyBase
FB	FBgn0030343	ATP7		GO:0005737	FB:FBrf0191161|PMID:16251357	IDA		C	ATP7	CG1886|DmATP7|dmATP7|lincRNA.S9122	protein	taxon:7227	20070523	FlyBase
FB	FBgn0030343	ATP7		GO:0048085	FB:FBrf0191161|PMID:16251357	IMP		P	ATP7	CG1886|DmATP7|dmATP7|lincRNA.S9122	protein	taxon:7227	20070523	FlyBase
FB	FBgn0030343	ATP7		GO:0002164	FB:FBrf0191161|PMID:16251357	IMP		P	ATP7	CG1886|DmATP7|dmATP7|lincRNA.S9122	protein	taxon:7227	20070523	FlyBase
FB	FBgn0030343	ATP7		GO:0005886	FB:FBrf0191161|PMID:16251357	IDA		C	ATP7	CG1886|DmATP7|dmATP7|lincRNA.S9122	protein	taxon:7227	20070523	FlyBase
FB	FBgn0030343	ATP7		GO:0055070	FB:FBrf0209723|PMID:20038716	IMP		P	ATP7	CG1886|DmATP7|dmATP7|lincRNA.S9122	protein	taxon:7227	20130220	CACAO
FB	FBgn0030343	ATP7		GO:0055065	FB:FBrf0209723|PMID:20038716	IMP		P	ATP7	CG1886|DmATP7|dmATP7|lincRNA.S9122	protein	taxon:7227	20130307	FlyBase
FB	FBgn0037989	ATP8B		GO:0005524	FB:FBrf0174215|GO_REF:0000002	IEA	InterPro:IPR006539	F	ATPase 8B	CG14741|DmCG14741|atp8b|dATP8B	protein	taxon:7227	20170731	FlyBase
FB	FBgn0037989	ATP8B		GO:0000287	FB:FBrf0174215|GO_REF:0000002	IEA	InterPro:IPR006539	F	ATPase 8B	CG14741|DmCG14741|atp8b|dATP8B	protein	taxon:7227	20170731	FlyBase
FB	FBgn0037989	ATP8B		GO:0016021	FB:FBrf0174215|GO_REF:0000002	IEA	InterPro:IPR001757|InterPro:IPR006539	C	ATPase 8B	CG14741|DmCG14741|atp8b|dATP8B	protein	taxon:7227	20170731	FlyBase
FB	FBgn0037989	ATP8B		GO:0050911	FB:FBrf0224478|PMID:24651716	IMP		P	ATPase 8B	CG14741|DmCG14741|atp8b|dATP8B	protein	taxon:7227	20140626	FlyBase
FB	FBgn0037989	ATP8B		GO:0071683	FB:FBrf0224478|PMID:24651716	IDA		C	ATPase 8B	CG14741|DmCG14741|atp8b|dATP8B	protein	taxon:7227	20140904	FlyBase
FB	FBgn0037989	ATP8B		GO:0005929	FB:FBrf0225300|PMID:24821794	IDA		C	ATPase 8B	CG14741|DmCG14741|atp8b|dATP8B	protein	taxon:7227	20140731	FlyBase
FB	FBgn0037989	ATP8B		GO:0071683	FB:FBrf0225300|PMID:24821794	IDA		C	ATPase 8B	CG14741|DmCG14741|atp8b|dATP8B	protein	taxon:7227	20140731	FlyBase
FB	FBgn0037989	ATP8B		GO:0032880	FB:FBrf0225300|PMID:24821794	IMP		P	ATPase 8B	CG14741|DmCG14741|atp8b|dATP8B	protein	taxon:7227	20140731	FlyBase
FB	FBgn0037989	ATP8B		GO:0004012	FB:FBrf0226106|PMID:21134888	ISS	SGD:S000000024	F	ATPase 8B	CG14741|DmCG14741|atp8b|dATP8B	protein	taxon:7227	20140904	FlyBase
FB	FBgn0037989	ATP8B		GO:0045332	FB:FBrf0226106|PMID:21134888	ISS	SGD:S000000024	P	ATPase 8B	CG14741|DmCG14741|atp8b|dATP8B	protein	taxon:7227	20140904	FlyBase
FB	FBgn0037989	ATP8B		GO:0016021	FB:FBrf0226106|PMID:21134888	ISM		C	ATPase 8B	CG14741|DmCG14741|atp8b|dATP8B	protein	taxon:7227	20140904	FlyBase
FB	FBgn0037989	ATP8B		GO:0004012	FB:FBrf0232076|GO_REF:0000033	IBA	PANTHER:PTN000642368	F	ATPase 8B	CG14741|DmCG14741|atp8b|dATP8B	protein	taxon:7227	20141204	GO_Central
FB	FBgn0037989	ATP8B		GO:0005886	FB:FBrf0232076|GO_REF:0000033	IBA	PANTHER:PTN000642368	C	ATPase 8B	CG14741|DmCG14741|atp8b|dATP8B	protein	taxon:7227	20141204	GO_Central
FB	FBgn0037989	ATP8B		GO:0007030	FB:FBrf0232076|GO_REF:0000033	IBA	PANTHER:PTN001184364	P	ATPase 8B	CG14741|DmCG14741|atp8b|dATP8B	protein	taxon:7227	20141204	GO_Central
FB	FBgn0037989	ATP8B		GO:0005794	FB:FBrf0232076|GO_REF:0000033	IBA	PANTHER:PTN001184364	C	ATPase 8B	CG14741|DmCG14741|atp8b|dATP8B	protein	taxon:7227	20141204	GO_Central
FB	FBgn0020236	ATPCL		GO:0003878	FB:FBrf0111489|PMID:10471706	ISS		F	ATP citrate lyase	ACL|ATP-citrate lyase|BcDNA:LD21334|CG8322|DmATPCL|anon-WO0140519.179|dATPCL|l(2)01466|l(2)k09217|n(2)k09217	protein	taxon:7227	20060803	FlyBase
FB	FBgn0020236	ATPCL		GO:0006101	FB:FBrf0174215|GO_REF:0000002	IEA	InterPro:IPR014608	P	ATP citrate lyase	ACL|ATP-citrate lyase|BcDNA:LD21334|CG8322|DmATPCL|anon-WO0140519.179|dATPCL|l(2)01466|l(2)k09217|n(2)k09217	protein	taxon:7227	20170731	InterPro
FB	FBgn0020236	ATPCL		GO:0048037	FB:FBrf0174215|GO_REF:0000002	IEA	InterPro:IPR003781	F	ATP citrate lyase	ACL|ATP-citrate lyase|BcDNA:LD21334|CG8322|DmATPCL|anon-WO0140519.179|dATPCL|l(2)01466|l(2)k09217|n(2)k09217	protein	taxon:7227	20170731	FlyBase
FB	FBgn0020236	ATPCL		GO:0010906	FB:FBrf0228532|PMID:25994086	IMP		P	ATP citrate lyase	ACL|ATP-citrate lyase|BcDNA:LD21334|CG8322|DmATPCL|anon-WO0140519.179|dATPCL|l(2)01466|l(2)k09217|n(2)k09217	protein	taxon:7227	20151210	FlyBase
FB	FBgn0020236	ATPCL		GO:0006633	FB:FBrf0232076|GO_REF:0000033	IBA	PANTHER:PTN000563493	P	ATP citrate lyase	ACL|ATP-citrate lyase|BcDNA:LD21334|CG8322|DmATPCL|anon-WO0140519.179|dATPCL|l(2)01466|l(2)k09217|n(2)k09217	protein	taxon:7227	20160811	GO_Central
FB	FBgn0020236	ATPCL		GO:0006085	FB:FBrf0232076|GO_REF:0000033	IBA	PANTHER:PTN000563493	P	ATP citrate lyase	ACL|ATP-citrate lyase|BcDNA:LD21334|CG8322|DmATPCL|anon-WO0140519.179|dATPCL|l(2)01466|l(2)k09217|n(2)k09217	protein	taxon:7227	20160811	GO_Central
FB	FBgn0020236	ATPCL		GO:0005829	FB:FBrf0232076|GO_REF:0000033	IBA	PANTHER:PTN000563493	C	ATP citrate lyase	ACL|ATP-citrate lyase|BcDNA:LD21334|CG8322|DmATPCL|anon-WO0140519.179|dATPCL|l(2)01466|l(2)k09217|n(2)k09217	protein	taxon:7227	20160811	GO_Central
FB	FBgn0020236	ATPCL		GO:0003878	FB:FBrf0232076|GO_REF:0000033	IBA	PANTHER:PTN000563493	F	ATP citrate lyase	ACL|ATP-citrate lyase|BcDNA:LD21334|CG8322|DmATPCL|anon-WO0140519.179|dATPCL|l(2)01466|l(2)k09217|n(2)k09217	protein	taxon:7227	20160811	GO_Central
FB	FBgn0020236	ATPCL		GO:0009346	FB:FBrf0232076|GO_REF:0000033	IBA	PANTHER:PTN000563493	C	ATP citrate lyase	ACL|ATP-citrate lyase|BcDNA:LD21334|CG8322|DmATPCL|anon-WO0140519.179|dATPCL|l(2)01466|l(2)k09217|n(2)k09217	protein	taxon:7227	20160811	GO_Central
FB	FBgn0019644	ATPsynB		GO:0000276	FB:FBrf0159903|GO_REF:0000110	ISS	UniProtKB:P24539	C	ATP synthase, subunit B	ATP syn-b|ATP synthase B chain|ATP synthase B chain, mt precursor|ATP synthase, b|ATP synthase, subunit b|ATP-syn-B|ATPF|ATPsyn-b|CG8189|F0/F1 ATP synthase B|Fo-ATP synthase subunit b|broadly-expressed subunit b	protein	taxon:7227	20060803	FlyBase
FB	FBgn0019644	ATPsynB		GO:0015992	FB:FBrf0159903|GO_REF:0000110	ISS	UniProtKB:P24539	P	ATP synthase, subunit B	ATP syn-b|ATP synthase B chain|ATP synthase B chain, mt precursor|ATP synthase, b|ATP synthase, subunit b|ATP-syn-B|ATPF|ATPsyn-b|CG8189|F0/F1 ATP synthase B|Fo-ATP synthase subunit b|broadly-expressed subunit b	protein	taxon:7227	20060803	FlyBase
FB	FBgn0019644	ATPsynB		GO:0006909	FB:FBrf0191376|PMID:16336044	IMP		P	ATP synthase, subunit B	ATP syn-b|ATP synthase B chain|ATP synthase B chain, mt precursor|ATP synthase, b|ATP synthase, subunit b|ATP-syn-B|ATPF|ATPsyn-b|CG8189|F0/F1 ATP synthase B|Fo-ATP synthase subunit b|broadly-expressed subunit b	protein	taxon:7227	20130530	FlyBase
FB	FBgn0019644	ATPsynB	contributes_to	GO:0046933	FB:FBrf0202953|GO_REF:0000024	ISS	SGD:S000005999	F	ATP synthase, subunit B	ATP syn-b|ATP synthase B chain|ATP synthase B chain, mt precursor|ATP synthase, b|ATP synthase, subunit b|ATP-syn-B|ATPF|ATPsyn-b|CG8189|F0/F1 ATP synthase B|Fo-ATP synthase subunit b|broadly-expressed subunit b	protein	taxon:7227	20160128	FlyBase
FB	FBgn0019644	ATPsynB		GO:0015986	FB:FBrf0202953|GO_REF:0000024	ISS	SGD:S000005999	P	ATP synthase, subunit B	ATP syn-b|ATP synthase B chain|ATP synthase B chain, mt precursor|ATP synthase, b|ATP synthase, subunit b|ATP-syn-B|ATPF|ATPsyn-b|CG8189|F0/F1 ATP synthase B|Fo-ATP synthase subunit b|broadly-expressed subunit b	protein	taxon:7227	20160128	FlyBase
FB	FBgn0019644	ATPsynB		GO:0005739	FB:FBrf0215446|PMID:19317464	IDA		C	ATP synthase, subunit B	ATP syn-b|ATP synthase B chain|ATP synthase B chain, mt precursor|ATP synthase, b|ATP synthase, subunit b|ATP-syn-B|ATPF|ATPsyn-b|CG8189|F0/F1 ATP synthase B|Fo-ATP synthase subunit b|broadly-expressed subunit b	protein	taxon:7227	20140731	FlyBase
FB	FBgn0019644	ATPsynB		GO:0015986	FB:FBrf0232076|GO_REF:0000033	IBA	PANTHER:PTN000296496	P	ATP synthase, subunit B	ATP syn-b|ATP synthase B chain|ATP synthase B chain, mt precursor|ATP synthase, b|ATP synthase, subunit b|ATP-syn-B|ATPF|ATPsyn-b|CG8189|F0/F1 ATP synthase B|Fo-ATP synthase subunit b|broadly-expressed subunit b	protein	taxon:7227	20110106	GO_Central
FB	FBgn0019644	ATPsynB	contributes_to	GO:0046933	FB:FBrf0232076|GO_REF:0000033	IBA	PANTHER:PTN000296496	F	ATP synthase, subunit B	ATP syn-b|ATP synthase B chain|ATP synthase B chain, mt precursor|ATP synthase, b|ATP synthase, subunit b|ATP-syn-B|ATPF|ATPsyn-b|CG8189|F0/F1 ATP synthase B|Fo-ATP synthase subunit b|broadly-expressed subunit b	protein	taxon:7227	20140505	GO_Central
FB	FBgn0019644	ATPsynB		GO:0000276	FB:FBrf0232076|GO_REF:0000033	IBA	PANTHER:PTN000296496	C	ATP synthase, subunit B	ATP syn-b|ATP synthase B chain|ATP synthase B chain, mt precursor|ATP synthase, b|ATP synthase, subunit b|ATP-syn-B|ATPF|ATPsyn-b|CG8189|F0/F1 ATP synthase B|Fo-ATP synthase subunit b|broadly-expressed subunit b	protein	taxon:7227	20110106	GO_Central
FB	FBgn0039830	ATPsynC		GO:0000276	FB:FBrf0159903|GO_REF:0000110	ISS	UniProt:Q06055	C	ATP synthase, subunit C	AT91|ATP synthase Lipid-binding protein P1|ATP synthase lipid-binding protein|CG1746|F0/F1 ATP synthase Lipid-binding protein|anon-EST:Posey224	protein	taxon:7227	20060803	FlyBase
FB	FBgn0039830	ATPsynC		GO:0000276	FB:FBrf0159903|GO_REF:0000110	ISS	UniProt:P48201	C	ATP synthase, subunit C	AT91|ATP synthase Lipid-binding protein P1|ATP synthase lipid-binding protein|CG1746|F0/F1 ATP synthase Lipid-binding protein|anon-EST:Posey224	protein	taxon:7227	20060803	FlyBase
FB	FBgn0039830	ATPsynC		GO:0000276	FB:FBrf0159903|GO_REF:0000110	ISS	UniProtKB:P05496	C	ATP synthase, subunit C	AT91|ATP synthase Lipid-binding protein P1|ATP synthase lipid-binding protein|CG1746|F0/F1 ATP synthase Lipid-binding protein|anon-EST:Posey224	protein	taxon:7227	20060803	FlyBase
FB	FBgn0039830	ATPsynC		GO:0015992	FB:FBrf0159903|GO_REF:0000110	ISS	UniProtKB:P05496	P	ATP synthase, subunit C	AT91|ATP synthase Lipid-binding protein P1|ATP synthase lipid-binding protein|CG1746|F0/F1 ATP synthase Lipid-binding protein|anon-EST:Posey224	protein	taxon:7227	20060803	FlyBase
FB	FBgn0039830	ATPsynC		GO:0015992	FB:FBrf0159903|GO_REF:0000110	ISS	UniProt:P48201	P	ATP synthase, subunit C	AT91|ATP synthase Lipid-binding protein P1|ATP synthase lipid-binding protein|CG1746|F0/F1 ATP synthase Lipid-binding protein|anon-EST:Posey224	protein	taxon:7227	20060803	FlyBase
FB	FBgn0039830	ATPsynC		GO:0015992	FB:FBrf0159903|GO_REF:0000110	ISS	UniProt:Q06055	P	ATP synthase, subunit C	AT91|ATP synthase Lipid-binding protein P1|ATP synthase lipid-binding protein|CG1746|F0/F1 ATP synthase Lipid-binding protein|anon-EST:Posey224	protein	taxon:7227	20060803	FlyBase
FB	FBgn0039830	ATPsynC		GO:0015991	FB:FBrf0174215|GO_REF:0000002	IEA	InterPro:IPR002379	P	ATP synthase, subunit C	AT91|ATP synthase Lipid-binding protein P1|ATP synthase lipid-binding protein|CG1746|F0/F1 ATP synthase Lipid-binding protein|anon-EST:Posey224	protein	taxon:7227	20170731	FlyBase
FB	FBgn0039830	ATPsynC		GO:0015986	FB:FBrf0202953|GO_REF:0000024	ISS	SGD:S000007274	P	ATP synthase, subunit C	AT91|ATP synthase Lipid-binding protein P1|ATP synthase lipid-binding protein|CG1746|F0/F1 ATP synthase Lipid-binding protein|anon-EST:Posey224	protein	taxon:7227	20160128	FlyBase
FB	FBgn0039830	ATPsynC	contributes_to	GO:0046933	FB:FBrf0202953|GO_REF:0000024	ISS	SGD:S000007274	F	ATP synthase, subunit C	AT91|ATP synthase Lipid-binding protein P1|ATP synthase lipid-binding protein|CG1746|F0/F1 ATP synthase Lipid-binding protein|anon-EST:Posey224	protein	taxon:7227	20160128	FlyBase
FB	FBgn0039830	ATPsynC		GO:0015986	FB:FBrf0232076|GO_REF:0000033	IBA	PANTHER:PTN000003242	P	ATP synthase, subunit C	AT91|ATP synthase Lipid-binding protein P1|ATP synthase lipid-binding protein|CG1746|F0/F1 ATP synthase Lipid-binding protein|anon-EST:Posey224	protein	taxon:7227	20160810	GO_Central
FB	FBgn0039830	ATPsynC		GO:0000276	FB:FBrf0232076|GO_REF:0000033	IBA	PANTHER:PTN000003243	C	ATP synthase, subunit C	AT91|ATP synthase Lipid-binding protein P1|ATP synthase lipid-binding protein|CG1746|F0/F1 ATP synthase Lipid-binding protein|anon-EST:Posey224	protein	taxon:7227	20160810	GO_Central
FB	FBgn0039830	ATPsynC		GO:0046933	FB:FBrf0232076|GO_REF:0000033	IBA	PANTHER:PTN000003242	F	ATP synthase, subunit C	AT91|ATP synthase Lipid-binding protein P1|ATP synthase lipid-binding protein|CG1746|F0/F1 ATP synthase Lipid-binding protein|anon-EST:Posey224	protein	taxon:7227	20160810	GO_Central
FB	FBgn0016119	ATPsynCF6		GO:0005756	FB:FBrf0159903|GO_REF:0000110	ISS	UniProtKB:P18859	C	ATP synthase, coupling factor 6	ATP synthase Coupling factor 6|ATP synthase coupling factor 6|ATPR|ATPase coupling factor 6|ATPase coupling-factor 6|ATPsyn-Cf6|BcDNA:RH08870|CG4412|F0/F1 ATP synthase Coupling factor 6|broadly-expressed subunit F6	protein	taxon:7227	20060803	FlyBase
FB	FBgn0016119	ATPsynCF6		GO:0015992	FB:FBrf0159903|GO_REF:0000110	ISS	UniProtKB:P18859	P	ATP synthase, coupling factor 6	ATP synthase Coupling factor 6|ATP synthase coupling factor 6|ATPR|ATPase coupling factor 6|ATPase coupling-factor 6|ATPsyn-Cf6|BcDNA:RH08870|CG4412|F0/F1 ATP synthase Coupling factor 6|broadly-expressed subunit F6	protein	taxon:7227	20060803	FlyBase
FB	FBgn0016119	ATPsynCF6		GO:0015986	FB:FBrf0174215|GO_REF:0000002	IEA	InterPro:IPR008387|InterPro:IPR016349	P	ATP synthase, coupling factor 6	ATP synthase Coupling factor 6|ATP synthase coupling factor 6|ATPR|ATPase coupling factor 6|ATPase coupling-factor 6|ATPsyn-Cf6|BcDNA:RH08870|CG4412|F0/F1 ATP synthase Coupling factor 6|broadly-expressed subunit F6	protein	taxon:7227	20170731	FlyBase
FB	FBgn0016119	ATPsynCF6		GO:0015078	FB:FBrf0174215|GO_REF:0000002	IEA	InterPro:IPR008387|InterPro:IPR016349	F	ATP synthase, coupling factor 6	ATP synthase Coupling factor 6|ATP synthase coupling factor 6|ATPR|ATPase coupling factor 6|ATPase coupling-factor 6|ATPsyn-Cf6|BcDNA:RH08870|CG4412|F0/F1 ATP synthase Coupling factor 6|broadly-expressed subunit F6	protein	taxon:7227	20170731	InterPro
FB	FBgn0016119	ATPsynCF6		GO:0000276	FB:FBrf0174215|GO_REF:0000002	IEA	InterPro:IPR008387|InterPro:IPR016349	C	ATP synthase, coupling factor 6	ATP synthase Coupling factor 6|ATP synthase coupling factor 6|ATPR|ATPase coupling factor 6|ATPase coupling-factor 6|ATPsyn-Cf6|BcDNA:RH08870|CG4412|F0/F1 ATP synthase Coupling factor 6|broadly-expressed subunit F6	protein	taxon:7227	20170731	FlyBase
FB	FBgn0016119	ATPsynCF6	contributes_to	GO:0016887	FB:FBrf0202953|GO_REF:0000024	ISS	HGNC:847	F	ATP synthase, coupling factor 6	ATP synthase Coupling factor 6|ATP synthase coupling factor 6|ATPR|ATPase coupling factor 6|ATPase coupling-factor 6|ATPsyn-Cf6|BcDNA:RH08870|CG4412|F0/F1 ATP synthase Coupling factor 6|broadly-expressed subunit F6	protein	taxon:7227	20160128	FlyBase
FB	FBgn0016119	ATPsynCF6		GO:0046331	FB:FBrf0207855|PMID:19363474	IMP		P	ATP synthase, coupling factor 6	ATP synthase Coupling factor 6|ATP synthase coupling factor 6|ATPR|ATPase coupling factor 6|ATPase coupling-factor 6|ATPsyn-Cf6|BcDNA:RH08870|CG4412|F0/F1 ATP synthase Coupling factor 6|broadly-expressed subunit F6	protein	taxon:7227	20110901	FlyBase
FB	FBgn0016119	ATPsynCF6		GO:0005739	FB:FBrf0215446|PMID:19317464	IDA		C	ATP synthase, coupling factor 6	ATP synthase Coupling factor 6|ATP synthase coupling factor 6|ATPR|ATPase coupling factor 6|ATPase coupling-factor 6|ATPsyn-Cf6|BcDNA:RH08870|CG4412|F0/F1 ATP synthase Coupling factor 6|broadly-expressed subunit F6	protein	taxon:7227	20140731	FlyBase
FB	FBgn0035585	ATPsynCF6L		GO:0015986	FB:FBrf0174215|GO_REF:0000002	IEA	InterPro:IPR008387	P	ATP synthase, coupling factor 6-like	ATP synthase Coupling factor 6|ATP synthase coupling factor 6|ATPR|CG12027|testis-enriched subunit F6	protein	taxon:7227	20170731	FlyBase
FB	FBgn0035585	ATPsynCF6L		GO:0015078	FB:FBrf0174215|GO_REF:0000002	IEA	InterPro:IPR008387	F	ATP synthase, coupling factor 6-like	ATP synthase Coupling factor 6|ATP synthase coupling factor 6|ATPR|CG12027|testis-enriched subunit F6	protein	taxon:7227	20170731	FlyBase
FB	FBgn0035585	ATPsynCF6L	contributes_to	GO:0016887	FB:FBrf0202953|GO_REF:0000024	ISS	HGNC:847	F	ATP synthase, coupling factor 6-like	ATP synthase Coupling factor 6|ATP synthase coupling factor 6|ATPR|CG12027|testis-enriched subunit F6	protein	taxon:7227	20160121	FlyBase
FB	FBgn0035585	ATPsynCF6L		GO:0000276	FB:FBrf0202953|GO_REF:0000024	ISS	RGD:621376	C	ATP synthase, coupling factor 6-like	ATP synthase Coupling factor 6|ATP synthase coupling factor 6|ATPR|CG12027|testis-enriched subunit F6	protein	taxon:7227	20160121	FlyBase
FB	FBgn0035585	ATPsynCF6L		GO:0046034	FB:FBrf0202953|GO_REF:0000024	ISS	RGD:621376	P	ATP synthase, coupling factor 6-like	ATP synthase Coupling factor 6|ATP synthase coupling factor 6|ATPR|CG12027|testis-enriched subunit F6	protein	taxon:7227	20160121	FlyBase
FB	FBgn0016120	ATPsynD		GO:0015992	FB:FBrf0159903|GO_REF:0000110	ISS	UniProtKB:O75947	P	ATP synthase, subunit D	ATP SYNTHASE, Subunit d|ATP syn-d|ATP synthase D chain|ATP synthase chain D|ATP synthase subunits d|ATP synthase, subunit d|ATP synthase,d|ATPQ|ATPase synthase, subunit d|ATPsyn-D|ATPsyn-d|ATPsyn-delta|CG6030|F0/F1 ATP synthase D	protein	taxon:7227	20060803	FlyBase
FB	FBgn0016120	ATPsynD		GO:0000276	FB:FBrf0159903|GO_REF:0000110	ISS	UniProtKB:O75947	C	ATP synthase, subunit D	ATP SYNTHASE, Subunit d|ATP syn-d|ATP synthase D chain|ATP synthase chain D|ATP synthase subunits d|ATP synthase, subunit d|ATP synthase,d|ATPQ|ATPase synthase, subunit d|ATPsyn-D|ATPsyn-d|ATPsyn-delta|CG6030|F0/F1 ATP synthase D	protein	taxon:7227	20060803	FlyBase
FB	FBgn0016120	ATPsynD		GO:0005739	FB:FBrf0191062|PMID:16212416	IDA		C	ATP synthase, subunit D	ATP SYNTHASE, Subunit d|ATP syn-d|ATP synthase D chain|ATP synthase chain D|ATP synthase subunits d|ATP synthase, subunit d|ATP synthase,d|ATPQ|ATPase synthase, subunit d|ATPsyn-D|ATPsyn-d|ATPsyn-delta|CG6030|F0/F1 ATP synthase D	protein	taxon:7227	20120419	FlyBase
FB	FBgn0016120	ATPsynD		GO:0015986	FB:FBrf0202953|GO_REF:0000024	ISS	SGD:S000001499	P	ATP synthase, subunit D	ATP SYNTHASE, Subunit d|ATP syn-d|ATP synthase D chain|ATP synthase chain D|ATP synthase subunits d|ATP synthase, subunit d|ATP synthase,d|ATPQ|ATPase synthase, subunit d|ATPsyn-D|ATPsyn-d|ATPsyn-delta|CG6030|F0/F1 ATP synthase D	protein	taxon:7227	20160128	FlyBase
FB	FBgn0016120	ATPsynD	contributes_to	GO:0046933	FB:FBrf0202953|GO_REF:0000024	ISS	SGD:S000001499	F	ATP synthase, subunit D	ATP SYNTHASE, Subunit d|ATP syn-d|ATP synthase D chain|ATP synthase chain D|ATP synthase subunits d|ATP synthase, subunit d|ATP synthase,d|ATPQ|ATPase synthase, subunit d|ATPsyn-D|ATPsyn-d|ATPsyn-delta|CG6030|F0/F1 ATP synthase D	protein	taxon:7227	20160128	FlyBase
FB	FBgn0016120	ATPsynD		GO:0005739	FB:FBrf0215446|PMID:19317464	IDA		C	ATP synthase, subunit D	ATP SYNTHASE, Subunit d|ATP syn-d|ATP synthase D chain|ATP synthase chain D|ATP synthase subunits d|ATP synthase, subunit d|ATP synthase,d|ATPQ|ATPase synthase, subunit d|ATPsyn-D|ATPsyn-d|ATPsyn-delta|CG6030|F0/F1 ATP synthase D	protein	taxon:7227	20140731	FlyBase
FB	FBgn0016120	ATPsynD		GO:0008340	FB:FBrf0226299|PMID:25220459	IMP		P	ATP synthase, subunit D	ATP SYNTHASE, Subunit d|ATP syn-d|ATP synthase D chain|ATP synthase chain D|ATP synthase subunits d|ATP synthase, subunit d|ATP synthase,d|ATPQ|ATPase synthase, subunit d|ATPsyn-D|ATPsyn-d|ATPsyn-delta|CG6030|F0/F1 ATP synthase D	protein	taxon:7227	20141106	FlyBase
FB	FBgn0016120	ATPsynD		GO:0070373	FB:FBrf0226299|PMID:25220459	IMP		P	ATP synthase, subunit D	ATP SYNTHASE, Subunit d|ATP syn-d|ATP synthase D chain|ATP synthase chain D|ATP synthase subunits d|ATP synthase, subunit d|ATP synthase,d|ATPQ|ATPase synthase, subunit d|ATPsyn-D|ATPsyn-d|ATPsyn-delta|CG6030|F0/F1 ATP synthase D	protein	taxon:7227	20141106	FlyBase
FB	FBgn0016120	ATPsynD		GO:0006979	FB:FBrf0226299|PMID:25220459	IMP		P	ATP synthase, subunit D	ATP SYNTHASE, Subunit d|ATP syn-d|ATP synthase D chain|ATP synthase chain D|ATP synthase subunits d|ATP synthase, subunit d|ATP synthase,d|ATPQ|ATPase synthase, subunit d|ATPsyn-D|ATPsyn-d|ATPsyn-delta|CG6030|F0/F1 ATP synthase D	protein	taxon:7227	20141106	FlyBase
FB	FBgn0016120	ATPsynD		GO:0046034	FB:FBrf0226299|PMID:25220459	IMP		P	ATP synthase, subunit D	ATP SYNTHASE, Subunit d|ATP syn-d|ATP synthase D chain|ATP synthase chain D|ATP synthase subunits d|ATP synthase, subunit d|ATP synthase,d|ATPQ|ATPase synthase, subunit d|ATPsyn-D|ATPsyn-d|ATPsyn-delta|CG6030|F0/F1 ATP synthase D	protein	taxon:7227	20141106	FlyBase
FB	FBgn0016120	ATPsynD		GO:0051881	FB:FBrf0226299|PMID:25220459	IMP		P	ATP synthase, subunit D	ATP SYNTHASE, Subunit d|ATP syn-d|ATP synthase D chain|ATP synthase chain D|ATP synthase subunits d|ATP synthase, subunit d|ATP synthase,d|ATPQ|ATPase synthase, subunit d|ATPsyn-D|ATPsyn-d|ATPsyn-delta|CG6030|F0/F1 ATP synthase D	protein	taxon:7227	20141106	FlyBase
FB	FBgn0016120	ATPsynD		GO:0032007	FB:FBrf0226299|PMID:25220459	IMP		P	ATP synthase, subunit D	ATP SYNTHASE, Subunit d|ATP syn-d|ATP synthase D chain|ATP synthase chain D|ATP synthase subunits d|ATP synthase, subunit d|ATP synthase,d|ATPQ|ATPase synthase, subunit d|ATPsyn-D|ATPsyn-d|ATPsyn-delta|CG6030|F0/F1 ATP synthase D	protein	taxon:7227	20141106	FlyBase
FB	FBgn0016120	ATPsynD		GO:0000274	FB:FBrf0232076|GO_REF:0000033	IBA	PANTHER:PTN000294648	C	ATP synthase, subunit D	ATP SYNTHASE, Subunit d|ATP syn-d|ATP synthase D chain|ATP synthase chain D|ATP synthase subunits d|ATP synthase, subunit d|ATP synthase,d|ATPQ|ATPase synthase, subunit d|ATPsyn-D|ATPsyn-d|ATPsyn-delta|CG6030|F0/F1 ATP synthase D	protein	taxon:7227	20160428	GO_Central
FB	FBgn0016120	ATPsynD	contributes_to	GO:0046933	FB:FBrf0232076|GO_REF:0000033	IBA	PANTHER:PTN000294648	F	ATP synthase, subunit D	ATP SYNTHASE, Subunit d|ATP syn-d|ATP synthase D chain|ATP synthase chain D|ATP synthase subunits d|ATP synthase, subunit d|ATP synthase,d|ATPQ|ATPase synthase, subunit d|ATPsyn-D|ATPsyn-d|ATPsyn-delta|CG6030|F0/F1 ATP synthase D	protein	taxon:7227	20160428	GO_Central
FB	FBgn0016120	ATPsynD		GO:0015986	FB:FBrf0232076|GO_REF:0000033	IBA	PANTHER:PTN000294648	P	ATP synthase, subunit D	ATP SYNTHASE, Subunit d|ATP syn-d|ATP synthase D chain|ATP synthase chain D|ATP synthase subunits d|ATP synthase, subunit d|ATP synthase,d|ATPQ|ATPase synthase, subunit d|ATPsyn-D|ATPsyn-d|ATPsyn-delta|CG6030|F0/F1 ATP synthase D	protein	taxon:7227	20160428	GO_Central
FB	FBgn0038224	ATPsynE		GO:0015992	FB:FBrf0159903|GO_REF:0000110	ISS	UniProtKB:P56385	P	ATP synthase, subunit E	ATP synthase E chain|ATP synthase e chain|ATPJ|CG3321|F0/F1 ATP synthase E|anon-88Bd|c550	protein	taxon:7227	20060803	FlyBase
FB	FBgn0038224	ATPsynE		GO:0000276	FB:FBrf0159903|GO_REF:0000110	ISS	UniProtKB:P56385	C	ATP synthase, subunit E	ATP synthase E chain|ATP synthase e chain|ATPJ|CG3321|F0/F1 ATP synthase E|anon-88Bd|c550	protein	taxon:7227	20060803	FlyBase
FB	FBgn0038224	ATPsynE		GO:0015986	FB:FBrf0202953|GO_REF:0000024	ISS	SGD:S000007255	P	ATP synthase, subunit E	ATP synthase E chain|ATP synthase e chain|ATPJ|CG3321|F0/F1 ATP synthase E|anon-88Bd|c550	protein	taxon:7227	20160128	FlyBase
FB	FBgn0038224	ATPsynE	contributes_to	GO:0046933	FB:FBrf0202953|GO_REF:0000024	ISS	SGD:S000007255	F	ATP synthase, subunit E	ATP synthase E chain|ATP synthase e chain|ATPJ|CG3321|F0/F1 ATP synthase E|anon-88Bd|c550	protein	taxon:7227	20160128	FlyBase
FB	FBgn0035032	ATPsynF		GO:0015992	FB:FBrf0159903|GO_REF:0000110	ISS	UniProtKB:P56134	P	ATP synthase, subunit F	ATP synthase|ATP synthase F chain|ATP synthase f chain|ATPK|CG4692|F0/F1 ATP synthase F|anon-EST:Posey45	protein	taxon:7227	20060803	FlyBase
FB	FBgn0035032	ATPsynF		GO:0000276	FB:FBrf0159903|GO_REF:0000110	ISS	UniProtKB:P56134	C	ATP synthase, subunit F	ATP synthase|ATP synthase F chain|ATP synthase f chain|ATPK|CG4692|F0/F1 ATP synthase F|anon-EST:Posey45	protein	taxon:7227	20060803	FlyBase
FB	FBgn0035032	ATPsynF	contributes_to	GO:0016887	FB:FBrf0202953|GO_REF:0000024	ISS	HGNC:848	F	ATP synthase, subunit F	ATP synthase|ATP synthase F chain|ATP synthase f chain|ATPK|CG4692|F0/F1 ATP synthase F|anon-EST:Posey45	protein	taxon:7227	20160128	FlyBase
FB	FBgn0035032	ATPsynF		GO:0046331	FB:FBrf0207855|PMID:19363474	IMP		P	ATP synthase, subunit F	ATP synthase|ATP synthase F chain|ATP synthase f chain|ATPK|CG4692|F0/F1 ATP synthase F|anon-EST:Posey45	protein	taxon:7227	20110825	FlyBase
FB	FBgn0035032	ATPsynF		GO:0005739	FB:FBrf0215446|PMID:19317464	IDA		C	ATP synthase, subunit F	ATP synthase|ATP synthase F chain|ATP synthase f chain|ATPK|CG4692|F0/F1 ATP synthase F|anon-EST:Posey45	protein	taxon:7227	20140731	FlyBase
FB	FBgn0010612	ATPsynG		GO:0000276	FB:FBrf0159903|GO_REF:0000110	ISS	UniProtKB:O75964	C	ATP synthase	ATP synthase G chain|ATP synthase g chain|ATP synthase, subunit G|ATPN|BcDNA:RE20862|BcDNA:RH28372|CG6105|F0/F1 ATP synthase G|I(2)06225|anon-EST:Posey10|broadly-expressed subunit g|l(2)06225|lethal (2) 06225	protein	taxon:7227	20060803	FlyBase
FB	FBgn0010612	ATPsynG		GO:0015992	FB:FBrf0159903|GO_REF:0000110	ISS	UniProtKB:O75964	P	ATP synthase	ATP synthase G chain|ATP synthase g chain|ATP synthase, subunit G|ATPN|BcDNA:RE20862|BcDNA:RH28372|CG6105|F0/F1 ATP synthase G|I(2)06225|anon-EST:Posey10|broadly-expressed subunit g|l(2)06225|lethal (2) 06225	protein	taxon:7227	20060803	FlyBase
FB	FBgn0010612	ATPsynG	contributes_to	GO:0046933	FB:FBrf0202953|GO_REF:0000024	ISS	SGD:S000006224	F	ATP synthase	ATP synthase G chain|ATP synthase g chain|ATP synthase, subunit G|ATPN|BcDNA:RE20862|BcDNA:RH28372|CG6105|F0/F1 ATP synthase G|I(2)06225|anon-EST:Posey10|broadly-expressed subunit g|l(2)06225|lethal (2) 06225	protein	taxon:7227	20160128	FlyBase
FB	FBgn0010612	ATPsynG		GO:0015986	FB:FBrf0202953|GO_REF:0000024	ISS	SGD:S000006224	P	ATP synthase	ATP synthase G chain|ATP synthase g chain|ATP synthase, subunit G|ATPN|BcDNA:RE20862|BcDNA:RH28372|CG6105|F0/F1 ATP synthase G|I(2)06225|anon-EST:Posey10|broadly-expressed subunit g|l(2)06225|lethal (2) 06225	protein	taxon:7227	20160128	FlyBase
FB	FBgn0010612	ATPsynG		GO:0015986	FB:FBrf0232076|GO_REF:0000033	IBA	PANTHER:PTN000273103	P	ATP synthase	ATP synthase G chain|ATP synthase g chain|ATP synthase, subunit G|ATPN|BcDNA:RE20862|BcDNA:RH28372|CG6105|F0/F1 ATP synthase G|I(2)06225|anon-EST:Posey10|broadly-expressed subunit g|l(2)06225|lethal (2) 06225	protein	taxon:7227	20160929	GO_Central
FB	FBgn0010612	ATPsynG	contributes_to	GO:0046933	FB:FBrf0232076|GO_REF:0000033	IBA	PANTHER:PTN000273103	F	ATP synthase	ATP synthase G chain|ATP synthase g chain|ATP synthase, subunit G|ATPN|BcDNA:RE20862|BcDNA:RH28372|CG6105|F0/F1 ATP synthase G|I(2)06225|anon-EST:Posey10|broadly-expressed subunit g|l(2)06225|lethal (2) 06225	protein	taxon:7227	20160929	GO_Central
FB	FBgn0010612	ATPsynG		GO:0000276	FB:FBrf0232076|GO_REF:0000033	IBA	PANTHER:PTN000273103	C	ATP synthase	ATP synthase G chain|ATP synthase g chain|ATP synthase, subunit G|ATPN|BcDNA:RE20862|BcDNA:RH28372|CG6105|F0/F1 ATP synthase G|I(2)06225|anon-EST:Posey10|broadly-expressed subunit g|l(2)06225|lethal (2) 06225	protein	taxon:7227	20160929	GO_Central
FB	FBgn0031941	ATPsynGL	contributes_to	GO:0046933	FB:FBrf0202953|GO_REF:0000024	ISS	SGD:S000006224	F	ATP synthase, subunit G-like	ATP synthase G chain|ATP synthase g chain|ATPN|CG7211|testis-enriched subunit g	protein	taxon:7227	20160121	FlyBase
FB	FBgn0031941	ATPsynGL		GO:0046034	FB:FBrf0202953|GO_REF:0000024	ISS	RGD:1303259	P	ATP synthase, subunit G-like	ATP synthase G chain|ATP synthase g chain|ATPN|CG7211|testis-enriched subunit g	protein	taxon:7227	20160121	FlyBase
FB	FBgn0031941	ATPsynGL		GO:0015986	FB:FBrf0202953|GO_REF:0000024	ISS	SGD:S000006224	P	ATP synthase, subunit G-like	ATP synthase G chain|ATP synthase g chain|ATPN|CG7211|testis-enriched subunit g	protein	taxon:7227	20160128	FlyBase
FB	FBgn0031941	ATPsynGL		GO:0000276	FB:FBrf0202953|GO_REF:0000024	ISS	RGD:1303259	C	ATP synthase, subunit G-like	ATP synthase G chain|ATP synthase g chain|ATPN|CG7211|testis-enriched subunit g	protein	taxon:7227	20160121	FlyBase
FB	FBgn0031941	ATPsynGL		GO:0015986	FB:FBrf0232076|GO_REF:0000033	IBA	PANTHER:PTN000273103	P	ATP synthase, subunit G-like	ATP synthase G chain|ATP synthase g chain|ATPN|CG7211|testis-enriched subunit g	protein	taxon:7227	20160929	GO_Central
FB	FBgn0031941	ATPsynGL	contributes_to	GO:0046933	FB:FBrf0232076|GO_REF:0000033	IBA	PANTHER:PTN000273103	F	ATP synthase, subunit G-like	ATP synthase G chain|ATP synthase g chain|ATPN|CG7211|testis-enriched subunit g	protein	taxon:7227	20160929	GO_Central
FB	FBgn0031941	ATPsynGL		GO:0000276	FB:FBrf0232076|GO_REF:0000033	IBA	PANTHER:PTN000273103	C	ATP synthase, subunit G-like	ATP synthase G chain|ATP synthase g chain|ATPN|CG7211|testis-enriched subunit g	protein	taxon:7227	20160929	GO_Central
FB	FBgn0016691	ATPsynO		GO:0015992	FB:FBrf0159903|GO_REF:0000110	ISS	UniProtKB:P48047	P	ATP synthase, oligomycin sensitivity conferring protein	ATP synthase OSCP|ATP synthase oligomycin sensitivity conferral protein|ATPO|ATPO_DROME|CG4307|F0/F1 ATP synthase OSCP|OLIGOMYCIN SENSITIVITY CONFERRING PROTEIN|OSCP|Oligimycin sensitive-conferring protein|Oligomycin sensitivity-conferring protein|Oscp|oligomycin sensitivity conferring protein precursor|oscp	protein	taxon:7227	20060803	FlyBase
FB	FBgn0016691	ATPsynO		GO:0005756	FB:FBrf0159903|GO_REF:0000110	ISS	UniProtKB:P48047	C	ATP synthase, oligomycin sensitivity conferring protein	ATP synthase OSCP|ATP synthase oligomycin sensitivity conferral protein|ATPO|ATPO_DROME|CG4307|F0/F1 ATP synthase OSCP|OLIGOMYCIN SENSITIVITY CONFERRING PROTEIN|OSCP|Oligimycin sensitive-conferring protein|Oligomycin sensitivity-conferring protein|Oscp|oligomycin sensitivity conferring protein precursor|oscp	protein	taxon:7227	20060803	FlyBase
FB	FBgn0016691	ATPsynO		GO:0005739	FB:FBrf0191062|PMID:16212416	IDA		C	ATP synthase, oligomycin sensitivity conferring protein	ATP synthase OSCP|ATP synthase oligomycin sensitivity conferral protein|ATPO|ATPO_DROME|CG4307|F0/F1 ATP synthase OSCP|OLIGOMYCIN SENSITIVITY CONFERRING PROTEIN|OSCP|Oligimycin sensitive-conferring protein|Oligomycin sensitivity-conferring protein|Oscp|oligomycin sensitivity conferring protein precursor|oscp	protein	taxon:7227	20120419	FlyBase
FB	FBgn0016691	ATPsynO	contributes_to	GO:0046933	FB:FBrf0202953|GO_REF:0000024	ISS	SGD:S000002706	F	ATP synthase, oligomycin sensitivity conferring protein	ATP synthase OSCP|ATP synthase oligomycin sensitivity conferral protein|ATPO|ATPO_DROME|CG4307|F0/F1 ATP synthase OSCP|OLIGOMYCIN SENSITIVITY CONFERRING PROTEIN|OSCP|Oligimycin sensitive-conferring protein|Oligomycin sensitivity-conferring protein|Oscp|oligomycin sensitivity conferring protein precursor|oscp	protein	taxon:7227	20160128	FlyBase
FB	FBgn0016691	ATPsynO		GO:0042776	FB:FBrf0202953|GO_REF:0000024	ISS	HGNC:850	P	ATP synthase, oligomycin sensitivity conferring protein	ATP synthase OSCP|ATP synthase oligomycin sensitivity conferral protein|ATPO|ATPO_DROME|CG4307|F0/F1 ATP synthase OSCP|OLIGOMYCIN SENSITIVITY CONFERRING PROTEIN|OSCP|Oligimycin sensitive-conferring protein|Oligomycin sensitivity-conferring protein|Oscp|oligomycin sensitivity conferring protein precursor|oscp	protein	taxon:7227	20160128	FlyBase
FB	FBgn0016691	ATPsynO		GO:0005739	FB:FBrf0215446|PMID:19317464	IDA		C	ATP synthase, oligomycin sensitivity conferring protein	ATP synthase OSCP|ATP synthase oligomycin sensitivity conferral protein|ATPO|ATPO_DROME|CG4307|F0/F1 ATP synthase OSCP|OLIGOMYCIN SENSITIVITY CONFERRING PROTEIN|OSCP|Oligimycin sensitive-conferring protein|Oligomycin sensitivity-conferring protein|Oscp|oligomycin sensitivity conferring protein precursor|oscp	protein	taxon:7227	20140731	FlyBase
FB	FBgn0010217	ATPsynbeta		GO:0000275	FB:FBrf0159903|GO_REF:0000110	ISS	UniProtKB:P06576	C	ATP synthase, beta subunit	ATP|ATP SYNTHASE BETA CHAIN|ATP syn-beta|ATP synthase|ATP synthase Beta chain|ATP synthase beta|ATP synthase beta chain|ATP synthase beta subunit|ATP synthase beta-subunit|ATP synthase subunit beta|ATP synthase subunit beta, mitochondrial|ATP synthase subunits beta|ATP synthase-beta|ATP-B|ATP-syn-B|ATP-syn-beta|ATP-synbeta|ATPB|ATPase beta|ATPase-beta|ATPasebeta|ATPsyn b|ATPsyn-&bgr|ATPsyn-b|ATPs…	protein	taxon:7227	20060803	FlyBase
FB	FBgn0010217	ATPsynbeta		GO:0015992	FB:FBrf0159903|GO_REF:0000110	ISS	UniProtKB:P06576	P	ATP synthase, beta subunit	ATP|ATP SYNTHASE BETA CHAIN|ATP syn-beta|ATP synthase|ATP synthase Beta chain|ATP synthase beta|ATP synthase beta chain|ATP synthase beta subunit|ATP synthase beta-subunit|ATP synthase subunit beta|ATP synthase subunit beta, mitochondrial|ATP synthase subunits beta|ATP synthase-beta|ATP-B|ATP-syn-B|ATP-syn-beta|ATP-synbeta|ATPB|ATPase beta|ATPase-beta|ATPasebeta|ATPsyn b|ATPsyn-&bgr|ATPsyn-b|ATPs…	protein	taxon:7227	20060803	FlyBase
FB	FBgn0010217	ATPsynbeta		GO:0005524	FB:FBrf0174215|GO_REF:0000002	IEA	InterPro:IPR000194|InterPro:IPR020003	F	ATP synthase, beta subunit	ATP|ATP SYNTHASE BETA CHAIN|ATP syn-beta|ATP synthase|ATP synthase Beta chain|ATP synthase beta|ATP synthase beta chain|ATP synthase beta subunit|ATP synthase beta-subunit|ATP synthase subunit beta|ATP synthase subunit beta, mitochondrial|ATP synthase subunits beta|ATP synthase-beta|ATP-B|ATP-syn-B|ATP-syn-beta|ATP-synbeta|ATPB|ATPase beta|ATPase-beta|ATPasebeta|ATPsyn b|ATPsyn-&bgr|ATPsyn-b|ATPs…	protein	taxon:7227	20170731	FlyBase
FB	FBgn0010217	ATPsynbeta		GO:0005739	FB:FBrf0191062|PMID:16212416	IDA		C	ATP synthase, beta subunit	ATP|ATP SYNTHASE BETA CHAIN|ATP syn-beta|ATP synthase|ATP synthase Beta chain|ATP synthase beta|ATP synthase beta chain|ATP synthase beta subunit|ATP synthase beta-subunit|ATP synthase subunit beta|ATP synthase subunit beta, mitochondrial|ATP synthase subunits beta|ATP synthase-beta|ATP-B|ATP-syn-B|ATP-syn-beta|ATP-synbeta|ATPB|ATPase beta|ATPase-beta|ATPasebeta|ATPsyn b|ATPsyn-&bgr|ATPsyn-b|ATPs…	protein	taxon:7227	20120419	FlyBase
FB	FBgn0010217	ATPsynbeta		GO:0015986	FB:FBrf0202953|GO_REF:0000024	ISS	SGD:S000003882	P	ATP synthase, beta subunit	ATP|ATP SYNTHASE BETA CHAIN|ATP syn-beta|ATP synthase|ATP synthase Beta chain|ATP synthase beta|ATP synthase beta chain|ATP synthase beta subunit|ATP synthase beta-subunit|ATP synthase subunit beta|ATP synthase subunit beta, mitochondrial|ATP synthase subunits beta|ATP synthase-beta|ATP-B|ATP-syn-B|ATP-syn-beta|ATP-synbeta|ATPB|ATPase beta|ATPase-beta|ATPasebeta|ATPsyn b|ATPsyn-&bgr|ATPsyn-b|ATPs…	protein	taxon:7227	20160128	FlyBase
FB	FBgn0010217	ATPsynbeta	contributes_to	GO:0046933	FB:FBrf0202953|GO_REF:0000024	ISS	SGD:S000003882	F	ATP synthase, beta subunit	ATP|ATP SYNTHASE BETA CHAIN|ATP syn-beta|ATP synthase|ATP synthase Beta chain|ATP synthase beta|ATP synthase beta chain|ATP synthase beta subunit|ATP synthase beta-subunit|ATP synthase subunit beta|ATP synthase subunit beta, mitochondrial|ATP synthase subunits beta|ATP synthase-beta|ATP-B|ATP-syn-B|ATP-syn-beta|ATP-synbeta|ATPB|ATPase beta|ATPase-beta|ATPasebeta|ATPsyn b|ATPsyn-&bgr|ATPsyn-b|ATPs…	protein	taxon:7227	20160128	FlyBase
FB	FBgn0010217	ATPsynbeta		GO:0046961	FB:FBrf0202953|GO_REF:0000024	ISS	SGD:S000003882	F	ATP synthase, beta subunit	ATP|ATP SYNTHASE BETA CHAIN|ATP syn-beta|ATP synthase|ATP synthase Beta chain|ATP synthase beta|ATP synthase beta chain|ATP synthase beta subunit|ATP synthase beta-subunit|ATP synthase subunit beta|ATP synthase subunit beta, mitochondrial|ATP synthase subunits beta|ATP synthase-beta|ATP-B|ATP-syn-B|ATP-syn-beta|ATP-synbeta|ATPB|ATPase beta|ATPase-beta|ATPasebeta|ATPsyn b|ATPsyn-&bgr|ATPsyn-b|ATPs…	protein	taxon:7227	20160128	FlyBase
FB	FBgn0010217	ATPsynbeta		GO:0046331	FB:FBrf0207855|PMID:19363474	IMP		P	ATP synthase, beta subunit	ATP|ATP SYNTHASE BETA CHAIN|ATP syn-beta|ATP synthase|ATP synthase Beta chain|ATP synthase beta|ATP synthase beta chain|ATP synthase beta subunit|ATP synthase beta-subunit|ATP synthase subunit beta|ATP synthase subunit beta, mitochondrial|ATP synthase subunits beta|ATP synthase-beta|ATP-B|ATP-syn-B|ATP-syn-beta|ATP-synbeta|ATPB|ATPase beta|ATPase-beta|ATPasebeta|ATPsyn b|ATPsyn-&bgr|ATPsyn-b|ATPs…	protein	taxon:7227	20110901	FlyBase
FB	FBgn0010217	ATPsynbeta		GO:0005739	FB:FBrf0215446|PMID:19317464	IDA		C	ATP synthase, beta subunit	ATP|ATP SYNTHASE BETA CHAIN|ATP syn-beta|ATP synthase|ATP synthase Beta chain|ATP synthase beta|ATP synthase beta chain|ATP synthase beta subunit|ATP synthase beta-subunit|ATP synthase subunit beta|ATP synthase subunit beta, mitochondrial|ATP synthase subunits beta|ATP synthase-beta|ATP-B|ATP-syn-B|ATP-syn-beta|ATP-synbeta|ATPB|ATPase beta|ATPase-beta|ATPasebeta|ATPsyn b|ATPsyn-&bgr|ATPsyn-b|ATPs…	protein	taxon:7227	20140731	FlyBase
FB	FBgn0010217	ATPsynbeta		GO:0005739	FB:FBrf0226456|PMID:25294944	IDA		C	ATP synthase, beta subunit	ATP|ATP SYNTHASE BETA CHAIN|ATP syn-beta|ATP synthase|ATP synthase Beta chain|ATP synthase beta|ATP synthase beta chain|ATP synthase beta subunit|ATP synthase beta-subunit|ATP synthase subunit beta|ATP synthase subunit beta, mitochondrial|ATP synthase subunits beta|ATP synthase-beta|ATP-B|ATP-syn-B|ATP-syn-beta|ATP-synbeta|ATPB|ATPase beta|ATPase-beta|ATPasebeta|ATPsyn b|ATPsyn-&bgr|ATPsyn-b|ATPs…	protein	taxon:7227	20150129	FlyBase
FB	FBgn0010217	ATPsynbeta		GO:0010906	FB:FBrf0228532|PMID:25994086	IMP		P	ATP synthase, beta subunit	ATP|ATP SYNTHASE BETA CHAIN|ATP syn-beta|ATP synthase|ATP synthase Beta chain|ATP synthase beta|ATP synthase beta chain|ATP synthase beta subunit|ATP synthase beta-subunit|ATP synthase subunit beta|ATP synthase subunit beta, mitochondrial|ATP synthase subunits beta|ATP synthase-beta|ATP-B|ATP-syn-B|ATP-syn-beta|ATP-synbeta|ATPB|ATPase beta|ATPase-beta|ATPasebeta|ATPsyn b|ATPsyn-&bgr|ATPsyn-b|ATPs…	protein	taxon:7227	20151210	FlyBase
FB	FBgn0036568	ATPsynbetaL		GO:0000275	FB:FBrf0159903|GO_REF:0000110	ISS	UniProtKB:P06576	C	ATP synthase, beta subunit-like	ATP synthase Beta chain|ATP synthase beta chain|ATPB|CG5389|male sterile (3) 72Dt|ms(3)72Dt	protein	taxon:7227	20060803	FlyBase
FB	FBgn0036568	ATPsynbetaL		GO:0015992	FB:FBrf0159903|GO_REF:0000110	ISS	UniProtKB:P06576	P	ATP synthase, beta subunit-like	ATP synthase Beta chain|ATP synthase beta chain|ATPB|CG5389|male sterile (3) 72Dt|ms(3)72Dt	protein	taxon:7227	20060803	FlyBase
FB	FBgn0036568	ATPsynbetaL		GO:0005524	FB:FBrf0174215|GO_REF:0000002	IEA	InterPro:IPR000194|InterPro:IPR020003	F	ATP synthase, beta subunit-like	ATP synthase Beta chain|ATP synthase beta chain|ATPB|CG5389|male sterile (3) 72Dt|ms(3)72Dt	protein	taxon:7227	20170731	FlyBase
FB	FBgn0036568	ATPsynbetaL	contributes_to	GO:0046933	FB:FBrf0202953|GO_REF:0000024	ISS	SGD:S000003882	F	ATP synthase, beta subunit-like	ATP synthase Beta chain|ATP synthase beta chain|ATPB|CG5389|male sterile (3) 72Dt|ms(3)72Dt	protein	taxon:7227	20160128	FlyBase
FB	FBgn0036568	ATPsynbetaL		GO:0046961	FB:FBrf0202953|GO_REF:0000024	ISS	SGD:S000003882	F	ATP synthase, beta subunit-like	ATP synthase Beta chain|ATP synthase beta chain|ATPB|CG5389|male sterile (3) 72Dt|ms(3)72Dt	protein	taxon:7227	20160128	FlyBase
FB	FBgn0036568	ATPsynbetaL		GO:0015986	FB:FBrf0202953|GO_REF:0000024	ISS	SGD:S000003882	P	ATP synthase, beta subunit-like	ATP synthase Beta chain|ATP synthase beta chain|ATPB|CG5389|male sterile (3) 72Dt|ms(3)72Dt	protein	taxon:7227	20160128	FlyBase
FB	FBgn0036568	ATPsynbetaL		GO:0008340	FB:FBrf0208989|PMID:19747824	IMP		P	ATP synthase, beta subunit-like	ATP synthase Beta chain|ATP synthase beta chain|ATPB|CG5389|male sterile (3) 72Dt|ms(3)72Dt	protein	taxon:7227	20100916	FlyBase
FB	FBgn0036568	ATPsynbetaL		GO:0010155	FB:FBrf0216397|PMID:21775472	IMP		P	ATP synthase, beta subunit-like	ATP synthase Beta chain|ATP synthase beta chain|ATPB|CG5389|male sterile (3) 72Dt|ms(3)72Dt	protein	taxon:7227	20111208	FlyBase
FB	FBgn0036568	ATPsynbetaL		GO:0048515	FB:FBrf0220812|PMID:23409089	IMP		P	ATP synthase, beta subunit-like	ATP synthase Beta chain|ATP synthase beta chain|ATPB|CG5389|male sterile (3) 72Dt|ms(3)72Dt	protein	taxon:7227	20130912	FlyBase
FB	FBgn0028342	ATPsyndelta		GO:0000275	FB:FBrf0159903|GO_REF:0000110	ISS	UniProtKB:P30049	C	ATP synthase, delta subunit	ATP synthase Delta chain|ATP synthase delta chain|ATP5D|ATPD|CG2968|F0/F1 ATP synthase Delta|anon-WO03040301.109|anon-WO03040301.110|l (1) G0230|l(1)G0230|lethal (1) G0230	protein	taxon:7227	20060803	FlyBase
FB	FBgn0028342	ATPsyndelta		GO:0015992	FB:FBrf0159903|GO_REF:0000110	ISS	UniProtKB:P30049	P	ATP synthase, delta subunit	ATP synthase Delta chain|ATP synthase delta chain|ATP5D|ATPD|CG2968|F0/F1 ATP synthase Delta|anon-WO03040301.109|anon-WO03040301.110|l (1) G0230|l(1)G0230|lethal (1) G0230	protein	taxon:7227	20060803	FlyBase
FB	FBgn0028342	ATPsyndelta		GO:0005739	FB:FBrf0191062|PMID:16212416	IDA		C	ATP synthase, delta subunit	ATP synthase Delta chain|ATP synthase delta chain|ATP5D|ATPD|CG2968|F0/F1 ATP synthase Delta|anon-WO03040301.109|anon-WO03040301.110|l (1) G0230|l(1)G0230|lethal (1) G0230	protein	taxon:7227	20120419	FlyBase
FB	FBgn0028342	ATPsyndelta	contributes_to	GO:0046933	FB:FBrf0202953|GO_REF:0000024	ISS	SGD:S000002162	F	ATP synthase, delta subunit	ATP synthase Delta chain|ATP synthase delta chain|ATP5D|ATPD|CG2968|F0/F1 ATP synthase Delta|anon-WO03040301.109|anon-WO03040301.110|l (1) G0230|l(1)G0230|lethal (1) G0230	protein	taxon:7227	20160128	FlyBase
FB	FBgn0028342	ATPsyndelta		GO:0015986	FB:FBrf0202953|GO_REF:0000024	ISS	SGD:S000002162	P	ATP synthase, delta subunit	ATP synthase Delta chain|ATP synthase delta chain|ATP5D|ATPD|CG2968|F0/F1 ATP synthase Delta|anon-WO03040301.109|anon-WO03040301.110|l (1) G0230|l(1)G0230|lethal (1) G0230	protein	taxon:7227	20160128	FlyBase
FB	FBgn0028342	ATPsyndelta		GO:0000275	FB:FBrf0232076|GO_REF:0000033	IBA	PANTHER:PTN000352457	C	ATP synthase, delta subunit	ATP synthase Delta chain|ATP synthase delta chain|ATP5D|ATPD|CG2968|F0/F1 ATP synthase Delta|anon-WO03040301.109|anon-WO03040301.110|l (1) G0230|l(1)G0230|lethal (1) G0230	protein	taxon:7227	20141217	GO_Central
FB	FBgn0028342	ATPsyndelta		GO:0015986	FB:FBrf0232076|GO_REF:0000033	IBA	PANTHER:PTN000352454	P	ATP synthase, delta subunit	ATP synthase Delta chain|ATP synthase delta chain|ATP5D|ATPD|CG2968|F0/F1 ATP synthase Delta|anon-WO03040301.109|anon-WO03040301.110|l (1) G0230|l(1)G0230|lethal (1) G0230	protein	taxon:7227	20141217	GO_Central
FB	FBgn0028342	ATPsyndelta	contributes_to	GO:0046933	FB:FBrf0232076|GO_REF:0000033	IBA	PANTHER:PTN000352454	F	ATP synthase, delta subunit	ATP synthase Delta chain|ATP synthase delta chain|ATP5D|ATPD|CG2968|F0/F1 ATP synthase Delta|anon-WO03040301.109|anon-WO03040301.110|l (1) G0230|l(1)G0230|lethal (1) G0230	protein	taxon:7227	20141217	GO_Central
FB	FBgn0051477	ATPsynepsilonL		GO:0015992	FB:FBrf0159903|GO_REF:0000110	ISS	UniProtKB:P56381	P	ATP synthase, epsilon subunit-like	ATP synthase Epsilon chain|ATP synthase epsilon chain|ATPE|CG12810|CG31477	protein	taxon:7227	20060803	FlyBase
FB	FBgn0051477	ATPsynepsilonL		GO:0000275	FB:FBrf0159903|GO_REF:0000110	ISS	UniProtKB:P56381	C	ATP synthase, epsilon subunit-like	ATP synthase Epsilon chain|ATP synthase epsilon chain|ATPE|CG12810|CG31477	protein	taxon:7227	20060803	FlyBase
FB	FBgn0051477	ATPsynepsilonL		GO:0015986	FB:FBrf0202953|GO_REF:0000024	ISS	SGD:S000006192	P	ATP synthase, epsilon subunit-like	ATP synthase Epsilon chain|ATP synthase epsilon chain|ATPE|CG12810|CG31477	protein	taxon:7227	20160128	FlyBase
FB	FBgn0051477	ATPsynepsilonL	contributes_to	GO:0046933	FB:FBrf0202953|GO_REF:0000024	ISS	SGD:S000006192	F	ATP synthase, epsilon subunit-like	ATP synthase Epsilon chain|ATP synthase epsilon chain|ATPE|CG12810|CG31477	protein	taxon:7227	20160128	FlyBase
FB	FBgn0051477	ATPsynepsilonL		GO:0005743	FB:FBrf0232076|GO_REF:0000033	IBA	PANTHER:PTN000278562	C	ATP synthase, epsilon subunit-like	ATP synthase Epsilon chain|ATP synthase epsilon chain|ATPE|CG12810|CG31477	protein	taxon:7227	20140929	GO_Central
FB	FBgn0051477	ATPsynepsilonL	contributes_to	GO:0016887	FB:FBrf0232076|GO_REF:0000033	IBA	PANTHER:PTN000278562	F	ATP synthase, epsilon subunit-like	ATP synthase Epsilon chain|ATP synthase epsilon chain|ATPE|CG12810|CG31477	protein	taxon:7227	20140929	GO_Central
FB	FBgn0020235	ATPsyngamma		GO:0015992	FB:FBrf0159903|GO_REF:0000110	ISS	UniProtKB:P36542	P	ATP synthase, gamma subunit	ATP synthase Gamma chain|ATP synthase gamma chain|ATP synthase subunit gamma|ATP synthase-gamma chain|ATP-syn-gamma|ATPG|ATPG_DROME|ATPsyn-gam|ATPsyn-gamma|ATPsyn-gamma chain|CG7610|F0/F1 ATP synthase Gamma|F1ATP synthase|catalytic core of F1 ATP synthase of complex V	protein	taxon:7227	20060803	FlyBase
FB	FBgn0020235	ATPsyngamma		GO:0000275	FB:FBrf0159903|GO_REF:0000110	ISS	UniProtKB:P36542	C	ATP synthase, gamma subunit	ATP synthase Gamma chain|ATP synthase gamma chain|ATP synthase subunit gamma|ATP synthase-gamma chain|ATP-syn-gamma|ATPG|ATPG_DROME|ATPsyn-gam|ATPsyn-gamma|ATPsyn-gamma chain|CG7610|F0/F1 ATP synthase Gamma|F1ATP synthase|catalytic core of F1 ATP synthase of complex V	protein	taxon:7227	20060803	FlyBase
FB	FBgn0020235	ATPsyngamma		GO:0006909	FB:FBrf0191376|PMID:16336044	IMP		P	ATP synthase, gamma subunit	ATP synthase Gamma chain|ATP synthase gamma chain|ATP synthase subunit gamma|ATP synthase-gamma chain|ATP-syn-gamma|ATPG|ATPG_DROME|ATPsyn-gam|ATPsyn-gamma|ATPsyn-gamma chain|CG7610|F0/F1 ATP synthase Gamma|F1ATP synthase|catalytic core of F1 ATP synthase of complex V	protein	taxon:7227	20130530	FlyBase
FB	FBgn0020235	ATPsyngamma		GO:0015986	FB:FBrf0202953|GO_REF:0000024	ISS	SGD:S000000243	P	ATP synthase, gamma subunit	ATP synthase Gamma chain|ATP synthase gamma chain|ATP synthase subunit gamma|ATP synthase-gamma chain|ATP-syn-gamma|ATPG|ATPG_DROME|ATPsyn-gam|ATPsyn-gamma|ATPsyn-gamma chain|CG7610|F0/F1 ATP synthase Gamma|F1ATP synthase|catalytic core of F1 ATP synthase of complex V	protein	taxon:7227	20160128	FlyBase
FB	FBgn0020235	ATPsyngamma	contributes_to	GO:0046933	FB:FBrf0202953|GO_REF:0000024	ISS	SGD:S000000243	F	ATP synthase, gamma subunit	ATP synthase Gamma chain|ATP synthase gamma chain|ATP synthase subunit gamma|ATP synthase-gamma chain|ATP-syn-gamma|ATPG|ATPG_DROME|ATPsyn-gam|ATPsyn-gamma|ATPsyn-gamma chain|CG7610|F0/F1 ATP synthase Gamma|F1ATP synthase|catalytic core of F1 ATP synthase of complex V	protein	taxon:7227	20160128	FlyBase
FB	FBgn0020235	ATPsyngamma		GO:0005739	FB:FBrf0215446|PMID:19317464	IDA		C	ATP synthase, gamma subunit	ATP synthase Gamma chain|ATP synthase gamma chain|ATP synthase subunit gamma|ATP synthase-gamma chain|ATP-syn-gamma|ATPG|ATPG_DROME|ATPsyn-gam|ATPsyn-gamma|ATPsyn-gamma chain|CG7610|F0/F1 ATP synthase Gamma|F1ATP synthase|catalytic core of F1 ATP synthase of complex V	protein	taxon:7227	20140731	FlyBase
FB	FBgn0039946	ATbp		GO:0006355	FB:FBrf0144926|PMID:11841500	IDA		P	(A+T)-stretch binding protein	ATBP|CG17172|CG40145	protein	taxon:7227	20091119	FlyBase
FB	FBgn0039946	ATbp		GO:0045944	FB:FBrf0144926|PMID:11841500	IDA		P	(A+T)-stretch binding protein	ATBP|CG17172|CG40145	protein	taxon:7227	20111208	FlyBase
FB	FBgn0039946	ATbp		GO:0005634	FB:FBrf0144926|PMID:11841500	IC	GO:0006351	C	(A+T)-stretch binding protein	ATBP|CG17172|CG40145	protein	taxon:7227	20110607	UniProt
FB	FBgn0039946	ATbp		GO:0006357	FB:FBrf0144926|PMID:11841500	ISS	UniProtKB:Q26635	P	(A+T)-stretch binding protein	ATBP|CG17172|CG40145	protein	taxon:7227	20111208	FlyBase
FB	FBgn0039946	ATbp		GO:0006351	FB:FBrf0144926|PMID:11841500	IDA		P	(A+T)-stretch binding protein	ATBP|CG17172|CG40145	protein	taxon:7227	20090622	UniProt
FB	FBgn0039946	ATbp		GO:0003676	FB:FBrf0174215|GO_REF:0000002	IEA	InterPro:IPR013087	F	(A+T)-stretch binding protein	ATBP|CG17172|CG40145	protein	taxon:7227	20170731	FlyBase
FB	FBgn0027885	Aac11		GO:0043066	FB:FBrf0111489|PMID:10471706	ISS		P	Aac11	AAC-11|Api5|BcDNA.LD09852|BcDNA:LD09852|CG6582|antiapoptosis clone 11|antiapoptosis clone-11|apoptosis inhibitor-5|l(2)k06710	protein	taxon:7227	20060803	FlyBase
FB	FBgn0027885	Aac11		GO:0043066	FB:FBrf0194141|PMID:17112319	IGI	FB:FBgn0015799	P	Aac11	AAC-11|Api5|BcDNA.LD09852|BcDNA:LD09852|CG6582|antiapoptosis clone 11|antiapoptosis clone-11|apoptosis inhibitor-5|l(2)k06710	protein	taxon:7227	20100506	FlyBase
FB	FBgn0027885	Aac11		GO:0043066	FB:FBrf0194141|PMID:17112319	IGI	FB:FBgn0011766	P	Aac11	AAC-11|Api5|BcDNA.LD09852|BcDNA:LD09852|CG6582|antiapoptosis clone 11|antiapoptosis clone-11|apoptosis inhibitor-5|l(2)k06710	protein	taxon:7227	20100506	FlyBase
FB	FBgn0027885	Aac11		GO:0043066	FB:FBrf0194141|PMID:17112319	IMP		P	Aac11	AAC-11|Api5|BcDNA.LD09852|BcDNA:LD09852|CG6582|antiapoptosis clone 11|antiapoptosis clone-11|apoptosis inhibitor-5|l(2)k06710	protein	taxon:7227	20100506	FlyBase
FB	FBgn0027885	Aac11		GO:0005634	FB:FBrf0202953|GO_REF:0000024	ISS	HGNC:594	C	Aac11	AAC-11|Api5|BcDNA.LD09852|BcDNA:LD09852|CG6582|antiapoptosis clone 11|antiapoptosis clone-11|apoptosis inhibitor-5|l(2)k06710	protein	taxon:7227	20120802	FlyBase
FB	FBgn0027885	Aac11		GO:0043066	FB:FBrf0202953|GO_REF:0000024	ISS	HGNC:594	P	Aac11	AAC-11|Api5|BcDNA.LD09852|BcDNA:LD09852|CG6582|antiapoptosis clone 11|antiapoptosis clone-11|apoptosis inhibitor-5|l(2)k06710	protein	taxon:7227	20120802	FlyBase
FB	FBgn0027885	Aac11		GO:0005634	FB:FBrf0212479|GO_REF:0000024	ISS	UniProtKB:Q9BZZ5	C	Aac11	AAC-11|Api5|BcDNA.LD09852|BcDNA:LD09852|CG6582|antiapoptosis clone 11|antiapoptosis clone-11|apoptosis inhibitor-5|l(2)k06710	protein	taxon:7227	20090603	UniProt
FB	FBgn0027885	Aac11		GO:0005515	FB:FBrf0219070|PMID:19387494	IPI	FB:FBgn0263198	F	Aac11	AAC-11|Api5|BcDNA.LD09852|BcDNA:LD09852|CG6582|antiapoptosis clone 11|antiapoptosis clone-11|apoptosis inhibitor-5|l(2)k06710	protein	taxon:7227	20120802	FlyBase
FB	FBgn0031851	Aatf		GO:0003674	FB:FBrf0159398|GO_REF:0000015	ND		F	Apoptosis antagonizing transcription factor	AATF|CG11188|Che-1|anon-WO0118547.190|apoptosis antagonizing transcription factor ortholog|nutmeg	protein	taxon:7227	20060803	FlyBase
FB	FBgn0031851	Aatf		GO:0005634	FB:FBrf0212479|GO_REF:0000024	ISS	UniProtKB:Q9NY61	C	Apoptosis antagonizing transcription factor	AATF|CG11188|Che-1|anon-WO0118547.190|apoptosis antagonizing transcription factor ortholog|nutmeg	protein	taxon:7227	20050722	UniProt
FB	FBgn0031851	Aatf		GO:0043069	FB:FBrf0220934|PMID:23450845	IMP		P	Apoptosis antagonizing transcription factor	AATF|CG11188|Che-1|anon-WO0118547.190|apoptosis antagonizing transcription factor ortholog|nutmeg	protein	taxon:7227	20130912	FlyBase
FB	FBgn0031851	Aatf		GO:0005730	FB:FBrf0220934|PMID:23450845	IDA		C	Apoptosis antagonizing transcription factor	AATF|CG11188|Che-1|anon-WO0118547.190|apoptosis antagonizing transcription factor ortholog|nutmeg	protein	taxon:7227	20130912	FlyBase
FB	FBgn0031851	Aatf		GO:0048477	FB:FBrf0220934|PMID:23450845	IMP		P	Apoptosis antagonizing transcription factor	AATF|CG11188|Che-1|anon-WO0118547.190|apoptosis antagonizing transcription factor ortholog|nutmeg	protein	taxon:7227	20130912	FlyBase
FB	FBgn0031851	Aatf		GO:0006357	FB:FBrf0232076|GO_REF:0000033	IBA	PANTHER:PTN000399853	P	Apoptosis antagonizing transcription factor	AATF|CG11188|Che-1|anon-WO0118547.190|apoptosis antagonizing transcription factor ortholog|nutmeg	protein	taxon:7227	20150729	GO_Central
FB	FBgn0000015	Abd-B		GO:0005634	FB:FBrf0049804|PMID:2575066	IDA		C	Abdominal B	ABD-B|ABDB|Abd B|Abd-b|Abd0B|AbdB|AbdB(CA)[[26]]|AbdB-I|AbdB-II|AbdBm|Abdb|Abdominal-B|AbdominalB|Adb-B|AdbB|BX-C|CG10291|CG11648|DROABDB|DmAbdB|Droabdb|FAB|Fab-6|Fab-7|Fab-8|Fab7|IAB 5|IAB5|IAB7|IAB8|Iab-7|MCP|Male chauvinist pigmentation|Mc|Mcp|Microcephalus|Miscadastral pigmentation|Sab|Superabdominal|Tab|Transabdominal|Uab-5[Sab]|abd-B|abdB|abdominal-A|abdominal-B|abdominal-b|bex|corset|iab|i…	protein	taxon:7227	20130124	FlyBase
FB	FBgn0000015	Abd-B		GO:0005634	FB:FBrf0051569|PMID:1972049	IDA		C	Abdominal B	ABD-B|ABDB|Abd B|Abd-b|Abd0B|AbdB|AbdB(CA)[[26]]|AbdB-I|AbdB-II|AbdBm|Abdb|Abdominal-B|AbdominalB|Adb-B|AdbB|BX-C|CG10291|CG11648|DROABDB|DmAbdB|Droabdb|FAB|Fab-6|Fab-7|Fab-8|Fab7|IAB 5|IAB5|IAB7|IAB8|Iab-7|MCP|Male chauvinist pigmentation|Mc|Mcp|Microcephalus|Miscadastral pigmentation|Sab|Superabdominal|Tab|Transabdominal|Uab-5[Sab]|abd-B|abdB|abdominal-A|abdominal-B|abdominal-b|bex|corset|iab|i…	protein	taxon:7227	20130124	FlyBase
FB	FBgn0000015	Abd-B		GO:0035224	FB:FBrf0088118|PMID:8798147	IEP		P	Abdominal B	ABD-B|ABDB|Abd B|Abd-b|Abd0B|AbdB|AbdB(CA)[[26]]|AbdB-I|AbdB-II|AbdBm|Abdb|Abdominal-B|AbdominalB|Adb-B|AdbB|BX-C|CG10291|CG11648|DROABDB|DmAbdB|Droabdb|FAB|Fab-6|Fab-7|Fab-8|Fab7|IAB 5|IAB5|IAB7|IAB8|Iab-7|MCP|Male chauvinist pigmentation|Mc|Mcp|Microcephalus|Miscadastral pigmentation|Sab|Superabdominal|Tab|Transabdominal|Uab-5[Sab]|abd-B|abdB|abdominal-A|abdominal-B|abdominal-b|bex|corset|iab|i…	protein	taxon:7227	20070523	FlyBase
FB	FBgn0000015	Abd-B		GO:0000980	FB:FBrf0100638|PMID:9491376	IDA		F	Abdominal B	ABD-B|ABDB|Abd B|Abd-b|Abd0B|AbdB|AbdB(CA)[[26]]|AbdB-I|AbdB-II|AbdBm|Abdb|Abdominal-B|AbdominalB|Adb-B|AdbB|BX-C|CG10291|CG11648|DROABDB|DmAbdB|Droabdb|FAB|Fab-6|Fab-7|Fab-8|Fab7|IAB 5|IAB5|IAB7|IAB8|Iab-7|MCP|Male chauvinist pigmentation|Mc|Mcp|Microcephalus|Miscadastral pigmentation|Sab|Superabdominal|Tab|Transabdominal|Uab-5[Sab]|abd-B|abdB|abdominal-A|abdominal-B|abdominal-b|bex|corset|iab|i…	protein	taxon:7227	20111208	FlyBase
FB	FBgn0000015	Abd-B		GO:0008354	FB:FBrf0100771|PMID:9435287	IMP		P	Abdominal B	ABD-B|ABDB|Abd B|Abd-b|Abd0B|AbdB|AbdB(CA)[[26]]|AbdB-I|AbdB-II|AbdBm|Abdb|Abdominal-B|AbdominalB|Adb-B|AdbB|BX-C|CG10291|CG11648|DROABDB|DmAbdB|Droabdb|FAB|Fab-6|Fab-7|Fab-8|Fab7|IAB 5|IAB5|IAB7|IAB8|Iab-7|MCP|Male chauvinist pigmentation|Mc|Mcp|Microcephalus|Miscadastral pigmentation|Sab|Superabdominal|Tab|Transabdominal|Uab-5[Sab]|abd-B|abdB|abdominal-A|abdominal-B|abdominal-b|bex|corset|iab|i…	protein	taxon:7227	20060803	FlyBase
FB	FBgn0000015	Abd-B		GO:0007506	FB:FBrf0100771|PMID:9435287	IMP		P	Abdominal B	ABD-B|ABDB|Abd B|Abd-b|Abd0B|AbdB|AbdB(CA)[[26]]|AbdB-I|AbdB-II|AbdBm|Abdb|Abdominal-B|AbdominalB|Adb-B|AdbB|BX-C|CG10291|CG11648|DROABDB|DmAbdB|Droabdb|FAB|Fab-6|Fab-7|Fab-8|Fab7|IAB 5|IAB5|IAB7|IAB8|Iab-7|MCP|Male chauvinist pigmentation|Mc|Mcp|Microcephalus|Miscadastral pigmentation|Sab|Superabdominal|Tab|Transabdominal|Uab-5[Sab]|abd-B|abdB|abdominal-A|abdominal-B|abdominal-b|bex|corset|iab|i…	protein	taxon:7227	20060803	FlyBase
FB	FBgn0000015	Abd-B		GO:0007280	FB:FBrf0102832|PMID:9637912	TAS		P	Abdominal B	ABD-B|ABDB|Abd B|Abd-b|Abd0B|AbdB|AbdB(CA)[[26]]|AbdB-I|AbdB-II|AbdBm|Abdb|Abdominal-B|AbdominalB|Adb-B|AdbB|BX-C|CG10291|CG11648|DROABDB|DmAbdB|Droabdb|FAB|Fab-6|Fab-7|Fab-8|Fab7|IAB 5|IAB5|IAB7|IAB8|Iab-7|MCP|Male chauvinist pigmentation|Mc|Mcp|Microcephalus|Miscadastral pigmentation|Sab|Superabdominal|Tab|Transabdominal|Uab-5[Sab]|abd-B|abdB|abdominal-A|abdominal-B|abdominal-b|bex|corset|iab|i…	protein	taxon:7227	20060803	FlyBase
FB	FBgn0000015	Abd-B		GO:0008354	FB:FBrf0107500|PMID:9988212	TAS		P	Abdominal B	ABD-B|ABDB|Abd B|Abd-b|Abd0B|AbdB|AbdB(CA)[[26]]|AbdB-I|AbdB-II|AbdBm|Abdb|Abdominal-B|AbdominalB|Adb-B|AdbB|BX-C|CG10291|CG11648|DROABDB|DmAbdB|Droabdb|FAB|Fab-6|Fab-7|Fab-8|Fab7|IAB 5|IAB5|IAB7|IAB8|Iab-7|MCP|Male chauvinist pigmentation|Mc|Mcp|Microcephalus|Miscadastral pigmentation|Sab|Superabdominal|Tab|Transabdominal|Uab-5[Sab]|abd-B|abdB|abdominal-A|abdominal-B|abdominal-b|bex|corset|iab|i…	protein	taxon:7227	20060803	FlyBase
FB	FBgn0000015	Abd-B		GO:0035277	FB:FBrf0111388|PMID:10491268	IMP		P	Abdominal B	ABD-B|ABDB|Abd B|Abd-b|Abd0B|AbdB|AbdB(CA)[[26]]|AbdB-I|AbdB-II|AbdBm|Abdb|Abdominal-B|AbdominalB|Adb-B|AdbB|BX-C|CG10291|CG11648|DROABDB|DmAbdB|Droabdb|FAB|Fab-6|Fab-7|Fab-8|Fab7|IAB 5|IAB5|IAB7|IAB8|Iab-7|MCP|Male chauvinist pigmentation|Mc|Mcp|Microcephalus|Miscadastral pigmentation|Sab|Superabdominal|Tab|Transabdominal|Uab-5[Sab]|abd-B|abdB|abdominal-A|abdominal-B|abdominal-b|bex|corset|iab|i…	protein	taxon:7227	20060803	FlyBase
FB	FBgn0000015	Abd-B		GO:0007494	FB:FBrf0111439|PMID:10512197	TAS		P	Abdominal B	ABD-B|ABDB|Abd B|Abd-b|Abd0B|AbdB|AbdB(CA)[[26]]|AbdB-I|AbdB-II|AbdBm|Abdb|Abdominal-B|AbdominalB|Adb-B|AdbB|BX-C|CG10291|CG11648|DROABDB|DmAbdB|Droabdb|FAB|Fab-6|Fab-7|Fab-8|Fab7|IAB 5|IAB5|IAB7|IAB8|Iab-7|MCP|Male chauvinist pigmentation|Mc|Mcp|Microcephalus|Miscadastral pigmentation|Sab|Superabdominal|Tab|Transabdominal|Uab-5[Sab]|abd-B|abdB|abdominal-A|abdominal-B|abdominal-b|bex|corset|iab|i…	protein	taxon:7227	20060803	FlyBase
FB	FBgn0000015	Abd-B		GO:0035215	FB:FBrf0137175|PMID:11494318	TAS		P	Abdominal B	ABD-B|ABDB|Abd B|Abd-b|Abd0B|AbdB|AbdB(CA)[[26]]|AbdB-I|AbdB-II|AbdBm|Abdb|Abdominal-B|AbdominalB|Adb-B|AdbB|BX-C|CG10291|CG11648|DROABDB|DmAbdB|Droabdb|FAB|Fab-6|Fab-7|Fab-8|Fab7|IAB 5|IAB5|IAB7|IAB8|Iab-7|MCP|Male chauvinist pigmentation|Mc|Mcp|Microcephalus|Miscadastral pigmentation|Sab|Superabdominal|Tab|Transabdominal|Uab-5[Sab]|abd-B|abdB|abdominal-A|abdominal-B|abdominal-b|bex|corset|iab|i…	protein	taxon:7227	20070523	FlyBase
FB	FBgn0000015	Abd-B		GO:0007385	FB:FBrf0137175|PMID:11494318	NAS		P	Abdominal B	ABD-B|ABDB|Abd B|Abd-b|Abd0B|AbdB|AbdB(CA)[[26]]|AbdB-I|AbdB-II|AbdBm|Abdb|Abdominal-B|AbdominalB|Adb-B|AdbB|BX-C|CG10291|CG11648|DROABDB|DmAbdB|Droabdb|FAB|Fab-6|Fab-7|Fab-8|Fab7|IAB 5|IAB5|IAB7|IAB8|Iab-7|MCP|Male chauvinist pigmentation|Mc|Mcp|Microcephalus|Miscadastral pigmentation|Sab|Superabdominal|Tab|Transabdominal|Uab-5[Sab]|abd-B|abdB|abdominal-A|abdominal-B|abdominal-b|bex|corset|iab|i…	protein	taxon:7227	20070523	FlyBase
FB	FBgn0000015	Abd-B		GO:0045705	FB:FBrf0139594|PMID:11598957	TAS		P	Abdominal B	ABD-B|ABDB|Abd B|Abd-b|Abd0B|AbdB|AbdB(CA)[[26]]|AbdB-I|AbdB-II|AbdBm|Abdb|Abdominal-B|AbdominalB|Adb-B|AdbB|BX-C|CG10291|CG11648|DROABDB|DmAbdB|Droabdb|FAB|Fab-6|Fab-7|Fab-8|Fab7|IAB 5|IAB5|IAB7|IAB8|Iab-7|MCP|Male chauvinist pigmentation|Mc|Mcp|Microcephalus|Miscadastral pigmentation|Sab|Superabdominal|Tab|Transabdominal|Uab-5[Sab]|abd-B|abdB|abdominal-A|abdominal-B|abdominal-b|bex|corset|iab|i…	protein	taxon:7227	20060803	FlyBase
FB	FBgn0000015	Abd-B		GO:0048071	FB:FBrf0141067|PMID:11256069	TAS		P	Abdominal B	ABD-B|ABDB|Abd B|Abd-b|Abd0B|AbdB|AbdB(CA)[[26]]|AbdB-I|AbdB-II|AbdBm|Abdb|Abdominal-B|AbdominalB|Adb-B|AdbB|BX-C|CG10291|CG11648|DROABDB|DmAbdB|Droabdb|FAB|Fab-6|Fab-7|Fab-8|Fab7|IAB 5|IAB5|IAB7|IAB8|Iab-7|MCP|Male chauvinist pigmentation|Mc|Mcp|Microcephalus|Miscadastral pigmentation|Sab|Superabdominal|Tab|Transabdominal|Uab-5[Sab]|abd-B|abdB|abdominal-A|abdominal-B|abdominal-b|bex|corset|iab|i…	protein	taxon:7227	20060803	FlyBase
FB	FBgn0000015	Abd-B		GO:0007379	FB:FBrf0151710|PMID:12202035	IMP		P	Abdominal B	ABD-B|ABDB|Abd B|Abd-b|Abd0B|AbdB|AbdB(CA)[[26]]|AbdB-I|AbdB-II|AbdBm|Abdb|Abdominal-B|AbdominalB|Adb-B|AdbB|BX-C|CG10291|CG11648|DROABDB|DmAbdB|Droabdb|FAB|Fab-6|Fab-7|Fab-8|Fab7|IAB 5|IAB5|IAB7|IAB8|Iab-7|MCP|Male chauvinist pigmentation|Mc|Mcp|Microcephalus|Miscadastral pigmentation|Sab|Superabdominal|Tab|Transabdominal|Uab-5[Sab]|abd-B|abdB|abdominal-A|abdominal-B|abdominal-b|bex|corset|iab|i…	protein	taxon:7227	20130808	FlyBase
FB	FBgn0000015	Abd-B		GO:1902339	FB:FBrf0151710|PMID:12202035	IMP		P	Abdominal B	ABD-B|ABDB|Abd B|Abd-b|Abd0B|AbdB|AbdB(CA)[[26]]|AbdB-I|AbdB-II|AbdBm|Abdb|Abdominal-B|AbdominalB|Adb-B|AdbB|BX-C|CG10291|CG11648|DROABDB|DmAbdB|Droabdb|FAB|Fab-6|Fab-7|Fab-8|Fab7|IAB 5|IAB5|IAB7|IAB8|Iab-7|MCP|Male chauvinist pigmentation|Mc|Mcp|Microcephalus|Miscadastral pigmentation|Sab|Superabdominal|Tab|Transabdominal|Uab-5[Sab]|abd-B|abdB|abdominal-A|abdominal-B|abdominal-b|bex|corset|iab|i…	protein	taxon:7227	20130808	FlyBase
FB	FBgn0000015	Abd-B		GO:0009997	FB:FBrf0151890|PMID:12435360	IMP		P	Abdominal B	ABD-B|ABDB|Abd B|Abd-b|Abd0B|AbdB|AbdB(CA)[[26]]|AbdB-I|AbdB-II|AbdBm|Abdb|Abdominal-B|AbdominalB|Adb-B|AdbB|BX-C|CG10291|CG11648|DROABDB|DmAbdB|Droabdb|FAB|Fab-6|Fab-7|Fab-8|Fab7|IAB 5|IAB5|IAB7|IAB8|Iab-7|MCP|Male chauvinist pigmentation|Mc|Mcp|Microcephalus|Miscadastral pigmentation|Sab|Superabdominal|Tab|Transabdominal|Uab-5[Sab]|abd-B|abdB|abdominal-A|abdominal-B|abdominal-b|bex|corset|iab|i…	protein	taxon:7227	20060803	FlyBase
FB	FBgn0000015	Abd-B		GO:0045843	FB:FBrf0151932|PMID:12397110	IMP		P	Abdominal B	ABD-B|ABDB|Abd B|Abd-b|Abd0B|AbdB|AbdB(CA)[[26]]|AbdB-I|AbdB-II|AbdBm|Abdb|Abdominal-B|AbdominalB|Adb-B|AdbB|BX-C|CG10291|CG11648|DROABDB|DmAbdB|Droabdb|FAB|Fab-6|Fab-7|Fab-8|Fab7|IAB 5|IAB5|IAB7|IAB8|Iab-7|MCP|Male chauvinist pigmentation|Mc|Mcp|Microcephalus|Miscadastral pigmentation|Sab|Superabdominal|Tab|Transabdominal|Uab-5[Sab]|abd-B|abdB|abdominal-A|abdominal-B|abdominal-b|bex|corset|iab|i…	protein	taxon:7227	20060803	FlyBase
FB	FBgn0000015	Abd-B		GO:0007484	FB:FBrf0155450|PMID:12386929	TAS		P	Abdominal B	ABD-B|ABDB|Abd B|Abd-b|Abd0B|AbdB|AbdB(CA)[[26]]|AbdB-I|AbdB-II|AbdBm|Abdb|Abdominal-B|AbdominalB|Adb-B|AdbB|BX-C|CG10291|CG11648|DROABDB|DmAbdB|Droabdb|FAB|Fab-6|Fab-7|Fab-8|Fab7|IAB 5|IAB5|IAB7|IAB8|Iab-7|MCP|Male chauvinist pigmentation|Mc|Mcp|Microcephalus|Miscadastral pigmentation|Sab|Superabdominal|Tab|Transabdominal|Uab-5[Sab]|abd-B|abdB|abdominal-A|abdominal-B|abdominal-b|bex|corset|iab|i…	protein	taxon:7227	20060803	FlyBase
FB	FBgn0000015	Abd-B		GO:0048066	FB:FBrf0155986|PMID:12459721	NAS		P	Abdominal B	ABD-B|ABDB|Abd B|Abd-b|Abd0B|AbdB|AbdB(CA)[[26]]|AbdB-I|AbdB-II|AbdBm|Abdb|Abdominal-B|AbdominalB|Adb-B|AdbB|BX-C|CG10291|CG11648|DROABDB|DmAbdB|Droabdb|FAB|Fab-6|Fab-7|Fab-8|Fab7|IAB 5|IAB5|IAB7|IAB8|Iab-7|MCP|Male chauvinist pigmentation|Mc|Mcp|Microcephalus|Miscadastral pigmentation|Sab|Superabdominal|Tab|Transabdominal|Uab-5[Sab]|abd-B|abdB|abdominal-A|abdominal-B|abdominal-b|bex|corset|iab|i…	protein	taxon:7227	20060803	FlyBase
FB	FBgn0000015	Abd-B		GO:0048087	FB:FBrf0156093|PMID:12350340	NAS		P	Abdominal B	ABD-B|ABDB|Abd B|Abd-b|Abd0B|AbdB|AbdB(CA)[[26]]|AbdB-I|AbdB-II|AbdBm|Abdb|Abdominal-B|AbdominalB|Adb-B|AdbB|BX-C|CG10291|CG11648|DROABDB|DmAbdB|Droabdb|FAB|Fab-6|Fab-7|Fab-8|Fab7|IAB 5|IAB5|IAB7|IAB8|Iab-7|MCP|Male chauvinist pigmentation|Mc|Mcp|Microcephalus|Miscadastral pigmentation|Sab|Superabdominal|Tab|Transabdominal|Uab-5[Sab]|abd-B|abdB|abdominal-A|abdominal-B|abdominal-b|bex|corset|iab|i…	protein	taxon:7227	20060803	FlyBase
FB	FBgn0000015	Abd-B		GO:0007548	FB:FBrf0156093|PMID:12350340	NAS		P	Abdominal B	ABD-B|ABDB|Abd B|Abd-b|Abd0B|AbdB|AbdB(CA)[[26]]|AbdB-I|AbdB-II|AbdBm|Abdb|Abdominal-B|AbdominalB|Adb-B|AdbB|BX-C|CG10291|CG11648|DROABDB|DmAbdB|Droabdb|FAB|Fab-6|Fab-7|Fab-8|Fab7|IAB 5|IAB5|IAB7|IAB8|Iab-7|MCP|Male chauvinist pigmentation|Mc|Mcp|Microcephalus|Miscadastral pigmentation|Sab|Superabdominal|Tab|Transabdominal|Uab-5[Sab]|abd-B|abdB|abdominal-A|abdominal-B|abdominal-b|bex|corset|iab|i…	protein	taxon:7227	20060803	FlyBase
FB	FBgn0000015	Abd-B		GO:0045705	FB:FBrf0159337|PMID:12742168	TAS		P	Abdominal B	ABD-B|ABDB|Abd B|Abd-b|Abd0B|AbdB|AbdB(CA)[[26]]|AbdB-I|AbdB-II|AbdBm|Abdb|Abdominal-B|AbdominalB|Adb-B|AdbB|BX-C|CG10291|CG11648|DROABDB|DmAbdB|Droabdb|FAB|Fab-6|Fab-7|Fab-8|Fab7|IAB 5|IAB5|IAB7|IAB8|Iab-7|MCP|Male chauvinist pigmentation|Mc|Mcp|Microcephalus|Miscadastral pigmentation|Sab|Superabdominal|Tab|Transabdominal|Uab-5[Sab]|abd-B|abdB|abdominal-A|abdominal-B|abdominal-b|bex|corset|iab|i…	protein	taxon:7227	20070523	FlyBase
FB	FBgn0000015	Abd-B		GO:0007507	FB:FBrf0160748|PMID:12837580	NAS		P	Abdominal B	ABD-B|ABDB|Abd B|Abd-b|Abd0B|AbdB|AbdB(CA)[[26]]|AbdB-I|AbdB-II|AbdBm|Abdb|Abdominal-B|AbdominalB|Adb-B|AdbB|BX-C|CG10291|CG11648|DROABDB|DmAbdB|Droabdb|FAB|Fab-6|Fab-7|Fab-8|Fab7|IAB 5|IAB5|IAB7|IAB8|Iab-7|MCP|Male chauvinist pigmentation|Mc|Mcp|Microcephalus|Miscadastral pigmentation|Sab|Superabdominal|Tab|Transabdominal|Uab-5[Sab]|abd-B|abdB|abdominal-A|abdominal-B|abdominal-b|bex|corset|iab|i…	protein	taxon:7227	20060803	FlyBase
FB	FBgn0000015	Abd-B		GO:0048071	FB:FBrf0162298|PMID:12957543	TAS		P	Abdominal B	ABD-B|ABDB|Abd B|Abd-b|Abd0B|AbdB|AbdB(CA)[[26]]|AbdB-I|AbdB-II|AbdBm|Abdb|Abdominal-B|AbdominalB|Adb-B|AdbB|BX-C|CG10291|CG11648|DROABDB|DmAbdB|Droabdb|FAB|Fab-6|Fab-7|Fab-8|Fab7|IAB 5|IAB5|IAB7|IAB8|Iab-7|MCP|Male chauvinist pigmentation|Mc|Mcp|Microcephalus|Miscadastral pigmentation|Sab|Superabdominal|Tab|Transabdominal|Uab-5[Sab]|abd-B|abdB|abdominal-A|abdominal-B|abdominal-b|bex|corset|iab|i…	protein	taxon:7227	20070523	FlyBase
FB	FBgn0000015	Abd-B		GO:0007431	FB:FBrf0168046|PMID:14624839	NAS		P	Abdominal B	ABD-B|ABDB|Abd B|Abd-b|Abd0B|AbdB|AbdB(CA)[[26]]|AbdB-I|AbdB-II|AbdBm|Abdb|Abdominal-B|AbdominalB|Adb-B|AdbB|BX-C|CG10291|CG11648|DROABDB|DmAbdB|Droabdb|FAB|Fab-6|Fab-7|Fab-8|Fab7|IAB 5|IAB5|IAB7|IAB8|Iab-7|MCP|Male chauvinist pigmentation|Mc|Mcp|Microcephalus|Miscadastral pigmentation|Sab|Superabdominal|Tab|Transabdominal|Uab-5[Sab]|abd-B|abdB|abdominal-A|abdominal-B|abdominal-b|bex|corset|iab|i…	protein	taxon:7227	20070523	FlyBase
FB	FBgn0000015	Abd-B		GO:0008584	FB:FBrf0180482|PMID:15454263	IMP		P	Abdominal B	ABD-B|ABDB|Abd B|Abd-b|Abd0B|AbdB|AbdB(CA)[[26]]|AbdB-I|AbdB-II|AbdBm|Abdb|Abdominal-B|AbdominalB|Adb-B|AdbB|BX-C|CG10291|CG11648|DROABDB|DmAbdB|Droabdb|FAB|Fab-6|Fab-7|Fab-8|Fab7|IAB 5|IAB5|IAB7|IAB8|Iab-7|MCP|Male chauvinist pigmentation|Mc|Mcp|Microcephalus|Miscadastral pigmentation|Sab|Superabdominal|Tab|Transabdominal|Uab-5[Sab]|abd-B|abdB|abdominal-A|abdominal-B|abdominal-b|bex|corset|iab|i…	protein	taxon:7227	20060803	FlyBase
FB	FBgn0000015	Abd-B		GO:0007506	FB:FBrf0180482|PMID:15454263	IMP		P	Abdominal B	ABD-B|ABDB|Abd B|Abd-b|Abd0B|AbdB|AbdB(CA)[[26]]|AbdB-I|AbdB-II|AbdBm|Abdb|Abdominal-B|AbdominalB|Adb-B|AdbB|BX-C|CG10291|CG11648|DROABDB|DmAbdB|Droabdb|FAB|Fab-6|Fab-7|Fab-8|Fab7|IAB 5|IAB5|IAB7|IAB8|Iab-7|MCP|Male chauvinist pigmentation|Mc|Mcp|Microcephalus|Miscadastral pigmentation|Sab|Superabdominal|Tab|Transabdominal|Uab-5[Sab]|abd-B|abdB|abdominal-A|abdominal-B|abdominal-b|bex|corset|iab|i…	protein	taxon:7227	20060803	FlyBase
FB	FBgn0000015	Abd-B		GO:0035263	FB:FBrf0187379|PMID:15893978	IMP		P	Abdominal B	ABD-B|ABDB|Abd B|Abd-b|Abd0B|AbdB|AbdB(CA)[[26]]|AbdB-I|AbdB-II|AbdBm|Abdb|Abdominal-B|AbdominalB|Adb-B|AdbB|BX-C|CG10291|CG11648|DROABDB|DmAbdB|Droabdb|FAB|Fab-6|Fab-7|Fab-8|Fab7|IAB 5|IAB5|IAB7|IAB8|Iab-7|MCP|Male chauvinist pigmentation|Mc|Mcp|Microcephalus|Miscadastral pigmentation|Sab|Superabdominal|Tab|Transabdominal|Uab-5[Sab]|abd-B|abdB|abdominal-A|abdominal-B|abdominal-b|bex|corset|iab|i…	protein	taxon:7227	20060803	FlyBase
FB	FBgn0000015	Abd-B		GO:0035225	FB:FBrf0187379|PMID:15893978	IMP		P	Abdominal B	ABD-B|ABDB|Abd B|Abd-b|Abd0B|AbdB|AbdB(CA)[[26]]|AbdB-I|AbdB-II|AbdBm|Abdb|Abdominal-B|AbdominalB|Adb-B|AdbB|BX-C|CG10291|CG11648|DROABDB|DmAbdB|Droabdb|FAB|Fab-6|Fab-7|Fab-8|Fab7|IAB 5|IAB5|IAB7|IAB8|Iab-7|MCP|Male chauvinist pigmentation|Mc|Mcp|Microcephalus|Miscadastral pigmentation|Sab|Superabdominal|Tab|Transabdominal|Uab-5[Sab]|abd-B|abdB|abdominal-A|abdominal-B|abdominal-b|bex|corset|iab|i…	protein	taxon:7227	20060803	FlyBase
FB	FBgn0000015	Abd-B		GO:0030540	FB:FBrf0190286|PMID:16319117	IMP		P	Abdominal B	ABD-B|ABDB|Abd B|Abd-b|Abd0B|AbdB|AbdB(CA)[[26]]|AbdB-I|AbdB-II|AbdBm|Abdb|Abdominal-B|AbdominalB|Adb-B|AdbB|BX-C|CG10291|CG11648|DROABDB|DmAbdB|Droabdb|FAB|Fab-6|Fab-7|Fab-8|Fab7|IAB 5|IAB5|IAB7|IAB8|Iab-7|MCP|Male chauvinist pigmentation|Mc|Mcp|Microcephalus|Miscadastral pigmentation|Sab|Superabdominal|Tab|Transabdominal|Uab-5[Sab]|abd-B|abdB|abdominal-A|abdominal-B|abdominal-b|bex|corset|iab|i…	protein	taxon:7227	20060803	FlyBase
FB	FBgn0000015	Abd-B		GO:0030539	FB:FBrf0190286|PMID:16319117	IMP		P	Abdominal B	ABD-B|ABDB|Abd B|Abd-b|Abd0B|AbdB|AbdB(CA)[[26]]|AbdB-I|AbdB-II|AbdBm|Abdb|Abdominal-B|AbdominalB|Adb-B|AdbB|BX-C|CG10291|CG11648|DROABDB|DmAbdB|Droabdb|FAB|Fab-6|Fab-7|Fab-8|Fab7|IAB 5|IAB5|IAB7|IAB8|Iab-7|MCP|Male chauvinist pigmentation|Mc|Mcp|Microcephalus|Miscadastral pigmentation|Sab|Superabdominal|Tab|Transabdominal|Uab-5[Sab]|abd-B|abdB|abdominal-A|abdominal-B|abdominal-b|bex|corset|iab|i…	protein	taxon:7227	20060803	FlyBase
FB	FBgn0000015	Abd-B		GO:0035261	FB:FBrf0190286|PMID:16319117	IMP		P	Abdominal B	ABD-B|ABDB|Abd B|Abd-b|Abd0B|AbdB|AbdB(CA)[[26]]|AbdB-I|AbdB-II|AbdBm|Abdb|Abdominal-B|AbdominalB|Adb-B|AdbB|BX-C|CG10291|CG11648|DROABDB|DmAbdB|Droabdb|FAB|Fab-6|Fab-7|Fab-8|Fab7|IAB 5|IAB5|IAB7|IAB8|Iab-7|MCP|Male chauvinist pigmentation|Mc|Mcp|Microcephalus|Miscadastral pigmentation|Sab|Superabdominal|Tab|Transabdominal|Uab-5[Sab]|abd-B|abdB|abdominal-A|abdominal-B|abdominal-b|bex|corset|iab|i…	protein	taxon:7227	20060803	FlyBase
FB	FBgn0000015	Abd-B		GO:0003700	FB:FBrf0193256|PMID:16814723	IDA		F	Abdominal B	ABD-B|ABDB|Abd B|Abd-b|Abd0B|AbdB|AbdB(CA)[[26]]|AbdB-I|AbdB-II|AbdBm|Abdb|Abdominal-B|AbdominalB|Adb-B|AdbB|BX-C|CG10291|CG11648|DROABDB|DmAbdB|Droabdb|FAB|Fab-6|Fab-7|Fab-8|Fab7|IAB 5|IAB5|IAB7|IAB8|Iab-7|MCP|Male chauvinist pigmentation|Mc|Mcp|Microcephalus|Miscadastral pigmentation|Sab|Superabdominal|Tab|Transabdominal|Uab-5[Sab]|abd-B|abdB|abdominal-A|abdominal-B|abdominal-b|bex|corset|iab|i…	protein	taxon:7227	20070523	FlyBase
FB	FBgn0000015	Abd-B		GO:0045944	FB:FBrf0193256|PMID:16814723	IDA		P	Abdominal B	ABD-B|ABDB|Abd B|Abd-b|Abd0B|AbdB|AbdB(CA)[[26]]|AbdB-I|AbdB-II|AbdBm|Abdb|Abdominal-B|AbdominalB|Adb-B|AdbB|BX-C|CG10291|CG11648|DROABDB|DmAbdB|Droabdb|FAB|Fab-6|Fab-7|Fab-8|Fab7|IAB 5|IAB5|IAB7|IAB8|Iab-7|MCP|Male chauvinist pigmentation|Mc|Mcp|Microcephalus|Miscadastral pigmentation|Sab|Superabdominal|Tab|Transabdominal|Uab-5[Sab]|abd-B|abdB|abdominal-A|abdominal-B|abdominal-b|bex|corset|iab|i…	protein	taxon:7227	20111208	FlyBase
FB	FBgn0000015	Abd-B		GO:0048094	FB:FBrf0193256|PMID:16814723	IDA		P	Abdominal B	ABD-B|ABDB|Abd B|Abd-b|Abd0B|AbdB|AbdB(CA)[[26]]|AbdB-I|AbdB-II|AbdBm|Abdb|Abdominal-B|AbdominalB|Adb-B|AdbB|BX-C|CG10291|CG11648|DROABDB|DmAbdB|Droabdb|FAB|Fab-6|Fab-7|Fab-8|Fab7|IAB 5|IAB5|IAB7|IAB8|Iab-7|MCP|Male chauvinist pigmentation|Mc|Mcp|Microcephalus|Miscadastral pigmentation|Sab|Superabdominal|Tab|Transabdominal|Uab-5[Sab]|abd-B|abdB|abdominal-A|abdominal-B|abdominal-b|bex|corset|iab|i…	protein	taxon:7227	20111208	FlyBase
FB	FBgn0000015	Abd-B		GO:0007385	FB:FBrf0193405|PMID:16818450	IMP		P	Abdominal B	ABD-B|ABDB|Abd B|Abd-b|Abd0B|AbdB|AbdB(CA)[[26]]|AbdB-I|AbdB-II|AbdBm|Abdb|Abdominal-B|AbdominalB|Adb-B|AdbB|BX-C|CG10291|CG11648|DROABDB|DmAbdB|Droabdb|FAB|Fab-6|Fab-7|Fab-8|Fab7|IAB 5|IAB5|IAB7|IAB8|Iab-7|MCP|Male chauvinist pigmentation|Mc|Mcp|Microcephalus|Miscadastral pigmentation|Sab|Superabdominal|Tab|Transabdominal|Uab-5[Sab]|abd-B|abdB|abdominal-A|abdominal-B|abdominal-b|bex|corset|iab|i…	protein	taxon:7227	20070523	FlyBase
FB	FBgn0000015	Abd-B		GO:0007424	FB:FBrf0194228|PMID:17113384	IMP		P	Abdominal B	ABD-B|ABDB|Abd B|Abd-b|Abd0B|AbdB|AbdB(CA)[[26]]|AbdB-I|AbdB-II|AbdBm|Abdb|Abdominal-B|AbdominalB|Adb-B|AdbB|BX-C|CG10291|CG11648|DROABDB|DmAbdB|Droabdb|FAB|Fab-6|Fab-7|Fab-8|Fab7|IAB 5|IAB5|IAB7|IAB8|Iab-7|MCP|Male chauvinist pigmentation|Mc|Mcp|Microcephalus|Miscadastral pigmentation|Sab|Superabdominal|Tab|Transabdominal|Uab-5[Sab]|abd-B|abdB|abdominal-A|abdominal-B|abdominal-b|bex|corset|iab|i…	protein	taxon:7227	20071213	FlyBase
FB	FBgn0000015	Abd-B		GO:0007486	FB:FBrf0194816|PMID:16971094	IMP		P	Abdominal B	ABD-B|ABDB|Abd B|Abd-b|Abd0B|AbdB|AbdB(CA)[[26]]|AbdB-I|AbdB-II|AbdBm|Abdb|Abdominal-B|AbdominalB|Adb-B|AdbB|BX-C|CG10291|CG11648|DROABDB|DmAbdB|Droabdb|FAB|Fab-6|Fab-7|Fab-8|Fab7|IAB 5|IAB5|IAB7|IAB8|Iab-7|MCP|Male chauvinist pigmentation|Mc|Mcp|Microcephalus|Miscadastral pigmentation|Sab|Superabdominal|Tab|Transabdominal|Uab-5[Sab]|abd-B|abdB|abdominal-A|abdominal-B|abdominal-b|bex|corset|iab|i…	protein	taxon:7227	20080124	FlyBase
FB	FBgn0000015	Abd-B		GO:0007385	FB:FBrf0194816|PMID:16971094	IMP		P	Abdominal B	ABD-B|ABDB|Abd B|Abd-b|Abd0B|AbdB|AbdB(CA)[[26]]|AbdB-I|AbdB-II|AbdBm|Abdb|Abdominal-B|AbdominalB|Adb-B|AdbB|BX-C|CG10291|CG11648|DROABDB|DmAbdB|Droabdb|FAB|Fab-6|Fab-7|Fab-8|Fab7|IAB 5|IAB5|IAB7|IAB8|Iab-7|MCP|Male chauvinist pigmentation|Mc|Mcp|Microcephalus|Miscadastral pigmentation|Sab|Superabdominal|Tab|Transabdominal|Uab-5[Sab]|abd-B|abdB|abdominal-A|abdominal-B|abdominal-b|bex|corset|iab|i…	protein	taxon:7227	20080124	FlyBase
FB	FBgn0000015	Abd-B		GO:0061101	FB:FBrf0204880|PMID:18336071	IMP		P	Abdominal B	ABD-B|ABDB|Abd B|Abd-b|Abd0B|AbdB|AbdB(CA)[[26]]|AbdB-I|AbdB-II|AbdBm|Abdb|Abdominal-B|AbdominalB|Adb-B|AdbB|BX-C|CG10291|CG11648|DROABDB|DmAbdB|Droabdb|FAB|Fab-6|Fab-7|Fab-8|Fab7|IAB 5|IAB5|IAB7|IAB8|Iab-7|MCP|Male chauvinist pigmentation|Mc|Mcp|Microcephalus|Miscadastral pigmentation|Sab|Superabdominal|Tab|Transabdominal|Uab-5[Sab]|abd-B|abdB|abdominal-A|abdominal-B|abdominal-b|bex|corset|iab|i…	protein	taxon:7227	20141016	FlyBase
FB	FBgn0000015	Abd-B		GO:0007424	FB:FBrf0214368|PMID:21750678	IMP		P	Abdominal B	ABD-B|ABDB|Abd B|Abd-b|Abd0B|AbdB|AbdB(CA)[[26]]|AbdB-I|AbdB-II|AbdBm|Abdb|Abdominal-B|AbdominalB|Adb-B|AdbB|BX-C|CG10291|CG11648|DROABDB|DmAbdB|Droabdb|FAB|Fab-6|Fab-7|Fab-8|Fab7|IAB 5|IAB5|IAB7|IAB8|Iab-7|MCP|Male chauvinist pigmentation|Mc|Mcp|Microcephalus|Miscadastral pigmentation|Sab|Superabdominal|Tab|Transabdominal|Uab-5[Sab]|abd-B|abdB|abdominal-A|abdominal-B|abdominal-b|bex|corset|iab|i…	protein	taxon:7227	20170601	FlyBase
FB	FBgn0000015	Abd-B		GO:0000976	FB:FBrf0216579|PMID:22005458	IDA		F	Abdominal B	ABD-B|ABDB|Abd B|Abd-b|Abd0B|AbdB|AbdB(CA)[[26]]|AbdB-I|AbdB-II|AbdBm|Abdb|Abdominal-B|AbdominalB|Adb-B|AdbB|BX-C|CG10291|CG11648|DROABDB|DmAbdB|Droabdb|FAB|Fab-6|Fab-7|Fab-8|Fab7|IAB 5|IAB5|IAB7|IAB8|Iab-7|MCP|Male chauvinist pigmentation|Mc|Mcp|Microcephalus|Miscadastral pigmentation|Sab|Superabdominal|Tab|Transabdominal|Uab-5[Sab]|abd-B|abdB|abdominal-A|abdominal-B|abdominal-b|bex|corset|iab|i…	protein	taxon:7227	20120525	FlyBase
FB	FBgn0000015	Abd-B		GO:0045944	FB:FBrf0216579|PMID:22005458	IMP		P	Abdominal B	ABD-B|ABDB|Abd B|Abd-b|Abd0B|AbdB|AbdB(CA)[[26]]|AbdB-I|AbdB-II|AbdBm|Abdb|Abdominal-B|AbdominalB|Adb-B|AdbB|BX-C|CG10291|CG11648|DROABDB|DmAbdB|Droabdb|FAB|Fab-6|Fab-7|Fab-8|Fab7|IAB 5|IAB5|IAB7|IAB8|Iab-7|MCP|Male chauvinist pigmentation|Mc|Mcp|Microcephalus|Miscadastral pigmentation|Sab|Superabdominal|Tab|Transabdominal|Uab-5[Sab]|abd-B|abdB|abdominal-A|abdominal-B|abdominal-b|bex|corset|iab|i…	protein	taxon:7227	20120525	FlyBase
FB	FBgn0000015	Abd-B		GO:0046693	FB:FBrf0221166|PMID:23555301	IMP		P	Abdominal B	ABD-B|ABDB|Abd B|Abd-b|Abd0B|AbdB|AbdB(CA)[[26]]|AbdB-I|AbdB-II|AbdBm|Abdb|Abdominal-B|AbdominalB|Adb-B|AdbB|BX-C|CG10291|CG11648|DROABDB|DmAbdB|Droabdb|FAB|Fab-6|Fab-7|Fab-8|Fab7|IAB 5|IAB5|IAB7|IAB8|Iab-7|MCP|Male chauvinist pigmentation|Mc|Mcp|Microcephalus|Miscadastral pigmentation|Sab|Superabdominal|Tab|Transabdominal|Uab-5[Sab]|abd-B|abdB|abdominal-A|abdominal-B|abdominal-b|bex|corset|iab|i…	protein	taxon:7227	20130620	FlyBase
FB	FBgn0000015	Abd-B		GO:0007621	FB:FBrf0221166|PMID:23555301	IMP		P	Abdominal B	ABD-B|ABDB|Abd B|Abd-b|Abd0B|AbdB|AbdB(CA)[[26]]|AbdB-I|AbdB-II|AbdBm|Abdb|Abdominal-B|AbdominalB|Adb-B|AdbB|BX-C|CG10291|CG11648|DROABDB|DmAbdB|Droabdb|FAB|Fab-6|Fab-7|Fab-8|Fab7|IAB 5|IAB5|IAB7|IAB8|Iab-7|MCP|Male chauvinist pigmentation|Mc|Mcp|Microcephalus|Miscadastral pigmentation|Sab|Superabdominal|Tab|Transabdominal|Uab-5[Sab]|abd-B|abdB|abdominal-A|abdominal-B|abdominal-b|bex|corset|iab|i…	protein	taxon:7227	20130620	FlyBase
FB	FBgn0020510	Abi		GO:0005515	FB:FBrf0111395|PMID:10498863	IPI	FB:FBgn0000017	F	Abelson interacting protein	Abelson Interacting Protein|Abelson interactor|Abi-1|Ablphilin|CG9749|abi|dAbi	protein	taxon:7227	20060803	FlyBase
FB	FBgn0020510	Abi		GO:0045860	FB:FBrf0111395|PMID:10498863	IDA		P	Abelson interacting protein	Abelson Interacting Protein|Abelson interactor|Abi-1|Ablphilin|CG9749|abi|dAbi	protein	taxon:7227	20060803	FlyBase
FB	FBgn0020510	Abi		GO:0005515	FB:FBrf0162072|PMID:12900458	IPI	FB:FBgn0024273	F	Abelson interacting protein	Abelson Interacting Protein|Abelson interactor|Abi-1|Ablphilin|CG9749|abi|dAbi	protein	taxon:7227	20060803	FlyBase
FB	FBgn0020510	Abi		GO:0005515	FB:FBrf0162072|PMID:12900458	IPI	FB:FBgn0011771	F	Abelson interacting protein	Abelson Interacting Protein|Abelson interactor|Abi-1|Ablphilin|CG9749|abi|dAbi	protein	taxon:7227	20060803	FlyBase
FB	FBgn0020510	Abi		GO:0030031	FB:FBrf0167406|PMID:14588242	IMP		P	Abelson interacting protein	Abelson Interacting Protein|Abelson interactor|Abi-1|Ablphilin|CG9749|abi|dAbi	protein	taxon:7227	20060803	FlyBase
FB	FBgn0020510	Abi		GO:0030866	FB:FBrf0167406|PMID:14588242	IMP		P	Abelson interacting protein	Abelson Interacting Protein|Abelson interactor|Abi-1|Ablphilin|CG9749|abi|dAbi	protein	taxon:7227	20060803	FlyBase
FB	FBgn0020510	Abi		GO:0008360	FB:FBrf0167406|PMID:14588242	IMP		P	Abelson interacting protein	Abelson Interacting Protein|Abelson interactor|Abi-1|Ablphilin|CG9749|abi|dAbi	protein	taxon:7227	20060803	FlyBase
FB	FBgn0020510	Abi		GO:0022416	FB:FBrf0188146|PMID:16155589	IMP		P	Abelson interacting protein	Abelson Interacting Protein|Abelson interactor|Abi-1|Ablphilin|CG9749|abi|dAbi	protein	taxon:7227	20080807	FlyBase
FB	FBgn0020510	Abi		GO:0030036	FB:FBrf0188146|PMID:16155589	IMP		P	Abelson interacting protein	Abelson Interacting Protein|Abelson interactor|Abi-1|Ablphilin|CG9749|abi|dAbi	protein	taxon:7227	20080807	FlyBase
FB	FBgn0020510	Abi		GO:0006909	FB:FBrf0191376|PMID:16336044	IMP		P	Abelson interacting protein	Abelson Interacting Protein|Abelson interactor|Abi-1|Ablphilin|CG9749|abi|dAbi	protein	taxon:7227	20130530	FlyBase
FB	FBgn0020510	Abi		GO:0005515	FB:FBrf0201419|PMID:17804420	IPI	FB:FBgn0267487	F	Abelson interacting protein	Abelson Interacting Protein|Abelson interactor|Abi-1|Ablphilin|CG9749|abi|dAbi	protein	taxon:7227	20080626	FlyBase
FB	FBgn0020510	Abi		GO:0031258	FB:FBrf0201419|PMID:17804420	IDA		C	Abelson interacting protein	Abelson Interacting Protein|Abelson interactor|Abi-1|Ablphilin|CG9749|abi|dAbi	protein	taxon:7227	20080626	FlyBase
FB	FBgn0020510	Abi		GO:0030032	FB:FBrf0201419|PMID:17804420	IMP		P	Abelson interacting protein	Abelson Interacting Protein|Abelson interactor|Abi-1|Ablphilin|CG9749|abi|dAbi	protein	taxon:7227	20080626	FlyBase
FB	FBgn0020510	Abi		GO:0048471	FB:FBrf0201419|PMID:17804420	IDA		C	Abelson interacting protein	Abelson Interacting Protein|Abelson interactor|Abi-1|Ablphilin|CG9749|abi|dAbi	protein	taxon:7227	20080626	FlyBase
FB	FBgn0020510	Abi		GO:0007155	FB:FBrf0202682|PMID:18166658	IMP		P	Abelson interacting protein	Abelson Interacting Protein|Abelson interactor|Abi-1|Ablphilin|CG9749|abi|dAbi	protein	taxon:7227	20080626	FlyBase
FB	FBgn0020510	Abi		GO:0016203	FB:FBrf0202682|PMID:18166658	IMP		P	Abelson interacting protein	Abelson Interacting Protein|Abelson interactor|Abi-1|Ablphilin|CG9749|abi|dAbi	protein	taxon:7227	20080626	FlyBase
FB	FBgn0020510	Abi		GO:0021955	FB:FBrf0208583|PMID:19675132	IMP		P	Abelson interacting protein	Abelson Interacting Protein|Abelson interactor|Abi-1|Ablphilin|CG9749|abi|dAbi	protein	taxon:7227	20090924	FlyBase
FB	FBgn0020510	Abi		GO:0007528	FB:FBrf0208583|PMID:19675132	IGI	FB:FBgn0000017	P	Abelson interacting protein	Abelson Interacting Protein|Abelson interactor|Abi-1|Ablphilin|CG9749|abi|dAbi	protein	taxon:7227	20090924	FlyBase
FB	FBgn0020510	Abi		GO:0030036	FB:FBrf0208583|PMID:19675132	IMP		P	Abelson interacting protein	Abelson Interacting Protein|Abelson interactor|Abi-1|Ablphilin|CG9749|abi|dAbi	protein	taxon:7227	20090924	FlyBase
FB	FBgn0020510	Abi		GO:0000902	FB:FBrf0212211|PMID:21041442	IMP		P	Abelson interacting protein	Abelson Interacting Protein|Abelson interactor|Abi-1|Ablphilin|CG9749|abi|dAbi	protein	taxon:7227	20111201	FlyBase
FB	FBgn0020510	Abi		GO:0033627	FB:FBrf0212496|PMID:20937809	IMP		P	Abelson interacting protein	Abelson Interacting Protein|Abelson interactor|Abi-1|Ablphilin|CG9749|abi|dAbi	protein	taxon:7227	20140717	FlyBase
FB	FBgn0020510	Abi		GO:0045178	FB:FBrf0212496|PMID:20937809	IDA		C	Abelson interacting protein	Abelson Interacting Protein|Abelson interactor|Abi-1|Ablphilin|CG9749|abi|dAbi	protein	taxon:7227	20140717	FlyBase
FB	FBgn0020510	Abi		GO:0007030	FB:FBrf0213167|PMID:21383842	IMP		P	Abelson interacting protein	Abelson Interacting Protein|Abelson interactor|Abi-1|Ablphilin|CG9749|abi|dAbi	protein	taxon:7227	20110331	FlyBase
FB	FBgn0020510	Abi		GO:0043234	FB:FBrf0216499|PMID:21900504	IPI	FB:FBgn0024273	C	Abelson interacting protein	Abelson Interacting Protein|Abelson interactor|Abi-1|Ablphilin|CG9749|abi|dAbi	protein	taxon:7227	20170519	FlyBase
FB	FBgn0020510	Abi		GO:0031209	FB:FBrf0216499|PMID:21900504	IPI	FB:FBgn0011771,FB:FBgn0041781	C	Abelson interacting protein	Abelson Interacting Protein|Abelson interactor|Abi-1|Ablphilin|CG9749|abi|dAbi	protein	taxon:7227	20170519	FlyBase
FB	FBgn0020510	Abi		GO:0048846	FB:FBrf0216499|PMID:21900504	IMP		P	Abelson interacting protein	Abelson Interacting Protein|Abelson interactor|Abi-1|Ablphilin|CG9749|abi|dAbi	protein	taxon:7227	20120614	FlyBase
FB	FBgn0020510	Abi		GO:0051495	FB:FBrf0224564|PMID:24439376	IMP		P	Abelson interacting protein	Abelson Interacting Protein|Abelson interactor|Abi-1|Ablphilin|CG9749|abi|dAbi	protein	taxon:7227	20150219	FlyBase
FB	FBgn0020510	Abi		GO:0031209	FB:FBrf0224564|PMID:24439376	IDA		C	Abelson interacting protein	Abelson Interacting Protein|Abelson interactor|Abi-1|Ablphilin|CG9749|abi|dAbi	protein	taxon:7227	20160519	FlyBase
FB	FBgn0020510	Abi		GO:0048477	FB:FBrf0224564|PMID:24439376	IMP		P	Abelson interacting protein	Abelson Interacting Protein|Abelson interactor|Abi-1|Ablphilin|CG9749|abi|dAbi	protein	taxon:7227	20150219	FlyBase
FB	FBgn0020510	Abi		GO:0072499	FB:FBrf0226180|PMID:25203209	IMP		P	Abelson interacting protein	Abelson Interacting Protein|Abelson interactor|Abi-1|Ablphilin|CG9749|abi|dAbi	protein	taxon:7227	20150226	FlyBase
FB	FBgn0020510	Abi		GO:0005515	FB:FBrf0226180|PMID:25203209	IPI	FB:FBgn0000578	F	Abelson interacting protein	Abelson Interacting Protein|Abelson interactor|Abi-1|Ablphilin|CG9749|abi|dAbi	protein	taxon:7227	20150226	FlyBase
FB	FBgn0020510	Abi		GO:0048477	FB:FBrf0226180|PMID:25203209	IMP		P	Abelson interacting protein	Abelson Interacting Protein|Abelson interactor|Abi-1|Ablphilin|CG9749|abi|dAbi	protein	taxon:7227	20150226	FlyBase
FB	FBgn0020510	Abi		GO:0032956	FB:FBrf0226180|PMID:25203209	IMP		P	Abelson interacting protein	Abelson Interacting Protein|Abelson interactor|Abi-1|Ablphilin|CG9749|abi|dAbi	protein	taxon:7227	20150226	FlyBase
FB	FBgn0020510	Abi		GO:0005515	FB:FBrf0233382|PMID:24439377	IPI	UniProtKB:B1Q236,UniProtKB:P55162,UniProtKB:Q8MLQ0,UniProtKB:Q9VF87,UniProtKB:Q9VKM2	F	Abelson interacting protein	Abelson Interacting Protein|Abelson interactor|Abi-1|Ablphilin|CG9749|abi|dAbi	protein	taxon:7227	20150814	UniProt
FB	FBgn0000017	Abl		GO:0004713	FB:FBrf0048684|PMID:2832740	ISS		F	Abl tyrosine kinase	4674|ABL|Abelson|Abelson Kinase|Abelson Tyrosine Kinase|Abelson kinase|Abelson tyrosine kinase|Abl oncogene|Abl1|AblK|Ableson|Am ABL|C-abl|CG4032|D-Abl|D-abelson|D-abl|D-ash|DAbl|DROTKABL3|Dabl|Dash|Ddash/abl|Dsrc7|abelson|abl|abl kinase|abl1|c-abl|cAbl|dAbl|l(3)04674|l(3)73Ba|l(3)c-abl	protein	taxon:7227	20060803	FlyBase
FB	FBgn0000017	Abl		GO:0004713	FB:FBrf0048684|PMID:2832740	IDA		F	Abl tyrosine kinase	4674|ABL|Abelson|Abelson Kinase|Abelson Tyrosine Kinase|Abelson kinase|Abelson tyrosine kinase|Abl oncogene|Abl1|AblK|Ableson|Am ABL|C-abl|CG4032|D-Abl|D-abelson|D-abl|D-ash|DAbl|DROTKABL3|Dabl|Dash|Ddash/abl|Dsrc7|abelson|abl|abl kinase|abl1|c-abl|cAbl|dAbl|l(3)04674|l(3)73Ba|l(3)c-abl	protein	taxon:7227	20060803	FlyBase
FB	FBgn0000017	Abl		GO:0004713	FB:FBrf0048684|PMID:2832740	ISA	UniProtKB:P00519	F	Abl tyrosine kinase	4674|ABL|Abelson|Abelson Kinase|Abelson Tyrosine Kinase|Abelson kinase|Abelson tyrosine kinase|Abl oncogene|Abl1|AblK|Ableson|Am ABL|C-abl|CG4032|D-Abl|D-abelson|D-abl|D-ash|DAbl|DROTKABL3|Dabl|Dash|Ddash/abl|Dsrc7|abelson|abl|abl kinase|abl1|c-abl|cAbl|dAbl|l(3)04674|l(3)73Ba|l(3)c-abl	protein	taxon:7227	20060803	FlyBase
FB	FBgn0000017	Abl		GO:0007417	FB:FBrf0049327|PMID:2502313	IGI	FB:FBgn0004108	P	Abl tyrosine kinase	4674|ABL|Abelson|Abelson Kinase|Abelson Tyrosine Kinase|Abelson kinase|Abelson tyrosine kinase|Abl oncogene|Abl1|AblK|Ableson|Am ABL|C-abl|CG4032|D-Abl|D-abelson|D-abl|D-ash|DAbl|DROTKABL3|Dabl|Dash|Ddash/abl|Dsrc7|abelson|abl|abl kinase|abl1|c-abl|cAbl|dAbl|l(3)04674|l(3)73Ba|l(3)c-abl	protein	taxon:7227	20060803	FlyBase
FB	FBgn0000017	Abl		GO:0007411	FB:FBrf0051382|PMID:2406026	IGI	FB:FBgn0285925	P	Abl tyrosine kinase	4674|ABL|Abelson|Abelson Kinase|Abelson Tyrosine Kinase|Abelson kinase|Abelson tyrosine kinase|Abl oncogene|Abl1|AblK|Ableson|Am ABL|C-abl|CG4032|D-Abl|D-abelson|D-abl|D-ash|DAbl|DROTKABL3|Dabl|Dash|Ddash/abl|Dsrc7|abelson|abl|abl kinase|abl1|c-abl|cAbl|dAbl|l(3)04674|l(3)73Ba|l(3)c-abl	protein	taxon:7227	20170428	FlyBase
FB	FBgn0000017	Abl		GO:0007409	FB:FBrf0051398|PMID:2175256	IGI	FB:FBgn0004108	P	Abl tyrosine kinase	4674|ABL|Abelson|Abelson Kinase|Abelson Tyrosine Kinase|Abelson kinase|Abelson tyrosine kinase|Abl oncogene|Abl1|AblK|Ableson|Am ABL|C-abl|CG4032|D-Abl|D-abelson|D-abl|D-ash|DAbl|DROTKABL3|Dabl|Dash|Ddash/abl|Dsrc7|abelson|abl|abl kinase|abl1|c-abl|cAbl|dAbl|l(3)04674|l(3)73Ba|l(3)c-abl	protein	taxon:7227	20120126	FlyBase
FB	FBgn0000017	Abl		GO:0030424	FB:FBrf0051398|PMID:2175256	IDA		C	Abl tyrosine kinase	4674|ABL|Abelson|Abelson Kinase|Abelson Tyrosine Kinase|Abelson kinase|Abelson tyrosine kinase|Abl oncogene|Abl1|AblK|Ableson|Am ABL|C-abl|CG4032|D-Abl|D-abelson|D-abl|D-ash|DAbl|DROTKABL3|Dabl|Dash|Ddash/abl|Dsrc7|abelson|abl|abl kinase|abl1|c-abl|cAbl|dAbl|l(3)04674|l(3)73Ba|l(3)c-abl	protein	taxon:7227	20120126	FlyBase
FB	FBgn0000017	Abl		GO:0046777	FB:FBrf0051398|PMID:2175256	IDA		P	Abl tyrosine kinase	4674|ABL|Abelson|Abelson Kinase|Abelson Tyrosine Kinase|Abelson kinase|Abelson tyrosine kinase|Abl oncogene|Abl1|AblK|Ableson|Am ABL|C-abl|CG4032|D-Abl|D-abelson|D-abl|D-ash|DAbl|DROTKABL3|Dabl|Dash|Ddash/abl|Dsrc7|abelson|abl|abl kinase|abl1|c-abl|cAbl|dAbl|l(3)04674|l(3)73Ba|l(3)c-abl	protein	taxon:7227	20170324	FlyBase
FB	FBgn0000017	Abl		GO:0004715	FB:FBrf0051398|PMID:2175256	IDA		F	Abl tyrosine kinase	4674|ABL|Abelson|Abelson Kinase|Abelson Tyrosine Kinase|Abelson kinase|Abelson tyrosine kinase|Abl oncogene|Abl1|AblK|Ableson|Am ABL|C-abl|CG4032|D-Abl|D-abelson|D-abl|D-ash|DAbl|DROTKABL3|Dabl|Dash|Ddash/abl|Dsrc7|abelson|abl|abl kinase|abl1|c-abl|cAbl|dAbl|l(3)04674|l(3)73Ba|l(3)c-abl	protein	taxon:7227	20120126	FlyBase
FB	FBgn0000017	Abl		GO:0018108	FB:FBrf0051398|PMID:2175256	IDA		P	Abl tyrosine kinase	4674|ABL|Abelson|Abelson Kinase|Abelson Tyrosine Kinase|Abelson kinase|Abelson tyrosine kinase|Abl oncogene|Abl1|AblK|Ableson|Am ABL|C-abl|CG4032|D-Abl|D-abelson|D-abl|D-ash|DAbl|DROTKABL3|Dabl|Dash|Ddash/abl|Dsrc7|abelson|abl|abl kinase|abl1|c-abl|cAbl|dAbl|l(3)04674|l(3)73Ba|l(3)c-abl	protein	taxon:7227	20170324	FlyBase
FB	FBgn0000017	Abl		GO:0019897	FB:FBrf0055913|PMID:1295746	IDA		C	Abl tyrosine kinase	4674|ABL|Abelson|Abelson Kinase|Abelson Tyrosine Kinase|Abelson kinase|Abelson tyrosine kinase|Abl oncogene|Abl1|AblK|Ableson|Am ABL|C-abl|CG4032|D-Abl|D-abelson|D-abl|D-ash|DAbl|DROTKABL3|Dabl|Dash|Ddash/abl|Dsrc7|abelson|abl|abl kinase|abl1|c-abl|cAbl|dAbl|l(3)04674|l(3)73Ba|l(3)c-abl	protein	taxon:7227	20060803	FlyBase
FB	FBgn0000017	Abl		GO:0005911	FB:FBrf0055913|PMID:1295746	IDA		C	Abl tyrosine kinase	4674|ABL|Abelson|Abelson Kinase|Abelson Tyrosine Kinase|Abelson kinase|Abelson tyrosine kinase|Abl oncogene|Abl1|AblK|Ableson|Am ABL|C-abl|CG4032|D-Abl|D-abelson|D-abl|D-ash|DAbl|DROTKABL3|Dabl|Dash|Ddash/abl|Dsrc7|abelson|abl|abl kinase|abl1|c-abl|cAbl|dAbl|l(3)04674|l(3)73Ba|l(3)c-abl	protein	taxon:7227	20060803	FlyBase
FB	FBgn0000017	Abl		GO:0005927	FB:FBrf0055913|PMID:1295746	IDA		C	Abl tyrosine kinase	4674|ABL|Abelson|Abelson Kinase|Abelson Tyrosine Kinase|Abelson kinase|Abelson tyrosine kinase|Abl oncogene|Abl1|AblK|Ableson|Am ABL|C-abl|CG4032|D-Abl|D-abelson|D-abl|D-ash|DAbl|DROTKABL3|Dabl|Dash|Ddash/abl|Dsrc7|abelson|abl|abl kinase|abl1|c-abl|cAbl|dAbl|l(3)04674|l(3)73Ba|l(3)c-abl	protein	taxon:7227	20060803	FlyBase
FB	FBgn0000017	Abl		GO:0005737	FB:FBrf0055913|PMID:1295746	IDA		C	Abl tyrosine kinase	4674|ABL|Abelson|Abelson Kinase|Abelson Tyrosine Kinase|Abelson kinase|Abelson tyrosine kinase|Abl oncogene|Abl1|AblK|Ableson|Am ABL|C-abl|CG4032|D-Abl|D-abelson|D-abl|D-ash|DAbl|DROTKABL3|Dabl|Dash|Ddash/abl|Dsrc7|abelson|abl|abl kinase|abl1|c-abl|cAbl|dAbl|l(3)04674|l(3)73Ba|l(3)c-abl	protein	taxon:7227	20060803	FlyBase
FB	FBgn0000017	Abl		GO:0007611	FB:FBrf0056244|PMID:1321066	IMP		P	Abl tyrosine kinase	4674|ABL|Abelson|Abelson Kinase|Abelson Tyrosine Kinase|Abelson kinase|Abelson tyrosine kinase|Abl oncogene|Abl1|AblK|Ableson|Am ABL|C-abl|CG4032|D-Abl|D-abelson|D-abl|D-ash|DAbl|DROTKABL3|Dabl|Dash|Ddash/abl|Dsrc7|abelson|abl|abl kinase|abl1|c-abl|cAbl|dAbl|l(3)04674|l(3)73Ba|l(3)c-abl	protein	taxon:7227	20111205	CACAO
FB	FBgn0000017	Abl		GO:0005515	FB:FBrf0080046|PMID:7535279	IPI	UniProtKB:Q8T4F7	F	Abl tyrosine kinase	4674|ABL|Abelson|Abelson Kinase|Abelson Tyrosine Kinase|Abelson kinase|Abelson tyrosine kinase|Abl oncogene|Abl1|AblK|Ableson|Am ABL|C-abl|CG4032|D-Abl|D-abelson|D-abl|D-ash|DAbl|DROTKABL3|Dabl|Dash|Ddash/abl|Dsrc7|abelson|abl|abl kinase|abl1|c-abl|cAbl|dAbl|l(3)04674|l(3)73Ba|l(3)c-abl	protein	taxon:7227	20060322	UniProt
FB	FBgn0000017	Abl		GO:0021785	FB:FBrf0108075|PMID:10069335	IMP		P	Abl tyrosine kinase	4674|ABL|Abelson|Abelson Kinase|Abelson Tyrosine Kinase|Abelson kinase|Abelson tyrosine kinase|Abl oncogene|Abl1|AblK|Ableson|Am ABL|C-abl|CG4032|D-Abl|D-abelson|D-abl|D-ash|DAbl|DROTKABL3|Dabl|Dash|Ddash/abl|Dsrc7|abelson|abl|abl kinase|abl1|c-abl|cAbl|dAbl|l(3)04674|l(3)73Ba|l(3)c-abl	protein	taxon:7227	20120921	CACAO
FB	FBgn0000017	Abl		GO:0007268	FB:FBrf0109030|PMID:10402193	IMP		P	Abl tyrosine kinase	4674|ABL|Abelson|Abelson Kinase|Abelson Tyrosine Kinase|Abelson kinase|Abelson tyrosine kinase|Abl oncogene|Abl1|AblK|Ableson|Am ABL|C-abl|CG4032|D-Abl|D-abelson|D-abl|D-ash|DAbl|DROTKABL3|Dabl|Dash|Ddash/abl|Dsrc7|abelson|abl|abl kinase|abl1|c-abl|cAbl|dAbl|l(3)04674|l(3)73Ba|l(3)c-abl	protein	taxon:7227	20111205	CACAO
FB	FBgn0000017	Abl		GO:0005515	FB:FBrf0111395|PMID:10498863	IPI	FB:FBgn0020510	F	Abl tyrosine kinase	4674|ABL|Abelson|Abelson Kinase|Abelson Tyrosine Kinase|Abelson kinase|Abelson tyrosine kinase|Abl oncogene|Abl1|AblK|Ableson|Am ABL|C-abl|CG4032|D-Abl|D-abelson|D-abl|D-ash|DAbl|DROTKABL3|Dabl|Dash|Ddash/abl|Dsrc7|abelson|abl|abl kinase|abl1|c-abl|cAbl|dAbl|l(3)04674|l(3)73Ba|l(3)c-abl	protein	taxon:7227	20060803	FlyBase
FB	FBgn0000017	Abl		GO:0007411	FB:FBrf0127511|PMID:10798396	IMP		P	Abl tyrosine kinase	4674|ABL|Abelson|Abelson Kinase|Abelson Tyrosine Kinase|Abelson kinase|Abelson tyrosine kinase|Abl oncogene|Abl1|AblK|Ableson|Am ABL|C-abl|CG4032|D-Abl|D-abelson|D-abl|D-ash|DAbl|DROTKABL3|Dabl|Dash|Ddash/abl|Dsrc7|abelson|abl|abl kinase|abl1|c-abl|cAbl|dAbl|l(3)04674|l(3)73Ba|l(3)c-abl	protein	taxon:7227	20060803	FlyBase
FB	FBgn0000017	Abl		GO:0007411	FB:FBrf0128391|PMID:10892742	IMP		P	Abl tyrosine kinase	4674|ABL|Abelson|Abelson Kinase|Abelson Tyrosine Kinase|Abelson kinase|Abelson tyrosine kinase|Abl oncogene|Abl1|AblK|Ableson|Am ABL|C-abl|CG4032|D-Abl|D-abelson|D-abl|D-ash|DAbl|DROTKABL3|Dabl|Dash|Ddash/abl|Dsrc7|abelson|abl|abl kinase|abl1|c-abl|cAbl|dAbl|l(3)04674|l(3)73Ba|l(3)c-abl	protein	taxon:7227	20060803	FlyBase
FB	FBgn0000017	Abl		GO:0007411	FB:FBrf0128391|PMID:10892742	IGI	FB:FBgn0005631	P	Abl tyrosine kinase	4674|ABL|Abelson|Abelson Kinase|Abelson Tyrosine Kinase|Abelson kinase|Abelson tyrosine kinase|Abl oncogene|Abl1|AblK|Ableson|Am ABL|C-abl|CG4032|D-Abl|D-abelson|D-abl|D-ash|DAbl|DROTKABL3|Dabl|Dash|Ddash/abl|Dsrc7|abelson|abl|abl kinase|abl1|c-abl|cAbl|dAbl|l(3)04674|l(3)73Ba|l(3)c-abl	protein	taxon:7227	20060803	FlyBase
FB	FBgn0000017	Abl		GO:0004713	FB:FBrf0128391|PMID:10892742	IDA		F	Abl tyrosine kinase	4674|ABL|Abelson|Abelson Kinase|Abelson Tyrosine Kinase|Abelson kinase|Abelson tyrosine kinase|Abl oncogene|Abl1|AblK|Ableson|Am ABL|C-abl|CG4032|D-Abl|D-abelson|D-abl|D-ash|DAbl|DROTKABL3|Dabl|Dash|Ddash/abl|Dsrc7|abelson|abl|abl kinase|abl1|c-abl|cAbl|dAbl|l(3)04674|l(3)73Ba|l(3)c-abl	protein	taxon:7227	20060803	FlyBase
FB	FBgn0000017	Abl		GO:0004713	FB:FBrf0129980|PMID:10908587	NAS		F	Abl tyrosine kinase	4674|ABL|Abelson|Abelson Kinase|Abelson Tyrosine Kinase|Abelson kinase|Abelson tyrosine kinase|Abl oncogene|Abl1|AblK|Ableson|Am ABL|C-abl|CG4032|D-Abl|D-abelson|D-abl|D-ash|DAbl|DROTKABL3|Dabl|Dash|Ddash/abl|Dsrc7|abelson|abl|abl kinase|abl1|c-abl|cAbl|dAbl|l(3)04674|l(3)73Ba|l(3)c-abl	protein	taxon:7227	20060803	FlyBase
FB	FBgn0000017	Abl		GO:0006468	FB:FBrf0129980|PMID:10908587	NAS		P	Abl tyrosine kinase	4674|ABL|Abelson|Abelson Kinase|Abelson Tyrosine Kinase|Abelson kinase|Abelson tyrosine kinase|Abl oncogene|Abl1|AblK|Ableson|Am ABL|C-abl|CG4032|D-Abl|D-abelson|D-abl|D-ash|DAbl|DROTKABL3|Dabl|Dash|Ddash/abl|Dsrc7|abelson|abl|abl kinase|abl1|c-abl|cAbl|dAbl|l(3)04674|l(3)73Ba|l(3)c-abl	protein	taxon:7227	20060803	FlyBase
FB	FBgn0000017	Abl		GO:0007391	FB:FBrf0141596|PMID:11756472	IMP		P	Abl tyrosine kinase	4674|ABL|Abelson|Abelson Kinase|Abelson Tyrosine Kinase|Abelson kinase|Abelson tyrosine kinase|Abl oncogene|Abl1|AblK|Ableson|Am ABL|C-abl|CG4032|D-Abl|D-abelson|D-abl|D-ash|DAbl|DROTKABL3|Dabl|Dash|Ddash/abl|Dsrc7|abelson|abl|abl kinase|abl1|c-abl|cAbl|dAbl|l(3)04674|l(3)73Ba|l(3)c-abl	protein	taxon:7227	20060803	FlyBase
FB	FBgn0000017	Abl		GO:0003382	FB:FBrf0141596|PMID:11756472	IMP		P	Abl tyrosine kinase	4674|ABL|Abelson|Abelson Kinase|Abelson Tyrosine Kinase|Abelson kinase|Abelson tyrosine kinase|Abl oncogene|Abl1|AblK|Ableson|Am ABL|C-abl|CG4032|D-Abl|D-abelson|D-abl|D-ash|DAbl|DROTKABL3|Dabl|Dash|Ddash/abl|Dsrc7|abelson|abl|abl kinase|abl1|c-abl|cAbl|dAbl|l(3)04674|l(3)73Ba|l(3)c-abl	protein	taxon:7227	20120105	FlyBase
FB	FBgn0000017	Abl		GO:0008360	FB:FBrf0151280|PMID:12147138	NAS		P	Abl tyrosine kinase	4674|ABL|Abelson|Abelson Kinase|Abelson Tyrosine Kinase|Abelson kinase|Abelson tyrosine kinase|Abl oncogene|Abl1|AblK|Ableson|Am ABL|C-abl|CG4032|D-Abl|D-abelson|D-abl|D-ash|DAbl|DROTKABL3|Dabl|Dash|Ddash/abl|Dsrc7|abelson|abl|abl kinase|abl1|c-abl|cAbl|dAbl|l(3)04674|l(3)73Ba|l(3)c-abl	protein	taxon:7227	20060803	FlyBase
FB	FBgn0000017	Abl		GO:0005912	FB:FBrf0151280|PMID:12147138	TAS		C	Abl tyrosine kinase	4674|ABL|Abelson|Abelson Kinase|Abelson Tyrosine Kinase|Abelson kinase|Abelson tyrosine kinase|Abl oncogene|Abl1|AblK|Ableson|Am ABL|C-abl|CG4032|D-Abl|D-abelson|D-abl|D-ash|DAbl|DROTKABL3|Dabl|Dash|Ddash/abl|Dsrc7|abelson|abl|abl kinase|abl1|c-abl|cAbl|dAbl|l(3)04674|l(3)73Ba|l(3)c-abl	protein	taxon:7227	20060803	FlyBase
FB	FBgn0000017	Abl		GO:0007391	FB:FBrf0151280|PMID:12147138	NAS		P	Abl tyrosine kinase	4674|ABL|Abelson|Abelson Kinase|Abelson Tyrosine Kinase|Abelson kinase|Abelson tyrosine kinase|Abl oncogene|Abl1|AblK|Ableson|Am ABL|C-abl|CG4032|D-Abl|D-abelson|D-abl|D-ash|DAbl|DROTKABL3|Dabl|Dash|Ddash/abl|Dsrc7|abelson|abl|abl kinase|abl1|c-abl|cAbl|dAbl|l(3)04674|l(3)73Ba|l(3)c-abl	protein	taxon:7227	20060803	FlyBase
FB	FBgn0000017	Abl		GO:0002009	FB:FBrf0151280|PMID:12147138	NAS		P	Abl tyrosine kinase	4674|ABL|Abelson|Abelson Kinase|Abelson Tyrosine Kinase|Abelson kinase|Abelson tyrosine kinase|Abl oncogene|Abl1|AblK|Ableson|Am ABL|C-abl|CG4032|D-Abl|D-abelson|D-abl|D-ash|DAbl|DROTKABL3|Dabl|Dash|Ddash/abl|Dsrc7|abelson|abl|abl kinase|abl1|c-abl|cAbl|dAbl|l(3)04674|l(3)73Ba|l(3)c-abl	protein	taxon:7227	20060803	FlyBase
FB	FBgn0000017	Abl		GO:0008064	FB:FBrf0151872|PMID:12231351	TAS		P	Abl tyrosine kinase	4674|ABL|Abelson|Abelson Kinase|Abelson Tyrosine Kinase|Abelson kinase|Abelson tyrosine kinase|Abl oncogene|Abl1|AblK|Ableson|Am ABL|C-abl|CG4032|D-Abl|D-abelson|D-abl|D-ash|DAbl|DROTKABL3|Dabl|Dash|Ddash/abl|Dsrc7|abelson|abl|abl kinase|abl1|c-abl|cAbl|dAbl|l(3)04674|l(3)73Ba|l(3)c-abl	protein	taxon:7227	20060803	FlyBase
FB	FBgn0000017	Abl		GO:0007411	FB:FBrf0159717|PMID:12781136	IMP		P	Abl tyrosine kinase	4674|ABL|Abelson|Abelson Kinase|Abelson Tyrosine Kinase|Abelson kinase|Abelson tyrosine kinase|Abl oncogene|Abl1|AblK|Ableson|Am ABL|C-abl|CG4032|D-Abl|D-abelson|D-abl|D-ash|DAbl|DROTKABL3|Dabl|Dash|Ddash/abl|Dsrc7|abelson|abl|abl kinase|abl1|c-abl|cAbl|dAbl|l(3)04674|l(3)73Ba|l(3)c-abl	protein	taxon:7227	20060803	FlyBase
FB	FBgn0000017	Abl		GO:0016199	FB:FBrf0162201|PMID:12973825	IMP		P	Abl tyrosine kinase	4674|ABL|Abelson|Abelson Kinase|Abelson Tyrosine Kinase|Abelson kinase|Abelson tyrosine kinase|Abl oncogene|Abl1|AblK|Ableson|Am ABL|C-abl|CG4032|D-Abl|D-abelson|D-abl|D-ash|DAbl|DROTKABL3|Dabl|Dash|Ddash/abl|Dsrc7|abelson|abl|abl kinase|abl1|c-abl|cAbl|dAbl|l(3)04674|l(3)73Ba|l(3)c-abl	protein	taxon:7227	20130620	FlyBase
FB	FBgn0000017	Abl		GO:0005524	FB:FBrf0174215|GO_REF:0000002	IEA	InterPro:IPR000719|InterPro:IPR015015|InterPro:IPR017441	F	Abl tyrosine kinase	4674|ABL|Abelson|Abelson Kinase|Abelson Tyrosine Kinase|Abelson kinase|Abelson tyrosine kinase|Abl oncogene|Abl1|AblK|Ableson|Am ABL|C-abl|CG4032|D-Abl|D-abelson|D-abl|D-ash|DAbl|DROTKABL3|Dabl|Dash|Ddash/abl|Dsrc7|abelson|abl|abl kinase|abl1|c-abl|cAbl|dAbl|l(3)04674|l(3)73Ba|l(3)c-abl	protein	taxon:7227	20170731	FlyBase
FB	FBgn0000017	Abl		GO:0005938	FB:FBrf0187407|PMID:16054027	IDA		C	Abl tyrosine kinase	4674|ABL|Abelson|Abelson Kinase|Abelson Tyrosine Kinase|Abelson kinase|Abelson tyrosine kinase|Abl oncogene|Abl1|AblK|Ableson|Am ABL|C-abl|CG4032|D-Abl|D-abelson|D-abl|D-ash|DAbl|DROTKABL3|Dabl|Dash|Ddash/abl|Dsrc7|abelson|abl|abl kinase|abl1|c-abl|cAbl|dAbl|l(3)04674|l(3)73Ba|l(3)c-abl	protein	taxon:7227	20130124	FlyBase
FB	FBgn0000017	Abl		GO:0005515	FB:FBrf0187407|PMID:16054027	IPI	FB:FBgn0085443	F	Abl tyrosine kinase	4674|ABL|Abelson|Abelson Kinase|Abelson Tyrosine Kinase|Abelson kinase|Abelson tyrosine kinase|Abl oncogene|Abl1|AblK|Ableson|Am ABL|C-abl|CG4032|D-Abl|D-abelson|D-abl|D-ash|DAbl|DROTKABL3|Dabl|Dash|Ddash/abl|Dsrc7|abelson|abl|abl kinase|abl1|c-abl|cAbl|dAbl|l(3)04674|l(3)73Ba|l(3)c-abl	protein	taxon:7227	20130124	FlyBase
FB	FBgn0000017	Abl		GO:0048813	FB:FBrf0190240|PMID:16003769	IMP		P	Abl tyrosine kinase	4674|ABL|Abelson|Abelson Kinase|Abelson Tyrosine Kinase|Abelson kinase|Abelson tyrosine kinase|Abl oncogene|Abl1|AblK|Ableson|Am ABL|C-abl|CG4032|D-Abl|D-abelson|D-abl|D-ash|DAbl|DROTKABL3|Dabl|Dash|Ddash/abl|Dsrc7|abelson|abl|abl kinase|abl1|c-abl|cAbl|dAbl|l(3)04674|l(3)73Ba|l(3)c-abl	protein	taxon:7227	20150129	FlyBase
FB	FBgn0000017	Abl		GO:0045179	FB:FBrf0195363|PMID:17202187	IDA		C	Abl tyrosine kinase	4674|ABL|Abelson|Abelson Kinase|Abelson Tyrosine Kinase|Abelson kinase|Abelson tyrosine kinase|Abl oncogene|Abl1|AblK|Ableson|Am ABL|C-abl|CG4032|D-Abl|D-abelson|D-abl|D-ash|DAbl|DROTKABL3|Dabl|Dash|Ddash/abl|Dsrc7|abelson|abl|abl kinase|abl1|c-abl|cAbl|dAbl|l(3)04674|l(3)73Ba|l(3)c-abl	protein	taxon:7227	20080131	FlyBase
FB	FBgn0000017	Abl		GO:0008360	FB:FBrf0195363|PMID:17202187	IMP		P	Abl tyrosine kinase	4674|ABL|Abelson|Abelson Kinase|Abelson Tyrosine Kinase|Abelson kinase|Abelson tyrosine kinase|Abl oncogene|Abl1|AblK|Ableson|Am ABL|C-abl|CG4032|D-Abl|D-abelson|D-abl|D-ash|DAbl|DROTKABL3|Dabl|Dash|Ddash/abl|Dsrc7|abelson|abl|abl kinase|abl1|c-abl|cAbl|dAbl|l(3)04674|l(3)73Ba|l(3)c-abl	protein	taxon:7227	20080131	FlyBase
FB	FBgn0000017	Abl		GO:0007370	FB:FBrf0195363|PMID:17202187	IMP		P	Abl tyrosine kinase	4674|ABL|Abelson|Abelson Kinase|Abelson Tyrosine Kinase|Abelson kinase|Abelson tyrosine kinase|Abl oncogene|Abl1|AblK|Ableson|Am ABL|C-abl|CG4032|D-Abl|D-abelson|D-abl|D-ash|DAbl|DROTKABL3|Dabl|Dash|Ddash/abl|Dsrc7|abelson|abl|abl kinase|abl1|c-abl|cAbl|dAbl|l(3)04674|l(3)73Ba|l(3)c-abl	protein	taxon:7227	20080131	FlyBase
FB	FBgn0000017	Abl		GO:0008045	FB:FBrf0200818|PMID:17568577	IMP		P	Abl tyrosine kinase	4674|ABL|Abelson|Abelson Kinase|Abelson Tyrosine Kinase|Abelson kinase|Abelson tyrosine kinase|Abl oncogene|Abl1|AblK|Ableson|Am ABL|C-abl|CG4032|D-Abl|D-abelson|D-abl|D-ash|DAbl|DROTKABL3|Dabl|Dash|Ddash/abl|Dsrc7|abelson|abl|abl kinase|abl1|c-abl|cAbl|dAbl|l(3)04674|l(3)73Ba|l(3)c-abl	protein	taxon:7227	20120202	FlyBase
FB	FBgn0000017	Abl		GO:0005829	FB:FBrf0201419|PMID:17804420	IDA		C	Abl tyrosine kinase	4674|ABL|Abelson|Abelson Kinase|Abelson Tyrosine Kinase|Abelson kinase|Abelson tyrosine kinase|Abl oncogene|Abl1|AblK|Ableson|Am ABL|C-abl|CG4032|D-Abl|D-abelson|D-abl|D-ash|DAbl|DROTKABL3|Dabl|Dash|Ddash/abl|Dsrc7|abelson|abl|abl kinase|abl1|c-abl|cAbl|dAbl|l(3)04674|l(3)73Ba|l(3)c-abl	protein	taxon:7227	20080626	FlyBase
FB	FBgn0000017	Abl		GO:0018108	FB:FBrf0201419|PMID:17804420	IMP		P	Abl tyrosine kinase	4674|ABL|Abelson|Abelson Kinase|Abelson Tyrosine Kinase|Abelson kinase|Abelson tyrosine kinase|Abl oncogene|Abl1|AblK|Ableson|Am ABL|C-abl|CG4032|D-Abl|D-abelson|D-abl|D-ash|DAbl|DROTKABL3|Dabl|Dash|Ddash/abl|Dsrc7|abelson|abl|abl kinase|abl1|c-abl|cAbl|dAbl|l(3)04674|l(3)73Ba|l(3)c-abl	protein	taxon:7227	20080626	FlyBase
FB	FBgn0000017	Abl		GO:0031647	FB:FBrf0201419|PMID:17804420	IMP		P	Abl tyrosine kinase	4674|ABL|Abelson|Abelson Kinase|Abelson Tyrosine Kinase|Abelson kinase|Abelson tyrosine kinase|Abl oncogene|Abl1|AblK|Ableson|Am ABL|C-abl|CG4032|D-Abl|D-abelson|D-abl|D-ash|DAbl|DROTKABL3|Dabl|Dash|Ddash/abl|Dsrc7|abelson|abl|abl kinase|abl1|c-abl|cAbl|dAbl|l(3)04674|l(3)73Ba|l(3)c-abl	protein	taxon:7227	20080626	FlyBase
FB	FBgn0000017	Abl		GO:0004713	FB:FBrf0201419|PMID:17804420	IMP		F	Abl tyrosine kinase	4674|ABL|Abelson|Abelson Kinase|Abelson Tyrosine Kinase|Abelson kinase|Abelson tyrosine kinase|Abl oncogene|Abl1|AblK|Ableson|Am ABL|C-abl|CG4032|D-Abl|D-abelson|D-abl|D-ash|DAbl|DROTKABL3|Dabl|Dash|Ddash/abl|Dsrc7|abelson|abl|abl kinase|abl1|c-abl|cAbl|dAbl|l(3)04674|l(3)73Ba|l(3)c-abl	protein	taxon:7227	20080626	FlyBase
FB	FBgn0000017	Abl		GO:0032880	FB:FBrf0201419|PMID:17804420	IDA		P	Abl tyrosine kinase	4674|ABL|Abelson|Abelson Kinase|Abelson Tyrosine Kinase|Abelson kinase|Abelson tyrosine kinase|Abl oncogene|Abl1|AblK|Ableson|Am ABL|C-abl|CG4032|D-Abl|D-abelson|D-abl|D-ash|DAbl|DROTKABL3|Dabl|Dash|Ddash/abl|Dsrc7|abelson|abl|abl kinase|abl1|c-abl|cAbl|dAbl|l(3)04674|l(3)73Ba|l(3)c-abl	protein	taxon:7227	20080626	FlyBase
FB	FBgn0000017	Abl		GO:0007419	FB:FBrf0206681|PMID:19211897	IGI	FB:FBgn0033159	P	Abl tyrosine kinase	4674|ABL|Abelson|Abelson Kinase|Abelson Tyrosine Kinase|Abelson kinase|Abelson tyrosine kinase|Abl oncogene|Abl1|AblK|Ableson|Am ABL|C-abl|CG4032|D-Abl|D-abelson|D-abl|D-ash|DAbl|DROTKABL3|Dabl|Dash|Ddash/abl|Dsrc7|abelson|abl|abl kinase|abl1|c-abl|cAbl|dAbl|l(3)04674|l(3)73Ba|l(3)c-abl	protein	taxon:7227	20130912	FlyBase
FB	FBgn0000017	Abl		GO:0007419	FB:FBrf0206726|PMID:19217428	IMP		P	Abl tyrosine kinase	4674|ABL|Abelson|Abelson Kinase|Abelson Tyrosine Kinase|Abelson kinase|Abelson tyrosine kinase|Abl oncogene|Abl1|AblK|Ableson|Am ABL|C-abl|CG4032|D-Abl|D-abelson|D-abl|D-ash|DAbl|DROTKABL3|Dabl|Dash|Ddash/abl|Dsrc7|abelson|abl|abl kinase|abl1|c-abl|cAbl|dAbl|l(3)04674|l(3)73Ba|l(3)c-abl	protein	taxon:7227	20130912	FlyBase
FB	FBgn0000017	Abl		GO:0048749	FB:FBrf0206726|PMID:19217428	IGI	FB:FBgn0000320	P	Abl tyrosine kinase	4674|ABL|Abelson|Abelson Kinase|Abelson Tyrosine Kinase|Abelson kinase|Abelson tyrosine kinase|Abl oncogene|Abl1|AblK|Ableson|Am ABL|C-abl|CG4032|D-Abl|D-abelson|D-abl|D-ash|DAbl|DROTKABL3|Dabl|Dash|Ddash/abl|Dsrc7|abelson|abl|abl kinase|abl1|c-abl|cAbl|dAbl|l(3)04674|l(3)73Ba|l(3)c-abl	protein	taxon:7227	20130912	FlyBase
FB	FBgn0000017	Abl		GO:0007411	FB:FBrf0206726|PMID:19217428	IMP		P	Abl tyrosine kinase	4674|ABL|Abelson|Abelson Kinase|Abelson Tyrosine Kinase|Abelson kinase|Abelson tyrosine kinase|Abl oncogene|Abl1|AblK|Ableson|Am ABL|C-abl|CG4032|D-Abl|D-abelson|D-abl|D-ash|DAbl|DROTKABL3|Dabl|Dash|Ddash/abl|Dsrc7|abelson|abl|abl kinase|abl1|c-abl|cAbl|dAbl|l(3)04674|l(3)73Ba|l(3)c-abl	protein	taxon:7227	20130912	FlyBase
FB	FBgn0000017	Abl		GO:0072499	FB:FBrf0206726|PMID:19217428	IGI	FB:FBgn0000320	P	Abl tyrosine kinase	4674|ABL|Abelson|Abelson Kinase|Abelson Tyrosine Kinase|Abelson kinase|Abelson tyrosine kinase|Abl oncogene|Abl1|AblK|Ableson|Am ABL|C-abl|CG4032|D-Abl|D-abelson|D-abl|D-ash|DAbl|DROTKABL3|Dabl|Dash|Ddash/abl|Dsrc7|abelson|abl|abl kinase|abl1|c-abl|cAbl|dAbl|l(3)04674|l(3)73Ba|l(3)c-abl	protein	taxon:7227	20130912	FlyBase
FB	FBgn0000017	Abl		GO:0004713	FB:FBrf0206726|PMID:19217428	IDA		F	Abl tyrosine kinase	4674|ABL|Abelson|Abelson Kinase|Abelson Tyrosine Kinase|Abelson kinase|Abelson tyrosine kinase|Abl oncogene|Abl1|AblK|Ableson|Am ABL|C-abl|CG4032|D-Abl|D-abelson|D-abl|D-ash|DAbl|DROTKABL3|Dabl|Dash|Ddash/abl|Dsrc7|abelson|abl|abl kinase|abl1|c-abl|cAbl|dAbl|l(3)04674|l(3)73Ba|l(3)c-abl	protein	taxon:7227	20130912	FlyBase
FB	FBgn0000017	Abl		GO:0072499	FB:FBrf0206726|PMID:19217428	IMP		P	Abl tyrosine kinase	4674|ABL|Abelson|Abelson Kinase|Abelson Tyrosine Kinase|Abelson kinase|Abelson tyrosine kinase|Abl oncogene|Abl1|AblK|Ableson|Am ABL|C-abl|CG4032|D-Abl|D-abelson|D-abl|D-ash|DAbl|DROTKABL3|Dabl|Dash|Ddash/abl|Dsrc7|abelson|abl|abl kinase|abl1|c-abl|cAbl|dAbl|l(3)04674|l(3)73Ba|l(3)c-abl	protein	taxon:7227	20130912	FlyBase
FB	FBgn0000017	Abl		GO:0018108	FB:FBrf0206726|PMID:19217428	IDA		P	Abl tyrosine kinase	4674|ABL|Abelson|Abelson Kinase|Abelson Tyrosine Kinase|Abelson kinase|Abelson tyrosine kinase|Abl oncogene|Abl1|AblK|Ableson|Am ABL|C-abl|CG4032|D-Abl|D-abelson|D-abl|D-ash|DAbl|DROTKABL3|Dabl|Dash|Ddash/abl|Dsrc7|abelson|abl|abl kinase|abl1|c-abl|cAbl|dAbl|l(3)04674|l(3)73Ba|l(3)c-abl	protein	taxon:7227	20130912	FlyBase
FB	FBgn0000017	Abl		GO:0046827	FB:FBrf0206726|PMID:19217428	IMP		P	Abl tyrosine kinase	4674|ABL|Abelson|Abelson Kinase|Abelson Tyrosine Kinase|Abelson kinase|Abelson tyrosine kinase|Abl oncogene|Abl1|AblK|Ableson|Am ABL|C-abl|CG4032|D-Abl|D-abelson|D-abl|D-ash|DAbl|DROTKABL3|Dabl|Dash|Ddash/abl|Dsrc7|abelson|abl|abl kinase|abl1|c-abl|cAbl|dAbl|l(3)04674|l(3)73Ba|l(3)c-abl	protein	taxon:7227	20130912	FlyBase
FB	FBgn0000017	Abl		GO:0007303	FB:FBrf0208541|PMID:19576200	IMP		P	Abl tyrosine kinase	4674|ABL|Abelson|Abelson Kinase|Abelson Tyrosine Kinase|Abelson kinase|Abelson tyrosine kinase|Abl oncogene|Abl1|AblK|Ableson|Am ABL|C-abl|CG4032|D-Abl|D-abelson|D-abl|D-ash|DAbl|DROTKABL3|Dabl|Dash|Ddash/abl|Dsrc7|abelson|abl|abl kinase|abl1|c-abl|cAbl|dAbl|l(3)04674|l(3)73Ba|l(3)c-abl	protein	taxon:7227	20090917	FlyBase
FB	FBgn0000017	Abl		GO:0045886	FB:FBrf0208583|PMID:19675132	IMP		P	Abl tyrosine kinase	4674|ABL|Abelson|Abelson Kinase|Abelson Tyrosine Kinase|Abelson kinase|Abelson tyrosine kinase|Abl oncogene|Abl1|AblK|Ableson|Am ABL|C-abl|CG4032|D-Abl|D-abelson|D-abl|D-ash|DAbl|DROTKABL3|Dabl|Dash|Ddash/abl|Dsrc7|abelson|abl|abl kinase|abl1|c-abl|cAbl|dAbl|l(3)04674|l(3)73Ba|l(3)c-abl	protein	taxon:7227	20090924	FlyBase
FB	FBgn0000017	Abl		GO:0007411	FB:FBrf0211499|PMID:20498300	IMP		P	Abl tyrosine kinase	4674|ABL|Abelson|Abelson Kinase|Abelson Tyrosine Kinase|Abelson kinase|Abelson tyrosine kinase|Abl oncogene|Abl1|AblK|Ableson|Am ABL|C-abl|CG4032|D-Abl|D-abelson|D-abl|D-ash|DAbl|DROTKABL3|Dabl|Dash|Ddash/abl|Dsrc7|abelson|abl|abl kinase|abl1|c-abl|cAbl|dAbl|l(3)04674|l(3)73Ba|l(3)c-abl	protein	taxon:7227	20111201	FlyBase
FB	FBgn0000017	Abl		GO:0001764	FB:FBrf0214765|PMID:21726548	IMP		P	Abl tyrosine kinase	4674|ABL|Abelson|Abelson Kinase|Abelson Tyrosine Kinase|Abelson kinase|Abelson tyrosine kinase|Abl oncogene|Abl1|AblK|Ableson|Am ABL|C-abl|CG4032|D-Abl|D-abelson|D-abl|D-ash|DAbl|DROTKABL3|Dabl|Dash|Ddash/abl|Dsrc7|abelson|abl|abl kinase|abl1|c-abl|cAbl|dAbl|l(3)04674|l(3)73Ba|l(3)c-abl	protein	taxon:7227	20120301	FlyBase
FB	FBgn0000017	Abl		GO:0003402	FB:FBrf0217502|PMID:22340496	IMP		P	Abl tyrosine kinase	4674|ABL|Abelson|Abelson Kinase|Abelson Tyrosine Kinase|Abelson kinase|Abelson tyrosine kinase|Abl oncogene|Abl1|AblK|Ableson|Am ABL|C-abl|CG4032|D-Abl|D-abelson|D-abl|D-ash|DAbl|DROTKABL3|Dabl|Dash|Ddash/abl|Dsrc7|abelson|abl|abl kinase|abl1|c-abl|cAbl|dAbl|l(3)04674|l(3)73Ba|l(3)c-abl	protein	taxon:7227	20120426	FlyBase
FB	FBgn0000017	Abl		GO:0010592	FB:FBrf0223936|PMID:24466097	IMP		P	Abl tyrosine kinase	4674|ABL|Abelson|Abelson Kinase|Abelson Tyrosine Kinase|Abelson kinase|Abelson tyrosine kinase|Abl oncogene|Abl1|AblK|Ableson|Am ABL|C-abl|CG4032|D-Abl|D-abelson|D-abl|D-ash|DAbl|DROTKABL3|Dabl|Dash|Ddash/abl|Dsrc7|abelson|abl|abl kinase|abl1|c-abl|cAbl|dAbl|l(3)04674|l(3)73Ba|l(3)c-abl	protein	taxon:7227	20140201	CACAO
FB	FBgn0000017	Abl		GO:0010977	FB:FBrf0223936|PMID:24466097	IMP		P	Abl tyrosine kinase	4674|ABL|Abelson|Abelson Kinase|Abelson Tyrosine Kinase|Abelson kinase|Abelson tyrosine kinase|Abl oncogene|Abl1|AblK|Ableson|Am ABL|C-abl|CG4032|D-Abl|D-abelson|D-abl|D-ash|DAbl|DROTKABL3|Dabl|Dash|Ddash/abl|Dsrc7|abelson|abl|abl kinase|abl1|c-abl|cAbl|dAbl|l(3)04674|l(3)73Ba|l(3)c-abl	protein	taxon:7227	20140201	CACAO
FB	FBgn0000017	Abl	colocalizes_with	GO:0070938	FB:FBrf0226456|PMID:25294944	IDA		C	Abl tyrosine kinase	4674|ABL|Abelson|Abelson Kinase|Abelson Tyrosine Kinase|Abelson kinase|Abelson tyrosine kinase|Abl oncogene|Abl1|AblK|Ableson|Am ABL|C-abl|CG4032|D-Abl|D-abelson|D-abl|D-ash|DAbl|DROTKABL3|Dabl|Dash|Ddash/abl|Dsrc7|abelson|abl|abl kinase|abl1|c-abl|cAbl|dAbl|l(3)04674|l(3)73Ba|l(3)c-abl	protein	taxon:7227	20150129	FlyBase
FB	FBgn0000017	Abl		GO:0005829	FB:FBrf0226456|PMID:25294944	IDA		C	Abl tyrosine kinase	4674|ABL|Abelson|Abelson Kinase|Abelson Tyrosine Kinase|Abelson kinase|Abelson tyrosine kinase|Abl oncogene|Abl1|AblK|Ableson|Am ABL|C-abl|CG4032|D-Abl|D-abelson|D-abl|D-ash|DAbl|DROTKABL3|Dabl|Dash|Ddash/abl|Dsrc7|abelson|abl|abl kinase|abl1|c-abl|cAbl|dAbl|l(3)04674|l(3)73Ba|l(3)c-abl	protein	taxon:7227	20150129	FlyBase
FB	FBgn0000017	Abl		GO:0010906	FB:FBrf0228532|PMID:25994086	IMP		P	Abl tyrosine kinase	4674|ABL|Abelson|Abelson Kinase|Abelson Tyrosine Kinase|Abelson kinase|Abelson tyrosine kinase|Abl oncogene|Abl1|AblK|Ableson|Am ABL|C-abl|CG4032|D-Abl|D-abelson|D-abl|D-ash|DAbl|DROTKABL3|Dabl|Dash|Ddash/abl|Dsrc7|abelson|abl|abl kinase|abl1|c-abl|cAbl|dAbl|l(3)04674|l(3)73Ba|l(3)c-abl	protein	taxon:7227	20151210	FlyBase
FB	FBgn0000017	Abl		GO:0038083	FB:FBrf0232076|GO_REF:0000033	IBA	PANTHER:PTN000700357	P	Abl tyrosine kinase	4674|ABL|Abelson|Abelson Kinase|Abelson Tyrosine Kinase|Abelson kinase|Abelson tyrosine kinase|Abl oncogene|Abl1|AblK|Ableson|Am ABL|C-abl|CG4032|D-Abl|D-abelson|D-abl|D-ash|DAbl|DROTKABL3|Dabl|Dash|Ddash/abl|Dsrc7|abelson|abl|abl kinase|abl1|c-abl|cAbl|dAbl|l(3)04674|l(3)73Ba|l(3)c-abl	protein	taxon:7227	20140728	GO_Central
FB	FBgn0000017	Abl		GO:0007169	FB:FBrf0232076|GO_REF:0000033	IBA	PANTHER:PTN000700357	P	Abl tyrosine kinase	4674|ABL|Abelson|Abelson Kinase|Abelson Tyrosine Kinase|Abelson kinase|Abelson tyrosine kinase|Abl oncogene|Abl1|AblK|Ableson|Am ABL|C-abl|CG4032|D-Abl|D-abelson|D-abl|D-ash|DAbl|DROTKABL3|Dabl|Dash|Ddash/abl|Dsrc7|abelson|abl|abl kinase|abl1|c-abl|cAbl|dAbl|l(3)04674|l(3)73Ba|l(3)c-abl	protein	taxon:7227	20140728	GO_Central
FB	FBgn0000017	Abl		GO:0005102	FB:FBrf0232076|GO_REF:0000033	IBA	PANTHER:PTN000700357	F	Abl tyrosine kinase	4674|ABL|Abelson|Abelson Kinase|Abelson Tyrosine Kinase|Abelson kinase|Abelson tyrosine kinase|Abl oncogene|Abl1|AblK|Ableson|Am ABL|C-abl|CG4032|D-Abl|D-abelson|D-abl|D-ash|DAbl|DROTKABL3|Dabl|Dash|Ddash/abl|Dsrc7|abelson|abl|abl kinase|abl1|c-abl|cAbl|dAbl|l(3)04674|l(3)73Ba|l(3)c-abl	protein	taxon:7227	20140617	GO_Central
FB	FBgn0000017	Abl		GO:0042127	FB:FBrf0232076|GO_REF:0000033	IBA	PANTHER:PTN000700357	P	Abl tyrosine kinase	4674|ABL|Abelson|Abelson Kinase|Abelson Tyrosine Kinase|Abelson kinase|Abelson tyrosine kinase|Abl oncogene|Abl1|AblK|Ableson|Am ABL|C-abl|CG4032|D-Abl|D-abelson|D-abl|D-ash|DAbl|DROTKABL3|Dabl|Dash|Ddash/abl|Dsrc7|abelson|abl|abl kinase|abl1|c-abl|cAbl|dAbl|l(3)04674|l(3)73Ba|l(3)c-abl	protein	taxon:7227	20140729	GO_Central
FB	FBgn0000017	Abl		GO:0045087	FB:FBrf0232076|GO_REF:0000033	IBA	PANTHER:PTN000700357	P	Abl tyrosine kinase	4674|ABL|Abelson|Abelson Kinase|Abelson Tyrosine Kinase|Abelson kinase|Abelson tyrosine kinase|Abl oncogene|Abl1|AblK|Ableson|Am ABL|C-abl|CG4032|D-Abl|D-abelson|D-abl|D-ash|DAbl|DROTKABL3|Dabl|Dash|Ddash/abl|Dsrc7|abelson|abl|abl kinase|abl1|c-abl|cAbl|dAbl|l(3)04674|l(3)73Ba|l(3)c-abl	protein	taxon:7227	20140731	GO_Central
FB	FBgn0000017	Abl		GO:0031234	FB:FBrf0232076|GO_REF:0000033	IBA	PANTHER:PTN000700357	C	Abl tyrosine kinase	4674|ABL|Abelson|Abelson Kinase|Abelson Tyrosine Kinase|Abelson kinase|Abelson tyrosine kinase|Abl oncogene|Abl1|AblK|Ableson|Am ABL|C-abl|CG4032|D-Abl|D-abelson|D-abl|D-ash|DAbl|DROTKABL3|Dabl|Dash|Ddash/abl|Dsrc7|abelson|abl|abl kinase|abl1|c-abl|cAbl|dAbl|l(3)04674|l(3)73Ba|l(3)c-abl	protein	taxon:7227	20140618	GO_Central
FB	FBgn0036372	Abp1	NOT	GO:0016477	FB:FBrf0162189|PMID:12975351	IDA		P	Actin binding protein 1	CG10083|Drebrin-like|abp1	protein	taxon:7227	20070105	UniProt
FB	FBgn0036372	Abp1		GO:0005856	FB:FBrf0162189|PMID:12975351	IDA		C	Actin binding protein 1	CG10083|Drebrin-like|abp1	protein	taxon:7227	20070105	UniProt
FB	FBgn0036372	Abp1		GO:0003779	FB:FBrf0162189|PMID:12975351	IC	GO:0005856	F	Actin binding protein 1	CG10083|Drebrin-like|abp1	protein	taxon:7227	20070105	UniProt
FB	FBgn0036372	Abp1		GO:0051015	FB:FBrf0219688|PMID:22467854	IDA		F	Actin binding protein 1	CG10083|Drebrin-like|abp1	protein	taxon:7227	20130516	FlyBase
FB	FBgn0036372	Abp1		GO:0022416	FB:FBrf0219688|PMID:22467854	IMP		P	Actin binding protein 1	CG10083|Drebrin-like|abp1	protein	taxon:7227	20130516	FlyBase
FB	FBgn0036372	Abp1		GO:0005547	FB:FBrf0219688|PMID:22467854	IDA		F	Actin binding protein 1	CG10083|Drebrin-like|abp1	protein	taxon:7227	20130516	FlyBase
FB	FBgn0036372	Abp1		GO:0001786	FB:FBrf0219688|PMID:22467854	IDA		F	Actin binding protein 1	CG10083|Drebrin-like|abp1	protein	taxon:7227	20130516	FlyBase
FB	FBgn0036372	Abp1		GO:0005546	FB:FBrf0219688|PMID:22467854	IDA		F	Actin binding protein 1	CG10083|Drebrin-like|abp1	protein	taxon:7227	20130516	FlyBase
FB	FBgn0036372	Abp1	colocalizes_with	GO:0005884	FB:FBrf0219688|PMID:22467854	IDA		C	Actin binding protein 1	CG10083|Drebrin-like|abp1	protein	taxon:7227	20130516	FlyBase
FB	FBgn0036372	Abp1	colocalizes_with	GO:0030864	FB:FBrf0219688|PMID:22467854	IDA		C	Actin binding protein 1	CG10083|Drebrin-like|abp1	protein	taxon:7227	20130516	FlyBase
FB	FBgn0036372	Abp1		GO:0061176	FB:FBrf0225064|PMID:24841972	IDA		C	Actin binding protein 1	CG10083|Drebrin-like|abp1	protein	taxon:7227	20140904	FlyBase
FB	FBgn0036372	Abp1		GO:0030424	FB:FBrf0225064|PMID:24841972	IDA		C	Actin binding protein 1	CG10083|Drebrin-like|abp1	protein	taxon:7227	20140904	FlyBase
FB	FBgn0036372	Abp1		GO:0030426	FB:FBrf0225064|PMID:24841972	IDA		C	Actin binding protein 1	CG10083|Drebrin-like|abp1	protein	taxon:7227	20140904	FlyBase
FB	FBgn0036372	Abp1		GO:0045887	FB:FBrf0225064|PMID:24841972	IMP		P	Actin binding protein 1	CG10083|Drebrin-like|abp1	protein	taxon:7227	20140904	FlyBase
FB	FBgn0036372	Abp1		GO:0005938	FB:FBrf0225064|PMID:24841972	IDA		C	Actin binding protein 1	CG10083|Drebrin-like|abp1	protein	taxon:7227	20140904	FlyBase
FB	FBgn0036372	Abp1		GO:0031594	FB:FBrf0225064|PMID:24841972	IDA		C	Actin binding protein 1	CG10083|Drebrin-like|abp1	protein	taxon:7227	20140904	FlyBase
FB	FBgn0036372	Abp1		GO:0072553	FB:FBrf0225064|PMID:24841972	IMP		P	Actin binding protein 1	CG10083|Drebrin-like|abp1	protein	taxon:7227	20140904	FlyBase
FB	FBgn0036372	Abp1		GO:0061177	FB:FBrf0225064|PMID:24841972	IDA		C	Actin binding protein 1	CG10083|Drebrin-like|abp1	protein	taxon:7227	20140904	FlyBase
FB	FBgn0022710	Ac13E		GO:0006171	FB:FBrf0098273|PMID:9287125	IDA		P	Adenylyl cyclase 35C	AC 13E|AC13E|Ac35C|Adenyly cyclase 35C|CG9210|DAC9|ac13e|adenylyl cyclase	protein	taxon:7227	20090521	FlyBase
FB	FBgn0022710	Ac13E		GO:0004016	FB:FBrf0098273|PMID:9287125	IDA		F	Adenylyl cyclase 35C	AC 13E|AC13E|Ac35C|Adenyly cyclase 35C|CG9210|DAC9|ac13e|adenylyl cyclase	protein	taxon:7227	20090521	FlyBase
FB	FBgn0022710	Ac13E		GO:0016021	FB:FBrf0098273|PMID:9287125	ISM		C	Adenylyl cyclase 35C	AC 13E|AC13E|Ac35C|Adenyly cyclase 35C|CG9210|DAC9|ac13e|adenylyl cyclase	protein	taxon:7227	20090521	FlyBase
FB	FBgn0022710	Ac13E		GO:0004016	FB:FBrf0129980|PMID:10908587	NAS		F	Adenylyl cyclase 35C	AC 13E|AC13E|Ac35C|Adenyly cyclase 35C|CG9210|DAC9|ac13e|adenylyl cyclase	protein	taxon:7227	20060803	FlyBase
FB	FBgn0022710	Ac13E		GO:0035556	FB:FBrf0174215|GO_REF:0000002	IEA	InterPro:IPR001054|InterPro:IPR018297	P	Adenylyl cyclase 35C	AC 13E|AC13E|Ac35C|Adenyly cyclase 35C|CG9210|DAC9|ac13e|adenylyl cyclase	protein	taxon:7227	20170731	FlyBase
FB	FBgn0022710	Ac13E		GO:0007165	FB:FBrf0232076|GO_REF:0000033	IBA	PANTHER:PTN000228924	P	Adenylyl cyclase 35C	AC 13E|AC13E|Ac35C|Adenyly cyclase 35C|CG9210|DAC9|ac13e|adenylyl cyclase	protein	taxon:7227	20150724	GO_Central
FB	FBgn0022710	Ac13E		GO:0006182	FB:FBrf0232076|GO_REF:0000033	IBA	PANTHER:PTN000229249	P	Adenylyl cyclase 35C	AC 13E|AC13E|Ac35C|Adenyly cyclase 35C|CG9210|DAC9|ac13e|adenylyl cyclase	protein	taxon:7227	20150724	GO_Central
FB	FBgn0022710	Ac13E		GO:0005886	FB:FBrf0232076|GO_REF:0000033	IBA	PANTHER:PTN000228924	C	Adenylyl cyclase 35C	AC 13E|AC13E|Ac35C|Adenyly cyclase 35C|CG9210|DAC9|ac13e|adenylyl cyclase	protein	taxon:7227	20150724	GO_Central
FB	FBgn0022710	Ac13E		GO:0004383	FB:FBrf0232076|GO_REF:0000033	IBA	PANTHER:PTN000229249	F	Adenylyl cyclase 35C	AC 13E|AC13E|Ac35C|Adenyly cyclase 35C|CG9210|DAC9|ac13e|adenylyl cyclase	protein	taxon:7227	20150724	GO_Central
FB	FBgn0022710	Ac13E		GO:0008074	FB:FBrf0232076|GO_REF:0000033	IBA	PANTHER:PTN000229249	C	Adenylyl cyclase 35C	AC 13E|AC13E|Ac35C|Adenyly cyclase 35C|CG9210|DAC9|ac13e|adenylyl cyclase	protein	taxon:7227	20150724	GO_Central
FB	FBgn0023416	Ac3		GO:0016021	FB:FBrf0125164|PMID:10656970	NAS		C	Ac3	AC 3|AC3|CG1506|DAC3|DAC39E|ac3|adenylate cyclase 3	protein	taxon:7227	20060803	FlyBase
FB	FBgn0023416	Ac3		GO:0004016	FB:FBrf0125164|PMID:10656970	IDA		F	Ac3	AC 3|AC3|CG1506|DAC3|DAC39E|ac3|adenylate cyclase 3	protein	taxon:7227	20060803	FlyBase
FB	FBgn0023416	Ac3		GO:0006171	FB:FBrf0125164|PMID:10656970	IDA		P	Ac3	AC 3|AC3|CG1506|DAC3|DAC39E|ac3|adenylate cyclase 3	protein	taxon:7227	20060803	FlyBase
FB	FBgn0023416	Ac3		GO:0004016	FB:FBrf0129980|PMID:10908587	NAS		F	Ac3	AC 3|AC3|CG1506|DAC3|DAC39E|ac3|adenylate cyclase 3	protein	taxon:7227	20060803	FlyBase
FB	FBgn0023416	Ac3		GO:0035556	FB:FBrf0174215|GO_REF:0000002	IEA	InterPro:IPR001054|InterPro:IPR018297	P	Ac3	AC 3|AC3|CG1506|DAC3|DAC39E|ac3|adenylate cyclase 3	protein	taxon:7227	20170731	FlyBase
FB	FBgn0023416	Ac3		GO:0045475	FB:FBrf0218594|PMID:22679392	IMP		P	Ac3	AC 3|AC3|CG1506|DAC3|DAC39E|ac3|adenylate cyclase 3	protein	taxon:7227	20120802	FlyBase
FB	FBgn0023416	Ac3		GO:0008074	FB:FBrf0232076|GO_REF:0000033	IBA	PANTHER:PTN000229249	C	Ac3	AC 3|AC3|CG1506|DAC3|DAC39E|ac3|adenylate cyclase 3	protein	taxon:7227	20150724	GO_Central
FB	FBgn0023416	Ac3		GO:0006182	FB:FBrf0232076|GO_REF:0000033	IBA	PANTHER:PTN000229249	P	Ac3	AC 3|AC3|CG1506|DAC3|DAC39E|ac3|adenylate cyclase 3	protein	taxon:7227	20150724	GO_Central
FB	FBgn0023416	Ac3		GO:0005886	FB:FBrf0232076|GO_REF:0000033	IBA	PANTHER:PTN000228924	C	Ac3	AC 3|AC3|CG1506|DAC3|DAC39E|ac3|adenylate cyclase 3	protein	taxon:7227	20150724	GO_Central
FB	FBgn0023416	Ac3		GO:0004383	FB:FBrf0232076|GO_REF:0000033	IBA	PANTHER:PTN000229249	F	Ac3	AC 3|AC3|CG1506|DAC3|DAC39E|ac3|adenylate cyclase 3	protein	taxon:7227	20150724	GO_Central
FB	FBgn0023416	Ac3		GO:0007165	FB:FBrf0232076|GO_REF:0000033	IBA	PANTHER:PTN000228924	P	Ac3	AC 3|AC3|CG1506|DAC3|DAC39E|ac3|adenylate cyclase 3	protein	taxon:7227	20150724	GO_Central
FB	FBgn0004852	Ac76E		GO:0004016	FB:FBrf0129980|PMID:10908587	NAS		F	Adenylyl cyclase 76E	AC 76E|AC76E|AdenylateCyclase E|CG7978|DAC2|DAC76E|ac76e|adenylyl cyclase	protein	taxon:7227	20060803	FlyBase
FB	FBgn0004852	Ac76E		GO:0035556	FB:FBrf0174215|GO_REF:0000002	IEA	InterPro:IPR001054|InterPro:IPR018297	P	Adenylyl cyclase 76E	AC 76E|AC76E|AdenylateCyclase E|CG7978|DAC2|DAC76E|ac76e|adenylyl cyclase	protein	taxon:7227	20170731	FlyBase
FB	FBgn0004852	Ac76E		GO:0042594	FB:FBrf0209006|PMID:19651894	IDA		P	Adenylyl cyclase 76E	AC 76E|AC76E|AdenylateCyclase E|CG7978|DAC2|DAC76E|ac76e|adenylyl cyclase	protein	taxon:7227	20130801	FlyBase
FB	FBgn0004852	Ac76E		GO:0002165	FB:FBrf0209006|PMID:19651894	IMP		P	Adenylyl cyclase 76E	AC 76E|AC76E|AdenylateCyclase E|CG7978|DAC2|DAC76E|ac76e|adenylyl cyclase	protein	taxon:7227	20130801	FlyBase
FB	FBgn0004852	Ac76E		GO:0006171	FB:FBrf0209006|PMID:19651894	IDA		P	Adenylyl cyclase 76E	AC 76E|AC76E|AdenylateCyclase E|CG7978|DAC2|DAC76E|ac76e|adenylyl cyclase	protein	taxon:7227	20130801	FlyBase
FB	FBgn0004852	Ac76E		GO:0004016	FB:FBrf0209006|PMID:19651894	IDA		F	Adenylyl cyclase 76E	AC 76E|AC76E|AdenylateCyclase E|CG7978|DAC2|DAC76E|ac76e|adenylyl cyclase	protein	taxon:7227	20130801	FlyBase
FB	FBgn0004852	Ac76E		GO:0040015	FB:FBrf0209006|PMID:19651894	IMP		P	Adenylyl cyclase 76E	AC 76E|AC76E|AdenylateCyclase E|CG7978|DAC2|DAC76E|ac76e|adenylyl cyclase	protein	taxon:7227	20130801	FlyBase
FB	FBgn0004852	Ac76E		GO:0004383	FB:FBrf0232076|GO_REF:0000033	IBA	PANTHER:PTN000229249	F	Adenylyl cyclase 76E	AC 76E|AC76E|AdenylateCyclase E|CG7978|DAC2|DAC76E|ac76e|adenylyl cyclase	protein	taxon:7227	20150724	GO_Central
FB	FBgn0004852	Ac76E		GO:0008074	FB:FBrf0232076|GO_REF:0000033	IBA	PANTHER:PTN000229249	C	Adenylyl cyclase 76E	AC 76E|AC76E|AdenylateCyclase E|CG7978|DAC2|DAC76E|ac76e|adenylyl cyclase	protein	taxon:7227	20150724	GO_Central
FB	FBgn0004852	Ac76E		GO:0005886	FB:FBrf0232076|GO_REF:0000033	IBA	PANTHER:PTN000228924	C	Adenylyl cyclase 76E	AC 76E|AC76E|AdenylateCyclase E|CG7978|DAC2|DAC76E|ac76e|adenylyl cyclase	protein	taxon:7227	20150724	GO_Central
FB	FBgn0004852	Ac76E		GO:0007165	FB:FBrf0232076|GO_REF:0000033	IBA	PANTHER:PTN000228924	P	Adenylyl cyclase 76E	AC 76E|AC76E|AdenylateCyclase E|CG7978|DAC2|DAC76E|ac76e|adenylyl cyclase	protein	taxon:7227	20150724	GO_Central
FB	FBgn0004852	Ac76E		GO:0006182	FB:FBrf0232076|GO_REF:0000033	IBA	PANTHER:PTN000229249	P	Adenylyl cyclase 76E	AC 76E|AC76E|AdenylateCyclase E|CG7978|DAC2|DAC76E|ac76e|adenylyl cyclase	protein	taxon:7227	20150724	GO_Central
FB	FBgn0024150	Ac78C		GO:0004016	FB:FBrf0129980|PMID:10908587	NAS		F	Adenylyl cyclase 78C	AC 78C|AC78C|Adenylyl cyclase|CG10554|CG10564|DAC78C|DAC78C-s	protein	taxon:7227	20060803	FlyBase
FB	FBgn0024150	Ac78C		GO:0035556	FB:FBrf0174215|GO_REF:0000002	IEA	InterPro:IPR001054|InterPro:IPR018297	P	Adenylyl cyclase 78C	AC 78C|AC78C|Adenylyl cyclase|CG10554|CG10564|DAC78C|DAC78C-s	protein	taxon:7227	20170731	FlyBase
FB	FBgn0024150	Ac78C		GO:0004016	FB:FBrf0174215|GO_REF:0000002	IEA	InterPro:IPR009398	F	Adenylyl cyclase 78C	AC 78C|AC78C|Adenylyl cyclase|CG10554|CG10564|DAC78C|DAC78C-s	protein	taxon:7227	20170731	InterPro
FB	FBgn0024150	Ac78C		GO:0006171	FB:FBrf0174215|GO_REF:0000002	IEA	InterPro:IPR009398	P	Adenylyl cyclase 78C	AC 78C|AC78C|Adenylyl cyclase|CG10554|CG10564|DAC78C|DAC78C-s	protein	taxon:7227	20170731	FlyBase
FB	FBgn0024150	Ac78C		GO:0001582	FB:FBrf0206345|PMID:19046378	IMP		P	Adenylyl cyclase 78C	AC 78C|AC78C|Adenylyl cyclase|CG10554|CG10564|DAC78C|DAC78C-s	protein	taxon:7227	20100325	FlyBase
FB	FBgn0024150	Ac78C		GO:0031000	FB:FBrf0206345|PMID:19046378	IDA		P	Adenylyl cyclase 78C	AC 78C|AC78C|Adenylyl cyclase|CG10554|CG10564|DAC78C|DAC78C-s	protein	taxon:7227	20121108	FlyBase
FB	FBgn0024150	Ac78C		GO:0009744	FB:FBrf0206345|PMID:19046378	IDA		P	Adenylyl cyclase 78C	AC 78C|AC78C|Adenylyl cyclase|CG10554|CG10564|DAC78C|DAC78C-s	protein	taxon:7227	20121108	FlyBase
FB	FBgn0024150	Ac78C		GO:0010353	FB:FBrf0206345|PMID:19046378	IDA		P	Adenylyl cyclase 78C	AC 78C|AC78C|Adenylyl cyclase|CG10554|CG10564|DAC78C|DAC78C-s	protein	taxon:7227	20121108	FlyBase
FB	FBgn0024150	Ac78C		GO:0005886	FB:FBrf0232076|GO_REF:0000033	IBA	PANTHER:PTN000228924	C	Adenylyl cyclase 78C	AC 78C|AC78C|Adenylyl cyclase|CG10554|CG10564|DAC78C|DAC78C-s	protein	taxon:7227	20150724	GO_Central
FB	FBgn0024150	Ac78C		GO:0004383	FB:FBrf0232076|GO_REF:0000033	IBA	PANTHER:PTN000229249	F	Adenylyl cyclase 78C	AC 78C|AC78C|Adenylyl cyclase|CG10554|CG10564|DAC78C|DAC78C-s	protein	taxon:7227	20150724	GO_Central
FB	FBgn0024150	Ac78C		GO:0006182	FB:FBrf0232076|GO_REF:0000033	IBA	PANTHER:PTN000229249	P	Adenylyl cyclase 78C	AC 78C|AC78C|Adenylyl cyclase|CG10554|CG10564|DAC78C|DAC78C-s	protein	taxon:7227	20150724	GO_Central
FB	FBgn0024150	Ac78C		GO:0007165	FB:FBrf0232076|GO_REF:0000033	IBA	PANTHER:PTN000228924	P	Adenylyl cyclase 78C	AC 78C|AC78C|Adenylyl cyclase|CG10554|CG10564|DAC78C|DAC78C-s	protein	taxon:7227	20150724	GO_Central
FB	FBgn0024150	Ac78C		GO:0008074	FB:FBrf0232076|GO_REF:0000033	IBA	PANTHER:PTN000229249	C	Adenylyl cyclase 78C	AC 78C|AC78C|Adenylyl cyclase|CG10554|CG10564|DAC78C|DAC78C-s	protein	taxon:7227	20150724	GO_Central
FB	FBgn0012034	AcCoAS		GO:0019427	FB:FBrf0174215|GO_REF:0000002	IEA	InterPro:IPR011904	P	Acetyl Coenzyme A synthase	ACS|ACeCS1|Ac CoA synthase|AcCoA synthetase|AcCoAs|Acetyl CoA synthase|Acetyl CoA synthetase|Acetyl-CoA synthase|Acetyl-CoA sythase|AcetylCoA synthase|BEST:GH28401|CG9390|acetate-coenzyme A ligase|acetyl CoA synthase|acetyl CoA synthetase|acetyl coenzyme A synthase|acetyl-CoA synthetase|acetyl-coenzyme A synthase|acs|dACS	protein	taxon:7227	20170731	FlyBase
FB	FBgn0012034	AcCoAS		GO:0016208	FB:FBrf0174215|GO_REF:0000002	IEA	InterPro:IPR011904	F	Acetyl Coenzyme A synthase	ACS|ACeCS1|Ac CoA synthase|AcCoA synthetase|AcCoAs|Acetyl CoA synthase|Acetyl CoA synthetase|Acetyl-CoA synthase|Acetyl-CoA sythase|AcetylCoA synthase|BEST:GH28401|CG9390|acetate-coenzyme A ligase|acetyl CoA synthase|acetyl CoA synthetase|acetyl coenzyme A synthase|acetyl-CoA synthetase|acetyl-coenzyme A synthase|acs|dACS	protein	taxon:7227	20170731	FlyBase
FB	FBgn0012034	AcCoAS		GO:0003987	FB:FBrf0174215|GO_REF:0000002	IEA	InterPro:IPR011904	F	Acetyl Coenzyme A synthase	ACS|ACeCS1|Ac CoA synthase|AcCoA synthetase|AcCoAs|Acetyl CoA synthase|Acetyl CoA synthetase|Acetyl-CoA synthase|Acetyl-CoA sythase|AcetylCoA synthase|BEST:GH28401|CG9390|acetate-coenzyme A ligase|acetyl CoA synthase|acetyl CoA synthetase|acetyl coenzyme A synthase|acetyl-CoA synthetase|acetyl-coenzyme A synthase|acs|dACS	protein	taxon:7227	20170731	InterPro
FB	FBgn0012034	AcCoAS		GO:0048149	FB:FBrf0209720|PMID:19951294	IMP		P	Acetyl Coenzyme A synthase	ACS|ACeCS1|Ac CoA synthase|AcCoA synthetase|AcCoAs|Acetyl CoA synthase|Acetyl CoA synthetase|Acetyl-CoA synthase|Acetyl-CoA sythase|AcetylCoA synthase|BEST:GH28401|CG9390|acetate-coenzyme A ligase|acetyl CoA synthase|acetyl CoA synthetase|acetyl coenzyme A synthase|acetyl-CoA synthetase|acetyl-coenzyme A synthase|acs|dACS	protein	taxon:7227	20110120	FlyBase
FB	FBgn0011273	Acam		GO:0005737	FB:FBrf0128558|PMID:10842068	IDA		C	Androcam	ACaM|And|CG17769|CalB|Calmodulin-related 97A|Camr97A|androcalmodulin|androcam	protein	taxon:7227	20060803	FlyBase
FB	FBgn0011273	Acam		GO:0005634	FB:FBrf0128558|PMID:10842068	IDA		C	Androcam	ACaM|And|CG17769|CalB|Calmodulin-related 97A|Camr97A|androcalmodulin|androcam	protein	taxon:7227	20060803	FlyBase
FB	FBgn0011273	Acam		GO:0005509	FB:FBrf0128558|PMID:10842068	ISS	FB:FBgn0000253	F	Androcam	ACaM|And|CG17769|CalB|Calmodulin-related 97A|Camr97A|androcalmodulin|androcam	protein	taxon:7227	20060803	FlyBase
FB	FBgn0011273	Acam		GO:0031476	FB:FBrf0193169|PMID:16790438	IPI	FB:FBgn0011225	C	Androcam	ACaM|And|CG17769|CalB|Calmodulin-related 97A|Camr97A|androcalmodulin|androcam	protein	taxon:7227	20091203	FlyBase
FB	FBgn0011273	Acam		GO:0030048	FB:FBrf0193169|PMID:16790438	IC	GO:0031476	P	Androcam	ACaM|And|CG17769|CalB|Calmodulin-related 97A|Camr97A|androcalmodulin|androcam	protein	taxon:7227	20120906	FlyBase
FB	FBgn0011273	Acam	colocalizes_with	GO:0070865	FB:FBrf0193169|PMID:16790438	IDA		C	Androcam	ACaM|And|CG17769|CalB|Calmodulin-related 97A|Camr97A|androcalmodulin|androcam	protein	taxon:7227	20091203	FlyBase
FB	FBgn0011273	Acam		GO:0070855	FB:FBrf0193169|PMID:16790438	IPI	FB:FBgn0011225	F	Androcam	ACaM|And|CG17769|CalB|Calmodulin-related 97A|Camr97A|androcalmodulin|androcam	protein	taxon:7227	20091203	FlyBase
FB	FBgn0000024	Ace		GO:0042331	FB:FBrf0034887|PMID:6790339	IMP		P	Acetylcholine esterase	ACE|AChE|AcChE|Acetylcholinesterase|AchE|CG17907|CHE|DmAChE|Dm_ace|FBgn0000024|ace|ace-2|acetyl choline esterase|acetylcholine esterase|acetylcholinesterase|ache|dAChE|dmAChE|l(3)26|l(3)87Ed	protein	taxon:7227	20070523	FlyBase
FB	FBgn0000024	Ace		GO:0003990	FB:FBrf0034887|PMID:6790339	IMP		F	Acetylcholine esterase	ACE|AChE|AcChE|Acetylcholinesterase|AchE|CG17907|CHE|DmAChE|Dm_ace|FBgn0000024|ace|ace-2|acetyl choline esterase|acetylcholine esterase|acetylcholinesterase|ache|dAChE|dmAChE|l(3)26|l(3)87Ed	protein	taxon:7227	20070523	FlyBase
FB	FBgn0000024	Ace		GO:0005886	FB:FBrf0048343|PMID:3141264	IDA		C	Acetylcholine esterase	ACE|AChE|AcChE|Acetylcholinesterase|AchE|CG17907|CHE|DmAChE|Dm_ace|FBgn0000024|ace|ace-2|acetyl choline esterase|acetylcholine esterase|acetylcholinesterase|ache|dAChE|dmAChE|l(3)26|l(3)87Ed	protein	taxon:7227	20060803	FlyBase
FB	FBgn0000024	Ace		GO:0005737	FB:FBrf0048343|PMID:3141264	IDA		C	Acetylcholine esterase	ACE|AChE|AcChE|Acetylcholinesterase|AchE|CG17907|CHE|DmAChE|Dm_ace|FBgn0000024|ace|ace-2|acetyl choline esterase|acetylcholine esterase|acetylcholinesterase|ache|dAChE|dmAChE|l(3)26|l(3)87Ed	protein	taxon:7227	20060803	FlyBase
FB	FBgn0000024	Ace		GO:0003990	FB:FBrf0053202|PMID:1747098	IMP		F	Acetylcholine esterase	ACE|AChE|AcChE|Acetylcholinesterase|AchE|CG17907|CHE|DmAChE|Dm_ace|FBgn0000024|ace|ace-2|acetyl choline esterase|acetylcholine esterase|acetylcholinesterase|ache|dAChE|dmAChE|l(3)26|l(3)87Ed	protein	taxon:7227	20070523	FlyBase
FB	FBgn0000024	Ace		GO:0006581	FB:FBrf0053202|PMID:1747098	IMP		P	Acetylcholine esterase	ACE|AChE|AcChE|Acetylcholinesterase|AchE|CG17907|CHE|DmAChE|Dm_ace|FBgn0000024|ace|ace-2|acetyl choline esterase|acetylcholine esterase|acetylcholinesterase|ache|dAChE|dmAChE|l(3)26|l(3)87Ed	protein	taxon:7227	20070523	FlyBase
FB	FBgn0000024	Ace		GO:0042426	FB:FBrf0057375|PMID:1611033	IDA		P	Acetylcholine esterase	ACE|AChE|AcChE|Acetylcholinesterase|AchE|CG17907|CHE|DmAChE|Dm_ace|FBgn0000024|ace|ace-2|acetyl choline esterase|acetylcholine esterase|acetylcholinesterase|ache|dAChE|dmAChE|l(3)26|l(3)87Ed	protein	taxon:7227	20070523	FlyBase
FB	FBgn0000024	Ace		GO:0004104	FB:FBrf0057375|PMID:1611033	IDA		F	Acetylcholine esterase	ACE|AChE|AcChE|Acetylcholinesterase|AchE|CG17907|CHE|DmAChE|Dm_ace|FBgn0000024|ace|ace-2|acetyl choline esterase|acetylcholine esterase|acetylcholinesterase|ache|dAChE|dmAChE|l(3)26|l(3)87Ed	protein	taxon:7227	20070523	FlyBase
FB	FBgn0000024	Ace		GO:0003990	FB:FBrf0073991|PMID:8028587	IDA		F	Acetylcholine esterase	ACE|AChE|AcChE|Acetylcholinesterase|AchE|CG17907|CHE|DmAChE|Dm_ace|FBgn0000024|ace|ace-2|acetyl choline esterase|acetylcholine esterase|acetylcholinesterase|ache|dAChE|dmAChE|l(3)26|l(3)87Ed	protein	taxon:7227	20070523	FlyBase
FB	FBgn0000024	Ace		GO:0006581	FB:FBrf0073991|PMID:8028587	IDA		P	Acetylcholine esterase	ACE|AChE|AcChE|Acetylcholinesterase|AchE|CG17907|CHE|DmAChE|Dm_ace|FBgn0000024|ace|ace-2|acetyl choline esterase|acetylcholine esterase|acetylcholinesterase|ache|dAChE|dmAChE|l(3)26|l(3)87Ed	protein	taxon:7227	20070523	FlyBase
FB	FBgn0000024	Ace		GO:0042803	FB:FBrf0073991|PMID:8028587	IMP		F	Acetylcholine esterase	ACE|AChE|AcChE|Acetylcholinesterase|AchE|CG17907|CHE|DmAChE|Dm_ace|FBgn0000024|ace|ace-2|acetyl choline esterase|acetylcholine esterase|acetylcholinesterase|ache|dAChE|dmAChE|l(3)26|l(3)87Ed	protein	taxon:7227	20070523	FlyBase
FB	FBgn0000024	Ace		GO:0007268	FB:FBrf0162205|PMID:14507965	IMP		P	Acetylcholine esterase	ACE|AChE|AcChE|Acetylcholinesterase|AchE|CG17907|CHE|DmAChE|Dm_ace|FBgn0000024|ace|ace-2|acetyl choline esterase|acetylcholine esterase|acetylcholinesterase|ache|dAChE|dmAChE|l(3)26|l(3)87Ed	protein	taxon:7227	20060803	FlyBase
FB	FBgn0000024	Ace		GO:0001507	FB:FBrf0174215|GO_REF:0000002	IEA	InterPro:IPR001445	P	Acetylcholine esterase	ACE|AChE|AcChE|Acetylcholinesterase|AchE|CG17907|CHE|DmAChE|Dm_ace|FBgn0000024|ace|ace-2|acetyl choline esterase|acetylcholine esterase|acetylcholinesterase|ache|dAChE|dmAChE|l(3)26|l(3)87Ed	protein	taxon:7227	20170731	FlyBase
FB	FBgn0000024	Ace		GO:0005886	FB:FBrf0210923|PMID:20462449	IDA		C	Acetylcholine esterase	ACE|AChE|AcChE|Acetylcholinesterase|AchE|CG17907|CHE|DmAChE|Dm_ace|FBgn0000024|ace|ace-2|acetyl choline esterase|acetylcholine esterase|acetylcholinesterase|ache|dAChE|dmAChE|l(3)26|l(3)87Ed	protein	taxon:7227	20100610	FlyBase
FB	FBgn0016122	Acer		GO:0008241	FB:FBrf0091185|PMID:8973330	ISS	FB:FBgn0012037	F	Angiotensin-converting enzyme-related	ACE|ACER|Angiotensin-converting enzyme peptidase|CG10593|acer|angiotensin-converting enzyme-related|l(2)k07704	protein	taxon:7227	20060803	FlyBase
FB	FBgn0016122	Acer		GO:0004222	FB:FBrf0091185|PMID:8973330	ISS	MGI:MGI:87874	F	Angiotensin-converting enzyme-related	ACE|ACER|Angiotensin-converting enzyme peptidase|CG10593|acer|angiotensin-converting enzyme-related|l(2)k07704	protein	taxon:7227	20120705	FlyBase
FB	FBgn0016122	Acer		GO:0008270	FB:FBrf0091185|PMID:8973330	ISM		F	Angiotensin-converting enzyme-related	ACE|ACER|Angiotensin-converting enzyme peptidase|CG10593|acer|angiotensin-converting enzyme-related|l(2)k07704	protein	taxon:7227	20120705	FlyBase
FB	FBgn0016122	Acer		GO:0005576	FB:FBrf0105845|PMID:9839949	IDA		C	Angiotensin-converting enzyme-related	ACE|ACER|Angiotensin-converting enzyme peptidase|CG10593|acer|angiotensin-converting enzyme-related|l(2)k07704	protein	taxon:7227	20051020	UniProt
FB	FBgn0016122	Acer		GO:0008241	FB:FBrf0111489|PMID:10471706	NAS		F	Angiotensin-converting enzyme-related	ACE|ACER|Angiotensin-converting enzyme peptidase|CG10593|acer|angiotensin-converting enzyme-related|l(2)k07704	protein	taxon:7227	20060803	FlyBase
FB	FBgn0016122	Acer		GO:0006508	FB:FBrf0129769|PMID:10961941	TAS		P	Angiotensin-converting enzyme-related	ACE|ACER|Angiotensin-converting enzyme peptidase|CG10593|acer|angiotensin-converting enzyme-related|l(2)k07704	protein	taxon:7227	20051020	UniProt
FB	FBgn0016122	Acer		GO:0008241	FB:FBrf0129770|PMID:10913309	IDA		F	Angiotensin-converting enzyme-related	ACE|ACER|Angiotensin-converting enzyme peptidase|CG10593|acer|angiotensin-converting enzyme-related|l(2)k07704	protein	taxon:7227	20120816	FlyBase
FB	FBgn0016122	Acer		GO:0007507	FB:FBrf0149126|PMID:12075344	IMP		P	Angiotensin-converting enzyme-related	ACE|ACER|Angiotensin-converting enzyme peptidase|CG10593|acer|angiotensin-converting enzyme-related|l(2)k07704	protein	taxon:7227	20051020	UniProt
FB	FBgn0016122	Acer		GO:0016020	FB:FBrf0174215|GO_REF:0000002	IEA	InterPro:IPR001548	C	Angiotensin-converting enzyme-related	ACE|ACER|Angiotensin-converting enzyme peptidase|CG10593|acer|angiotensin-converting enzyme-related|l(2)k07704	protein	taxon:7227	20170731	FlyBase
FB	FBgn0016122	Acer		GO:0006508	FB:FBrf0174215|GO_REF:0000002	IEA	InterPro:IPR001548	P	Angiotensin-converting enzyme-related	ACE|ACER|Angiotensin-converting enzyme peptidase|CG10593|acer|angiotensin-converting enzyme-related|l(2)k07704	protein	taxon:7227	20170731	FlyBase
FB	FBgn0016122	Acer		GO:0030431	FB:FBrf0212867|PMID:21270318	IMP		P	Angiotensin-converting enzyme-related	ACE|ACER|Angiotensin-converting enzyme peptidase|CG10593|acer|angiotensin-converting enzyme-related|l(2)k07704	protein	taxon:7227	20120712	FlyBase
FB	FBgn0016122	Acer	NOT	GO:0007507	FB:FBrf0212867|PMID:21270318	IMP		P	Angiotensin-converting enzyme-related	ACE|ACER|Angiotensin-converting enzyme peptidase|CG10593|acer|angiotensin-converting enzyme-related|l(2)k07704	protein	taxon:7227	20120705	FlyBase
FB	FBgn0016122	Acer		GO:0005615	FB:FBrf0212867|PMID:21270318	IDA		C	Angiotensin-converting enzyme-related	ACE|ACER|Angiotensin-converting enzyme peptidase|CG10593|acer|angiotensin-converting enzyme-related|l(2)k07704	protein	taxon:7227	20120705	FlyBase
FB	FBgn0016122	Acer		GO:0045938	FB:FBrf0212867|PMID:21270318	IMP		P	Angiotensin-converting enzyme-related	ACE|ACER|Angiotensin-converting enzyme peptidase|CG10593|acer|angiotensin-converting enzyme-related|l(2)k07704	protein	taxon:7227	20120705	FlyBase
FB	FBgn0016122	Acer		GO:0002027	FB:FBrf0222598|PMID:24002232	IMP		P	Angiotensin-converting enzyme-related	ACE|ACER|Angiotensin-converting enzyme peptidase|CG10593|acer|angiotensin-converting enzyme-related|l(2)k07704	protein	taxon:7227	20140508	FlyBase
FB	FBgn0016122	Acer		GO:0003007	FB:FBrf0222598|PMID:24002232	IMP		P	Angiotensin-converting enzyme-related	ACE|ACER|Angiotensin-converting enzyme peptidase|CG10593|acer|angiotensin-converting enzyme-related|l(2)k07704	protein	taxon:7227	20140508	FlyBase
FB	FBgn0016122	Acer		GO:0030431	FB:FBrf0228577|PMID:25409104	IEP		P	Angiotensin-converting enzyme-related	ACE|ACER|Angiotensin-converting enzyme peptidase|CG10593|acer|angiotensin-converting enzyme-related|l(2)k07704	protein	taxon:7227	20160324	FlyBase
FB	FBgn0027620	Acf		GO:0006334	FB:FBrf0095281|PMID:9230310	IDA		P	ATP-dependent chromatin assembly factor large subunit	175K protein|ACF|ACF/CHRAC|ACF1|ATP-utilizing chromatin assembly and remodeling factor|Acf-1|Acf1|CAF|CG1966|CHRAC|CHRAC-175|Chromatin Accessibility Complex|acf1|dACF|dCHRAC|p170|p170/p185|p175	protein	taxon:7227	20060803	FlyBase
FB	FBgn0027620	Acf		GO:0016590	FB:FBrf0095281|PMID:9230310	IDA		C	ATP-dependent chromatin assembly factor large subunit	175K protein|ACF|ACF/CHRAC|ACF1|ATP-utilizing chromatin assembly and remodeling factor|Acf-1|Acf1|CAF|CG1966|CHRAC|CHRAC-175|Chromatin Accessibility Complex|acf1|dACF|dCHRAC|p170|p170/p185|p175	protein	taxon:7227	20060803	FlyBase
FB	FBgn0027620	Acf		GO:0006355	FB:FBrf0095281|PMID:9230310	IDA		P	ATP-dependent chromatin assembly factor large subunit	175K protein|ACF|ACF/CHRAC|ACF1|ATP-utilizing chromatin assembly and remodeling factor|Acf-1|Acf1|CAF|CG1966|CHRAC|CHRAC-175|Chromatin Accessibility Complex|acf1|dACF|dCHRAC|p170|p170/p185|p175	protein	taxon:7227	20060803	FlyBase
FB	FBgn0027620	Acf		GO:0016584	FB:FBrf0095281|PMID:9230310	IDA		P	ATP-dependent chromatin assembly factor large subunit	175K protein|ACF|ACF/CHRAC|ACF1|ATP-utilizing chromatin assembly and remodeling factor|Acf-1|Acf1|CAF|CG1966|CHRAC|CHRAC-175|Chromatin Accessibility Complex|acf1|dACF|dCHRAC|p170|p170/p185|p175	protein	taxon:7227	20060803	FlyBase
FB	FBgn0027620	Acf		GO:0016590	FB:FBrf0109981|PMID:10385622	IDA		C	ATP-dependent chromatin assembly factor large subunit	175K protein|ACF|ACF/CHRAC|ACF1|ATP-utilizing chromatin assembly and remodeling factor|Acf-1|Acf1|CAF|CG1966|CHRAC|CHRAC-175|Chromatin Accessibility Complex|acf1|dACF|dCHRAC|p170|p170/p185|p175	protein	taxon:7227	20070523	FlyBase
FB	FBgn0027620	Acf		GO:0016590	FB:FBrf0109981|PMID:10385622	IPI	FB:FBgn0011604	C	ATP-dependent chromatin assembly factor large subunit	175K protein|ACF|ACF/CHRAC|ACF1|ATP-utilizing chromatin assembly and remodeling factor|Acf-1|Acf1|CAF|CG1966|CHRAC|CHRAC-175|Chromatin Accessibility Complex|acf1|dACF|dCHRAC|p170|p170/p185|p175	protein	taxon:7227	20070523	FlyBase
FB	FBgn0027620	Acf	NOT	GO:0004402	FB:FBrf0109981|PMID:10385622	IDA		F	ATP-dependent chromatin assembly factor large subunit	175K protein|ACF|ACF/CHRAC|ACF1|ATP-utilizing chromatin assembly and remodeling factor|Acf-1|Acf1|CAF|CG1966|CHRAC|CHRAC-175|Chromatin Accessibility Complex|acf1|dACF|dCHRAC|p170|p170/p185|p175	protein	taxon:7227	20070523	FlyBase
FB	FBgn0027620	Acf	NOT	GO:0016589	FB:FBrf0109981|PMID:10385622	IDA		C	ATP-dependent chromatin assembly factor large subunit	175K protein|ACF|ACF/CHRAC|ACF1|ATP-utilizing chromatin assembly and remodeling factor|Acf-1|Acf1|CAF|CG1966|CHRAC|CHRAC-175|Chromatin Accessibility Complex|acf1|dACF|dCHRAC|p170|p170/p185|p175	protein	taxon:7227	20070523	FlyBase
FB	FBgn0027620	Acf		GO:0006334	FB:FBrf0109981|PMID:10385622	IDA		P	ATP-dependent chromatin assembly factor large subunit	175K protein|ACF|ACF/CHRAC|ACF1|ATP-utilizing chromatin assembly and remodeling factor|Acf-1|Acf1|CAF|CG1966|CHRAC|CHRAC-175|Chromatin Accessibility Complex|acf1|dACF|dCHRAC|p170|p170/p185|p175	protein	taxon:7227	20070523	FlyBase
FB	FBgn0027620	Acf		GO:0070615	FB:FBrf0109981|PMID:10385622	IDA		F	ATP-dependent chromatin assembly factor large subunit	175K protein|ACF|ACF/CHRAC|ACF1|ATP-utilizing chromatin assembly and remodeling factor|Acf-1|Acf1|CAF|CG1966|CHRAC|CHRAC-175|Chromatin Accessibility Complex|acf1|dACF|dCHRAC|p170|p170/p185|p175	protein	taxon:7227	20150618	FlyBase
FB	FBgn0027620	Acf		GO:0042766	FB:FBrf0138380|PMID:11447119	IDA		P	ATP-dependent chromatin assembly factor large subunit	175K protein|ACF|ACF/CHRAC|ACF1|ATP-utilizing chromatin assembly and remodeling factor|Acf-1|Acf1|CAF|CG1966|CHRAC|CHRAC-175|Chromatin Accessibility Complex|acf1|dACF|dCHRAC|p170|p170/p185|p175	protein	taxon:7227	20070523	FlyBase
FB	FBgn0027620	Acf	contributes_to	GO:0070615	FB:FBrf0138380|PMID:11447119	IC	GO:0008623	F	ATP-dependent chromatin assembly factor large subunit	175K protein|ACF|ACF/CHRAC|ACF1|ATP-utilizing chromatin assembly and remodeling factor|Acf-1|Acf1|CAF|CG1966|CHRAC|CHRAC-175|Chromatin Accessibility Complex|acf1|dACF|dCHRAC|p170|p170/p185|p175	protein	taxon:7227	20150618	FlyBase
FB	FBgn0027620	Acf		GO:0008623	FB:FBrf0138380|PMID:11447119	IDA		C	ATP-dependent chromatin assembly factor large subunit	175K protein|ACF|ACF/CHRAC|ACF1|ATP-utilizing chromatin assembly and remodeling factor|Acf-1|Acf1|CAF|CG1966|CHRAC|CHRAC-175|Chromatin Accessibility Complex|acf1|dACF|dCHRAC|p170|p170/p185|p175	protein	taxon:7227	20070523	FlyBase
FB	FBgn0027620	Acf		GO:0005515	FB:FBrf0159374|PMID:12192034	IPI	FB:FBgn0011604	F	ATP-dependent chromatin assembly factor large subunit	175K protein|ACF|ACF/CHRAC|ACF1|ATP-utilizing chromatin assembly and remodeling factor|Acf-1|Acf1|CAF|CG1966|CHRAC|CHRAC-175|Chromatin Accessibility Complex|acf1|dACF|dCHRAC|p170|p170/p185|p175	protein	taxon:7227	20080718	FlyBase
FB	FBgn0027620	Acf		GO:0031497	FB:FBrf0159374|PMID:12192034	IDA		P	ATP-dependent chromatin assembly factor large subunit	175K protein|ACF|ACF/CHRAC|ACF1|ATP-utilizing chromatin assembly and remodeling factor|Acf-1|Acf1|CAF|CG1966|CHRAC|CHRAC-175|Chromatin Accessibility Complex|acf1|dACF|dCHRAC|p170|p170/p185|p175	protein	taxon:7227	20080718	FlyBase
FB	FBgn0027620	Acf		GO:0043462	FB:FBrf0159374|PMID:12192034	IDA		P	ATP-dependent chromatin assembly factor large subunit	175K protein|ACF|ACF/CHRAC|ACF1|ATP-utilizing chromatin assembly and remodeling factor|Acf-1|Acf1|CAF|CG1966|CHRAC|CHRAC-175|Chromatin Accessibility Complex|acf1|dACF|dCHRAC|p170|p170/p185|p175	protein	taxon:7227	20080718	FlyBase
FB	FBgn0027620	Acf		GO:0003677	FB:FBrf0159374|PMID:12192034	IDA		F	ATP-dependent chromatin assembly factor large subunit	175K protein|ACF|ACF/CHRAC|ACF1|ATP-utilizing chromatin assembly and remodeling factor|Acf-1|Acf1|CAF|CG1966|CHRAC|CHRAC-175|Chromatin Accessibility Complex|acf1|dACF|dCHRAC|p170|p170/p185|p175	protein	taxon:7227	20080718	FlyBase
FB	FBgn0027620	Acf		GO:0042766	FB:FBrf0173283|PMID:14635254	TAS		P	ATP-dependent chromatin assembly factor large subunit	175K protein|ACF|ACF/CHRAC|ACF1|ATP-utilizing chromatin assembly and remodeling factor|Acf-1|Acf1|CAF|CG1966|CHRAC|CHRAC-175|Chromatin Accessibility Complex|acf1|dACF|dCHRAC|p170|p170/p185|p175	protein	taxon:7227	20060803	FlyBase
FB	FBgn0027620	Acf		GO:0003677	FB:FBrf0173283|PMID:14635254	TAS		F	ATP-dependent chromatin assembly factor large subunit	175K protein|ACF|ACF/CHRAC|ACF1|ATP-utilizing chromatin assembly and remodeling factor|Acf-1|Acf1|CAF|CG1966|CHRAC|CHRAC-175|Chromatin Accessibility Complex|acf1|dACF|dCHRAC|p170|p170/p185|p175	protein	taxon:7227	20060803	FlyBase
FB	FBgn0027620	Acf		GO:0006333	FB:FBrf0173283|PMID:14635254	TAS		P	ATP-dependent chromatin assembly factor large subunit	175K protein|ACF|ACF/CHRAC|ACF1|ATP-utilizing chromatin assembly and remodeling factor|Acf-1|Acf1|CAF|CG1966|CHRAC|CHRAC-175|Chromatin Accessibility Complex|acf1|dACF|dCHRAC|p170|p170/p185|p175	protein	taxon:7227	20060803	FlyBase
FB	FBgn0027620	Acf		GO:0008544	FB:FBrf0190556|PMID:16547170	IMP		P	ATP-dependent chromatin assembly factor large subunit	175K protein|ACF|ACF/CHRAC|ACF1|ATP-utilizing chromatin assembly and remodeling factor|Acf-1|Acf1|CAF|CG1966|CHRAC|CHRAC-175|Chromatin Accessibility Complex|acf1|dACF|dCHRAC|p170|p170/p185|p175	protein	taxon:7227	20070523	FlyBase
[truncated: 103,322 more rows]
