# Supplementary material for: FlySilico: Flux balance modeling of Drosophila larval growth and resource allocation
Source: Sci Rep. 2019 Nov 20;9:17156. doi: 10.1038/s41598-019-53532-4 (PMC6868164; doi:10.1038/s41598-019-53532-4)
Supplement: Supplementary file 6 — Dataset 5 [file 41598_2019_53532_MOESM6_ESM.zip › FlySilico/readme.ipynb]

# %% [markdown]
# **FlySilico 1.0 Environment**
###### by Lisa Jehrke, Mathias Beller and Jürgen Schönborn
----

### Use "File" to navigate and open the scripts of the FlySilico project
<img src="readme/readme.png">

# %% [code]
