# Supplementary material for: FlySilico: Flux balance modeling of Drosophila larval growth and resource allocation
Source: Sci Rep. 2019 Nov 20;9:17156. doi: 10.1038/s41598-019-53532-4 (PMC6868164; doi:10.1038/s41598-019-53532-4)
Supplement: Supplementary file 6 — Dataset 5 [file 41598_2019_53532_MOESM6_ESM.zip › FlySilico/Uptake_Calc/uptake_2xEAA.csv]

	0.122
Agar	884.69458008
Alanine	0.78943509
Arginine	0.46722972
Asparagine	0.28124264
Aspartic Acid	0.27916202
Ca pantothenate	0.00302575
CaCl2	0.07522325
Cholesterol	0.03432179
Choline chloride	0.01583983
CuSO4	0.00044213
Cysteine	0.09638778
FeSO4	0.00397818
Glacial acetic acid	2.31817937
Glutamate	0.54748791
Glutamine	0.55087298
Glycine	0.63641316
Histidine	0.38773656
Inosine	0.01071894
Isoleucine	0.78236121
KH2PO4	0.97511953
Leucine	1.10609496
Lysine	1.05300808
Methionine	0.19566062
MgSO4	0.09187147
MnCl2	3.434e-05
Myo-inositol	0.00122777
NaHCO3	0.52654058
Nicotinic acid	0.00452852
Nipagin	0.43609726
Phenylalanine	0.76050121
Proline	0.21516
Propionic acid	3.55764651
Riboflavin	0.00012944
Serine	0.31989393
Sodium folate	4.985e-05
Sucrose	2.21240473
Thiamine	0.00027492
Threonine	0.96179277
Tryptophan	0.58048207
Tyrosine	0.20507483
Uridine	0.01086792
Valine	0.33228841
Water	1971.79980469
ZnSO4	0.00384607
biotine	3.699e-05
pyridoxine	0.00055979
