# Supplementary material for: FlySilico: Flux balance modeling of Drosophila larval growth and resource allocation
Source: Sci Rep. 2019 Nov 20;9:17156. doi: 10.1038/s41598-019-53532-4 (PMC6868164; doi:10.1038/s41598-019-53532-4)
Supplement: Supplementary file 6 — Dataset 5 [file 41598_2019_53532_MOESM6_ESM.zip › FlySilico/Uptake_Calc/uptake_2xsuc.csv]

	0.122
Agar	884.69464111
Alanine	0.78943521
Arginine	0.23361459
Asparagine	0.28124228
Aspartic Acid	0.27916166
Ca pantothenate	0.0030268
CaCl2	0.07522517
Cholesterol	0.03432124
Choline chloride	0.01584192
CuSO4	0.00044361
Cysteine	0.09638637
FeSO4	0.00397729
Glacial acetic acid	2.31818247
Glutamate	0.54748797
Glutamine	0.5508737
Glycine	0.63641226
Histidine	0.19386931
Inosine	0.01071948
Isoleucine	0.39118165
KH2PO4	0.9751212
Leucine	0.55304682
Lysine	0.52650476
Methionine	0.09783085
MgSO4	0.09187382
MnCl2	3.458e-05
Myo-inositol	0.00122749
NaHCO3	0.52653986
Nicotinic acid	0.00452776
Nipagin	0.43609545
Phenylalanine	0.3802501
Proline	0.21515973
Propionic acid	3.55764961
Riboflavin	0.00012929
Serine	0.31989351
Sodium folate	5.019e-05
Sucrose	4.42481089
Thiamine	0.00027565
Threonine	0.48089784
Tryptophan	0.29024068
Tyrosine	0.20507456
Uridine	0.01086871
Valine	0.166144
Water	1971.79992676
ZnSO4	0.0038452
biotine	3.562e-05
pyridoxine	0.00055982
