# Supplementary material for: FlySilico: Flux balance modeling of Drosophila larval growth and resource allocation
Source: Sci Rep. 2019 Nov 20;9:17156. doi: 10.1038/s41598-019-53532-4 (PMC6868164; doi:10.1038/s41598-019-53532-4)
Supplement: Supplementary file 6 — Dataset 5 [file 41598_2019_53532_MOESM6_ESM.zip › FlySilico/FBA_-_FluxDiff/Flux_FVA.ipynb]

# %% [code]
from cobra.flux_analysis import flux_variability_analysis
from cameo import fba
import cobra,cameo,pandas as pd,numpy as np,sys,os,operator,copy
sys.path.append('..')

match_list = {"Alanine" : "EX_ala(e)",
              "Arginine" : "EX_arg(e)",
              'Asparagine' : "EX_asn(e)",
              'Aspartic Acid' : "EX_asp(e)",
              'Ca pantothenate' : "None",
              'CaCl2' : "None",
              'Cholesterol' : 'EX_clr(e)',
              'Choline chloride' : 'EX_choline(e)',
              'CuSO4' : "None",
              'Cysteine' : 'EX_cys(e)',
              'FeSO4' : "None",
              'Glacial acetic acid' : "None",
              'Glutamate' : 'EX_glu-L(e)', 
              'Glutamine' : 'EX_gln-L(e)',
              'Glycine' : 'EX_gly(e)', 
              'Histidine' : 'EX_his(e)',
              'Inosine' : 'EX_i(e)',
              'Isoleucine' : 'EX_ile(e)',
              'KH2PO4' : "None",
              'Leucine' : 'EX_leu(e)',
              'Lysine' : 'EX_lys(e)',
              'Methionine' : 'EX_met(e)',
              'MgSO4' : "None",
              'MnCl2' : "None",
              'Myo-inositol' : 'EX_ins(e)',
              'NaHCO3' : "None",
              'Nicotinic acid' : "None",
              'Nipagin' : "None",
              'Phenylalanine' : 'EX_phe(e)',
              'Proline' : 'EX_pro(e)',
              'Propionic acid' : "None",
              'Riboflavin' : 'EX_RIBFLV(e)',
              'Serine' : 'EX_ser(e)',
              'Sodium folate' : "None",
              'Sucrose' : 'EX_sucr',
              'Thiamine' : "None",
              'Threonine' : 'EX_thr(e)',
              'Tryptophan' : 'EX_trp(e)',
              'Tyrosine' : 'EX_tyr(e)',
              'Uridine' : 'EX_urd(e)',
              'Valine' : 'EX_val(e)',
              'Water' : "None",
              'ZnSO4' : "None",
              'biotine' : "None",
              'pyridoxine' : "None"}

%time m = cameo.load_model("../FBA_Dmel.xml")

up_t_EAA = pd.read_csv("../Uptake_Calc/uptake_2xEAA.csv")
up_t_EAA.set_index("Unnamed: 0",inplace=True)

up_t_suc = pd.read_csv("../Uptake_Calc/uptake_2xsuc.csv")
up_t_suc.set_index("Unnamed: 0",inplace=True)

m_loopless = copy.deepcopy(m) #copy the model to prepare a loopless model
print "erstelle loopless model"
cobra.flux_analysis.add_loopless(m_loopless) # convert model in loopless model

m_loopless_2EAA = copy.deepcopy(m_loopless) #copy the model to prepare a loopless model
m_loopless_2sucr = copy.deepcopy(m_loopless) #copy the model to prepare a loopless model

for test in match_list:
    if match_list[test] != "None":
        m_loopless_2sucr.reactions.get_by_id(match_list[test]).lower_bound = -float(up_t_suc.loc[test]["0.122"])
        m_loopless_2EAA.reactions.get_by_id(match_list[test]).lower_bound = -float(up_t_EAA.loc[test]["0.122"])

########################################################################################################################
%time fba_result_loopless = fba(m_loopless) #fba result of the loopless model
print "done - loopless FBA"
%time fba_result_loopless_2sucr = fba(m_loopless_2sucr) #fba result of the loopless model
print "done - loopless FBA_2sucr"
%time fba_result_loopless_2EAA = fba(m_loopless_2EAA) #fba result of the loopless model
print "done - loopless FBA_2EAA"
########################################################################################################################

m_loopless.reactions.ATPM.lower_bound = 8.39 #based on ecoli_core model
m_loopless_2sucr.reactions.ATPM.lower_bound = 8.39
m_loopless_2EAA.reactions.ATPM.lower_bound = 8.39

fva_suc = flux_variability_analysis(m_loopless_2sucr, m_loopless_2sucr.reactions)
print "suc done" 

fva_ll = flux_variability_analysis(m_loopless, m_loopless.reactions)
print "normal done"

fva_eaa = flux_variability_analysis(m_loopless_2EAA, m_loopless_2EAA.reactions) 
print "eaa done"

m_loopless.reactions.ATPM.lower_bound = 8.55 #from NGAM_estimation notebook
m_loopless_2sucr.reactions.ATPM.lower_bound = 8.55
m_loopless_2EAA.reactions.ATPM.lower_bound = 8.55

fva_suc_c = flux_variability_analysis(m_loopless_2sucr, m_loopless_2sucr.reactions)
print "suc done" 

fva_ll_c = flux_variability_analysis(m_loopless, m_loopless.reactions)
print "normal done"

fva_eaa_c = flux_variability_analysis(m_loopless_2EAA, m_loopless_2EAA.reactions) 
print "eaa done"

########################################################################################################################

dates = ['HD (8.39)', 'HD 2x Sucr (8.39)', 'HD 2x EAA (8.39)','HD (8.55)', 'HD 2x Sucr (8.55)', 'HD 2x EAA (8.55)']
cols = pd.MultiIndex.from_product([dates, ['maximum','minimum']])

df = pd.DataFrame(np.round(np.hstack((fva_ll.values,fva_suc.values,fva_eaa.values,fva_ll_c.values,fva_suc_c.values,fva_eaa_c.values)),10), columns=cols,index=fva_eaa_c.index)

########################################################################################################################

#writer = pd.ExcelWriter('FVA_all.xlsx', engine='xlsxwriter')
#df.to_excel(writer,'fva')

#worksheet = writer.sheets['fva']

#writer.save()

########################################################################################################################
df

# %% [code]
