# Supplementary material for: FlySilico: Flux balance modeling of Drosophila larval growth and resource allocation
Source: Sci Rep. 2019 Nov 20;9:17156. doi: 10.1038/s41598-019-53532-4 (PMC6868164; doi:10.1038/s41598-019-53532-4)
Supplement: Supplementary file 6 — Dataset 5 [file 41598_2019_53532_MOESM6_ESM.zip › FlySilico/FBA/FBA.ipynb]

# %% [code]
import sys
import os

import operator

class NullWriter(object):
    def write(self, arg):
        pass

class DevNull:
    def write(self, msg):
        pass
    
oldstderr = sys.stderr
oldstdout = sys.stdout

sys.path.append('..')
import copy

import cobra
import escher
import pandas as pd
import timeit
import time
#import seaborn

import matplotlib.pyplot as plt
import numpy as np

import cameo

from cameo import fba
from cameo import pfba
#from cameo import moma


from excel_read import read_excel
from matplotlib import cm
from mpl_toolkits.mplot3d import Axes3D

plt.style.use("bmh")

%matplotlib notebook
%matplotlib inline

pd.options.display.max_rows = None
pd.options.display.precision = 10

def highlight_max(s):
    '''
    highlight the maximum in a Series yellow.
    '''
    is_max = s == s.max()
    return ['background-color: goldenrod' if v else '' for v in is_max]

def highlight_min(s):
    '''
    highlight the minimum in a Series ligthblue.
    '''
    is_min = s == s.min()
    return ['background-color: blue' if v else '' for v in is_min]

def color_negative_red(val):
    """
    Takes a scalar and returns a string with
    the css property `'color: red'` for negative
    strings, green otherwise.
    """
    color = 'red' if val < 0 else 'green'
    return 'background-color: %s' % color

# %% [code]
match_list = {"Alanine" : "EX_ala(e)",
              "Arginine" : "EX_arg(e)",
              'Asparagine' : "EX_asn(e)",
              'Aspartic Acid' : "EX_asp(e)",
              'Ca pantothenate' : "None",
              'CaCl2' : "None",
              'Cholesterol' : 'EX_clr(e)',
              'Choline chloride' : 'EX_choline(e)',
              'CuSO4' : "None",
              'Cysteine' : 'EX_cys(e)',
              'FeSO4' : "None",
              'Glacial acetic acid' : "None",
              'Glutamate' : 'EX_glu-L(e)', 
              'Glutamine' : 'EX_gln-L(e)',
              'Glycine' : 'EX_gly(e)', 
              'Histidine' : 'EX_his(e)',
              'Inosine' : 'EX_i(e)',
              'Isoleucine' : 'EX_ile(e)',
              'KH2PO4' : "None",
              'Leucine' : 'EX_leu(e)',
              'Lysine' : 'EX_lys(e)',
              'Methionine' : 'EX_met(e)',
              'MgSO4' : "None",
              'MnCl2' : "None",
              'Myo-inositol' : 'EX_ins(e)',
              'NaHCO3' : "None",
              'Nicotinic acid' : "None",
              'Nipagin' : "None",
              'Phenylalanine' : 'EX_phe(e)',
              'Proline' : 'EX_pro(e)',
              'Propionic acid' : "None",
              'Riboflavin' : 'EX_RIBFLV(e)',
              'Serine' : 'EX_ser(e)',
              'Sodium folate' : "None",
              'Sucrose' : 'EX_sucr',
              'Thiamine' : "None",
              'Threonine' : 'EX_thr(e)',
              'Tryptophan' : 'EX_trp(e)',
              'Tyrosine' : 'EX_tyr(e)',
              'Uridine' : 'EX_urd(e)',
              'Valine' : 'EX_val(e)',
              'Water' : "None",
              'ZnSO4' : "None",
              'biotine' : "None",
              'pyridoxine' : "None"}

# %% [code]
%time m = read_excel("../FlySilico_v1.xls") #read xls-File in our shape
m.compartments = {'c': 'cytosol','e': 'extracellular','m': 'mitochondria'}

m.reactions.get_by_id("BIOMASS").objective_coefficient = 1

m.description = "FlySilico 1.0 - A Drosophila melanogaster metabolic network. Authors: Lisa Jehrke, Mathias Beller, and Juergen Schoenborn\
[Institute of mathematical modelling of biological systems - Work group: Systems biology of lipid metabolism, Heinrich Heine University Duesseldorf]"

%time cobra.io.write_sbml_model(m, "../FBA_Dmel.xml") #"convert" xls into sbml

%time m = cameo.load_model("../FBA_Dmel.xml") #read sbml for cameo #cameo.load_model(
cobra.io.save_json_model(m, "../FBA_Dmel_mapdata.json")

# %% [code]
#with cameo and gurobi installed, gurobi is the standard solver

m_loopless = copy.deepcopy(m) #copy the model to prepare a loopless model
print "erstelle loopless model"
cobra.flux_analysis.add_loopless(m_loopless) # convert model in loopless model

%time fba_result = fba(m) #fba result of the model
print "done - normal FBA"
%time fba_result_loopless = fba(m_loopless) #fba result of the loopless model
print "done - loopless FBA"

print m.summary(fva=1)
m_loopless.summary(fva=1)

# %% [code]
up_t_EAA = pd.read_csv("../Uptake_Calc/uptake_2xEAA.csv")
up_t_EAA.set_index("Unnamed: 0",inplace=True)

up_t_suc = pd.read_csv("../Uptake_Calc/uptake_2xsuc.csv")
up_t_suc.set_index("Unnamed: 0",inplace=True)


# %% [code]
reaction = "EX_asp(e)"
label = "Aspartic acid"
points =100
end = .004
start = -.004

#def ppp(reaction,label,points,end, start = 0, save = False, title = ""):
start_time = timeit.default_timer()
    
print ("\n"),"#"*(len("Graph for" + label)),("\n"),"Graph for", label
if points < 1:
    points = 1
    
    

sys.stdout = NullWriter() # disable output
sys.stderr = DevNull()
    
m = cameo.load_model("../FBA_Dmel.xml") #read sbml for cameo
m_loopless = copy.deepcopy(m) #copy the model to prepare a loopless model
cobra.flux_analysis.add_loopless(m_loopless) # convert model in loopless model
    
y_max = max([fba(m).objective_value, fba(m_loopless).objective_value])
    
sys.stderr = oldstderr
sys.stdout = oldstdout # enable output
    
growth = []
growth_ll = []
growth_ll_alt = []
meta = []
meta_alt = []

rnd = 0 #only counter
rnd2 = 0 #only counter
linspace = np.linspace(start,end,points)
if np.sign(start) != np.sign(end):
    linspace = np.sort(np.append(linspace,0))

for i in linspace:
    
    rnd2 += 1 
    if rnd2 > rnd:
        rnd += 50
        print i
    
    m.reactions.get_by_id(reaction).lower_bound = -i
    m.reactions.get_by_id(reaction).upper_bound = -i
    m_loopless.reactions.get_by_id(reaction).upper_bound = -i
    m_loopless.reactions.get_by_id(reaction).lower_bound = -i
    meta += [i]
    
    try: # to avoid infeasable solutions
        fba_result = fba(m) #fba result of the model
        growth += [fba_result.objective_value]
    except: # if infeasable, add growth rate of 0
        growth += [0]
        
    try: # to avoid infeasable solutions
        fba_result_loopless = fba(m_loopless) #fba result of the loopless model
        growth_ll += [fba_result_loopless.objective_value]
    except: # if infeasable, add growth rate of 0
        growth_ll += [0]
        
asp_plot_data = [meta,growth_ll]

#########################################################################################################################

points =100
end = 1.2
start = -.2

start_time = timeit.default_timer()
    
print ("\n"),"#"*(len("Graph for" + label)),("\n"),"Graph for", label
if points < 1:
    points = 1
    
    

sys.stdout = NullWriter() # disable output
sys.stderr = DevNull()
    
m = cameo.load_model("../FBA_Dmel.xml") #read sbml for cameo
m_loopless = copy.deepcopy(m) #copy the model to prepare a loopless model
cobra.flux_analysis.add_loopless(m_loopless) # convert model in loopless model
    
y_max = max([fba(m).objective_value, fba(m_loopless).objective_value])
    
sys.stderr = oldstderr
sys.stdout = oldstdout # enable output
    
growth = []
growth_ll = []
growth_ll_alt = []
meta = []
meta_alt = []

rnd = 0 #only counter
rnd2 = 0 #only counter
linspace = np.linspace(start,end,points)
if np.sign(start) != np.sign(end):
    linspace = np.sort(np.append(linspace,0))

for i in linspace:
    
    rnd2 += 1 
    if rnd2 > rnd:
        rnd += 50
        print i
    
    m.reactions.get_by_id(reaction).lower_bound = -i
    m.reactions.get_by_id(reaction).upper_bound = -i
    m_loopless.reactions.get_by_id(reaction).upper_bound = -i
    m_loopless.reactions.get_by_id(reaction).lower_bound = -i
    meta += [i]
    
    try: # to avoid infeasable solutions
        fba_result = fba(m) #fba result of the model
        growth += [fba_result.objective_value]
    except: # if infeasable, add growth rate of 0
        growth += [0]
        
    try: # to avoid infeasable solutions
        fba_result_loopless = fba(m_loopless) #fba result of the loopless model
        growth_ll += [fba_result_loopless.objective_value]
    except: # if infeasable, add growth rate of 0
        growth_ll += [0]

asp_plot_data_inset = [meta,growth_ll]
#########################################################################################################################
reaction = "EX_clr(e)"
label = "Cholesterol"
points =100
end = .0016
start = -.0002

#def ppp(reaction,label,points,end, start = 0, save = False, title = ""):
start_time = timeit.default_timer()
    
print ("\n"),"#"*(len("Graph for" + label)),("\n"),"Graph for", label
if points < 1:
    points = 1
    
    

sys.stdout = NullWriter() # disable output
sys.stderr = DevNull()
    
m = cameo.load_model("../FBA_Dmel.xml") #read sbml for cameo
m_loopless = copy.deepcopy(m) #copy the model to prepare a loopless model
cobra.flux_analysis.add_loopless(m_loopless) # convert model in loopless model
    
y_max = max([fba(m).objective_value, fba(m_loopless).objective_value])
    
sys.stderr = oldstderr
sys.stdout = oldstdout # enable output
    
growth = []
growth_ll = []
growth_ll_alt = []
meta = []
meta_alt = []

rnd = 0 #only counter
rnd2 = 0 #only counter
linspace = np.linspace(start,end,points)
if np.sign(start) != np.sign(end):
    linspace = np.sort(np.append(linspace,0))

for i in linspace:
    
    rnd2 += 1 
    if rnd2 > rnd:
        rnd += 50
        print i
    
    m.reactions.get_by_id(reaction).lower_bound = -i
    m.reactions.get_by_id(reaction).upper_bound = -i
    m_loopless.reactions.get_by_id(reaction).upper_bound = -i
    m_loopless.reactions.get_by_id(reaction).lower_bound = -i
    meta += [i]
    
    try: # to avoid infeasable solutions
        fba_result = fba(m) #fba result of the model
        growth += [fba_result.objective_value]
    except: # if infeasable, add growth rate of 0
        growth += [0]
        
    try: # to avoid infeasable solutions
        fba_result_loopless = fba(m_loopless) #fba result of the loopless model
        growth_ll += [fba_result_loopless.objective_value]
    except: # if infeasable, add growth rate of 0
        growth_ll += [0]
        
clr_plot_data = [meta,growth_ll]

#########################################################################################################################

points =100
end = 1.2
start = -.2

start_time = timeit.default_timer()
    
print ("\n"),"#"*(len("Graph for" + label)),("\n"),"Graph for", label
if points < 1:
    points = 1
    
    

sys.stdout = NullWriter() # disable output
sys.stderr = DevNull()
    
m = cameo.load_model("../FBA_Dmel.xml") #read sbml for cameo
m_loopless = copy.deepcopy(m) #copy the model to prepare a loopless model
cobra.flux_analysis.add_loopless(m_loopless) # convert model in loopless model
    
y_max = max([fba(m).objective_value, fba(m_loopless).objective_value])
    
sys.stderr = oldstderr
sys.stdout = oldstdout # enable output
    
growth = []
growth_ll = []
growth_ll_alt = []
meta = []
meta_alt = []

rnd = 0 #only counter
rnd2 = 0 #only counter
linspace = np.linspace(start,end,points)
if np.sign(start) != np.sign(end):
    linspace = np.sort(np.append(linspace,0))

for i in linspace:
    
    rnd2 += 1 
    if rnd2 > rnd:
        rnd += 50
        print i
    
    m.reactions.get_by_id(reaction).lower_bound = -i
    m.reactions.get_by_id(reaction).upper_bound = -i
    m_loopless.reactions.get_by_id(reaction).upper_bound = -i
    m_loopless.reactions.get_by_id(reaction).lower_bound = -i
    meta += [i]
    
    try: # to avoid infeasable solutions
        fba_result = fba(m) #fba result of the model
        growth += [fba_result.objective_value]
    except: # if infeasable, add growth rate of 0
        growth += [0]
        
    try: # to avoid infeasable solutions
        fba_result_loopless = fba(m_loopless) #fba result of the loopless model
        growth_ll += [fba_result_loopless.objective_value]
    except: # if infeasable, add growth rate of 0
        growth_ll += [0]

clr_plot_data_inset = [meta,growth_ll]
#########################################################################################################################

reaction = "EX_o2"
label = "Oxygen"
points = 100
end = 1.2
start = -0.2


start_time = timeit.default_timer()
    
print ("\n"),"#"*(len("Graph for" + label)),("\n"),"Graph for", label
if points < 1:
    points = 1
    
    

sys.stdout = NullWriter() # disable output
sys.stderr = DevNull()
    
m = cameo.load_model("../FBA_Dmel.xml") #read sbml for cameo
m_loopless = copy.deepcopy(m) #copy the model to prepare a loopless model
cobra.flux_analysis.add_loopless(m_loopless) # convert model in loopless model
    
y_max = max([fba(m).objective_value, fba(m_loopless).objective_value])
    
sys.stderr = oldstderr
sys.stdout = oldstdout # enable output
    
growth = []
growth_ll = []
growth_ll_alt = []
meta = []
meta_alt = []

rnd = 0 #only counter
rnd2 = 0 #only counter
linspace = np.linspace(start,end,points)
if np.sign(start) != np.sign(end):
    linspace = np.sort(np.append(linspace,0))
        
for i in linspace:
    
    rnd2 += 1 
    if rnd2 > rnd:
        rnd += 50
        print i
    
    m.reactions.get_by_id(reaction).lower_bound = -i
    m.reactions.get_by_id(reaction).upper_bound = -i
    m_loopless.reactions.get_by_id(reaction).upper_bound = -i
    m_loopless.reactions.get_by_id(reaction).lower_bound = -i
    meta += [i]
    
    try: # to avoid infeasable solutions
        fba_result = fba(m) #fba result of the model
        growth += [fba_result.objective_value]
    except: # if infeasable, add growth rate of 0
        growth += [0]
        
    try: # to avoid infeasable solutions
        fba_result_loopless = fba(m_loopless) #fba result of the loopless model
        growth_ll += [fba_result_loopless.objective_value]
    except: # if infeasable, add growth rate of 0
        growth_ll += [0]

###############################################################
rnd = 0 #only counter
rnd2 = 0 #only counter
    
%time m = cameo.load_model("../FBA_Dmel.xml") #read sbml for cameo
m_loopless = copy.deepcopy(m) #copy the model to prepare a loopless model
print "erstelle loopless model"
cobra.flux_analysis.add_loopless(m_loopless) # convert model in loopless model
    
for test in match_list:
    if match_list[test] != "None":

        m.reactions.get_by_id(match_list[test]).lower_bound = -float(up_t_suc.loc[test]["0.122"])
        m_loopless.reactions.get_by_id(match_list[test]).lower_bound = -float(up_t_suc.loc[test]["0.122"])
    
    
for z in linspace:
    
    rnd2 += 1 
    if rnd2 > rnd:
        print z
        rnd += 50
    
    m.reactions.get_by_id(reaction).lower_bound = -z
    m.reactions.get_by_id(reaction).upper_bound = -z
    m_loopless.reactions.get_by_id(reaction).upper_bound = -z
    m_loopless.reactions.get_by_id(reaction).lower_bound = -z
    meta_alt += [z]
        
    try: # to avoid infeasable solutions
        fba_result_loopless = fba(m_loopless) #fba result of the loopless model
        growth_ll_alt += [fba_result_loopless.objective_value]
    except: # if infeasable, add growth rate of 0
        growth_ll_alt += [0]   

#########################################################################################################################

suc_plot_data = [meta,growth_ll,growth_ll_alt]

#########################################################################################################################
reaction = "EX_o2"
label = "Oxygen"
points = 100
end = 1.2
start = -0.2


start_time = timeit.default_timer()
    
print ("\n"),"#"*(len("Graph for" + label)),("\n"),"Graph for", label
if points < 1:
    points = 1
    
    

sys.stdout = NullWriter() # disable output
sys.stderr = DevNull()
    
m = cameo.load_model("../FBA_Dmel.xml") #read sbml for cameo
m_loopless = copy.deepcopy(m) #copy the model to prepare a loopless model
cobra.flux_analysis.add_loopless(m_loopless) # convert model in loopless model
    
y_max = max([fba(m).objective_value, fba(m_loopless).objective_value])
    
sys.stderr = oldstderr
sys.stdout = oldstdout # enable output
    
growth = []
growth_ll = []
growth_ll_alt = []
meta = []
meta_alt = []

rnd = 0 #only counter
rnd2 = 0 #only counter
linspace = np.linspace(start,end,points)
if np.sign(start) != np.sign(end):
    linspace = np.sort(np.append(linspace,0))
        
for i in linspace:
    
    rnd2 += 1 
    if rnd2 > rnd:
        rnd += 50
        print i
    
    m.reactions.get_by_id(reaction).lower_bound = -i
    m.reactions.get_by_id(reaction).upper_bound = -i
    m_loopless.reactions.get_by_id(reaction).upper_bound = -i
    m_loopless.reactions.get_by_id(reaction).lower_bound = -i
    meta += [i]
    
    try: # to avoid infeasable solutions
        fba_result = fba(m) #fba result of the model
        growth += [fba_result.objective_value]
    except: # if infeasable, add growth rate of 0
        growth += [0]
        
    try: # to avoid infeasable solutions
        fba_result_loopless = fba(m_loopless) #fba result of the loopless model
        growth_ll += [fba_result_loopless.objective_value]
    except: # if infeasable, add growth rate of 0
        growth_ll += [0]

###############################################################
rnd = 0 #only counter
rnd2 = 0 #only counter
    
%time m = cameo.load_model("../FBA_Dmel.xml") #read sbml for cameo
m_loopless = copy.deepcopy(m) #copy the model to prepare a loopless model
print "erstelle loopless model"
cobra.flux_analysis.add_loopless(m_loopless) # convert model in loopless model
    
for test in match_list:
    if match_list[test] != "None":

        m.reactions.get_by_id(match_list[test]).lower_bound = -float(up_t_EAA.loc[test]["0.122"])
        m_loopless.reactions.get_by_id(match_list[test]).lower_bound = -float(up_t_EAA.loc[test]["0.122"])
    
    
for z in linspace:
    
    rnd2 += 1 
    if rnd2 > rnd:
        print z
        rnd += 50
    
    m.reactions.get_by_id(reaction).lower_bound = -z
    m.reactions.get_by_id(reaction).upper_bound = -z
    m_loopless.reactions.get_by_id(reaction).upper_bound = -z
    m_loopless.reactions.get_by_id(reaction).lower_bound = -z
    meta_alt += [z]
        
    try: # to avoid infeasable solutions
        fba_result_loopless = fba(m_loopless) #fba result of the loopless model
        growth_ll_alt += [fba_result_loopless.objective_value]
    except: # if infeasable, add growth rate of 0
        growth_ll_alt += [0]   
############################################################### 

eaa_plot_data = [meta,growth_ll,growth_ll_alt]

#########################################################################################################################


# %% [code]
import matplotlib.patches as patches

fig, axs = plt.subplots(2, 2, figsize=(60, 10))

plots = axs.flatten()

counter = 0

for plotx,data in zip(plots,[clr_plot_data,asp_plot_data,suc_plot_data,eaa_plot_data]):
    counter +=1
    
    plotx.set_ylim(-.01,.1)
    plotx.axvline(x=0,color="grey")
    plotx.axhline(y=0,color="grey")
    plotx.plot(data[0],data[1],color="green",linewidth=8)
    
    for y in (plotx.get_yticklabels()):
        y.set_fontsize(40)
    for x in (plotx.get_xticklabels()):
        x.set_fontsize(40)
        x.set_rotation(90)
        
    if counter == 1:
        minor_ticks = np.arange(-0.0,0.122,0.005)
        minor_ticks_x = np.arange(-0.0003,.0016,0.00005)
        plotx.set_yticks(minor_ticks, minor=True)
        plotx.grid(b=True, which="minor",ls="-",linewidth=1)
        plotx.set_xticks(minor_ticks_x, minor=True)
        plotx.grid(b=True, which="minor",ls="-",linewidth=1)
        plotx.set_ylabel("Growth rate [1/h]", size=45) 
        plotx.set_xlabel("Cholesterol uptake uptake [mmol/(g*h)]", size=45) 
        plotx.set_xlim(-.0002,.0006)
        plotx.set_ylim(-.005,.1)
        for x in (plotx.get_xticklabels()):
            x.set_fontsize(34)

        left, bottom, width, height = [0.32, -0.22, 0.10, 0.4]
        ax3 = fig.add_axes([left, bottom, width, height])
        ax3.plot(clr_plot_data_inset[0],clr_plot_data_inset[1],color="green",linewidth=8,zorder=6)
        #ax2.patch.set_fc('xkcd:salmon')
        #fig.patch.set_facecolor('blue')
        
        ax3.axvline(x=0,color="black")
        ax3.axhline(y=0,color="black")
        
        minor_ticks = np.arange(-0.,0.162,0.01)
        minor_ticks_x = np.arange(-0.2,1.2,0.1)
        ax3.set_yticks(minor_ticks, minor=True)
        ax3.grid(b=True, which="minor",ls="-",linewidth=2)
        ax3.set_xticks(minor_ticks_x, minor=True)
        ax3.grid(b=True, which="minor",ls="-",linewidth=2)
        #ax2.set_ylabel("Growth rate [1/h]", size=35) 
        #ax2.set_xlabel("Aspartic acid uptake [mmol/(g*h)]", size=35) 
        for y in (ax3.get_yticklabels()):
            y.set_fontsize(40)
        for x in (ax3.get_xticklabels()):
            x.set_fontsize(40)
            x.set_rotation(90)
        ax3.set_xlim(-.2,1.2)
        ax3.set_ylim(-.005,.1)
    
    if counter == 2:
        minor_ticks = np.arange(-0.0,0.162,0.005)
        minor_ticks_x = np.arange(-0.004,.004,0.0002)
        plotx.set_yticks(minor_ticks, minor=True)
        plotx.grid(b=True, which="minor",ls="-",linewidth=1)
        plotx.set_xticks(minor_ticks_x, minor=True)
        plotx.grid(b=True, which="minor",ls="-",linewidth=1)
        plotx.set_ylabel("Growth rate [1/h]", size=45) 
        plotx.set_xlabel("Aspartic acid uptake [mmol/(g*h)]", size=45) 
        plotx.set_xlim(-.004,.004)
        plotx.set_ylim(-.005,.1)
        for x in (plotx.get_xticklabels()):
            x.set_fontsize(35)
        
        left, bottom, width, height = [0.32*2.15, -0.22, 0.10, 0.4]
        ax2 = fig.add_axes([left, bottom, width, height])
        ax2.plot(asp_plot_data_inset[0],asp_plot_data_inset[1],color="green",linewidth=8,zorder=6)
        #ax2.patch.set_fc('xkcd:salmon')
        #fig.patch.set_facecolor('blue')
        
        ax2.axvline(x=0,color="black")
        ax2.axhline(y=0,color="black")
        
        minor_ticks = np.arange(-0.,0.162,0.01)
        minor_ticks_x = np.arange(-0.2,1.2,0.1)
        ax2.set_yticks(minor_ticks, minor=True)
        ax2.grid(b=True, which="minor",ls="-",linewidth=2)
        ax2.set_xticks(minor_ticks_x, minor=True)
        ax2.grid(b=True, which="minor",ls="-",linewidth=2)
        #ax2.set_ylabel("Growth rate [1/h]", size=35) 
        #ax2.set_xlabel("Aspartic acid uptake [mmol/(g*h)]", size=35) 
        for y in (ax2.get_yticklabels()):
            y.set_fontsize(40)
        for x in (ax2.get_xticklabels()):
            x.set_fontsize(40)
            x.set_rotation(90)
        ax2.set_xlim(-.2,1.2)
        ax2.set_ylim(-.005,.1)

    if counter == 3:
        plotx.plot(data[0],data[2],color="blue",linestyle = (0, (1, 5)),linewidth=10)
        minor_ticks = np.arange(-0.0,0.122,0.005)
        minor_ticks_x = np.arange(-0.3,1.3,0.05)
        plotx.set_yticks(minor_ticks, minor=True)
        plotx.grid(b=True, which="minor",ls="-",linewidth=1)
        plotx.set_xticks(minor_ticks_x, minor=True)
        plotx.grid(b=True, which="minor",ls="-",linewidth=1)
        plotx.set_ylabel("Growth rate [1/h]", size=45) 
        plotx.set_xlabel("Oxygen uptake [mmol/(g*h)]", size=45) 
        plotx.set_xlim(-.2,1.2)
        plotx.set_ylim(-.005,.1)
        
        plotx.text(0.74, .15, "HD\n",color="green", transform=plotx.transAxes,weight="bold", fontsize=40,
            verticalalignment='top',bbox=dict(boxstyle='round', facecolor='grey', alpha=0),zorder=6)
        plotx.text(0.74, .15, "\nHD 2x sucrose", color="blue", transform=plotx.transAxes,weight="bold", fontsize=40,
            verticalalignment='top',bbox=dict(boxstyle='round', facecolor='w',edgecolor="black",linewidth=2, alpha=1),zorder=5)
      
    if counter == 4:
        plotx.plot(data[0],data[2],color="red",linewidth=5)
        minor_ticks = np.arange(-0.0,0.162,0.005)
        minor_ticks_x = np.arange(-0.3,1.3,0.05)
        plotx.set_yticks(minor_ticks, minor=True)
        plotx.grid(b=True, which="minor",ls="-",linewidth=1)
        plotx.set_xticks(minor_ticks_x, minor=True)
        plotx.grid(b=True, which="minor",ls="-",linewidth=1)
        
        plotx.set_ylabel("Growth rate [1/h]", size=45)  
        plotx.set_xlabel("Oxygen uptake [mmol/(g*h)]", size=45) 
        
        plotx.set_ylim(-.005,.16)
        plotx.set_xlim(-.2,1.2)
        
        plotx.text(0.80, .15, "HD\n",color="green", transform=plotx.transAxes,weight="bold", fontsize=40,
            verticalalignment='top',bbox=dict(boxstyle='round', facecolor='grey', alpha=0),zorder=6)
        plotx.text(0.80, .15, "\nHD 2x EAA", color="red", transform=plotx.transAxes,weight="bold", fontsize=40,
            verticalalignment='top',bbox=dict(boxstyle='round', facecolor='w',edgecolor="black",linewidth=2, alpha=1),zorder=5)
        
plt.subplots_adjust(bottom=-2.2, right=0.8, top=0.9)

plt.savefig("simulation_plot.png", dpi=300,
   bbox_inches="tight")

# %% [code]
#####################################
### Simulation Cholesterol uptake ###
#####################################

def ppp(reaction,label,points,end, start = 0, save = False, title = ""):
    start_time = timeit.default_timer()
    
    print ("\n"),"#"*(len("Graph for" + label)),("\n"),"Graph for", label
    if points < 1:
        points = 1
    
    

    sys.stdout = NullWriter() # disable output
    sys.stderr = DevNull()
    
    m = cameo.load_model("../FBA_Dmel.xml") #read sbml for cameo
    m_loopless = copy.deepcopy(m) #copy the model to prepare a loopless model
    cobra.flux_analysis.add_loopless(m_loopless) # convert model in loopless model
    
    y_max = max([fba(m).objective_value, fba(m_loopless).objective_value])
    
    sys.stderr = oldstderr
    sys.stdout = oldstdout # enable output
    
    growth = []
    growth_ll = []
    growth_ll_alt = []
    meta = []
    meta_alt = []

    rnd = 0 #only counter
    rnd2 = 0 #only counter
    linspace = np.linspace(start,end,points)
    if np.sign(start) != np.sign(end):
        linspace = np.sort(np.append(linspace,0))

    for i in linspace:
    
        rnd2 += 1 
        if rnd2 > rnd:
            rnd += 50
            print i
    
        m.reactions.get_by_id(reaction).lower_bound = -i
        m.reactions.get_by_id(reaction).upper_bound = -i
        m_loopless.reactions.get_by_id(reaction).upper_bound = -i
        m_loopless.reactions.get_by_id(reaction).lower_bound = -i
        meta += [i]
    
        try: # to avoid infeasable solutions
            fba_result = fba(m) #fba result of the model
            growth += [fba_result.objective_value]
        except: # if infeasable, add growth rate of 0
            growth += [0]
        
        try: # to avoid infeasable solutions
            fba_result_loopless = fba(m_loopless) #fba result of the loopless model
            growth_ll += [fba_result_loopless.objective_value]
        except: # if infeasable, add growth rate of 0
            growth_ll += [0]
###############################################################
    fig,ax = plt.subplots(figsize=(22,12))
    
    plt.plot(meta,growth_ll, label='HD',linewidth=5)
    
    plt.title(title, size= 30)
    plt.xlabel("%s uptake [mmol/(g*h)]" % label, size= 30)
    plt.ylabel("Growth rate [1/h]", size= 30)
    
    plt.yticks(np.arange(0,0.102,.01), fontsize = 25)
    plt.xticks(np.arange(start-.05,end+.0005,.0002),rotation= 90, fontsize = 25)
    
    plt.ylim(0-0.002,0.101)
    plt.xlim(start-(start*0.0),end+(end*0.00))
    
    if np.sign(start) != np.sign(end) and start != 0 and end != 0:
        plt.axvline(x=0,color="black", alpha=0.4)
    
    minor_ticks = np.arange(-0.005,0.102,0.005)
    minor_ticks_x = np.arange(start,end,0.00005)
    ax.set_yticks(minor_ticks, minor=True)
    ax.grid(b=True, which="minor",ls="-",linewidth=.8)
    ax.set_xticks(minor_ticks_x, minor=True)
    ax.grid(b=True, which="minor",ls="-",linewidth=.8)

    plt.grid(color='black', linestyle='-', linewidth=.8)
    if save is True:
        timestr = time.strftime("%Y_%m_%d-%H_%M_%S")
        
        if not os.path.exists("ppp_plots"):
            os.makedirs("ppp_plots")
        
        plt.savefig('ppp_plots/ppp_%s_%s.png' % (reaction, timestr), bbox_inches='tight')
        
    elapsed = timeit.default_timer() - start_time
    time_e = ('{0:02.0f}min {1:02.0f}sec'.format(*divmod(elapsed, 60)))
    print "Time elapsed: "+time_e
    solution = zip(growth_ll,linspace)
    solution_df = pd.DataFrame(solution)#sorted(solution.items(), key=operator.itemgetter(0))
    print solution_df.sort_values(by=0, ascending=1)
#########################################################################################################################

ppp(reaction = "EX_clr(e)",
    label = "Cholesterol",
    points = 100,
    end = .0016,
    start = -0.0002,
    save = False)


#####################################

def ppp(reaction,label,points,end, start = 0, save = False, title = ""):
    start_time = timeit.default_timer()
    
    print ("\n"),"#"*(len("Graph for" + label)),("\n"),"Graph for", label
    if points < 1:
        points = 1
    
    

    sys.stdout = NullWriter() # disable output
    sys.stderr = DevNull()
    
    m = cameo.load_model("../FBA_Dmel.xml") #read sbml for cameo
    m_loopless = copy.deepcopy(m) #copy the model to prepare a loopless model
    cobra.flux_analysis.add_loopless(m_loopless) # convert model in loopless model
    
    y_max = max([fba(m).objective_value, fba(m_loopless).objective_value])
    
    sys.stderr = oldstderr
    sys.stdout = oldstdout # enable output
    
    growth = []
    growth_ll = []
    growth_ll_alt = []
    meta = []
    meta_alt = []

    rnd = 0 #only counter
    rnd2 = 0 #only counter
    linspace = np.linspace(start,end,points)
    if np.sign(start) != np.sign(end):
        linspace = np.sort(np.append(linspace,0))
        
    for i in linspace:
    
        rnd2 += 1 
        if rnd2 > rnd:
            rnd += 50
            print i
    
        m.reactions.get_by_id(reaction).lower_bound = -i
        m.reactions.get_by_id(reaction).upper_bound = -i
        m_loopless.reactions.get_by_id(reaction).upper_bound = -i
        m_loopless.reactions.get_by_id(reaction).lower_bound = -i
        meta += [i]
    
        try: # to avoid infeasable solutions
            fba_result = fba(m) #fba result of the model
            growth += [fba_result.objective_value]
        except: # if infeasable, add growth rate of 0
            growth += [0]
        
        try: # to avoid infeasable solutions
            fba_result_loopless = fba(m_loopless) #fba result of the loopless model
            growth_ll += [fba_result_loopless.objective_value]
        except: # if infeasable, add growth rate of 0
            growth_ll += [0]
###############################################################
    fig,ax = plt.subplots(figsize=(22,12))
    
    plt.plot(meta,growth_ll, label='HD',linewidth=5)
    
    plt.title(title, size= 30)
    plt.xlabel("%s uptake [mmol/(g*h)]" % label, size= 30)
    plt.ylabel("Growth rate [1/h]", size= 30)
    
    plt.yticks(np.arange(0,0.102,.01), fontsize = 25)
    plt.xticks(np.arange(start,end+.0005,.1),rotation= 90, fontsize = 25)
    
    plt.ylim(0-0.002,0.101)
    plt.xlim(start-(start*0.0),end+(end*0.00))
    
    if np.sign(start) != np.sign(end) and start != 0 and end != 0:
        plt.axvline(x=0,color="black", alpha=0.4)
    
    minor_ticks = np.arange(0,0.10,0.0025)
    minor_ticks_x = np.arange(start,end,0.05)
    ax.set_yticks(minor_ticks, minor=True)
    ax.grid(b=True, which="minor",ls="-",linewidth=.8)
    ax.set_xticks(minor_ticks_x, minor=True)
    ax.grid(b=True, which="minor",ls="-",linewidth=.8)

    plt.grid(linestyle='-', linewidth=1.8)
    if save is True:
        timestr = time.strftime("%Y_%m_%d-%H_%M_%S")
        
        if not os.path.exists("ppp_plots"):
            os.makedirs("ppp_plots")
        
        plt.savefig('ppp_plots/ppp_%s_%s.png' % (reaction, timestr), bbox_inches='tight')
        
    elapsed = timeit.default_timer() - start_time
    time_e = ('{0:02.0f}min {1:02.0f}sec'.format(*divmod(elapsed, 60)))
    print "Time elapsed: "+time_e
    solution = zip(growth_ll,linspace)
    solution_df = pd.DataFrame(solution)#sorted(solution.items(), key=operator.itemgetter(0))
    print solution_df.sort_values(by=0, ascending=1)
#########################################################################################################################


ppp(reaction = "EX_clr(e)",
    label = "Cholesterol",
    points = 100,
    end = 1.2,
    start = -0.2,
    save = False)

# %% [code]
#####################################
### Simulation Aspartic Acid uptake ###
#####################################

def ppp(reaction,label,points,end, start = 0, save = False, title = ""):
    start_time = timeit.default_timer()
    
    print ("\n"),"#"*(len("Graph for" + label)),("\n"),"Graph for", label
    if points < 1:
        points = 1
    
    

    sys.stdout = NullWriter() # disable output
    sys.stderr = DevNull()
    
    m = cameo.load_model("../FBA_Dmel.xml") #read sbml for cameo
    m_loopless = copy.deepcopy(m) #copy the model to prepare a loopless model
    cobra.flux_analysis.add_loopless(m_loopless) # convert model in loopless model
    
    y_max = max([fba(m).objective_value, fba(m_loopless).objective_value])
    
    sys.stderr = oldstderr
    sys.stdout = oldstdout # enable output
    
    growth = []
    growth_ll = []
    growth_ll_alt = []
    meta = []
    meta_alt = []

    rnd = 0 #only counter
    rnd2 = 0 #only counter
    linspace = np.linspace(start,end,points)
    if np.sign(start) != np.sign(end):
        linspace = np.sort(np.append(linspace,0))

    for i in linspace:
    
        rnd2 += 1 
        if rnd2 > rnd:
            rnd += 50
            print i
    
        m.reactions.get_by_id(reaction).lower_bound = -i
        m.reactions.get_by_id(reaction).upper_bound = -i
        m_loopless.reactions.get_by_id(reaction).upper_bound = -i
        m_loopless.reactions.get_by_id(reaction).lower_bound = -i
        meta += [i]
    
        try: # to avoid infeasable solutions
            fba_result = fba(m) #fba result of the model
            growth += [fba_result.objective_value]
        except: # if infeasable, add growth rate of 0
            growth += [0]
        
        try: # to avoid infeasable solutions
            fba_result_loopless = fba(m_loopless) #fba result of the loopless model
            growth_ll += [fba_result_loopless.objective_value]
        except: # if infeasable, add growth rate of 0
            growth_ll += [0]
###############################################################
    fig,ax = plt.subplots(figsize=(22,12))
    
    plt.plot(meta,growth_ll, label='HD',linewidth=5)

    plt.title(title, size= 30)
    plt.xlabel("%s uptake [mmol/(g*h)]" % label, size= 30)
    plt.ylabel("Growth rate [1/h]", size= 30)
    
    plt.yticks(np.arange(0,0.102,.01), fontsize = 25)
    plt.xticks(np.arange(start,end+0.0001,.0004),rotation= 90, fontsize = 25)
    
    plt.ylim(0-0.002,0.101)
    plt.xlim(start-(start*0.0),end+(end*0.00))
    
    if np.sign(start) != np.sign(end) and start != 0 and end != 0:
        plt.axvline(x=0,color="black", alpha=0.4)
    
    minor_ticks = np.arange(0,0.105,0.0025)
    minor_ticks_x = np.arange(start,end,0.0002)
    ax.set_yticks(minor_ticks, minor=True)
    ax.grid(b=True, which="minor",ls="-",linewidth=.8)
    ax.set_xticks(minor_ticks_x, minor=True)
    ax.grid(b=True, which="minor",ls="-",linewidth=.8)

    plt.grid(color='black', linestyle='-', linewidth=.8)
    if save is True:
        timestr = time.strftime("%Y_%m_%d-%H_%M_%S")
        
        if not os.path.exists("ppp_plots"):
            os.makedirs("ppp_plots")
        
        plt.savefig('ppp_plots/ppp_%s_%s.png' % (reaction, timestr), bbox_inches='tight')
        
    elapsed = timeit.default_timer() - start_time
    time_e = ('{0:02.0f}min {1:02.0f}sec'.format(*divmod(elapsed, 60)))
    print "Time elapsed: "+time_e
    solution = zip(growth_ll,linspace)
    print pd.DataFrame(solution,).sort_values(by=1, ascending=1)
#########################################################################################################################

ppp(reaction = "EX_asp(e)",
    label = "Aspartic acid",
    points = 100,
    end = .004,
    start = -0.004,
    save = False)


def ppp(reaction,label,points,end, start = 0, save = False, title = ""):
    start_time = timeit.default_timer()
    
    print ("\n"),"#"*(len("Graph for" + label)),("\n"),"Graph for", label
    if points < 1:
        points = 1
    
    

    sys.stdout = NullWriter() # disable output
    sys.stderr = DevNull()
    
    m = cameo.load_model("../FBA_Dmel.xml") #read sbml for cameo
    m_loopless = copy.deepcopy(m) #copy the model to prepare a loopless model
    cobra.flux_analysis.add_loopless(m_loopless) # convert model in loopless model
    
    y_max = max([fba(m).objective_value, fba(m_loopless).objective_value])
    
    sys.stderr = oldstderr
    sys.stdout = oldstdout # enable output
    
    growth = []
    growth_ll = []
    growth_ll_alt = []
    meta = []
    meta_alt = []

    rnd = 0 #only counter
    rnd2 = 0 #only counter
    linspace = np.linspace(start,end,points)
    if np.sign(start) != np.sign(end):
        linspace = np.sort(np.append(linspace,0))

    for i in linspace:
    
        rnd2 += 1 
        if rnd2 > rnd:
            rnd += 50
            print i
    
        m.reactions.get_by_id(reaction).lower_bound = -i
        m.reactions.get_by_id(reaction).upper_bound = -i
        m_loopless.reactions.get_by_id(reaction).upper_bound = -i
        m_loopless.reactions.get_by_id(reaction).lower_bound = -i
        meta += [i]
    
        try: # to avoid infeasable solutions
            fba_result = fba(m) #fba result of the model
            growth += [fba_result.objective_value]
        except: # if infeasable, add growth rate of 0
            growth += [0]
        
        try: # to avoid infeasable solutions
            fba_result_loopless = fba(m_loopless) #fba result of the loopless model
            growth_ll += [fba_result_loopless.objective_value]
        except: # if infeasable, add growth rate of 0
            growth_ll += [0]
###############################################################
    fig,ax = plt.subplots(figsize=(22,12))

    plt.plot(meta,growth_ll, label='HD',linewidth=5)

    
    plt.title(title, size= 30)
    plt.xlabel("%s uptake [mmol/(g*h)]" % label, size= 30)
    plt.ylabel("Growth rate [1/h]", size= 30)
    
    plt.yticks(np.arange(0,0.102,.01), fontsize = 25)
    plt.xticks(np.arange(start,end+.0005,.1),rotation= 90, fontsize = 25)
    
    plt.ylim(0-0.002,0.101)
    plt.xlim(start-(start*0.0),end+(end*0.00))
    
    if np.sign(start) != np.sign(end) and start != 0 and end != 0:
        plt.axvline(x=0,color="black", alpha=0.4)
    
    minor_ticks = np.arange(0,0.10,0.0025)
    minor_ticks_x = np.arange(start,end,0.05)
    ax.set_yticks(minor_ticks, minor=True)
    ax.grid(b=True, which="minor",ls="-",linewidth=1.8)
    ax.set_xticks(minor_ticks_x, minor=True)
    ax.grid(b=True, which="minor",ls="-",linewidth=1.8)

    plt.grid(linestyle='-', linewidth=1.8)
    if save is True:
        timestr = time.strftime("%Y_%m_%d-%H_%M_%S")
        
        if not os.path.exists("ppp_plots"):
            os.makedirs("ppp_plots")
        
        plt.savefig('ppp_plots/ppp_%s_%s.png' % (reaction, timestr), bbox_inches='tight')
        
    elapsed = timeit.default_timer() - start_time
    time_e = ('{0:02.0f}min {1:02.0f}sec'.format(*divmod(elapsed, 60)))
    print "Time elapsed: "+time_e
    solution = zip(growth_ll,linspace)
    print pd.DataFrame(solution,).sort_values(by=1, ascending=1)
#########################################################################################################################


ppp(reaction = "EX_asp(e)",
    label = "Aspartic acid",
    points = 100,
    end = 1.2,
    start = -.2,
    save = False)

# %% [code]
######################################################
### Simulation O2 uptake loopless and non-loopless ###
######################################################

def ppp(reaction,label,points,end, start = 0, save = False, title = ""):
    start_time = timeit.default_timer()
    
    print ("\n"),"#"*(len("Graph for" + label)),("\n"),"Graph for", label
    if points < 1:
        points = 1
    
    

    sys.stdout = NullWriter() # disable output
    sys.stderr = DevNull()
    
    m = cameo.load_model("../FBA_Dmel.xml") #read sbml for cameo
    m_loopless = copy.deepcopy(m) #copy the model to prepare a loopless model
    cobra.flux_analysis.add_loopless(m_loopless) # convert model in loopless model
    
    y_max = max([fba(m).objective_value, fba(m_loopless).objective_value])
    
    sys.stderr = oldstderr
    sys.stdout = oldstdout # enable output
    
    growth = []
    growth_ll = []
    growth_ll_alt = []
    meta = []
    meta_alt = []

    rnd = 0 #only counter
    rnd2 = 0 #only counter
    linspace = np.linspace(start,end,points)
    if np.sign(start) != np.sign(end):
        linspace = np.sort(np.append(linspace,0))

    for i in linspace:
    
        rnd2 += 1 
        if rnd2 > rnd:
            rnd += 50
            print i
    
        m.reactions.get_by_id(reaction).lower_bound = -i
        m.reactions.get_by_id(reaction).upper_bound = -i
        m_loopless.reactions.get_by_id(reaction).upper_bound = -i
        m_loopless.reactions.get_by_id(reaction).lower_bound = -i
        meta += [i]
    
        try: # to avoid infeasable solutions
            fba_result = fba(m) #fba result of the model
            growth += [fba_result.objective_value]
        except: # if infeasable, add growth rate of 0
            growth += [0]
        
        try: # to avoid infeasable solutions
            fba_result_loopless = fba(m_loopless) #fba result of the loopless model
            growth_ll += [fba_result_loopless.objective_value]
        except: # if infeasable, add growth rate of 0
            growth_ll += [0]

###############################################################
    fig,ax = plt.subplots(figsize=(22,12))
    
    plt.plot(meta,growth, label='non loopless',linewidth=5)
    plt.plot(meta,growth_ll, label='loopless',color="red",linewidth=5)
    #plt.plot(meta,growth_ll, label='HD')
    #plt.plot(meta_alt,growth_ll_alt, label='HD Half',color="red",linestyle ="-.")
    
    plt.title(title, size= 30)
    plt.xlabel("%s uptake [mmol/(g*h)]" % label, size= 30)
    plt.ylabel("Growth rate [1/h]", size= 30)
    
    plt.yticks(np.arange(0,0.102,.01), fontsize = 25)
    plt.xticks(np.arange(start-.1,end+.1,.1),rotation= 90, fontsize = 25)
    
    plt.ylim(0-0.002,0.101)
    plt.xlim(start-(start*0.0),end+(end*0.00))
    
    if np.sign(start) != np.sign(end) and start != 0 and end != 0:
        plt.axvline(x=0,color="black", alpha=0.4)
    
    plt.legend(bbox_to_anchor=(1.001, 1), loc=2, fontsize='x-large').get_frame().set_facecolor('#DCDCDC')
    
    minor_ticks = np.arange(0,0.105,0.0025)
    minor_ticks_x = np.arange(start,end,0.02)
    ax.set_yticks(minor_ticks, minor=True)
    ax.grid(b=True, which="minor",ls="-",linewidth=.8)
    ax.set_xticks(minor_ticks_x, minor=True)
    ax.grid(b=True, which="minor",ls="-",linewidth=.8)

    plt.grid(color='black', linestyle='-', linewidth=.8)
    if save is True:
        timestr = time.strftime("%Y_%m_%d-%H_%M_%S")
        
        if not os.path.exists("ppp_plots"):
            os.makedirs("ppp_plots")
        
        plt.savefig('ppp_plots/ppp_%s_%s.png' % (reaction, timestr), bbox_inches='tight')
        
    elapsed = timeit.default_timer() - start_time
    time_e = ('{0:02.0f}min {1:02.0f}sec'.format(*divmod(elapsed, 60)))
    print "Time elapsed: "+time_e
    solution = zip(growth,linspace)
    print pd.DataFrame(solution,).sort_values(by=1, ascending=1)
    solution = zip(growth_ll,linspace)
    print pd.DataFrame(solution,).sort_values(by=1, ascending=1)
#########################################################################################################################

ppp(reaction = "EX_o2",
    label = "Oxygen",
    points = 100,
    end = 1.2,
    start = -0.2,
    save = False)

# %% [code]
#########################################################
### Simulation O2 uptake HD and HD 2x Sucr comparsion ###
#########################################################

def ppp(reaction,label,points,end, start = 0, save = False, title = ""):
    start_time = timeit.default_timer()
    
    print ("\n"),"#"*(len("Graph for" + label)),("\n"),"Graph for", label
    if points < 1:
        points = 1
    
    

    sys.stdout = NullWriter() # disable output
    sys.stderr = DevNull()
    
    m = cameo.load_model("../FBA_Dmel.xml") #read sbml for cameo
    m_loopless = copy.deepcopy(m) #copy the model to prepare a loopless model
    cobra.flux_analysis.add_loopless(m_loopless) # convert model in loopless model
    
    y_max = max([fba(m).objective_value, fba(m_loopless).objective_value])
    
    sys.stderr = oldstderr
    sys.stdout = oldstdout # enable output
    
    growth = []
    growth_ll = []
    growth_ll_alt = []
    meta = []
    meta_alt = []

    rnd = 0 #only counter
    rnd2 = 0 #only counter
    linspace = np.linspace(start,end,points)
    if np.sign(start) != np.sign(end):
        linspace = np.sort(np.append(linspace,0))
        
    for i in linspace:
    
        rnd2 += 1 
        if rnd2 > rnd:
            rnd += 50
            print i
    
        m.reactions.get_by_id(reaction).lower_bound = -i
        m.reactions.get_by_id(reaction).upper_bound = -i
        m_loopless.reactions.get_by_id(reaction).upper_bound = -i
        m_loopless.reactions.get_by_id(reaction).lower_bound = -i
        meta += [i]
    
        try: # to avoid infeasable solutions
            fba_result = fba(m) #fba result of the model
            growth += [fba_result.objective_value]
        except: # if infeasable, add growth rate of 0
            growth += [0]
        
        try: # to avoid infeasable solutions
            fba_result_loopless = fba(m_loopless) #fba result of the loopless model
            growth_ll += [fba_result_loopless.objective_value]
        except: # if infeasable, add growth rate of 0
            growth_ll += [0]

###############################################################
    rnd = 0 #only counter
    rnd2 = 0 #only counter
    
    %time m = cameo.load_model("../FBA_Dmel.xml") #read sbml for cameo
    m_loopless = copy.deepcopy(m) #copy the model to prepare a loopless model
    print "erstelle loopless model"
    cobra.flux_analysis.add_loopless(m_loopless) # convert model in loopless model
    
    for test in match_list:
        if match_list[test] != "None":

            m.reactions.get_by_id(match_list[test]).lower_bound = -float(up_t_suc.loc[test]["0.122"])
            m_loopless.reactions.get_by_id(match_list[test]).lower_bound = -float(up_t_suc.loc[test]["0.122"])
    
    
    for z in linspace:
    
        rnd2 += 1 
        if rnd2 > rnd:
            print z
            rnd += 50
    
        m.reactions.get_by_id(reaction).lower_bound = -z
        m.reactions.get_by_id(reaction).upper_bound = -z
        m_loopless.reactions.get_by_id(reaction).upper_bound = -z
        m_loopless.reactions.get_by_id(reaction).lower_bound = -z
        meta_alt += [z]
        
        try: # to avoid infeasable solutions
            fba_result_loopless = fba(m_loopless) #fba result of the loopless model
            growth_ll_alt += [fba_result_loopless.objective_value]
        except: # if infeasable, add growth rate of 0
            growth_ll_alt += [0]   
############################################################### 
    fig,ax = plt.subplots(figsize=(22,12))
    
    plt.plot(meta,growth_ll, label='HD', color= "green",linewidth=5)
    plt.plot(meta_alt,growth_ll_alt, label='HD 2x Sucr',color="blue",linestyle = (0, (1, 5)),linewidth=8)
    
    plt.title(title, size= 30)
    plt.xlabel("%s uptake [mmol/(g*h)]" % label, size= 30)
    plt.ylabel("Growth rate [1/h]", size= 30)
    
    plt.yticks(np.arange(0,0.102,.01), fontsize = 25)
    plt.xticks(np.arange(start-.1,end+.1,.1),rotation= 90, fontsize = 25)
    
    plt.ylim(0-0.002,0.101)
    plt.xlim(start-(start*0.0),end+(end*0.00))
    
    if np.sign(start) != np.sign(end) and start != 0 and end != 0:
        plt.axvline(x=0,color="black", alpha=0.4)
    
    plt.legend(bbox_to_anchor=(1.001, 1), loc=2, fontsize='x-large').get_frame().set_facecolor('#DCDCDC')
    
    minor_ticks = np.arange(0,0.105,0.002)
    minor_ticks_x = np.arange(start,end,0.02)
    ax.set_yticks(minor_ticks, minor=True)
    ax.grid(b=True, which="minor",ls="-",linewidth=.8)
    ax.set_xticks(minor_ticks_x, minor=True)
    ax.grid(b=True, which="minor",ls="-",linewidth=.8)

    plt.grid(color='black', linestyle='-', linewidth=.8)
    if save is True:
        timestr = time.strftime("%Y_%m_%d-%H_%M_%S")
        
        if not os.path.exists("ppp_plots"):
            os.makedirs("ppp_plots")
        
        plt.savefig('ppp_plots/ppp_%s_%s.png' % (reaction, timestr), bbox_inches='tight')
        
    elapsed = timeit.default_timer() - start_time
    time_e = ('{0:02.0f}min {1:02.0f}sec'.format(*divmod(elapsed, 60)))
    print "Time elapsed: "+time_e
    solution = zip(growth_ll,linspace)
    print pd.DataFrame(solution,).sort_values(by=1, ascending=1)
    solution = zip(growth_ll_alt,linspace)
    print pd.DataFrame(solution,).sort_values(by=1, ascending=1)
#########################################################################################################################

ppp(reaction = "EX_o2",
    label = "Oxygen",
    points = 100,
    end = 1.2,
    start = -0.2,
    save = False)

# %% [code]
########################################################
### Simulation O2 uptake HD and HD 2x EAA comparsion ###
########################################################

def ppp(reaction,label,points,end, start = 0, save = False, title = ""):
    start_time = timeit.default_timer()
    
    print ("\n"),"#"*(len("Graph for" + label)),("\n"),"Graph for", label
    if points < 1:
        points = 1
    
    

    sys.stdout = NullWriter() # disable output
    sys.stderr = DevNull()
    
    m = cameo.load_model("../FBA_Dmel.xml") #read sbml for cameo
    m_loopless = copy.deepcopy(m) #copy the model to prepare a loopless model
    cobra.flux_analysis.add_loopless(m_loopless) # convert model in loopless model
    
    y_max = max([fba(m).objective_value, fba(m_loopless).objective_value])
    
    sys.stderr = oldstderr
    sys.stdout = oldstdout # enable output
    
    growth = []
    growth_ll = []
    growth_ll_alt = []
    meta = []
    meta_alt = []

    rnd = 0 #only counter
    rnd2 = 0 #only counter
    linspace = np.linspace(start,end,points)
    if np.sign(start) != np.sign(end):
        linspace = np.sort(np.append(linspace,0))
        
    for i in linspace:
    
        rnd2 += 1 
        if rnd2 > rnd:
            rnd += 50
            print i
    
        m.reactions.get_by_id(reaction).lower_bound = -i
        m.reactions.get_by_id(reaction).upper_bound = -i
        m_loopless.reactions.get_by_id(reaction).upper_bound = -i
        m_loopless.reactions.get_by_id(reaction).lower_bound = -i
        meta += [i]
    
        try: # to avoid infeasable solutions
            fba_result = fba(m) #fba result of the model
            growth += [fba_result.objective_value]
        except: # if infeasable, add growth rate of 0
            growth += [0]
        
        try: # to avoid infeasable solutions
            fba_result_loopless = fba(m_loopless) #fba result of the loopless model
            growth_ll += [fba_result_loopless.objective_value]
        except: # if infeasable, add growth rate of 0
            growth_ll += [0]

###############################################################
    rnd = 0 #only counter
    rnd2 = 0 #only counter
    
    %time m = cameo.load_model("../FBA_Dmel.xml") #read sbml for cameo
    m_loopless = copy.deepcopy(m) #copy the model to prepare a loopless model
    print "erstelle loopless model"
    cobra.flux_analysis.add_loopless(m_loopless) # convert model in loopless model
    
    for test in match_list:
        if match_list[test] != "None":

            m.reactions.get_by_id(match_list[test]).lower_bound = -float(up_t_EAA.loc[test]["0.122"])
            m_loopless.reactions.get_by_id(match_list[test]).lower_bound = -float(up_t_EAA.loc[test]["0.122"])
    
    
    for z in linspace:
    
        rnd2 += 1 
        if rnd2 > rnd:
            print z
            rnd += 50
    
        m.reactions.get_by_id(reaction).lower_bound = -z
        m.reactions.get_by_id(reaction).upper_bound = -z
        m_loopless.reactions.get_by_id(reaction).upper_bound = -z
        m_loopless.reactions.get_by_id(reaction).lower_bound = -z
        meta_alt += [z]
        
        try: # to avoid infeasable solutions
            fba_result_loopless = fba(m_loopless) #fba result of the loopless model
            growth_ll_alt += [fba_result_loopless.objective_value]
        except: # if infeasable, add growth rate of 0
            growth_ll_alt += [0]   
############################################################### 
    fig,ax = plt.subplots(figsize=(22,12))
    
    plt.plot(meta,growth_ll, label='HD', color="green",linewidth=5)
    plt.plot(meta_alt,growth_ll_alt, label='HD 2x EAA',color="red",linestyle ="-",linewidth=5)
    
    plt.title(title, size= 30)
    plt.xlabel("%s uptake [mmol/(g*h)]" % label, size= 30)
    plt.ylabel("Growth rate [1/h]", size= 30)
    
    plt.yticks(np.arange(0,0.202,.05), fontsize = 25)
    plt.xticks(np.arange(start-.1,end+.1,.1),rotation= 90, fontsize = 25)
    
    plt.ylim(0-0.002,0.161)
    plt.xlim(start-(start*0.0),end+(end*0.00))
    
    if np.sign(start) != np.sign(end) and start != 0 and end != 0:
        plt.axvline(x=0,color="black", alpha=0.4)
    
    plt.legend(bbox_to_anchor=(1.001, 1), loc=2, fontsize='x-large').get_frame().set_facecolor('#DCDCDC')
    
    minor_ticks = np.arange(0,0.205,0.005)
    minor_ticks_x = np.arange(start,end,0.02)
    ax.set_yticks(minor_ticks, minor=True)
    ax.grid(b=True, which="minor",ls="-",linewidth=.8)
    ax.set_xticks(minor_ticks_x, minor=True)
    ax.grid(b=True, which="minor",ls="-",linewidth=.8)

    plt.grid(color='black', linestyle='-', linewidth=.8)
    if save is True:
        timestr = time.strftime("%Y_%m_%d-%H_%M_%S")
        
        if not os.path.exists("ppp_plots"):
            os.makedirs("ppp_plots")
        
        plt.savefig('ppp_plots/ppp_%s_%s.png' % (reaction, timestr), bbox_inches='tight')
        
    elapsed = timeit.default_timer() - start_time
    time_e = ('{0:02.0f}min {1:02.0f}sec'.format(*divmod(elapsed, 60)))
    print "Time elapsed: "+time_e
    
    solution = zip(growth_ll,linspace)
    print pd.DataFrame(solution,).sort_values(by=1, ascending=1)
    solution_2 = zip(growth_ll_alt,linspace)
    print pd.DataFrame(solution_2).sort_values(by=1, ascending=1)
#########################################################################################################################

ppp(reaction = "EX_o2",
    label = "Oxygen",
    points = 100,
    end = 1.2,
    start = -0.2,
    save = False)

# %% [code]
###################################
### Simulation threonine uptake ###
###################################

def ppp(reaction,label,points,end, start = 0, save = False, title = ""):
    start_time = timeit.default_timer()
    
    print ("\n"),"#"*(len("Graph for" + label)),("\n"),"Graph for", label
    if points < 1:
        points = 1
    
    

    sys.stdout = NullWriter() # disable output
    sys.stderr = DevNull()
    
    m = cameo.load_model("../FBA_Dmel.xml") #read sbml for cameo
    m_loopless = copy.deepcopy(m) #copy the model to prepare a loopless model
    cobra.flux_analysis.add_loopless(m_loopless) # convert model in loopless model
    
    y_max = max([fba(m).objective_value, fba(m_loopless).objective_value])
    
    sys.stderr = oldstderr
    sys.stdout = oldstdout # enable output
    
    growth = []
    growth_ll = []
    growth_ll_alt = []
    meta = []
    meta_alt = []

    rnd = 0 #only counter
    rnd2 = 0 #only counter
    linspace = np.linspace(start,end,points)
    if np.sign(start) != np.sign(end):
        linspace = np.sort(np.append(linspace,0))
    #print linspace
    for i in linspace:
    
        rnd2 += 1 
        if rnd2 > rnd:
            rnd += 50
            print i
    
        m.reactions.get_by_id(reaction).lower_bound = -i
        m.reactions.get_by_id(reaction).upper_bound = -i
        m_loopless.reactions.get_by_id(reaction).upper_bound = -i
        m_loopless.reactions.get_by_id(reaction).lower_bound = -i
        meta += [i]
    
        try: # to avoid infeasable solutions
            fba_result = fba(m) #fba result of the model
            growth += [fba_result.objective_value]
        except: # if infeasable, add growth rate of 0
            growth += [0]
        
        try: # to avoid infeasable solutions
            fba_result_loopless = fba(m_loopless) #fba result of the loopless model
            growth_ll += [fba_result_loopless.objective_value]
        except: # if infeasable, add growth rate of 0
            growth_ll += [0]

############################################################### 
    fig,ax = plt.subplots(figsize=(22,12))
    
    plt.plot(meta,growth_ll, label='loopless',linewidth=5)#,color="red")
    
    plt.title(title, size= 30)
    plt.xlabel("%s uptake [mmol/(g*h)]" % label, size= 30)
    plt.ylabel("Growth rate [1/h]", size= 30)
    
    plt.yticks(np.arange(0,0.201,.02), fontsize = 25)
    plt.xticks(np.arange(start-.1,end+.1,.1),rotation= 90, fontsize = 25)
    
    plt.ylim(0-0.002,0.101)
    plt.xlim(start-(start*0.0),end+(end*0.00))
    
    if np.sign(start) != np.sign(end) and start != 0 and end != 0:
        plt.axvline(x=0,color="black", alpha=0.4)
    
    minor_ticks = np.arange(0,0.205,0.005)
    minor_ticks_x = np.arange(start,end,0.02)
    ax.set_yticks(minor_ticks, minor=True)
    ax.grid(b=True, which="minor",ls="-",linewidth=.8)
    ax.set_xticks(minor_ticks_x, minor=True)
    ax.grid(b=True, which="minor",ls="-",linewidth=.8)

    plt.grid(color='black', linestyle='-', linewidth=.8)
    if save is True:
        timestr = time.strftime("%Y_%m_%d-%H_%M_%S")
        
        if not os.path.exists("ppp_plots"):
            os.makedirs("ppp_plots")
        
        plt.savefig('ppp_plots/ppp_%s_%s.png' % (reaction, timestr), bbox_inches='tight')
        
    elapsed = timeit.default_timer() - start_time
    time_e = ('{0:02.0f}min {1:02.0f}sec'.format(*divmod(elapsed, 60)))
    print "Time elapsed: "+time_e
    
    solution = zip(growth_ll,linspace)
    print pd.DataFrame(solution,).sort_values(by=1, ascending=1)
#########################################################################################################################

ppp(reaction = "EX_thr(e)",
    label = "Threonine",
    points = 100,
    end = 1.2,
    start = -.2,
    save = False)


def ppp(reaction,label,points,end, start = 0, save = False, title = ""):
    start_time = timeit.default_timer()
    
    print ("\n"),"#"*(len("Graph for" + label)),("\n"),"Graph for", label
    if points < 1:
        points = 1
    
    

    sys.stdout = NullWriter() # disable output
    sys.stderr = DevNull()
    
    m = cameo.load_model("../FBA_Dmel.xml") #read sbml for cameo
    m_loopless = copy.deepcopy(m) #copy the model to prepare a loopless model
    cobra.flux_analysis.add_loopless(m_loopless) # convert model in loopless model
    
    y_max = max([fba(m).objective_value, fba(m_loopless).objective_value])
    
    sys.stderr = oldstderr
    sys.stdout = oldstdout # enable output
    
    growth = []
    growth_ll = []
    growth_ll_alt = []
    meta = []
    meta_alt = []

    rnd = 0 #only counter
    rnd2 = 0 #only counter
    linspace = np.linspace(start,end,points)
    if np.sign(start) != np.sign(end):
        linspace = np.sort(np.append(linspace,0))
        
    for i in linspace:
    
        rnd2 += 1 
        if rnd2 > rnd:
            rnd += 50
            print i
    
        m.reactions.get_by_id(reaction).lower_bound = -i
        m.reactions.get_by_id(reaction).upper_bound = -i
        m_loopless.reactions.get_by_id(reaction).upper_bound = -i
        m_loopless.reactions.get_by_id(reaction).lower_bound = -i
        meta += [i]
    
        try: # to avoid infeasable solutions
            fba_result = fba(m) #fba result of the model
            growth += [fba_result.objective_value]
        except: # if infeasable, add growth rate of 0
            growth += [0]
        
        try: # to avoid infeasable solutions
            fba_result_loopless = fba(m_loopless) #fba result of the loopless model
            growth_ll += [fba_result_loopless.objective_value]
        except: # if infeasable, add growth rate of 0
            growth_ll += [0]

############################################################### 
    fig,ax = plt.subplots(figsize=(22,12))
    
    plt.plot(meta,growth_ll, label='loopless',linewidth=5)#,color="red")
    
    plt.title(title, size= 30)
    plt.xlabel("%s uptake [mmol/(g*h)]" % label, size= 30)
    plt.ylabel("Growth rate [1/h]", size= 30)
    
    plt.yticks(np.arange(0,1.52,.2), fontsize = 25)
    plt.xticks(np.arange(start,end+.1,1),rotation= 90, fontsize = 25)
    
    plt.ylim(0-0.002,0.101)
    plt.xlim(start-(start*0.0),end+(end*0.00))
    
    if np.sign(start) != np.sign(end) and start != 0 and end != 0:
        plt.axvline(x=0,color="black", alpha=0.4)
    
    minor_ticks = np.arange(0,1.55,0.05)
    minor_ticks_x = np.arange(start,end,0.5)
    ax.set_yticks(minor_ticks, minor=True)
    ax.grid(b=True, which="minor",ls="-",linewidth=.8)
    ax.set_xticks(minor_ticks_x, minor=True)
    ax.grid(b=True, which="minor",ls="-",linewidth=.8)

    plt.grid(color='black', linestyle='-', linewidth=.8)
    if save is True:
        timestr = time.strftime("%Y_%m_%d-%H_%M_%S")
        
        if not os.path.exists("ppp_plots"):
            os.makedirs("ppp_plots")
        
        plt.savefig('ppp_plots/ppp_%s_%s.png' % (reaction, timestr), bbox_inches='tight')
        
    elapsed = timeit.default_timer() - start_time
    time_e = ('{0:02.0f}min {1:02.0f}sec'.format(*divmod(elapsed, 60)))
    print "Time elapsed: "+time_e
    
    solution = zip(growth_ll,linspace)
    print pd.DataFrame(solution,).sort_values(by=1, ascending=1)
#########################################################################################################################

ppp(reaction = "EX_thr(e)",
    label = "Threonine",
    points = 100,
    end = 14,
    start = -1,
    save = False)

# %% [code]
###################################
### Simulation tyrosine uptake ###
###################################

def ppp(reaction,label,points,end, start = 0, save = False, title = ""):
    start_time = timeit.default_timer()
    
    print ("\n"),"#"*(len("Graph for" + label)),("\n"),"Graph for", label
    if points < 1:
        points = 1
    
    

    sys.stdout = NullWriter() # disable output
    sys.stderr = DevNull()
    
    m = cameo.load_model("../FBA_Dmel.xml") #read sbml for cameo
    m_loopless = copy.deepcopy(m) #copy the model to prepare a loopless model
    cobra.flux_analysis.add_loopless(m_loopless) # convert model in loopless model
    
    y_max = max([fba(m).objective_value, fba(m_loopless).objective_value])
    
    sys.stderr = oldstderr
    sys.stdout = oldstdout # enable output
    
    growth = []
    growth_ll = []
    growth_ll_alt = []
    meta = []
    meta_alt = []

    rnd = 0 #only counter
    rnd2 = 0 #only counter
    linspace = np.linspace(start,end,points)
    if np.sign(start) != np.sign(end):
        linspace = np.sort(np.append(linspace,0))
        
    for i in linspace:
    
        rnd2 += 1 
        if rnd2 > rnd:
            rnd += 50
            print i
    
        m.reactions.get_by_id(reaction).lower_bound = -i
        m.reactions.get_by_id(reaction).upper_bound = -i
        m_loopless.reactions.get_by_id(reaction).upper_bound = -i
        m_loopless.reactions.get_by_id(reaction).lower_bound = -i
        meta += [i]
    
        try: # to avoid infeasable solutions
            fba_result = fba(m) #fba result of the model
            growth += [fba_result.objective_value]
        except: # if infeasable, add growth rate of 0
            growth += [0]
        
        try: # to avoid infeasable solutions
            fba_result_loopless = fba(m_loopless) #fba result of the loopless model
            growth_ll += [fba_result_loopless.objective_value]
        except: # if infeasable, add growth rate of 0
            growth_ll += [0]

############################################################### 
    fig,ax = plt.subplots(figsize=(22,12))
    
    plt.plot(meta,growth_ll, label='loopless',linewidth=5)#,color="red")
    
    plt.title(title, size= 30)
    plt.xlabel("%s uptake [mmol/(g*h)]" % label, size= 30)
    plt.ylabel("Growth rate [1/h]", size= 30)
    
    plt.yticks(np.arange(0,0.102,.05), fontsize = 25)
    plt.xticks(np.arange(start-.1,end+.1,.1),rotation= 90, fontsize = 25)
    
    plt.ylim(0-0.002,0.101)
    plt.xlim(start-(start*0.0),end+(end*0.00))
    
    if np.sign(start) != np.sign(end) and start != 0 and end != 0:
        plt.axvline(x=0,color="black", alpha=0.4)
    
    minor_ticks = np.arange(0,0.105,0.005)
    minor_ticks_x = np.arange(start,end,0.02)
    ax.set_yticks(minor_ticks, minor=True)
    ax.grid(b=True, which="minor",ls="-",linewidth=.8)
    ax.set_xticks(minor_ticks_x, minor=True)
    ax.grid(b=True, which="minor",ls="-",linewidth=.8)

    plt.grid(color='black', linestyle='-', linewidth=.8)
    if save is True:
        timestr = time.strftime("%Y_%m_%d-%H_%M_%S")
        
        if not os.path.exists("ppp_plots"):
            os.makedirs("ppp_plots")
        
        plt.savefig('ppp_plots/ppp_%s_%s.png' % (reaction, timestr), bbox_inches='tight')
        
    elapsed = timeit.default_timer() - start_time
    time_e = ('{0:02.0f}min {1:02.0f}sec'.format(*divmod(elapsed, 60)))
    print "Time elapsed: "+time_e
    
    solution = zip(growth_ll,linspace)
    print pd.DataFrame(solution,).sort_values(by=1, ascending=1)
#########################################################################################################################


ppp(reaction = "EX_tyr(e)",
    label = "Tyrosine",
    points = 100,
    end = .4,
    start = -.1,
    save = False)


def ppp(reaction,label,points,end, start = 0, save = False, title = ""):
    start_time = timeit.default_timer()
    
    print ("\n"),"#"*(len("Graph for" + label)),("\n"),"Graph for", label
    if points < 1:
        points = 1
    
    sys.stdout = NullWriter() # disable output
    sys.stderr = DevNull()
    
    m = cameo.load_model("../FBA_Dmel.xml") #read sbml for cameo
    m_loopless = copy.deepcopy(m) #copy the model to prepare a loopless model
    cobra.flux_analysis.add_loopless(m_loopless) # convert model in loopless model
    
    y_max = max([fba(m).objective_value, fba(m_loopless).objective_value])
    
    sys.stderr = oldstderr
    sys.stdout = oldstdout # enable output
    
    growth = []
    growth_ll = []
    growth_ll_alt = []
    meta = []
    meta_alt = []

    rnd = 0 #only counter
    rnd2 = 0 #only counter
    linspace = np.linspace(start,end,points)
    if np.sign(start) != np.sign(end):
        linspace = np.sort(np.append(linspace,0))

    for i in linspace:
    
        rnd2 += 1 
        if rnd2 > rnd:
            rnd += 50
            print i
    
        m.reactions.get_by_id(reaction).lower_bound = -i
        m.reactions.get_by_id(reaction).upper_bound = -i
        m_loopless.reactions.get_by_id(reaction).upper_bound = -i
        m_loopless.reactions.get_by_id(reaction).lower_bound = -i
        meta += [i]
    
        try: # to avoid infeasable solutions
            fba_result = fba(m) #fba result of the model
            growth += [fba_result.objective_value]
        except: # if infeasable, add growth rate of 0
            growth += [0]
        
        try: # to avoid infeasable solutions
            fba_result_loopless = fba(m_loopless) #fba result of the loopless model
            growth_ll += [fba_result_loopless.objective_value]
        except: # if infeasable, add growth rate of 0
            growth_ll += [0]

############################################################### 
    fig,ax = plt.subplots(figsize=(22,12))
    
    plt.plot(meta,growth_ll, label='loopless',linewidth=5)#,color="red")
    
    plt.title(title, size= 30)
    plt.xlabel("%s uptake [mmol/(g*h)]" % label, size= 30)
    plt.ylabel("Growth rate [1/h]", size= 30)
    
    plt.yticks(np.arange(0,1.52,.2), fontsize = 25)
    plt.xticks(np.arange(start,end+.1,1),rotation= 90, fontsize = 25)
    
    plt.ylim(0-0.002,0.101)
    plt.xlim(start-(start*0.0),end+(end*0.00))
    
    if np.sign(start) != np.sign(end) and start != 0 and end != 0:
        plt.axvline(x=0,color="black", alpha=0.4)
    
    minor_ticks = np.arange(0,1.55,0.05)
    minor_ticks_x = np.arange(start,end,0.5)
    ax.set_yticks(minor_ticks, minor=True)
    ax.grid(b=True, which="minor",ls="-",linewidth=.8)
    ax.set_xticks(minor_ticks_x, minor=True)
    ax.grid(b=True, which="minor",ls="-",linewidth=.8)

    plt.grid(color='black', linestyle='-', linewidth=.8)
    if save is True:
        timestr = time.strftime("%Y_%m_%d-%H_%M_%S")
        
        if not os.path.exists("ppp_plots"):
            os.makedirs("ppp_plots")
        
        plt.savefig('ppp_plots/ppp_%s_%s.png' % (reaction, timestr), bbox_inches='tight')
        
    elapsed = timeit.default_timer() - start_time
    time_e = ('{0:02.0f}min {1:02.0f}sec'.format(*divmod(elapsed, 60)))
    print "Time elapsed: "+time_e
    
    solution = zip(growth_ll,linspace)
    print pd.DataFrame(solution,).sort_values(by=1, ascending=1)
#########################################################################################################################


ppp(reaction = "EX_tyr(e)",
    label = "Tyrosine",
    points = 100,
    end = 14,
    start = -1,
    save = False)
