# Supplementary material for: FlySilico: Flux balance modeling of Drosophila larval growth and resource allocation
Source: Sci Rep. 2019 Nov 20;9:17156. doi: 10.1038/s41598-019-53532-4 (PMC6868164; doi:10.1038/s41598-019-53532-4)
Supplement: Supplementary file 6 — Dataset 5 [file 41598_2019_53532_MOESM6_ESM.zip › FlySilico/Uptake_Calc/mouth_picture_source.txt]

Source of the mouth length and head illustration:
    ALPATOV, W. W. Growth and variation of the larvae of Drosophila melanogaster.
    Journal of Experimental Zoology Part A: Ecological Genetics and Physiology,
    1929, 52. Jg., Nr. 3, S. 407-437.
